# Supplementary material for: Strong influence of livestock environments on the emergence and dissemination of distinct multidrug-resistant phenotypes among the population of non-typhoidal Salmonella
Source: PLoS One. 2017 Jun 7;12(6):e0179005. doi: 10.1371/journal.pone.0179005 (PMC5462443; doi:10.1371/journal.pone.0179005)
Supplement: S1 File — (TXT) [file pone.0179005.s001.txt]

>gyrA_Avian_1
ATGAGCGACCTTGCGAGAGAAATTACACCGGTCAACATTGAGGAAGAGCTGAAGAGCTCCTATCTGGATTATGCGATGT
CGGTCATTGTTGGCCGTGCGCTGCCGGATGTCCGAGATGGCCTGAAGCCGGTACACCGTCGCGTACTTTACGCCATGAA
CGTATTGGGCAATGACTGGAACAAAGCCTATAAAAAATCTGCCCGTGTCGTTGGTGACGTAATCGGTAAATACCATCCC
CACGGCGATTCCGCAGTGTATGACACCATCGTTCGTATGGCGCAGCCATTCTCGCTGCGTTACATGCTGGTGGATGGTC
AGGGTAACTTCGGTTCTATTGACGGCGACTCCGCGGCGGCAATGCGTTATACGGAGATCCGTCTGGCGAAAATCGCCCA
CGAACTGATGGCCGATCTCGAAAAAGAGACGGTGGATTTCGTGGATAACTATGACGGTACGGAAAAAATTCCGGACGTC
ATGCCGACCAAAATTCCGAATCTGCTGGTGAACGGTTCTTCCGGTATCGCAGTAGGTATGGCGACGAATATCCCGCCGC
ACAACCTGACGGAAGTGATTAACGGCTGCCTGGCGTATATCGACAACGAAGACATCAGCATTGAAGGGCTGATGGAACA
TATTCCGGGTCCGGACTTCCCGACCGCCGCGATCATCAACGGTCGTCGTGGTATCGAAGAAGCCTACCGTACCGGTCGT
GGAAAAGTGTACATTCGCGCCCGCGCGGAAGTTGAAGCTGACGCGAAAACGGGCCGTGAAACCATCATTGTCCATGAAA
TTCCCTATCAGGTGAACAAAGCGCGCCTGATCGAGAAAATCGCCGAGCTGGTGAAAGATAAACGCGTGGAAGGCATCAG
CGCGCTGCGTGACGAATCCGACAAAGACGGGATGCGCATCGTGATTGAAGTAAAACGCGATGCGGTGGGCGAGGTGGTG
CTTAATAATCTCTACTCCCAGACCCAGCTACAGGTTTCCTTCGGTATTAACATGGTGGCGCTGCATCACGGCCAGCCGA
AGATCATGAACCTGAAAGATATCATTTCAGCGTTCGTGCGCCACCGCCGTGAAGTGGTGACGCGTCGGACTATTTTTGA
ACTGCGTAAAGCCCGTGACCGCGCGCATATCCTTGAAGCTCTGGCGATTGCGCTGGCCAACATCGATCCGATTATCGAA
CTGATTCGCCGTGCGCCAACGCCGGCGGAAGCGAAAGCGGCGCTGATTTCGCGTCCGTGGGATCTGGGCAACGTTGCTG
CGATGCTGGAGCGCGCCGGTGACGACGCCGCGCGTCCGGAATGGCTGGAGCCAGAATTTGGCGTGCGTGACGGTCAGTA
TTACCTGACTGAGCAGCAGGCGCAGGCGATTCTGGATCTGCGGTTGCAGAAACTGACCGGCCTGGAGCATGAAAAACTG
CTCGACGAATACAAAGAGTTGCTGGAGCAGATTGCTGAACTACTGCACATTCTGGGCAGCGCCGATCGCCTGATGGAAG
TGATCCGCGAAGAGATGGAGTTAATTCGCGATCAGTTCGGCGATGAGCGTCGTACCGAAATCACCGCCAACAGCGCCGA
TATTAATATCGAAGATCTGATTAGCCAGGAAGATGTTGTCGTGACGCTGTCTCACCAGGGTTACGTCAAATATCAACCG
CTGACAGATTACGAAGCGCAACGTCGTGGTGGGAAAGGTAAATCTGCCGCGCGTATTAAAGAAGAAGACTTTATCGACC
GTCTGCTGGTGGCCAACACCCATGACACCATCCTCTGCTTCTCCAGCCGTGGTCGTTTGTACTGGATGAAGGTTTATCA
GTTGCCGGAAGCCAGCCGTGGCGCGCGCGGTCGTCCGATCGTTAACCTGCTGCCGCTGGAAGCCAACGAACGTATCACC
GCGATTCTGCCGGTTCGTGAATACGAAGAAGGCGTCAACGTCTTTATGGCGACCGCCAGCGGTACCGTGAAGAAAACGG
CGCTGACCGAATTCAGCCGTCCGCGTTCCGCCGGTATTATCGCGGTGAACCTCAACGACGGCGACGAGCTGATTGGCGT
TGACCTGACTTCTGGTTCTGACGAAGTCATGCTGTTCTCGGCCGCGGGTAAAGTGGTGCGTTTCAAAGAAGACGCCGTC
CGTGCGATGGGGCGTACCGCGACCGGTGTGCGCGGTATTAAGCTGGCGGGAGACGATAAAGTAGTTTCTCTGATCATCC
CACGCGGCGAAGGCGCTATTCTGACCGTAACGCAAAACGGCTACGGGAAGCGTACCGCAGCGGACGAGTACCCGACCAA
GTCTCGTGCGACGCAGGGCGTTATCTCTATCAAAGTGACCGAGCGCAACGGTTCCGTTGTCGGTGCGGTACAGGTAGAC
GATTGCGACCAGATCATGATGATCACGGATGCCGGTACTCTGGTGCGTACCCGAGTGTCTGAGATCAGCGTAGTGGGAC
GTAATACCCAGGGCGTTATCCTTATCCGCACGGCGGAAGACGAAAACGTGGTGGGTCTGCAACGCGTTGCTGAACCGGT
AGATGACGAAGAACTCGACGCTATCGACGGCAGCGTGGCGGAAGGGGATGAGGATATCGCCCCGGAAGCGGAAAGCGAT
GACGACGTTGCGGATGACGCTGACGAGTAA
>gyrA_Avian_2
ATGAGCGACCTTGCGAGAGAAATTACACCGGTCAACATTGAGGAAGAGCTGAAGAGCTCCTATCTGGATTATGCGATGT
CGGTCATTGTTGGCCGTGCGCTGCCGGATGTCCGAGATGGCCTGAAGCCGGTACACCGTCGCGTACTTTACGCCATGAA
CGTATTGGGCAATGACTGGAACAAAGCCTATAAAAAATCTGCCCGTGTCGTTGGTGACGTAATCGGTAAATACCATCCC
CACGGCGATTCCGCAGTGTATGACACCATCGTTCGTATGGCGCAGCCATTCTCGCTGCGTTACATGCTGGTGGATGGTC
AGGGTAACTTCGGTTCTATTGACGGCGACTCCGCGGCGGCAATGCGTTATACGGAGATCCGTCTGGCGAAAATCGCCCA
CGAACTGATGGCCGATCTCGAAAAAGAGACGGTGGATTTCGTGGATAACTATGACGGTACGGAAAAAATTCCGGACGTC
ATGCCGACCAAAATTCCGAATCTGCTGGTGAACGGTTCTTCCGGTATCGCAGTAGGTATGGCGACGAATATCCCGCCGC
ACAACCTGACGGAAGTGATTAACGGCTGCCTGGCGTATATCGACAACGAAGACATCAGCATTGAAGGGCTGATGGAACA
TATTCCGGGTCCGGACTTCCCGACCGCCGCGATCATCAACGGTCGTCGTGGTATCGAAGAAGCCTACCGTACCGGTCGT
GGAAAAGTGTACATTCGCGCCCGCGCGGAAGTTGAAGCTGACGCGAAAACGGGCCGTGAAACCATCATTGTCCATGAAA
TTCCCTATCAGGTGAACAAAGCGCGCCTGATCGAGAAAATCGCCGAGCTGGTGAAAGATAAACGCGTGGAAGGCATCAG
CGCGCTGCGTGACGAATCCGACAAAGACGGGATGCGCATCGTGATTGAAGTAAAACGCGATGCGGTGGGCGAGGTGGTG
CTTAATAATCTCTACTCCCAGACCCAGCTACAGGTTTCCTTCGGTATTAACATGGTGGCGCTGCATCACGGCCAGCCGA
AGATCATGAACCTGAAAGATATCATTTCAGCGTTCGTGCGCCACCGCCGTGAAGTGGTGACGCGTCGGACTATTTTTGA
ACTGCGTAAAGCCCGTGACCGCGCGCATATCCTTGAAGCTCTGGCGATTGCGCTGGCCAACATCGATCCGATTATCGAA
CTGATTCGCCGTGCGCCAACGCCGGCGGAAGCGAAAGCGGCGCTGATTTCGCGTCCGTGGGATCTGGGCAACGTTGCTG
CGATGCTGGAGCGCGCCGGTGACGACGCCGCGCGTCCGGAATGGCTGGAGCCAGAATTTGGCGTGCGTGACGGTCAGTA
TTACCTGACTGAGCAGCAGGCGCAGGCGATTCTGGATCTGCGGTTGCAGAAACTGACCGGCCTGGAGCATGAAAAACTG
CTCGACGAATACAAAGAGTTGCTGGAGCAGATTGCTGAACTACTGCACATTCTGGGCAGCGCCGATCGCCTGATGGAAG
TGATCCGCGAAGAGATGGAGTTAATTCGCGATCAGTTCGGCGATGAGCGTCGTACCGAAATCACCGCCAACAGCGCCGA
TATTAATATCGAAGATCTGATTAGCCAGGAAGATGTTGTCGTGACGCTGTCTCACCAGGGTTACGTCAAATATCAACCG
CTGACAGATTACGAAGCGCAACGTCGTGGTGGGAAAGGTAAATCTGCCGCGCGTATTAAAGAAGAAGACTTTATCGACC
GTCTGCTGGTGGCCAACACCCATGACACCATCCTCTGCTTCTCCAGCCGTGGTCGTTTGTACTGGATGAAGGTTTATCA
GTTGCCGGAAGCCAGCCGTGGCGCGCGCGGTCGTCCGATCGTTAACCTGCTGCCGCTGGAAGCCAACGAACGTATCACC
GCGATTCTGCCGGTTCGTGAATACGAAGAAGGCGTCAACGTCTTTATGGCGACCGCCAGCGGTACCGTGAAGAAAACGG
CGCTGACCGAATTCAGCCGTCCGCGTTCCGCCGGTATTATCGCGGTGAACCTCAACGACGGCGACGAGCTGATTGGCGT
TGACCTGACTTCTGGTTCTGACGAAGTCATGCTGTTCTCGGCCGCGGGTAAAGTGGTGCGTTTCAAAGAAGACGCCGTC
CGTGCGATGGGGCGTACCGCGACCGGTGTGCGCGGTATTAAGCTGGCGGGAGACGATAAAGTAGTTTCTCTGATCATCC
CACGCGGCGAAGGCGCTATTCTGACCGTAACGCAAAACGGCTACGGGAAGCGTACCGCAGCGGACGAGTACCCGACCAA
GTCTCGTGCGACGCAGGGCGTTATCTCTATCAAAGTGACCGAGCGCAACGGTTCCGTTGTCGGTGCGGTACAGGTAGAC
GATTGCGACCAGATCATGATGATCACGGATGCCGGTACTCTGGTGCGTACCCGAGTGTCTGAGATCAGCGTAGTGGGAC
GTAATACCCAGGGCGTTATCCTTATCCGCACGGCGGAAGACGAAAACGTGGTGGGTCTGCAACGCGTTGCTGAACCGGT
AGATGACGAAGAACTCGACGCTATCGACGGCAGCGTGGCGGAAGGGGATGAGGATATCGCCCCGGAAGCGGAAAGCGAT
GACGACGTTGCGGATGACGCTGACGAGTAA
>gyrA_Avian_3
ATGAGCGACCTTGCGAGAGAAATTACACCGGTCAACATTGAGGAAGAGCTGAAGAGCTCCTATCTGGATTATGCGATGT
CGGTCATTGTTGGCCGTGCGCTGCCGGATGTCCGAGATGGCCTGAAGCCGGTACACCGTCGCGTACTTTACGCCATGAA
CGTATTGGGCAATGACTGGAACAAAGCCTATAAAAAATCTGCCCGTGTCGTTGGTGACGTAATCGGTAAATACCATCCC
CACGGCGATTCCGCAGTGTATGACACCATCGTTCGTATGGCGCAGCCATTCTCGCTGCGTTACATGCTGGTGGATGGTC
AGGGTAACTTCGGTTCTATTGACGGCGACTCCGCGGCGGCAATGCGTTATACGGAGATCCGTCTGGCGAAAATCGCCCA
CGAACTGATGGCCGATCTCGAAAAAGAGACGGTGGATTTCGTGGATAACTATGACGGTACGGAAAAAATTCCGGACGTC
ATGCCGACCAAAATTCCGAATCTGCTGGTGAACGGTTCTTCCGGTATCGCAGTAGGTATGGCGACGAATATCCCGCCGC
ACAACCTGACGGAAGTGATTAACGGCTGCCTGGCGTATATCGACAACGAAGACATCAGCATTGAAGGGCTGATGGAACA
TATTCCGGGTCCGGACTTCCCGACCGCCGCGATCATCAACGGTCGTCGTGGTATCGAAGAAGCCTACCGTACCGGTCGT
GGAAAAGTGTACATTCGCGCCCGCGCGGAAGTTGAAGCTGACGCGAAAACGGGCCGTGAAACCATCATTGTCCATGAAA
TTCCCTATCAGGTGAACAAAGCGCGCCTGATCGAGAAAATCGCCGAGCTGGTGAAAGATAAACGCGTGGAAGGCATCAG
CGCGCTGCGTGACGAATCCGACAAAGACGGGATGCGCATCGTGATTGAAGTAAAACGCGATGCGGTGGGCGAGGTGGTG
CTTAATAATCTCTACTCCCAGACCCAGCTACAGGTTTCCTTCGGTATTAACATGGTGGCGCTGCATCACGGCCAGCCGA
AGATCATGAACCTGAAAGATATCATTTCAGCGTTCGTGCGCCACCGCCGTGAAGTGGTGACGCGTCGGACTATTTTTGA
ACTGCGTAAAGCCCGTGACCGCGCGCATATCCTTGAAGCTCTGGCGATTGCGCTGGCCAACATCGATCCGATTATCGAA
CTGATTCGCCGTGCGCCAACGCCGGCGGAAGCGAAAGCGGCGCTGATTTCGCGTCCGTGGGATCTGGGCAACGTTGCTG
CGATGCTGGAGCGCGCCGGTGACGACGCCGCGCGTCCGGAATGGCTGGAGCCAGAATTTGGCGTGCGTGACGGTCAGTA
TTACCTGACTGAGCAGCAGGCGCAGGCGATTCTGGATCTGCGGTTGCAGAAACTGACCGGCCTGGAGCATGAAAAACTG
CTCGACGAATACAAAGAGTTGCTGGAGCAGATTGCTGAACTACTGCACATTCTGGGCAGCGCCGATCGCCTGATGGAAG
TGATCCGCGAAGAGATGGAGTTAATTCGCGATCAGTTCGGCGATGAGCGTCGTACCGAAATCACCGCCAACAGCGCCGA
TATTAATATCGAAGATCTGATTAGCCAGGAAGATGTTGTCGTGACGCTGTCTCACCAGGGTTACGTCAAATATCAACCG
CTGACAGATTACGAAGCGCAACGTCGTGGTGGGAAAGGTAAATCTGCCGCGCGTATTAAAGAAGAAGACTTTATCGACC
GTCTGCTGGTGGCCAACACCCATGACACCATCCTCTGCTTCTCCAGCCGTGGTCGTTTGTACTGGATGAAGGTTTATCA
GTTGCCGGAAGCCAGCCGTGGCGCGCGCGGTCGTCCGATCGTTAACCTGCTGCCGCTGGAAGCCAACGAACGTATCACC
GCGATTCTGCCGGTTCGTGAATACGAAGAAGGCGTCAACGTCTTTATGGCGACCGCCAGCGGTACCGTGAAGAAAACGG
CGCTGACCGAATTCAGCCGTCCGCGTTCCGCCGGTATTATCGCGGTGAACCTCAACGACGGCGACGAGCTGATTGGCGT
TGACCTGACTTCTGGTTCTGACGAAGTCATGCTGTTCTCGGCCGCGGGTAAAGTGGTGCGTTTCAAAGAAGACGCCGTC
CGTGCGATGGGGCGTACCGCGACCGGTGTGCGCGGTATTAAGCTGGCGGGAGACGATAAAGTAGTTTCTCTGATCATCC
CACGCGGCGAAGGCGCTATTCTGACCGTAACGCAAAACGGCTACGGGAAGCGTACCGCAGCGGACGAGTACCCGACCAA
GTCTCGTGCGACGCAGGGCGTTATCTCTATCAAAGTGACCGAGCGCAACGGTTCCGTTGTCGGTGCGGTACAGGTAGAC
GATTGCGACCAGATCATGATGATCACGGATGCCGGTACTCTGGTGCGTACCCGAGTGTCTGAGATCAGCGTAGTGGGAC
GTAATACCCAGGGCGTTATCCTTATCCGCACGGCGGAAGACGAAAACGTGGTGGGTCTGCAACGCGTTGCTGAACCGGT
AGATGACGAAGAACTCGACGCTATCGACGGCAGCGTGGCGGAAGGGGATGAGGATATCGCCCCGGAAGCGGAAAGCGAT
GACGACGTTGCGGATGACGCTGACGAGTAA
>gyrA_Avian_4
ATGAGCGACCTTGCGAGAGAAATTACACCGGTCAACATTGAGGAAGAGCTGAAGAGCTCCTATCTGGATTATGCGATGT
CGGTCATTGTTGGCCGTGCGCTGCCGGATGTCCGAGATGGCCTGAAGCCGGTACACCGTCGCGTACTTTACGCCATGAA
CGTATTGGGCAATGACTGGAACAAAGCCTATAAAAAATCTGCCCGTGTCGTTGGTGACGTAATCGGTAAATACCATCCC
CACGGCGATTCCGCAGTGTATGACACCATCGTTCGTATGGCGCAGCCATTCTCGCTGCGTTACATGCTGGTGGATGGTC
AGGGTAACTTCGGTTCTATTGACGGCGACTCCGCGGCGGCAATGCGTTATACGGAGATCCGTCTGGCGAAAATCGCCCA
CGAACTGATGGCCGATCTCGAAAAAGAGACGGTGGATTTCGTGGATAACTATGACGGTACGGAAAAAATTCCGGACGTC
ATGCCGACCAAAATTCCGAATCTGCTGGTGAACGGTTCTTCCGGTATCGCAGTAGGTATGGCGACGAATATCCCGCCGC
ACAACCTGACGGAAGTGATTAACGGCTGCCTGGCGTATATCGACAACGAAGACATCAGCATTGAAGGGCTGATGGAACA
TATTCCGGGTCCGGACTTCCCGACCGCCGCGATCATCAACGGTCGTCGTGGTATCGAAGAAGCCTACCGTACCGGTCGT
GGAAAAGTGTACATTCGCGCCCGCGCGGAAGTTGAAGCTGACGCGAAAACGGGCCGTGAAACCATCATTGTCCATGAAA
TTCCCTATCAGGTGAACAAAGCGCGCCTGATCGAGAAAATCGCCGAGCTGGTGAAAGATAAACGCGTGGAAGGCATCAG
CGCGCTGCGTGACGAATCCGACAAAGACGGGATGCGCATCGTGATTGAAGTAAAACGCGATGCGGTGGGCGAGGTGGTG
CTTAATAATCTCTACTCCCAGACCCAGCTACAGGTTTCCTTCGGTATTAACATGGTGGCGCTGCATCACGGCCAGCCGA
AGATCATGAACCTGAAAGATATCATTTCAGCGTTCGTGCGCCACCGCCGTGAAGTGGTGACGCGTCGGACTATTTTTGA
ACTGCGTAAAGCCCGTGACCGCGCGCATATCCTTGAAGCTCTGGCGATTGCGCTGGCCAACATCGATCCGATTATCGAA
CTGATTCGCCGTGCGCCAACGCCGGCGGAAGCGAAAGCGGCGCTGATTTCGCGTCCGTGGGATCTGGGCAACGTTGCTG
CGATGCTGGAGCGCGCCGGTGACGACGCCGCGCGTCCGGAATGGCTGGAGCCAGAATTTGGCGTGCGTGACGGTCAGTA
TTACCTGACTGAGCAGCAGGCGCAGGCGATTCTGGATCTGCGGTTGCAGAAACTGACCGGCCTGGAGCATGAAAAACTG
CTCGACGAATACAAAGAGTTGCTGGAGCAGATTGCTGAACTACTGCACATTCTGGGCAGCGCCGATCGCCTGATGGAAG
TGATCCGCGAAGAGATGGAGTTAATTCGCGATCAGTTCGGCGATGAGCGTCGTACCGAAATCACCGCCAACAGCGCCGA
TATTAATATCGAAGATCTGATTAGCCAGGAAGATGTTGTCGTGACGCTGTCTCACCAGGGTTACGTCAAATATCAACCG
CTGACAGATTACGAAGCGCAACGTCGTGGTGGGAAAGGTAAATCTGCCGCGCGTATTAAAGAAGAAGACTTTATCGACC
GTCTGCTGGTGGCCAACACCCATGACACCATCCTCTGCTTCTCCAGCCGTGGTCGTTTGTACTGGATGAAGGTTTATCA
GTTGCCGGAAGCCAGCCGTGGCGCGCGCGGTCGTCCGATCGTTAACCTGCTGCCGCTGGAAGCCAACGAACGTATCACC
GCGATTCTGCCGGTTCGTGAATACGAAGAAGGCGTCAACGTCTTTATGGCGACCGCCAGCGGTACCGTGAAGAAAACGG
CGCTGACCGAATTCAGCCGTCCGCGTTCCGCCGGTATTATCGCGGTGAACCTCAACGACGGCGACGAGCTGATTGGCGT
TGACCTGACTTCTGGTTCTGACGAAGTCATGCTGTTCTCGGCCGCGGGTAAAGTGGTGCGTTTCAAAGAAGACGCCGTC
CGTGCGATGGGGCGTACCGCGACCGGTGTGCGCGGTATTAAGCTGGCGGGAGACGATAAAGTAGTTTCTCTGATCATCC
CACGCGGCGAAGGCGCTATTCTGACCGTAACGCAAAACGGCTACGGGAAGCGTACCGCAGCGGACGAGTACCCGACCAA
GTCTCGTGCGACGCAGGGCGTTATCTCTATCAAAGTGACCGAGCGCAACGGTTCCGTTGTCGGTGCGGTACAGGTAGAC
GATTGCGACCAGATCATGATGATCACGGATGCCGGTACTCTGGTGCGTACCCGAGTGTCTGAGATCAGCGTAGTGGGAC
GTAATACCCAGGGCGTTATCCTTATCCGCACGGCGGAAGACGAAAACGTGGTGGGTCTGCAACGCGTTGCTGAACCGGT
AGATGACGAAGAACTCGACGCTATCGACGGCAGCGTGGCGGAAGGGGATGAGGATATCGCCCCGGAAGCGGAAAGCGAT
GACGACGTTGCGGATGACGCTGACGAGTAA
>gyrA_Avian_5
ATGAGCGACCTTGCGAGAGAAATTACACCGGTCAACATTGAGGAAGAGCTGAAGAGCTCCTATCTGGATTATGCGATGT
CGGTCATTGTTGGCCGTGCGCTGCCGGATGTCCGAGATGGCCTGAAGCCGGTACACCGTCGCGTACTTTACGCCATGAA
CGTATTGGGCAATGACTGGAACAAAGCCTATAAAAAATCTGCCCGTGTCGTTGGTGACGTAATCGGTAAATACCATCCC
CACGGCGATTCCGCAGTGTATGACACCATCGTTCGTATGGCGCAGCCATTCTCGCTGCGTTACATGCTGGTGGATGGTC
AGGGTAACTTCGGTTCTATTGACGGCGACTCCGCGGCGGCAATGCGTTATACGGAGATCCGTCTGGCGAAAATCGCCCA
CGAACTGATGGCCGATCTCGAAAAAGAGACGGTGGATTTCGTGGATAACTATGACGGTACGGAAAAAATTCCGGACGTC
ATGCCGACCAAAATTCCGAATCTGCTGGTGAACGGTTCTTCCGGTATCGCAGTAGGTATGGCGACGAATATCCCGCCGC
ACAACCTGACGGAAGTGATTAACGGCTGCCTGGCGTATATCGACAACGAAGACATCAGCATTGAAGGGCTGATGGAACA
TATTCCGGGTCCGGACTTCCCGACCGCCGCGATCATCAACGGTCGTCGTGGTATCGAAGAAGCCTACCGTACCGGTCGT
GGAAAAGTGTACATTCGCGCCCGCGCGGAAGTTGAAGCTGACGCGAAAACGGGCCGTGAAACCATCATTGTCCATGAAA
TTCCCTATCAGGTGAACAAAGCGCGCCTGATCGAGAAAATCGCCGAGCTGGTGAAAGATAAACGCGTGGAAGGCATCAG
CGCGCTGCGTGACGAATCCGACAAAGACGGGATGCGCATCGTGATTGAAGTAAAACGCGATGCGGTGGGCGAGGTGGTG
CTTAATAATCTCTACTCCCAGACCCAGCTACAGGTTTCCTTCGGTATTAACATGGTGGCGCTGCATCACGGCCAGCCGA
AGATCATGAACCTGAAAGATATCATTTCAGCGTTCGTGCGCCACCGCCGTGAAGTGGTGACGCGTCGGACTATTTTTGA
ACTGCGTAAAGCCCGTGACCGCGCGCATATCCTTGAAGCTCTGGCGATTGCGCTGGCCAACATCGATCCGATTATCGAA
CTGATTCGCCGTGCGCCAACGCCGGCGGAAGCGAAAGCGGCGCTGATTTCGCGTCCGTGGGATCTGGGCAACGTTGCTG
CGATGCTGGAGCGCGCCGGTGACGACGCCGCGCGTCCGGAATGGCTGGAGCCAGAATTTGGCGTGCGTGACGGTCAGTA
TTACCTGACTGAGCAGCAGGCGCAGGCGATTCTGGATCTGCGGTTGCAGAAACTGACCGGCCTGGAGCATGAAAAACTG
CTCGACGAATACAAAGAGTTGCTGGAGCAGATTGCTGAACTACTGCACATTCTGGGCAGCGCCGATCGCCTGATGGAAG
TGATCCGCGAAGAGATGGAGTTAATTCGCGATCAGTTCGGCGATGAGCGTCGTACCGAAATCACCGCCAACAGCGCCGA
TATTAATATCGAAGATCTGATTAGCCAGGAAGATGTTGTCGTGACGCTGTCTCACCAGGGTTACGTCAAATATCAACCG
CTGACAGATTACGAAGCGCAACGTCGTGGTGGGAAAGGTAAATCTGCCGCGCGTATTAAAGAAGAAGACTTTATCGACC
GTCTGCTGGTGGCCAACACCCATGACACCATCCTCTGCTTCTCCAGCCGTGGTCGTTTGTACTGGATGAAGGTTTATCA
GTTGCCGGAAGCCAGCCGTGGCGCGCGCGGTCGTCCGATCGTTAACCTGCTGCCGCTGGAAGCCAACGAACGTATCACC
GCGATTCTGCCGGTTCGTGAATACGAAGAAGGCGTCAACGTCTTTATGGCGACCGCCAGCGGTACCGTGAAGAAAACGG
CGCTGACCGAATTCAGCCGTCCGCGTTCCGCCGGTATTATCGCGGTGAACCTCAACGACGGCGACGAGCTGATTGGCGT
TGACCTGACTTCTGGTTCTGACGAAGTCATGCTGTTCTCGGCCGCGGGTAAAGTGGTGCGTTTCAAAGAAGACGCCGTC
CGTGCGATGGGGCGTACCGCGACCGGTGTGCGCGGTATTAAGCTGGCGGGAGACGATAAAGTAGTTTCTCTGATCATCC
CACGCGGCGAAGGCGCTATTCTGACCGTAACGCAAAACGGCTACGGGAAGCGTACCGCAGCGGACGAGTACCCGACCAA
GTCTCGTGCGACGCAGGGCGTTATCTCTATCAAAGTGACCGAGCGCAACGGTTCCGTTGTCGGTGCGGTACAGGTAGAC
GATTGCGACCAGATCATGATGATCACGGATGCCGGTACTCTGGTGCGTACCCGAGTGTCTGAGATCAGCGTAGTGGGAC
GTAATACCCAGGGCGTTATCCTTATCCGCACGGCGGAAGACGAAAACGTGGTGGGTCTGCAACGCGTTGCTGAACCGGT
AGATGACGAAGAACTCGACGCTATCGACGGCAGCGTGGCGGAAGGGGATGAGGATATCGCCCCGGAAGCGGAAAGCGAT
GACGACGTTGCGGATGACGCTGACGAGTAA
>gyrA_Avian_6
ATGAGCGACCTTGCGAGAGAAATTACACCGGTCAACATTGAGGAAGAGCTGAAGAGCTCCTATCTGGATTATGCGATGT
CGGTCATTGTTGGCCGTGCGCTGCCGGATGTCCGAGATGGCCTGAAGCCGGTACACCGTCGCGTACTTTACGCCATGAA
CGTATTGGGCAATGACTGGAACAAAGCCTATAAAAAATCTGCCCGTGTCGTTGGTGACGTAATCGGTAAATACCATCCC
CACGGCGATTCCGCAGTGTATGACACCATCGTTCGTATGGCGCAGCCATTCTCGCTGCGTTACATGCTGGTGGATGGTC
AGGGTAACTTCGGTTCTATTGACGGCGACTCCGCGGCGGCAATGCGTTATACGGAGATCCGTCTGGCGAAAATCGCCCA
CGAACTGATGGCCGATCTCGAAAAAGAGACGGTGGATTTCGTGGATAACTATGACGGTACGGAAAAAATTCCGGACGTC
ATGCCGACCAAAATTCCGAATCTGCTGGTGAACGGTTCTTCCGGTATCGCAGTAGGTATGGCGACGAATATCCCGCCGC
ACAACCTGACGGAAGTGATTAACGGCTGCCTGGCGTATATCGACAACGAAGACATCAGCATTGAAGGGCTGATGGAACA
TATTCCGGGTCCGGACTTCCCGACCGCCGCGATCATCAACGGTCGTCGTGGTATCGAAGAAGCCTACCGTACCGGTCGT
GGAAAAGTGTACATTCGCGCCCGCGCGGAAGTTGAAGCTGACGCGAAAACGGGCCGTGAAACCATCATTGTCCATGAAA
TTCCCTATCAGGTGAACAAAGCGCGCCTGATCGAGAAAATCGCCGAGCTGGTGAAAGATAAACGCGTGGAAGGCATCAG
CGCGCTGCGTGACGAATCCGACAAAGACGGGATGCGCATCGTGATTGAAGTAAAACGCGATGCGGTGGGCGAGGTGGTG
CTTAATAATCTCTACTCCCAGACCCAGCTACAGGTTTCCTTCGGTATTAACATGGTGGCGCTGCATCACGGCCAGCCGA
AGATCATGAACCTGAAAGATATCATTTCAGCGTTCGTGCGCCACCGCCGTGAAGTGGTGACGCGTCGGACTATTTTTGA
ACTGCGTAAAGCCCGTGACCGCGCGCATATCCTTGAAGCTCTGGCGATTGCGCTGGCCAACATCGATCCGATTATCGAA
CTGATTCGCCGTGCGCCAACGCCGGCGGAAGCGAAAGCGGCGCTGATTTCGCGTCCGTGGGATCTGGGCAACGTTGCTG
CGATGCTGGAGCGCGCCGGTGACGACGCCGCGCGTCCGGAATGGCTGGAGCCAGAATTTGGCGTGCGTGACGGTCAGTA
TTACCTGACTGAGCAGCAGGCGCAGGCGATTCTGGATCTGCGGTTGCAGAAACTGACCGGCCTGGAGCATGAAAAACTG
CTCGACGAATACAAAGAGTTGCTGGAGCAGATTGCTGAACTACTGCACATTCTGGGCAGCGCCGATCGCCTGATGGAAG
TGATCCGCGAAGAGATGGAGTTAATTCGCGATCAGTTCGGCGATGAGCGTCGTACCGAAATCACCGCCAACAGCGCCGA
TATTAATATCGAAGATCTGATTAGCCAGGAAGATGTTGTCGTGACGCTGTCTCACCAGGGTTACGTCAAATATCAACCG
CTGACAGATTACGAAGCGCAACGTCGTGGTGGGAAAGGTAAATCTGCCGCGCGTATTAAAGAAGAAGACTTTATCGACC
GTCTGCTGGTGGCCAACACCCATGACACCATCCTCTGCTTCTCCAGCCGTGGTCGTTTGTACTGGATGAAGGTTTATCA
GTTGCCGGAAGCCAGCCGTGGCGCGCGCGGTCGTCCGATCGTTAACCTGCTGCCGCTGGAAGCCAACGAACGTATCACC
GCGATTCTGCCGGTTCGTGAATACGAAGAAGGCGTCAACGTCTTTATGGCGACCGCCAGCGGTACCGTGAAGAAAACGG
CGCTGACCGAATTCAGCCGTCCGCGTTCCGCCGGTATTATCGCGGTGAACCTCAACGACGGCGACGAGCTGATTGGCGT
TGACCTGACTTCTGGTTCTGACGAAGTCATGCTGTTCTCGGCCGCGGGTAAAGTGGTGCGTTTCAAAGAAGACGCCGTC
CGTGCGATGGGGCGTACCGCGACCGGTGTGCGCGGTATTAAGCTGGCGGGAGACGATAAAGTAGTTTCTCTGATCATCC
CACGCGGCGAAGGCGCTATTCTGACCGTAACGCAAAACGGCTACGGGAAGCGTACCGCAGCGGACGAGTACCCGACCAA
GTCTCGTGCGACGCAGGGCGTTATCTCTATCAAAGTGACCGAGCGCAACGGTTCCGTTGTCGGTGCGGTACAGGTAGAC
GATTGCGACCAGATCATGATGATCACGGATGCCGGTACTCTGGTGCGTACCCGAGTGTCTGAGATCAGCGTAGTGGGAC
GTAATACCCAGGGCGTTATCCTTATCCGCACGGCGGAAGACGAAAACGTGGTGGGTCTGCAACGCGTTGCTGAACCGGT
AGATGACGAAGAACTCGACGCTATCGACGGCAGCGTGGCGGAAGGGGATGAGGATATCGCCCCGGAAGCGGAAAGCGAT
GACGACGTTGCGGATGACGCTGACGAGTAA
>gyrA_Avian_7
ATGAGCGACCTTGCGAGAGAAATTACACCGGTCAACATTGAGGAAGAGCTGAAGAGCTCCTATCTGGATTATGCGATGT
CGGTCATTGTTGGCCGTGCGCTGCCGGATGTCCGAGATGGCCTGAAGCCGGTACACCGTCGCGTACTTTACGCCATGAA
CGTATTGGGCAATGACTGGAACAAAGCCTATAAAAAATCTGCCCGTGTCGTTGGTGACGTAATCGGTAAATACCATCCC
CACGGCGATTCCGCAGTGTATGACACCATCGTTCGTATGGCGCAGCCATTCTCGCTGCGTTACATGCTGGTGGATGGTC
AGGGTAACTTCGGTTCTATTGACGGCGACTCCGCGGCGGCAATGCGTTATACGGAGATCCGTCTGGCGAAAATCGCCCA
CGAACTGATGGCCGATCTCGAAAAAGAGACGGTGGATTTCGTGGATAACTATGACGGTACGGAAAAAATTCCGGACGTC
ATGCCGACCAAAATTCCGAATCTGCTGGTGAACGGTTCTTCCGGTATCGCAGTAGGTATGGCGACGAATATCCCGCCGC
ACAACCTGACGGAAGTGATTAACGGCTGCCTGGCGTATATCGACAACGAAGACATCAGCATTGAAGGGCTGATGGAACA
TATTCCGGGTCCGGACTTCCCGACCGCCGCGATCATCAACGGTCGTCGTGGTATCGAAGAAGCCTACCGTACCGGTCGT
GGAAAAGTGTACATTCGCGCCCGCGCGGAAGTTGAAGCTGACGCGAAAACGGGCCGTGAAACCATCATTGTCCATGAAA
TTCCCTATCAGGTGAACAAAGCGCGCCTGATCGAGAAAATCGCCGAGCTGGTGAAAGATAAACGCGTGGAAGGCATCAG
CGCGCTGCGTGACGAATCCGACAAAGACGGGATGCGCATCGTGATTGAAGTAAAACGCGATGCGGTGGGCGAGGTGGTG
CTTAATAATCTCTACTCCCAGACCCAGCTACAGGTTTCCTTCGGTATTAACATGGTGGCGCTGCATCACGGCCAGCCGA
AGATCATGAACCTGAAAGATATCATTTCAGCGTTCGTGCGCCACCGCCGTGAAGTGGTGACGCGTCGGACTATTTTTGA
ACTGCGTAAAGCCCGTGACCGCGCGCATATCCTTGAAGCTCTGGCGATTGCGCTGGCCAACATCGATCCGATTATCGAA
CTGATTCGCCGTGCGCCAACGCCGGCGGAAGCGAAAGCGGCGCTGATTTCGCGTCCGTGGGATCTGGGCAACGTTGCTG
CGATGCTGGAGCGCGCCGGTGACGACGCCGCGCGTCCGGAATGGCTGGAGCCAGAATTTGGCGTGCGTGACGGTCAGTA
TTACCTGACTGAGCAGCAGGCGCAGGCGATTCTGGATCTGCGGTTGCAGAAACTGACCGGCCTGGAGCATGAAAAACTG
CTCGACGAATACAAAGAGTTGCTGGAGCAGATTGCTGAACTACTGCACATTCTGGGCAGCGCCGATCGCCTGATGGAAG
TGATCCGCGAAGAGATGGAGTTAATTCGCGATCAGTTCGGCGATGAGCGTCGTACCGAAATCACCGCCAACAGCGCCGA
TATTAATATCGAAGATCTGATTAGCCAGGAAGATGTTGTCGTGACGCTGTCTCACCAGGGTTACGTCAAATATCAACCG
CTGACAGATTACGAAGCGCAACGTCGTGGTGGGAAAGGTAAATCTGCCGCGCGTATTAAAGAAGAAGACTTTATCGACC
GTCTGCTGGTGGCCAACACCCATGACACCATCCTCTGCTTCTCCAGCCGTGGTCGTTTGTACTGGATGAAGGTTTATCA
GTTGCCGGAAGCCAGCCGTGGCGCGCGCGGTCGTCCGATCGTTAACCTGCTGCCGCTGGAAGCCAACGAACGTATCACC
GCGATTCTGCCGGTTCGTGAATACGAAGAAGGCGTCAACGTCTTTATGGCGACCGCCAGCGGTACCGTGAAGAAAACGG
CGCTGACCGAATTCAGCCGTCCGCGTTCCGCCGGTATTATCGCGGTGAACCTCAACGACGGCGACGAGCTGATTGGCGT
TGACCTGACTTCTGGTTCTGACGAAGTCATGCTGTTCTCGGCCGCGGGTAAAGTGGTGCGTTTCAAAGAAGACGCCGTC
CGTGCGATGGGGCGTACCGCGACCGGTGTGCGCGGTATTAAGCTGGCGGGAGACGATAAAGTAGTTTCTCTGATCATCC
CACGCGGCGAAGGCGCTATTCTGACCGTAACGCAAAACGGCTACGGGAAGCGTACCGCAGCGGACGAGTACCCGACCAA
GTCTCGTGCGACGCAGGGCGTTATCTCTATCAAAGTGACCGAGCGCAACGGTTCCGTTGTCGGTGCGGTACAGGTAGAC
GATTGCGACCAGATCATGATGATCACGGATGCCGGTACTCTGGTGCGTACCCGAGTGTCTGAGATCAGCGTAGTGGGAC
GTAATACCCAGGGCGTTATCCTTATCCGCACGGCGGAAGACGAAAACGTGGTGGGTCTGCAACGCGTTGCTGAACCGGT
AGATGACGAAGAACTCGACGCTATCGACGGCAGCGTGGCGGAAGGGGATGAGGATATCGCCCCGGAAGCGGAAAGCGAT
GACGACGTTGCGGATGACGCTGACGAGTAA
>gyrA_Avian_8
ATGAGCGACCTTGCGAGAGAAATTACACCGGTCAACATTGAGGAAGAGCTGAAGAGCTCCTATCTGGATTATGCGATGT
CGGTCATTGTTGGCCGTGCGCTGCCGGATGTCCGAGATGGCCTGAAGCCGGTACACCGTCGCGTACTTTACGCCATGAA
CGTATTGGGCAATGACTGGAACAAAGCCTATAAAAAATCTGCCCGTGTCGTTGGTGACGTAATCGGTAAATACCATCCC
CACGGCGATTCCGCAGTGTATGACACCATCGTTCGTATGGCGCAGCCATTCTCGCTGCGTTACATGCTGGTGGATGGTC
AGGGTAACTTCGGTTCTATTGACGGCGACTCCGCGGCGGCAATGCGTTATACGGAGATCCGTCTGGCGAAAATCGCCCA
CGAACTGATGGCCGATCTCGAAAAAGAGACGGTGGATTTCGTGGATAACTATGACGGTACGGAAAAAATTCCGGACGTC
ATGCCGACCAAAATTCCGAATCTGCTGGTGAACGGTTCTTCCGGTATCGCAGTAGGTATGGCGACGAATATCCCGCCGC
ACAACCTGACGGAAGTGATTAACGGCTGCCTGGCGTATATCGACAACGAAGACATCAGCATTGAAGGGCTGATGGAACA
TATTCCGGGTCCGGACTTCCCGACCGCCGCGATCATCAACGGTCGTCGTGGTATCGAAGAAGCCTACCGTACCGGTCGT
GGAAAAGTGTACATTCGCGCCCGCGCGGAAGTTGAAGCTGACGCGAAAACGGGCCGTGAAACCATCATTGTCCATGAAA
TTCCCTATCAGGTGAACAAAGCGCGCCTGATCGAGAAAATCGCCGAGCTGGTGAAAGATAAACGCGTGGAAGGCATCAG
CGCGCTGCGTGACGAATCCGACAAAGACGGGATGCGCATCGTGATTGAAGTAAAACGCGATGCGGTGGGCGAGGTGGTG
CTTAATAATCTCTACTCCCAGACCCAGCTACAGGTTTCCTTCGGTATTAACATGGTGGCGCTGCATCACGGCCAGCCGA
AGATCATGAACCTGAAAGATATCATTTCAGCGTTCGTGCGCCACCGCCGTGAAGTGGTGACGCGTCGGACTATTTTTGA
ACTGCGTAAAGCCCGTGACCGCGCGCATATCCTTGAAGCTCTGGCGATTGCGCTGGCCAACATCGATCCGATTATCGAA
CTGATTCGCCGTGCGCCAACGCCGGCGGAAGCGAAAGCGGCGCTGATTTCGCGTCCGTGGGATCTGGGCAACGTTGCTG
CGATGCTGGAGCGCGCCGGTGACGACGCCGCGCGTCCGGAATGGCTGGAGCCAGAATTTGGCGTGCGTGACGGTCAGTA
TTACCTGACTGAGCAGCAGGCGCAGGCGATTCTGGATCTGCGGTTGCAGAAACTGACCGGCCTGGAGCATGAAAAACTG
CTCGACGAATACAAAGAGTTGCTGGAGCAGATTGCTGAACTACTGCACATTCTGGGCAGCGCCGATCGCCTGATGGAAG
TGATCCGCGAAGAGATGGAGTTAATTCGCGATCAGTTCGGCGATGAGCGTCGTACCGAAATCACCGCCAACAGCGCCGA
TATTAATATCGAAGATCTGATTAGCCAGGAAGATGTTGTCGTGACGCTGTCTCACCAGGGTTACGTCAAATATCAACCG
CTGACAGATTACGAAGCGCAACGTCGTGGTGGGAAAGGTAAATCTGCCGCGCGTATTAAAGAAGAAGACTTTATCGACC
GTCTGCTGGTGGCCAACACCCATGACACCATCCTCTGCTTCTCCAGCCGTGGTCGTTTGTACTGGATGAAGGTTTATCA
GTTGCCGGAAGCCAGCCGTGGCGCGCGCGGTCGTCCGATCGTTAACCTGCTGCCGCTGGAAGCCAACGAACGTATCACC
GCGATTCTGCCGGTTCGTGAATACGAAGAAGGCGTCAACGTCTTTATGGCGACCGCCAGCGGTACCGTGAAGAAAACGG
CGCTGACCGAATTCAGCCGTCCGCGTTCCGCCGGTATTATCGCGGTGAACCTCAACGACGGCGACGAGCTGATTGGCGT
TGACCTGACTTCTGGTTCTGACGAAGTCATGCTGTTCTCGGCCGCGGGTAAAGTGGTGCGTTTCAAAGAAGACGCCGTC
CGTGCGATGGGGCGTACCGCGACCGGTGTGCGCGGTATTAAGCTGGCGGGAGACGATAAAGTAGTTTCTCTGATCATCC
CACGCGGCGAAGGCGCTATTCTGACCGTAACGCAAAACGGCTACGGGAAGCGTACCGCAGCGGACGAGTACCCGACCAA
GTCTCGTGCGACGCAGGGCGTTATCTCTATCAAAGTGACCGAGCGCAACGGTTCCGTTGTCGGTGCGGTACAGGTAGAC
GATTGCGACCAGATCATGATGATCACGGATGCCGGTACTCTGGTGCGTACCCGAGTGTCTGAGATCAGCGTAGTGGGAC
GTAATACCCAGGGCGTTATCCTTATCCGCACGGCGGAAGACGAAAACGTGGTGGGTCTGCAACGCGTTGCTGAACCGGT
AGATGACGAAGAACTCGACGCTATCGACGGCAGCGTGGCGGAAGGGGATGAGGATATCGCCCCGGAAGCGGAAAGCGAT
GACGACGTTGCGGATGACGCTGACGAGTAA
>gyrA_Avian_9
ATGAGCGACCTTGCGAGAGAAATTACACCGGTCAACATTGAGGAAGAGCTGAAGAGCTCCTATCTGGATTATGCGATGT
CGGTCATTGTTGGCCGTGCGCTGCCGGATGTCCGAGATGGCCTGAAGCCGGTACACCGTCGCGTACTTTACGCCATGAA
CGTATTGGGCAATGACTGGAACAAAGCCTATAAAAAATCTGCCCGTGTCGTTGGTGACGTAATCGGTAAATACCATCCC
CACGGCGATTCCGCAGTGTATGACACCATCGTTCGTATGGCGCAGCCATTCTCGCTGCGTTACATGCTGGTGGATGGTC
AGGGTAACTTCGGTTCTATTGACGGCGACTCCGCGGCGGCAATGCGTTATACGGAGATCCGTCTGGCGAAAATCGCCCA
CGAACTGATGGCCGATCTCGAAAAAGAGACGGTGGATTTCGTGGATAACTATGACGGTACGGAAAAAATTCCGGACGTC
ATGCCGACCAAAATTCCGAATCTGCTGGTGAACGGTTCTTCCGGTATCGCAGTAGGTATGGCGACGAATATCCCGCCGC
ACAACCTGACGGAAGTGATTAACGGCTGCCTGGCGTATATCGACAACGAAGACATCAGCATTGAAGGGCTGATGGAACA
TATTCCGGGTCCGGACTTCCCGACCGCCGCGATCATCAACGGTCGTCGTGGTATCGAAGAAGCCTACCGTACCGGTCGT
GGAAAAGTGTACATTCGCGCCCGCGCGGAAGTTGAAGCTGACGCGAAAACGGGCCGTGAAACCATCATTGTCCATGAAA
TTCCCTATCAGGTGAACAAAGCGCGCCTGATCGAGAAAATCGCCGAGCTGGTGAAAGATAAACGCGTGGAAGGCATCAG
CGCGCTGCGTGACGAATCCGACAAAGACGGGATGCGCATCGTGATTGAAGTAAAACGCGATGCGGTGGGCGAGGTGGTG
CTTAATAATCTCTACTCCCAGACCCAGCTACAGGTTTCCTTCGGTATTAACATGGTGGCGCTGCATCACGGCCAGCCGA
AGATCATGAACCTGAAAGATATCATTTCAGCGTTCGTGCGCCACCGCCGTGAAGTGGTGACGCGTCGGACTATTTTTGA
ACTGCGTAAAGCCCGTGACCGCGCGCATATCCTTGAAGCTCTGGCGATTGCGCTGGCCAACATCGATCCGATTATCGAA
CTGATTCGCCGTGCGCCAACGCCGGCGGAAGCGAAAGCGGCGCTGATTTCGCGTCCGTGGGATCTGGGCAACGTTGCTG
CGATGCTGGAGCGCGCCGGTGACGACGCCGCGCGTCCGGAATGGCTGGAGCCAGAATTTGGCGTGCGTGACGGTCAGTA
TTACCTGACTGAGCAGCAGGCGCAGGCGATTCTGGATCTGCGGTTGCAGAAACTGACCGGCCTGGAGCATGAAAAACTG
CTCGACGAATACAAAGAGTTGCTGGAGCAGATTGCTGAACTACTGCACATTCTGGGCAGCGCCGATCGCCTGATGGAAG
TGATCCGCGAAGAGATGGAGTTAATTCGCGATCAGTTCGGCGATGAGCGTCGTACCGAAATCACCGCCAACAGCGCCGA
TATTAATATCGAAGATCTGATTAGCCAGGAAGATGTTGTCGTGACGCTGTCTCACCAGGGTTACGTCAAATATCAACCG
CTGACAGATTACGAAGCGCAACGTCGTGGTGGGAAAGGTAAATCTGCCGCGCGTATTAAAGAAGAAGACTTTATCGACC
GTCTGCTGGTGGCCAACACCCATGACACCATCCTCTGCTTCTCCAGCCGTGGTCGTTTGTACTGGATGAAGGTTTATCA
GTTGCCGGAAGCCAGCCGTGGCGCGCGCGGTCGTCCGATCGTTAACCTGCTGCCGCTGGAAGCCAACGAACGTATCACC
GCGATTCTGCCGGTTCGTGAATACGAAGAAGGCGTCAACGTCTTTATGGCGACCGCCAGCGGTACCGTGAAGAAAACGG
CGCTGACCGAATTCAGCCGTCCGCGTTCCGCCGGTATTATCGCGGTGAACCTCAACGACGGCGACGAGCTGATTGGCGT
TGACCTGACTTCTGGTTCTGACGAAGTCATGCTGTTCTCGGCCGCGGGTAAAGTGGTGCGTTTCAAAGAAGACGCCGTC
CGTGCGATGGGGCGTACCGCGACCGGTGTGCGCGGTATTAAGCTGGCGGGAGACGATAAAGTAGTTTCTCTGATCATCC
CACGCGGCGAAGGCGCTATTCTGACCGTAACGCAAAACGGCTACGGGAAGCGTACCGCAGCGGACGAGTACCCGACCAA
GTCTCGTGCGACGCAGGGCGTTATCTCTATCAAAGTGACCGAGCGCAACGGTTCCGTTGTCGGTGCGGTACAGGTAGAC
GATTGCGACCAGATCATGATGATCACGGATGCCGGTACTCTGGTGCGTACCCGAGTGTCTGAGATCAGCGTAGTGGGAC
GTAATACCCAGGGCGTTATCCTTATCCGCACGGCGGAAGACGAAAACGTGGTGGGTCTGCAACGCGTTGCTGAACCGGT
AGATGACGAAGAACTCGACGCTATCGACGGCAGCGTGGCGGAAGGGGATGAGGATATCGCCCCGGAAGCGGAAAGCGAT
GACGACGTTGCGGATGACGCTGACGAGTAA
>gyrA_Avian_10
ATGAGCGACCTTGCGAGAGAAATTACACCGGTCAACATTGAGGAAGAGCTGAAGAGCTCCTATCTGGATTATGCGATGT
CGGTCATTGTTGGCCGTGCGCTGCCGGATGTCCGAGATGGCCTGAAGCCGGTACACCGTCGCGTACTTTACGCCATGAA
CGTATTGGGCAATGACTGGAACAAAGCCTATAAAAAATCTGCCCGTGTCGTTGGTGACGTAATCGGTAAATACCATCCC
CACGGCGATTCCGCAGTGTATGACACCATCGTTCGTATGGCGCAGCCATTCTCGCTGCGTTACATGCTGGTGGATGGTC
AGGGTAACTTCGGTTCTATTGACGGCGACTCCGCGGCGGCAATGCGTTATACGGAGATCCGTCTGGCGAAAATCGCCCA
CGAACTGATGGCCGATCTCGAAAAAGAGACGGTGGATTTCGTGGATAACTATGACGGTACGGAAAAAATTCCGGACGTC
ATGCCGACCAAAATTCCGAATCTGCTGGTGAACGGTTCTTCCGGTATCGCAGTAGGTATGGCGACGAATATCCCGCCGC
ACAACCTGACGGAAGTGATTAACGGCTGCCTGGCGTATATCGACAACGAAGACATCAGCATTGAAGGGCTGATGGAACA
TATTCCGGGTCCGGACTTCCCGACCGCCGCGATCATCAACGGTCGTCGTGGTATCGAAGAAGCCTACCGTACCGGTCGT
GGAAAAGTGTACATTCGCGCCCGCGCGGAAGTTGAAGCTGACGCGAAAACGGGCCGTGAAACCATCATTGTCCATGAAA
TTCCCTATCAGGTGAACAAAGCGCGCCTGATCGAGAAAATCGCCGAGCTGGTGAAAGATAAACGCGTGGAAGGCATCAG
CGCGCTGCGTGACGAATCCGACAAAGACGGGATGCGCATCGTGATTGAAGTAAAACGCGATGCGGTGGGCGAGGTGGTG
CTTAATAATCTCTACTCCCAGACCCAGCTACAGGTTTCCTTCGGTATTAACATGGTGGCGCTGCATCACGGCCAGCCGA
AGATCATGAACCTGAAAGATATCATTTCAGCGTTCGTGCGCCACCGCCGTGAAGTGGTGACGCGTCGGACTATTTTTGA
ACTGCGTAAAGCCCGTGACCGCGCGCATATCCTTGAAGCTCTGGCGATTGCGCTGGCCAACATCGATCCGATTATCGAA
CTGATTCGCCGTGCGCCAACGCCGGCGGAAGCGAAAGCGGCGCTGATTTCGCGTCCGTGGGATCTGGGCAACGTTGCTG
CGATGCTGGAGCGCGCCGGTGACGACGCCGCGCGTCCGGAATGGCTGGAGCCAGAATTTGGCGTGCGTGACGGTCAGTA
TTACCTGACTGAGCAGCAGGCGCAGGCGATTCTGGATCTGCGGTTGCAGAAACTGACCGGCCTGGAGCATGAAAAACTG
CTCGACGAATACAAAGAGTTGCTGGAGCAGATTGCTGAACTACTGCACATTCTGGGCAGCGCCGATCGCCTGATGGAAG
TGATCCGCGAAGAGATGGAGTTAATTCGCGATCAGTTCGGCGATGAGCGTCGTACCGAAATCACCGCCAACAGCGCCGA
TATTAATATCGAAGATCTGATTAGCCAGGAAGATGTTGTCGTGACGCTGTCTCACCAGGGTTACGTCAAATATCAACCG
CTGACAGATTACGAAGCGCAACGTCGTGGTGGGAAAGGTAAATCTGCCGCGCGTATTAAAGAAGAAGACTTTATCGACC
GTCTGCTGGTGGCCAACACCCATGACACCATCCTCTGCTTCTCCAGCCGTGGTCGTTTGTACTGGATGAAGGTTTATCA
GTTGCCGGAAGCCAGCCGTGGCGCGCGCGGTCGTCCGATCGTTAACCTGCTGCCGCTGGAAGCCAACGAACGTATCACC
GCGATTCTGCCGGTTCGTGAATACGAAGAAGGCGTCAACGTCTTTATGGCGACCGCCAGCGGTACCGTGAAGAAAACGG
CGCTGACCGAATTCAGCCGTCCGCGTTCCGCCGGTATTATCGCGGTGAACCTCAACGACGGCGACGAGCTGATTGGCGT
TGACCTGACTTCTGGTTCTGACGAAGTCATGCTGTTCTCGGCCGCGGGTAAAGTGGTGCGTTTCAAAGAAGACGCCGTC
CGTGCGATGGGGCGTACCGCGACCGGTGTGCGCGGTATTAAGCTGGCGGGAGACGATAAAGTAGTTTCTCTGATCATCC
CACGCGGCGAAGGCGCTATTCTGACCGTAACGCAAAACGGCTACGGGAAGCGTACCGCAGCGGACGAGTACCCGACCAA
GTCTCGTGCGACGCAGGGCGTTATCTCTATCAAAGTGACCGAGCGCAACGGTTCCGTTGTCGGTGCGGTACAGGTAGAC
GATTGCGACCAGATCATGATGATCACGGATGCCGGTACTCTGGTGCGTACCCGAGTGTCTGAGATCAGCGTAGTGGGAC
GTAATACCCAGGGCGTTATCCTTATCCGCACGGCGGAAGACGAAAACGTGGTGGGTCTGCAACGCGTTGCTGAACCGGT
AGATGACGAAGAACTCGACGCTATCGACGGCAGCGTGGCGGAAGGGGATGAGGATATCGCCCCGGAAGCGGAAAGCGAT
GACGACGTTGCGGATGACGCTGACGAGTAA
>gyrA_Avian_11
ATGAGCGACCTTGCGAGAGAAATTACACCGGTCAACATTGAGGAAGAGCTGAAGAGCTCCTATCTGGATTATGCGATGT
CGGTCATTGTTGGCCGTGCGCTGCCGGATGTCCGAGATGGCCTGAAGCCGGTACACCGTCGCGTACTTTACGCCATGAA
CGTATTGGGCAATGACTGGAACAAAGCCTATAAAAAATCTGCCCGTGTCGTTGGTGACGTAATCGGTAAATACCATCCC
CACGGCGATTCCGCAGTGTATGACACCATCGTTCGTATGGCGCAGCCATTCTCGCTGCGTTACATGCTGGTGGATGGTC
AGGGTAACTTCGGTTCTATTGACGGCGACTCCGCGGCGGCAATGCGTTATACGGAGATCCGTCTGGCGAAAATCGCCCA
CGAACTGATGGCCGATCTCGAAAAAGAGACGGTGGATTTCGTGGATAACTATGACGGTACGGAAAAAATTCCGGACGTC
ATGCCGACCAAAATTCCGAATCTGCTGGTGAACGGTTCTTCCGGTATCGCAGTAGGTATGGCGACGAATATCCCGCCGC
ACAACCTGACGGAAGTGATTAACGGCTGCCTGGCGTATATCGACAACGAAGACATCAGCATTGAAGGGCTGATGGAACA
TATTCCGGGTCCGGACTTCCCGACCGCCGCGATCATCAACGGTCGTCGTGGTATCGAAGAAGCCTACCGTACCGGTCGT
GGAAAAGTGTACATTCGCGCCCGCGCGGAAGTTGAAGCTGACGCGAAAACGGGCCGTGAAACCATCATTGTCCATGAAA
TTCCCTATCAGGTGAACAAAGCGCGCCTGATCGAGAAAATCGCCGAGCTGGTGAAAGATAAACGCGTGGAAGGCATCAG
CGCGCTGCGTGACGAATCCGACAAAGACGGGATGCGCATCGTGATTGAAGTAAAACGCGATGCGGTGGGCGAGGTGGTG
CTTAATAATCTCTACTCCCAGACCCAGCTACAGGTTTCCTTCGGTATTAACATGGTGGCGCTGCATCACGGCCAGCCGA
AGATCATGAACCTGAAAGATATCATTTCAGCGTTCGTGCGCCACCGCCGTGAAGTGGTGACGCGTCGGACTATTTTTGA
ACTGCGTAAAGCCCGTGACCGCGCGCATATCCTTGAAGCTCTGGCGATTGCGCTGGCCAACATCGATCCGATTATCGAA
CTGATTCGCCGTGCGCCAACGCCGGCGGAAGCGAAAGCGGCGCTGATTTCGCGTCCGTGGGATCTGGGCAACGTTGCTG
CGATGCTGGAGCGCGCCGGTGACGACGCCGCGCGTCCGGAATGGCTGGAGCCAGAATTTGGCGTGCGTGACGGTCAGTA
TTACCTGACTGAGCAGCAGGCGCAGGCGATTCTGGATCTGCGGTTGCAGAAACTGACCGGCCTGGAGCATGAAAAACTG
CTCGACGAATACAAAGAGTTGCTGGAGCAGATTGCTGAACTACTGCACATTCTGGGCAGCGCCGATCGCCTGATGGAAG
TGATCCGCGAAGAGATGGAGTTAATTCGCGATCAGTTCGGCGATGAGCGTCGTACCGAAATCACCGCCAACAGCGCCGA
TATTAATATCGAAGATCTGATTAGCCAGGAAGATGTTGTCGTGACGCTGTCTCACCAGGGTTACGTCAAATATCAACCG
CTGACAGATTACGAAGCGCAACGTCGTGGTGGGAAAGGTAAATCTGCCGCGCGTATTAAAGAAGAAGACTTTATCGACC
GTCTGCTGGTGGCCAACACCCATGACACCATCCTCTGCTTCTCCAGCCGTGGTCGTTTGTACTGGATGAAGGTTTATCA
GTTGCCGGAAGCCAGCCGTGGCGCGCGCGGTCGTCCGATCGTTAACCTGCTGCCGCTGGAAGCCAACGAACGTATCACC
GCGATTCTGCCGGTTCGTGAATACGAAGAAGGCGTCAACGTCTTTATGGCGACCGCCAGCGGTACCGTGAAGAAAACGG
CGCTGACCGAATTCAGCCGTCCGCGTTCCGCCGGTATTATCGCGGTGAACCTCAACGACGGCGACGAGCTGATTGGCGT
TGACCTGACTTCTGGTTCTGACGAAGTCATGCTGTTCTCGGCCGCGGGTAAAGTGGTGCGTTTCAAAGAAGACGCCGTC
CGTGCGATGGGGCGTACCGCGACCGGTGTGCGCGGTATTAAGCTGGCGGGAGACGATAAAGTAGTTTCTCTGATCATCC
CACGCGGCGAAGGCGCTATTCTGACCGTAACGCAAAACGGCTACGGGAAGCGTACCGCAGCGGACGAGTACCCGACCAA
GTCTCGTGCGACGCAGGGCGTTATCTCTATCAAAGTGACCGAGCGCAACGGTTCCGTTGTCGGTGCGGTACAGGTAGAC
GATTGCGACCAGATCATGATGATCACGGATGCCGGTACTCTGGTGCGTACCCGAGTGTCTGAGATCAGCGTAGTGGGAC
GTAATACCCAGGGCGTTATCCTTATCCGCACGGCGGAAGACGAAAACGTGGTGGGTCTGCAACGCGTTGCTGAACCGGT
AGATGACGAAGAACTCGACGCTATCGACGGCAGCGTGGCGGAAGGGGATGAGGATATCGCCCCGGAAGCGGAAAGCGAT
GACGACGTTGCGGATGACGCTGACGAGTAA
>gyrA_Avian_12
ATGAGCGACCTTGCGAGAGAAATTACACCGGTCAACATTGAGGAAGAGCTGAAGAGCTCCTATCTGGATTATGCGATGT
CGGTCATTGTTGGCCGTGCGCTGCCGGATGTCCGAGATGGCCTGAAGCCGGTACACCGTCGCGTACTTTACGCCATGAA
CGTATTGGGCAATGACTGGAACAAAGCCTATAAAAAATCTGCCCGTGTCGTTGGTGACGTAATCGGTAAATACCATCCC
CACGGCGATTCCGCAGTGTATGACACCATCGTTCGTATGGCGCAGCCATTCTCGCTGCGTTACATGCTGGTGGATGGTC
AGGGTAACTTCGGTTCTATTGACGGCGACTCCGCGGCGGCAATGCGTTATACGGAGATCCGTCTGGCGAAAATCGCCCA
CGAACTGATGGCCGATCTCGAAAAAGAGACGGTGGATTTCGTGGATAACTATGACGGTACGGAAAAAATTCCGGACGTC
ATGCCGACCAAAATTCCGAATCTGCTGGTGAACGGTTCTTCCGGTATCGCAGTAGGTATGGCGACGAATATCCCGCCGC
ACAACCTGACGGAAGTGATTAACGGCTGCCTGGCGTATATCGACAACGAAGACATCAGCATTGAAGGGCTGATGGAACA
TATTCCGGGTCCGGACTTCCCGACCGCCGCGATCATCAACGGTCGTCGTGGTATCGAAGAAGCCTACCGTACCGGTCGT
GGAAAAGTGTACATTCGCGCCCGCGCGGAAGTTGAAGCTGACGCGAAAACGGGCCGTGAAACCATCATTGTCCATGAAA
TTCCCTATCAGGTGAACAAAGCGCGCCTGATCGAGAAAATCGCCGAGCTGGTGAAAGATAAACGCGTGGAAGGCATCAG
CGCGCTGCGTGACGAATCCGACAAAGACGGGATGCGCATCGTGATTGAAGTAAAACGCGATGCGGTGGGCGAGGTGGTG
CTTAATAATCTCTACTCCCAGACCCAGCTACAGGTTTCCTTCGGTATTAACATGGTGGCGCTGCATCACGGCCAGCCGA
AGATCATGAACCTGAAAGATATCATTTCAGCGTTCGTGCGCCACCGCCGTGAAGTGGTGACGCGTCGGACTATTTTTGA
ACTGCGTAAAGCCCGTGACCGCGCGCATATCCTTGAAGCTCTGGCGATTGCGCTGGCCAACATCGATCCGATTATCGAA
CTGATTCGCCGTGCGCCAACGCCGGCGGAAGCGAAAGCGGCGCTGATTTCGCGTCCGTGGGATCTGGGCAACGTTGCTG
CGATGCTGGAGCGCGCCGGTGACGACGCCGCGCGTCCGGAATGGCTGGAGCCAGAATTTGGCGTGCGTGACGGTCAGTA
TTACCTGACTGAGCAGCAGGCGCAGGCGATTCTGGATCTGCGGTTGCAGAAACTGACCGGCCTGGAGCATGAAAAACTG
CTCGACGAATACAAAGAGTTGCTGGAGCAGATTGCTGAACTACTGCACATTCTGGGCAGCGCCGATCGCCTGATGGAAG
TGATCCGCGAAGAGATGGAGTTAATTCGCGATCAGTTCGGCGATGAGCGTCGTACCGAAATCACCGCCAACAGCGCCGA
TATTAATATCGAAGATCTGATTAGCCAGGAAGATGTTGTCGTGACGCTGTCTCACCAGGGTTACGTCAAATATCAACCG
CTGACAGATTACGAAGCGCAACGTCGTGGTGGGAAAGGTAAATCTGCCGCGCGTATTAAAGAAGAAGACTTTATCGACC
GTCTGCTGGTGGCCAACACCCATGACACCATCCTCTGCTTCTCCAGCCGTGGTCGTTTGTACTGGATGAAGGTTTATCA
GTTGCCGGAAGCCAGCCGTGGCGCGCGCGGTCGTCCGATCGTTAACCTGCTGCCGCTGGAAGCCAACGAACGTATCACC
GCGATTCTGCCGGTTCGTGAATACGAAGAAGGCGTCAACGTCTTTATGGCGACCGCCAGCGGTACCGTGAAGAAAACGG
CGCTGACCGAATTCAGCCGTCCGCGTTCCGCCGGTATTATCGCGGTGAACCTCAACGACGGCGACGAGCTGATTGGCGT
TGACCTGACTTCTGGTTCTGACGAAGTCATGCTGTTCTCGGCCGCGGGTAAAGTGGTGCGTTTCAAAGAAGACGCCGTC
CGTGCGATGGGGCGTACCGCGACCGGTGTGCGCGGTATTAAGCTGGCGGGAGACGATAAAGTAGTTTCTCTGATCATCC
CACGCGGCGAAGGCGCTATTCTGACCGTAACGCAAAACGGCTACGGGAAGCGTACCGCAGCGGACGAGTACCCGACCAA
GTCTCGTGCGACGCAGGGCGTTATCTCTATCAAAGTGACCGAGCGCAACGGTTCCGTTGTCGGTGCGGTACAGGTAGAC
GATTGCGACCAGATCATGATGATCACGGATGCCGGTACTCTGGTGCGTACCCGAGTGTCTGAGATCAGCGTAGTGGGAC
GTAATACCCAGGGCGTTATCCTTATCCGCACGGCGGAAGACGAAAACGTGGTGGGTCTGCAACGCGTTGCTGAACCGGT
AGATGACGAAGAACTCGACGCTATCGACGGCAGCGTGGCGGAAGGGGATGAGGATATCGCCCCGGAAGCGGAAAGCGAT
GACGACGTTGCGGATGACGCTGACGAGTAA
>gyrA_Avian_13
ATGAGCGACCTTGCGAGAGAAATTACACCGGTCAACATTGAGGAAGAGCTGAAGAGCTCCTATCTGGATTATGCGATGT
CGGTCATTGTTGGCCGTGCGCTGCCGGATGTCCGAGATGGCCTGAAGCCGGTACACCGTCGCGTACTTTACGCCATGAA
CGTATTGGGCAATGACTGGAACAAAGCCTATAAAAAATCTGCCCGTGTCGTTGGTGACGTAATCGGTAAATACCATCCC
CACGGCGATTCCGCAGTGTATGACACCATCGTTCGTATGGCGCAGCCATTCTCGCTGCGTTACATGCTGGTGGATGGTC
AGGGTAACTTCGGTTCTATTGACGGCGACTCCGCGGCGGCAATGCGTTATACGGAGATCCGTCTGGCGAAAATCGCCCA
CGAACTGATGGCCGATCTCGAAAAAGAGACGGTGGATTTCGTGGATAACTATGACGGTACGGAAAAAATTCCGGACGTC
ATGCCGACCAAAATTCCGAATCTGCTGGTGAACGGTTCTTCCGGTATCGCAGTAGGTATGGCGACGAATATCCCGCCGC
ACAACCTGACGGAAGTGATTAACGGCTGCCTGGCGTATATCGACAACGAAGACATCAGCATTGAAGGGCTGATGGAACA
TATTCCGGGTCCGGACTTCCCGACCGCCGCGATCATCAACGGTCGTCGTGGTATCGAAGAAGCCTACCGTACCGGTCGT
GGAAAAGTGTACATTCGCGCCCGCGCGGAAGTTGAAGCTGACGCGAAAACGGGCCGTGAAACCATCATTGTCCATGAAA
TTCCCTATCAGGTGAACAAAGCGCGCCTGATCGAGAAAATCGCCGAGCTGGTGAAAGATAAACGCGTGGAAGGCATCAG
CGCGCTGCGTGACGAATCCGACAAAGACGGGATGCGCATCGTGATTGAAGTAAAACGCGATGCGGTGGGCGAGGTGGTG
CTTAATAATCTCTACTCCCAGACCCAGCTACAGGTTTCCTTCGGTATTAACATGGTGGCGCTGCATCACGGCCAGCCGA
AGATCATGAACCTGAAAGATATCATTTCAGCGTTCGTGCGCCACCGCCGTGAAGTGGTGACGCGTCGGACTATTTTTGA
ACTGCGTAAAGCCCGTGACCGCGCGCATATCCTTGAAGCTCTGGCGATTGCGCTGGCCAACATCGATCCGATTATCGAA
CTGATTCGCCGTGCGCCAACGCCGGCGGAAGCGAAAGCGGCGCTGATTTCGCGTCCGTGGGATCTGGGCAACGTTGCTG
CGATGCTGGAGCGCGCCGGTGACGACGCCGCGCGTCCGGAATGGCTGGAGCCAGAATTTGGCGTGCGTGACGGTCAGTA
TTACCTGACTGAGCAGCAGGCGCAGGCGATTCTGGATCTGCGGTTGCAGAAACTGACCGGCCTGGAGCATGAAAAACTG
CTCGACGAATACAAAGAGTTGCTGGAGCAGATTGCTGAACTACTGCACATTCTGGGCAGCGCCGATCGCCTGATGGAAG
TGATCCGCGAAGAGATGGAGTTAATTCGCGATCAGTTCGGCGATGAGCGTCGTACCGAAATCACCGCCAACAGCGCCGA
TATTAATATCGAAGATCTGATTAGCCAGGAAGATGTTGTCGTGACGCTGTCTCACCAGGGTTACGTCAAATATCAACCG
CTGACAGATTACGAAGCGCAACGTCGTGGTGGGAAAGGTAAATCTGCCGCGCGTATTAAAGAAGAAGACTTTATCGACC
GTCTGCTGGTGGCCAACACCCATGACACCATCCTCTGCTTCTCCAGCCGTGGTCGTTTGTACTGGATGAAGGTTTATCA
GTTGCCGGAAGCCAGCCGTGGCGCGCGCGGTCGTCCGATCGTTAACCTGCTGCCGCTGGAAGCCAACGAACGTATCACC
GCGATTCTGCCGGTTCGTGAATACGAAGAAGGCGTCAACGTCTTTATGGCGACCGCCAGCGGTACCGTGAAGAAAACGG
CGCTGACCGAATTCAGCCGTCCGCGTTCCGCCGGTATTATCGCGGTGAACCTCAACGACGGCGACGAGCTGATTGGCGT
TGACCTGACTTCTGGTTCTGACGAAGTCATGCTGTTCTCGGCCGCGGGTAAAGTGGTGCGTTTCAAAGAAGACGCCGTC
CGTGCGATGGGGCGTACCGCGACCGGTGTGCGCGGTATTAAGCTGGCGGGAGACGATAAAGTAGTTTCTCTGATCATCC
CACGCGGCGAAGGCGCTATTCTGACCGTAACGCAAAACGGCTACGGGAAGCGTACCGCAGCGGACGAGTACCCGACCAA
GTCTCGTGCGACGCAGGGCGTTATCTCTATCAAAGTGACCGAGCGCAACGGTTCCGTTGTCGGTGCGGTACAGGTAGAC
GATTGCGACCAGATCATGATGATCACGGATGCCGGTACTCTGGTGCGTACCCGAGTGTCTGAGATCAGCGTAGTGGGAC
GTAATACCCAGGGCGTTATCCTTATCCGCACGGCGGAAGACGAAAACGTGGTGGGTCTGCAACGCGTTGCTGAACCGGT
AGATGACGAAGAACTCGACGCTATCGACGGCAGCGTGGCGGAAGGGGATGAGGATATCGCCCCGGAAGCGGAAAGCGAT
GACGACGTTGCGGATGACGCTGACGAGTAA
>gyrA_Avian_14
ATGAGCGACCTTGCGAGAGAAATTACACCGGTCAACATTGAGGAAGAGCTGAAGAGCTCCTATCTGGATTATGCGATGT
CGGTCATTGTTGGCCGTGCGCTGCCGGATGTCCGAGATGGCCTGAAGCCGGTACACCGTCGCGTACTTTACGCCATGAA
CGTATTGGGCAATGACTGGAACAAAGCCTATAAAAAATCTGCCCGTGTCGTTGGTGACGTAATCGGTAAATACCATCCC
CACGGCGATTCCGCAGTGTATGACACCATCGTTCGTATGGCGCAGCCATTCTCGCTGCGTTACATGCTGGTGGATGGTC
AGGGTAACTTCGGTTCTATTGACGGCGACTCCGCGGCGGCAATGCGTTATACGGAGATCCGTCTGGCGAAAATCGCCCA
CGAACTGATGGCCGATCTCGAAAAAGAGACGGTGGATTTCGTGGATAACTATGACGGTACGGAAAAAATTCCGGACGTC
ATGCCGACCAAAATTCCGAATCTGCTGGTGAACGGTTCTTCCGGTATCGCAGTAGGTATGGCGACGAATATCCCGCCGC
ACAACCTGACGGAAGTGATTAACGGCTGCCTGGCGTATATCGACAACGAAGACATCAGCATTGAAGGGCTGATGGAACA
TATTCCGGGTCCGGACTTCCCGACCGCCGCGATCATCAACGGTCGTCGTGGTATCGAAGAAGCCTACCGTACCGGTCGT
GGAAAAGTGTACATTCGCGCCCGCGCGGAAGTTGAAGCTGACGCGAAAACGGGCCGTGAAACCATCATTGTCCATGAAA
TTCCCTATCAGGTGAACAAAGCGCGCCTGATCGAGAAAATCGCCGAGCTGGTGAAAGATAAACGCGTGGAAGGCATCAG
CGCGCTGCGTGACGAATCCGACAAAGACGGGATGCGCATCGTGATTGAAGTAAAACGCGATGCGGTGGGCGAGGTGGTG
CTTAATAATCTCTACTCCCAGACCCAGCTACAGGTTTCCTTCGGTATTAACATGGTGGCGCTGCATCACGGCCAGCCGA
AGATCATGAACCTGAAAGATATCATTTCAGCGTTCGTGCGCCACCGCCGTGAAGTGGTGACGCGTCGGACTATTTTTGA
ACTGCGTAAAGCCCGTGACCGCGCGCATATCCTTGAAGCTCTGGCGATTGCGCTGGCCAACATCGATCCGATTATCGAA
CTGATTCGCCGTGCGCCAACGCCGGCGGAAGCGAAAGCGGCGCTGATTTCGCGTCCGTGGGATCTGGGCAACGTTGCTG
CGATGCTGGAGCGCGCCGGTGACGACGCCGCGCGTCCGGAATGGCTGGAGCCAGAATTTGGCGTGCGTGACGGTCAGTA
TTACCTGACTGAGCAGCAGGCGCAGGCGATTCTGGATCTGCGGTTGCAGAAACTGACCGGCCTGGAGCATGAAAAACTG
CTCGACGAATACAAAGAGTTGCTGGAGCAGATTGCTGAACTACTGCACATTCTGGGCAGCGCCGATCGCCTGATGGAAG
TGATCCGCGAAGAGATGGAGTTAATTCGCGATCAGTTCGGCGATGAGCGTCGTACCGAAATCACCGCCAACAGCGCCGA
TATTAATATCGAAGATCTGATTAGCCAGGAAGATGTTGTCGTGACGCTGTCTCACCAGGGTTACGTCAAATATCAACCG
CTGACAGATTACGAAGCGCAACGTCGTGGTGGGAAAGGTAAATCTGCCGCGCGTATTAAAGAAGAAGACTTTATCGACC
GTCTGCTGGTGGCCAACACCCATGACACCATCCTCTGCTTCTCCAGCCGTGGTCGTTTGTACTGGATGAAGGTTTATCA
GTTGCCGGAAGCCAGCCGTGGCGCGCGCGGTCGTCCGATCGTTAACCTGCTGCCGCTGGAAGCCAACGAACGTATCACC
GCGATTCTGCCGGTTCGTGAATACGAAGAAGGCGTCAACGTCTTTATGGCGACCGCCAGCGGTACCGTGAAGAAAACGG
CGCTGACCGAATTCAGCCGTCCGCGTTCCGCCGGTATTATCGCGGTGAACCTCAACGACGGCGACGAGCTGATTGGCGT
TGACCTGACTTCTGGTTCTGACGAAGTCATGCTGTTCTCGGCCGCGGGTAAAGTGGTGCGTTTCAAAGAAGACGCCGTC
CGTGCGATGGGGCGTACCGCGACCGGTGTGCGCGGTATTAAGCTGGCGGGAGACGATAAAGTAGTTTCTCTGATCATCC
CACGCGGCGAAGGCGCTATTCTGACCGTAACGCAAAACGGCTACGGGAAGCGTACCGCAGCGGACGAGTACCCGACCAA
GTCTCGTGCGACGCAGGGCGTTATCTCTATCAAAGTGACCGAGCGCAACGGTTCCGTTGTCGGTGCGGTACAGGTAGAC
GATTGCGACCAGATCATGATGATCACGGATGCCGGTACTCTGGTGCGTACCCGAGTGTCTGAGATCAGCGTAGTGGGAC
GTAATACCCAGGGCGTTATCCTTATCCGCACGGCGGAAGACGAAAACGTGGTGGGTCTGCAACGCGTTGCTGAACCGGT
AGATGACGAAGAACTCGACGCTATCGACGGCAGCGTGGCGGAAGGGGATGAGGATATCGCCCCGGAAGCGGAAAGCGAT
GACGACGTTGCGGATGACGCTGACGAGTAA
>gyrA_Avian_15
ATGAGCGACCTTGCGAGAGAAATTACACCGGTCAACATTGAGGAAGAGCTGAAGAGCTCCTATCTGGATTATGCGATGT
CGGTCATTGTTGGCCGTGCGCTGCCGGATGTCCGAGATGGCCTGAAGCCGGTACACCGTCGCGTACTTTACGCCATGAA
CGTATTGGGCAATGACTGGAACAAAGCCTATAAAAAATCTGCCCGTGTCGTTGGTGACGTAATCGGTAAATACCATCCC
CACGGCGATTCCGCAGTGTATGACACCATCGTTCGTATGGCGCAGCCATTCTCGCTGCGTTACATGCTGGTGGATGGTC
AGGGTAACTTCGGTTCTATTGACGGCGACTCCGCGGCGGCAATGCGTTATACGGAGATCCGTCTGGCGAAAATCGCCCA
CGAACTGATGGCCGATCTCGAAAAAGAGACGGTGGATTTCGTGGATAACTATGACGGTACGGAAAAAATTCCGGACGTC
ATGCCGACCAAAATTCCGAATCTGCTGGTGAACGGTTCTTCCGGTATCGCAGTAGGTATGGCGACGAATATCCCGCCGC
ACAACCTGACGGAAGTGATTAACGGCTGCCTGGCGTATATCGACAACGAAGACATCAGCATTGAAGGGCTGATGGAACA
TATTCCGGGTCCGGACTTCCCGACCGCCGCGATCATCAACGGTCGTCGTGGTATCGAAGAAGCCTACCGTACCGGTCGT
GGAAAAGTGTACATTCGCGCCCGCGCGGAAGTTGAAGCTGACGCGAAAACGGGCCGTGAAACCATCATTGTCCATGAAA
TTCCCTATCAGGTGAACAAAGCGCGCCTGATCGAGAAAATCGCCGAGCTGGTGAAAGATAAACGCGTGGAAGGCATCAG
CGCGCTGCGTGACGAATCCGACAAAGACGGGATGCGCATCGTGATTGAAGTAAAACGCGATGCGGTGGGCGAGGTGGTG
CTTAATAATCTCTACTCCCAGACCCAGCTACAGGTTTCCTTCGGTATTAACATGGTGGCGCTGCATCACGGCCAGCCGA
AGATCATGAACCTGAAAGATATCATTTCAGCGTTCGTGCGCCACCGCCGTGAAGTGGTGACGCGTCGGACTATTTTTGA
ACTGCGTAAAGCCCGTGACCGCGCGCATATCCTTGAAGCTCTGGCGATTGCGCTGGCCAACATCGATCCGATTATCGAA
CTGATTCGCCGTGCGCCAACGCCGGCGGAAGCGAAAGCGGCGCTGATTTCGCGTCCGTGGGATCTGGGCAACGTTGCTG
CGATGCTGGAGCGCGCCGGTGACGACGCCGCGCGTCCGGAATGGCTGGAGCCAGAATTTGGCGTGCGTGACGGTCAGTA
TTACCTGACTGAGCAGCAGGCGCAGGCGATTCTGGATCTGCGGTTGCAGAAACTGACCGGCCTGGAGCATGAAAAACTG
CTCGACGAATACAAAGAGTTGCTGGAGCAGATTGCTGAACTACTGCACATTCTGGGCAGCGCCGATCGCCTGATGGAAG
TGATCCGCGAAGAGATGGAGTTAATTCGCGATCAGTTCGGCGATGAGCGTCGTACCGAAATCACCGCCAACAGCGCCGA
TATTAATATCGAAGATCTGATTAGCCAGGAAGATGTTGTCGTGACGCTGTCTCACCAGGGTTACGTCAAATATCAACCG
CTGACAGATTACGAAGCGCAACGTCGTGGTGGGAAAGGTAAATCTGCCGCGCGTATTAAAGAAGAAGACTTTATCGACC
GTCTGCTGGTGGCCAACACCCATGACACCATCCTCTGCTTCTCCAGCCGTGGTCGTTTGTACTGGATGAAGGTTTATCA
GTTGCCGGAAGCCAGCCGTGGCGCGCGCGGTCGTCCGATCGTTAACCTGCTGCCGCTGGAAGCCAACGAACGTATCACC
GCGATTCTGCCGGTTCGTGAATACGAAGAAGGCGTCAACGTCTTTATGGCGACCGCCAGCGGTACCGTGAAGAAAACGG
CGCTGACCGAATTCAGCCGTCCGCGTTCCGCCGGTATTATCGCGGTGAACCTCAACGACGGCGACGAGCTGATTGGCGT
TGACCTGACTTCTGGTTCTGACGAAGTCATGCTGTTCTCGGCCGCGGGTAAAGTGGTGCGTTTCAAAGAAGACGCCGTC
CGTGCGATGGGGCGTACCGCGACCGGTGTGCGCGGTATTAAGCTGGCGGGAGACGATAAAGTAGTTTCTCTGATCATCC
CACGCGGCGAAGGCGCTATTCTGACCGTAACGCAAAACGGCTACGGGAAGCGTACCGCAGCGGACGAGTACCCGACCAA
GTCTCGTGCGACGCAGGGCGTTATCTCTATCAAAGTGACCGAGCGCAACGGTTCCGTTGTCGGTGCGGTACAGGTAGAC
GATTGCGACCAGATCATGATGATCACGGATGCCGGTACTCTGGTGCGTACCCGAGTGTCTGAGATCAGCGTAGTGGGAC
GTAATACCCAGGGCGTTATCCTTATCCGCACGGCGGAAGACGAAAACGTGGTGGGTCTGCAACGCGTTGCTGAACCGGT
AGATGACGAAGAACTCGACGCTATCGACGGCAGCGTGGCGGAAGGGGATGAGGATATCGCCCCGGAAGCGGAAAGCGAT
GACGACGTTGCGGATGACGCTGACGAGTAA
>gyrA_Avian_16
ATGAGCGACCTTGCGAGAGAAATTACACCGGTCAACATTGAGGAAGAGCTGAAGAGCTCCTATCTGGATTATGCGATGT
CGGTCATTGTTGGCCGTGCGCTGCCGGATGTCCGAGATGGCCTGAAGCCGGTACACCGTCGCGTACTTTACGCCATGAA
CGTATTGGGCAATGACTGGAACAAAGCCTATAAAAAATCTGCCCGTGTCGTTGGTGACGTAATCGGTAAATACCATCCC
CACGGCGATTCCGCAGTGTATGACACCATCGTTCGTATGGCGCAGCCATTCTCGCTGCGTTACATGCTGGTGGATGGTC
AGGGTAACTTCGGTTCTATTGACGGCGACTCCGCGGCGGCAATGCGTTATACGGAGATCCGTCTGGCGAAAATCGCCCA
CGAACTGATGGCCGATCTCGAAAAAGAGACGGTGGATTTCGTGGATAACTATGACGGTACGGAAAAAATTCCGGACGTC
ATGCCGACCAAAATTCCGAATCTGCTGGTGAACGGTTCTTCCGGTATCGCAGTAGGTATGGCGACGAATATCCCGCCGC
ACAACCTGACGGAAGTGATTAACGGCTGCCTGGCGTATATCGACAACGAAGACATCAGCATTGAAGGGCTGATGGAACA
TATTCCGGGTCCGGACTTCCCGACCGCCGCGATCATCAACGGTCGTCGTGGTATCGAAGAAGCCTACCGTACCGGTCGT
GGAAAAGTGTACATTCGCGCCCGCGCGGAAGTTGAAGCTGACGCGAAAACGGGCCGTGAAACCATCATTGTCCATGAAA
TTCCCTATCAGGTGAACAAAGCGCGCCTGATCGAGAAAATCGCCGAGCTGGTGAAAGATAAACGCGTGGAAGGCATCAG
CGCGCTGCGTGACGAATCCGACAAAGACGGGATGCGCATCGTGATTGAAGTAAAACGCGATGCGGTGGGCGAGGTGGTG
CTTAATAATCTCTACTCCCAGACCCAGCTACAGGTTTCCTTCGGTATTAACATGGTGGCGCTGCATCACGGCCAGCCGA
AGATCATGAACCTGAAAGATATCATTTCAGCGTTCGTGCGCCACCGCCGTGAAGTGGTGACGCGTCGGACTATTTTTGA
ACTGCGTAAAGCCCGTGACCGCGCGCATATCCTTGAAGCTCTGGCGATTGCGCTGGCCAACATCGATCCGATTATCGAA
CTGATTCGCCGTGCGCCAACGCCGGCGGAAGCGAAAGCGGCGCTGATTTCGCGTCCGTGGGATCTGGGCAACGTTGCTG
CGATGCTGGAGCGCGCCGGTGACGACGCCGCGCGTCCGGAATGGCTGGAGCCAGAATTTGGCGTGCGTGACGGTCAGTA
TTACCTGACTGAGCAGCAGGCGCAGGCGATTCTGGATCTGCGGTTGCAGAAACTGACCGGCCTGGAGCATGAAAAACTG
CTCGACGAATACAAAGAGTTGCTGGAGCAGATTGCTGAACTACTGCACATTCTGGGCAGCGCCGATCGCCTGATGGAAG
TGATCCGCGAAGAGATGGAGTTAATTCGCGATCAGTTCGGCGATGAGCGTCGTACCGAAATCACCGCCAACAGCGCCGA
TATTAATATCGAAGATCTGATTAGCCAGGAAGATGTTGTCGTGACGCTGTCTCACCAGGGTTACGTCAAATATCAACCG
CTGACAGATTACGAAGCGCAACGTCGTGGTGGGAAAGGTAAATCTGCCGCGCGTATTAAAGAAGAAGACTTTATCGACC
GTCTGCTGGTGGCCAACACCCATGACACCATCCTCTGCTTCTCCAGCCGTGGTCGTTTGTACTGGATGAAGGTTTATCA
GTTGCCGGAAGCCAGCCGTGGCGCGCGCGGTCGTCCGATCGTTAACCTGCTGCCGCTGGAAGCCAACGAACGTATCACC
GCGATTCTGCCGGTTCGTGAATACGAAGAAGGCGTCAACGTCTTTATGGCGACCGCCAGCGGTACCGTGAAGAAAACGG
CGCTGACCGAATTCAGCCGTCCGCGTTCCGCCGGTATTATCGCGGTGAACCTCAACGACGGCGACGAGCTGATTGGCGT
TGACCTGACTTCTGGTTCTGACGAAGTCATGCTGTTCTCGGCCGCGGGTAAAGTGGTGCGTTTCAAAGAAGACGCCGTC
CGTGCGATGGGGCGTACCGCGACCGGTGTGCGCGGTATTAAGCTGGCGGGAGACGATAAAGTAGTTTCTCTGATCATCC
CACGCGGCGAAGGCGCTATTCTGACCGTAACGCAAAACGGCTACGGGAAGCGTACCGCAGCGGACGAGTACCCGACCAA
GTCTCGTGCGACGCAGGGCGTTATCTCTATCAAAGTGACCGAGCGCAACGGTTCCGTTGTCGGTGCGGTACAGGTAGAC
GATTGCGACCAGATCATGATGATCACGGATGCCGGTACTCTGGTGCGTACCCGAGTGTCTGAGATCAGCGTAGTGGGAC
GTAATACCCAGGGCGTTATCCTTATCCGCACGGCGGAAGACGAAAACGTGGTGGGTCTGCAACGCGTTGCTGAACCGGT
AGATGACGAAGAACTCGACGCTATCGACGGCAGCGTGGCGGAAGGGGATGAGGATATCGCCCCGGAAGCGGAAAGCGAT
GACGACGTTGCGGATGACGCTGACGAGTAA
>gyrA_Avian_17
ATGAGCGACCTTGCGAGAGAAATTACACCGGTCAACATTGAGGAAGAGCTGAAGAGCTCCTATCTGGATTATGCGATGT
CGGTCATTGTTGGCCGTGCGCTGCCGGATGTCCGAGATGGCCTGAAGCCGGTACACCGTCGCGTACTTTACGCCATGAA
CGTATTGGGCAATGACTGGAACAAAGCCTATAAAAAATCTGCCCGTGTCGTTGGTGACGTAATCGGTAAATACCATCCC
CACGGCGATTCCGCAGTGTATGACACCATCGTTCGTATGGCGCAGCCATTCTCGCTGCGTTACATGCTGGTGGATGGTC
AGGGTAACTTCGGTTCTATTGACGGCGACTCCGCGGCGGCAATGCGTTATACGGAGATCCGTCTGGCGAAAATCGCCCA
CGAACTGATGGCCGATCTCGAAAAAGAGACGGTGGATTTCGTGGATAACTATGACGGTACGGAAAAAATTCCGGACGTC
ATGCCGACCAAAATTCCGAATCTGCTGGTGAACGGTTCTTCCGGTATCGCAGTAGGTATGGCGACGAATATCCCGCCGC
ACAACCTGACGGAAGTGATTAACGGCTGCCTGGCGTATATCGACAACGAAGACATCAGCATTGAAGGGCTGATGGAACA
TATTCCGGGTCCGGACTTCCCGACCGCCGCGATCATCAACGGTCGTCGTGGTATCGAAGAAGCCTACCGTACCGGTCGT
GGAAAAGTGTACATTCGCGCCCGCGCGGAAGTTGAAGCTGACGCGAAAACGGGCCGTGAAACCATCATTGTCCATGAAA
TTCCCTATCAGGTGAACAAAGCGCGCCTGATCGAGAAAATCGCCGAGCTGGTGAAAGATAAACGCGTGGAAGGCATCAG
CGCGCTGCGTGACGAATCCGACAAAGACGGGATGCGCATCGTGATTGAAGTAAAACGCGATGCGGTGGGCGAGGTGGTG
CTTAATAATCTCTACTCCCAGACCCAGCTACAGGTTTCCTTCGGTATTAACATGGTGGCGCTGCATCACGGCCAGCCGA
AGATCATGAACCTGAAAGATATCATTTCAGCGTTCGTGCGCCACCGCCGTGAAGTGGTGACGCGTCGGACTATTTTTGA
ACTGCGTAAAGCCCGTGACCGCGCGCATATCCTTGAAGCTCTGGCGATTGCGCTGGCCAACATCGATCCGATTATCGAA
CTGATTCGCCGTGCGCCAACGCCGGCGGAAGCGAAAGCGGCGCTGATTTCGCGTCCGTGGGATCTGGGCAACGTTGCTG
CGATGCTGGAGCGCGCCGGTGACGACGCCGCGCGTCCGGAATGGCTGGAGCCAGAATTTGGCGTGCGTGACGGTCAGTA
TTACCTGACTGAGCAGCAGGCGCAGGCGATTCTGGATCTGCGGTTGCAGAAACTGACCGGCCTGGAGCATGAAAAACTG
CTCGACGAATACAAAGAGTTGCTGGAGCAGATTGCTGAACTACTGCACATTCTGGGCAGCGCCGATCGCCTGATGGAAG
TGATCCGCGAAGAGATGGAGTTAATTCGCGATCAGTTCGGCGATGAGCGTCGTACCGAAATCACCGCCAACAGCGCCGA
TATTAATATCGAAGATCTGATTAGCCAGGAAGATGTTGTCGTGACGCTGTCTCACCAGGGTTACGTCAAATATCAACCG
CTGACAGATTACGAAGCGCAACGTCGTGGTGGGAAAGGTAAATCTGCCGCGCGTATTAAAGAAGAAGACTTTATCGACC
GTCTGCTGGTGGCCAACACCCATGACACCATCCTCTGCTTCTCCAGCCGTGGTCGTTTGTACTGGATGAAGGTTTATCA
GTTGCCGGAAGCCAGCCGTGGCGCGCGCGGTCGTCCGATCGTTAACCTGCTGCCGCTGGAAGCCAACGAACGTATCACC
GCGATTCTGCCGGTTCGTGAATACGAAGAAGGCGTCAACGTCTTTATGGCGACCGCCAGCGGTACCGTGAAGAAAACGG
CGCTGACCGAATTCAGCCGTCCGCGTTCCGCCGGTATTATCGCGGTGAACCTCAACGACGGCGACGAGCTGATTGGCGT
TGACCTGACTTCTGGTTCTGACGAAGTCATGCTGTTCTCGGCCGCGGGTAAAGTGGTGCGTTTCAAAGAAGACGCCGTC
CGTGCGATGGGGCGTACCGCGACCGGTGTGCGCGGTATTAAGCTGGCGGGAGACGATAAAGTAGTTTCTCTGATCATCC
CACGCGGCGAAGGCGCTATTCTGACCGTAACGCAAAACGGCTACGGGAAGCGTACCGCAGCGGACGAGTACCCGACCAA
GTCTCGTGCGACGCAGGGCGTTATCTCTATCAAAGTGACCGAGCGCAACGGTTCCGTTGTCGGTGCGGTACAGGTAGAC
GATTGCGACCAGATCATGATGATCACGGATGCCGGTACTCTGGTGCGTACCCGAGTGTCTGAGATCAGCGTAGTGGGAC
GTAATACCCAGGGCGTTATCCTTATCCGCACGGCGGAAGACGAAAACGTGGTGGGTCTGCAACGCGTTGCTGAACCGGT
AGATGACGAAGAACTCGACGCTATCGACGGCAGCGTGGCGGAAGGGGATGAGGATATCGCCCCGGAAGCGGAAAGCGAT
GACGACGTTGCGGATGACGCTGACGAGTAA
>gyrA_Avian_18
ATGAGCGACCTTGCGAGAGAAATTACACCGGTCAACATTGAGGAAGAGCTGAAGAGCTCCTATCTGGATTATGCGATGT
CGGTCATTGTTGGCCGTGCGCTGCCGGATGTCCGAGATGGCCTGAAGCCGGTACACCGTCGCGTACTTTACGCCATGAA
CGTATTGGGCAATGACTGGAACAAAGCCTATAAAAAATCTGCCCGTGTCGTTGGTGACGTAATCGGTAAATACCATCCC
CACGGCGATTCCGCAGTGTATGACACCATCGTTCGTATGGCGCAGCCATTCTCGCTGCGTTACATGCTGGTGGATGGTC
AGGGTAACTTCGGTTCTATTGACGGCGACTCCGCGGCGGCAATGCGTTATACGGAGATCCGTCTGGCGAAAATCGCCCA
CGAACTGATGGCCGATCTCGAAAAAGAGACGGTGGATTTCGTGGATAACTATGACGGTACGGAAAAAATTCCGGACGTC
ATGCCGACCAAAATTCCGAATCTGCTGGTGAACGGTTCTTCCGGTATCGCAGTAGGTATGGCGACGAATATCCCGCCGC
ACAACCTGACGGAAGTGATTAACGGCTGCCTGGCGTATATCGACAACGAAGACATCAGCATTGAAGGGCTGATGGAACA
TATTCCGGGTCCGGACTTCCCGACCGCCGCGATCATCAACGGTCGTCGTGGTATCGAAGAAGCCTACCGTACCGGTCGT
GGAAAAGTGTACATTCGCGCCCGCGCGGAAGTTGAAGCTGACGCGAAAACGGGCCGTGAAACCATCATTGTCCATGAAA
TTCCCTATCAGGTGAACAAAGCGCGCCTGATCGAGAAAATCGCCGAGCTGGTGAAAGATAAACGCGTGGAAGGCATCAG
CGCGCTGCGTGACGAATCCGACAAAGACGGGATGCGCATCGTGATTGAAGTAAAACGCGATGCGGTGGGCGAGGTGGTG
CTTAATAATCTCTACTCCCAGACCCAGCTACAGGTTTCCTTCGGTATTAACATGGTGGCGCTGCATCACGGCCAGCCGA
AGATCATGAACCTGAAAGATATCATTTCAGCGTTCGTGCGCCACCGCCGTGAAGTGGTGACGCGTCGGACTATTTTTGA
ACTGCGTAAAGCCCGTGACCGCGCGCATATCCTTGAAGCTCTGGCGATTGCGCTGGCCAACATCGATCCGATTATCGAA
CTGATTCGCCGTGCGCCAACGCCGGCGGAAGCGAAAGCGGCGCTGATTTCGCGTCCGTGGGATCTGGGCAACGTTGCTG
CGATGCTGGAGCGCGCCGGTGACGACGCCGCGCGTCCGGAATGGCTGGAGCCAGAATTTGGCGTGCGTGACGGTCAGTA
TTACCTGACTGAGCAGCAGGCGCAGGCGATTCTGGATCTGCGGTTGCAGAAACTGACCGGCCTGGAGCATGAAAAACTG
CTCGACGAATACAAAGAGTTGCTGGAGCAGATTGCTGAACTACTGCACATTCTGGGCAGCGCCGATCGCCTGATGGAAG
TGATCCGCGAAGAGATGGAGTTAATTCGCGATCAGTTCGGCGATGAGCGTCGTACCGAAATCACCGCCAACAGCGCCGA
TATTAATATCGAAGATCTGATTAGCCAGGAAGATGTTGTCGTGACGCTGTCTCACCAGGGTTACGTCAAATATCAACCG
CTGACAGATTACGAAGCGCAACGTCGTGGTGGGAAAGGTAAATCTGCCGCGCGTATTAAAGAAGAAGACTTTATCGACC
GTCTGCTGGTGGCCAACACCCATGACACCATCCTCTGCTTCTCCAGCCGTGGTCGTTTGTACTGGATGAAGGTTTATCA
GTTGCCGGAAGCCAGCCGTGGCGCGCGCGGTCGTCCGATCGTTAACCTGCTGCCGCTGGAAGCCAACGAACGTATCACC
GCGATTCTGCCGGTTCGTGAATACGAAGAAGGCGTCAACGTCTTTATGGCGACCGCCAGCGGTACCGTGAAGAAAACGG
CGCTGACCGAATTCAGCCGTCCGCGTTCCGCCGGTATTATCGCGGTGAACCTCAACGACGGCGACGAGCTGATTGGCGT
TGACCTGACTTCTGGTTCTGACGAAGTCATGCTGTTCTCGGCCGCGGGTAAAGTGGTGCGTTTCAAAGAAGACGCCGTC
CGTGCGATGGGGCGTACCGCGACCGGTGTGCGCGGTATTAAGCTGGCGGGAGACGATAAAGTAGTTTCTCTGATCATCC
CACGCGGCGAAGGCGCTATTCTGACCGTAACGCAAAACGGCTACGGGAAGCGTACCGCAGCGGACGAGTACCCGACCAA
GTCTCGTGCGACGCAGGGCGTTATCTCTATCAAAGTGACCGAGCGCAACGGTTCCGTTGTCGGTGCGGTACAGGTAGAC
GATTGCGACCAGATCATGATGATCACGGATGCCGGTACTCTGGTGCGTACCCGAGTGTCTGAGATCAGCGTAGTGGGAC
GTAATACCCAGGGCGTTATCCTTATCCGCACGGCGGAAGACGAAAACGTGGTGGGTCTGCAACGCGTTGCTGAACCGGT
AGATGACGAAGAACTCGACGCTATCGACGGCAGCGTGGCGGAAGGGGATGAGGATATCGCCCCGGAAGCGGAAAGCGAT
GACGACGTTGCGGATGACGCTGACGAGTAA
>gyrA_Avian_19
ATGAGCGACCTTGCGAGAGAAATTACACCGGTCAACATTGAGGAAGAGCTGAAGAGCTCCTATCTGGATTATGCGATGT
CGGTCATTGTTGGCCGTGCGCTGCCGGATGTCCGAGATGGCCTGAAGCCGGTACACCGTCGCGTACTTTACGCCATGAA
CGTATTGGGCAATGACTGGAACAAAGCCTATAAAAAATCTGCCCGTGTCGTTGGTGACGTAATCGGTAAATACCATCCC
CACGGCGATTCCGCAGTGTATGACACCATCGTTCGTATGGCGCAGCCATTCTCGCTGCGTTACATGCTGGTGGATGGTC
AGGGTAACTTCGGTTCTATTGACGGCGACTCCGCGGCGGCAATGCGTTATACGGAGATCCGTCTGGCGAAAATCGCCCA
CGAACTGATGGCCGATCTCGAAAAAGAGACGGTGGATTTCGTGGATAACTATGACGGTACGGAAAAAATTCCGGACGTC
ATGCCGACCAAAATTCCGAATCTGCTGGTGAACGGTTCTTCCGGTATCGCAGTAGGTATGGCGACGAATATCCCGCCGC
ACAACCTGACGGAAGTGATTAACGGCTGCCTGGCGTATATCGACAACGAAGACATCAGCATTGAAGGGCTGATGGAACA
TATTCCGGGTCCGGACTTCCCGACCGCCGCGATCATCAACGGTCGTCGTGGTATCGAAGAAGCCTACCGTACCGGTCGT
GGAAAAGTGTACATTCGCGCCCGCGCGGAAGTTGAAGCTGACGCGAAAACGGGCCGTGAAACCATCATTGTCCATGAAA
TTCCCTATCAGGTGAACAAAGCGCGCCTGATCGAGAAAATCGCCGAGCTGGTGAAAGATAAACGCGTGGAAGGCATCAG
CGCGCTGCGTGACGAATCCGACAAAGACGGGATGCGCATCGTGATTGAAGTAAAACGCGATGCGGTGGGCGAGGTGGTG
CTTAATAATCTCTACTCCCAGACCCAGCTACAGGTTTCCTTCGGTATTAACATGGTGGCGCTGCATCACGGCCAGCCGA
AGATCATGAACCTGAAAGATATCATTTCAGCGTTCGTGCGCCACCGCCGTGAAGTGGTGACGCGTCGGACTATTTTTGA
ACTGCGTAAAGCCCGTGACCGCGCGCATATCCTTGAAGCTCTGGCGATTGCGCTGGCCAACATCGATCCGATTATCGAA
CTGATTCGCCGTGCGCCAACGCCGGCGGAAGCGAAAGCGGCGCTGATTTCGCGTCCGTGGGATCTGGGCAACGTTGCTG
CGATGCTGGAGCGCGCCGGTGACGACGCCGCGCGTCCGGAATGGCTGGAGCCAGAATTTGGCGTGCGTGACGGTCAGTA
TTACCTGACTGAGCAGCAGGCGCAGGCGATTCTGGATCTGCGGTTGCAGAAACTGACCGGCCTGGAGCATGAAAAACTG
CTCGACGAATACAAAGAGTTGCTGGAGCAGATTGCTGAACTACTGCACATTCTGGGCAGCGCCGATCGCCTGATGGAAG
TGATCCGCGAAGAGATGGAGTTAATTCGCGATCAGTTCGGCGATGAGCGTCGTACCGAAATCACCGCCAACAGCGCCGA
TATTAATATCGAAGATCTGATTAGCCAGGAAGATGTTGTCGTGACGCTGTCTCACCAGGGTTACGTCAAATATCAACCG
CTGACAGATTACGAAGCGCAACGTCGTGGTGGGAAAGGTAAATCTGCCGCGCGTATTAAAGAAGAAGACTTTATCGACC
GTCTGCTGGTGGCCAACACCCATGACACCATCCTCTGCTTCTCCAGCCGTGGTCGTTTGTACTGGATGAAGGTTTATCA
GTTGCCGGAAGCCAGCCGTGGCGCGCGCGGTCGTCCGATCGTTAACCTGCTGCCGCTGGAAGCCAACGAACGTATCACC
GCGATTCTGCCGGTTCGTGAATACGAAGAAGGCGTCAACGTCTTTATGGCGACCGCCAGCGGTACCGTGAAGAAAACGG
CGCTGACCGAATTCAGCCGTCCGCGTTCCGCCGGTATTATCGCGGTGAACCTCAACGACGGCGACGAGCTGATTGGCGT
TGACCTGACTTCTGGTTCTGACGAAGTCATGCTGTTCTCGGCCGCGGGTAAAGTGGTGCGTTTCAAAGAAGACGCCGTC
CGTGCGATGGGGCGTACCGCGACCGGTGTGCGCGGTATTAAGCTGGCGGGAGACGATAAAGTAGTTTCTCTGATCATCC
CACGCGGCGAAGGCGCTATTCTGACCGTAACGCAAAACGGCTACGGGAAGCGTACCGCAGCGGACGAGTACCCGACCAA
GTCTCGTGCGACGCAGGGCGTTATCTCTATCAAAGTGACCGAGCGCAACGGTTCCGTTGTCGGTGCGGTACAGGTAGAC
GATTGCGACCAGATCATGATGATCACGGATGCCGGTACTCTGGTGCGTACCCGAGTGTCTGAGATCAGCGTAGTGGGAC
GTAATACCCAGGGCGTTATCCTTATCCGCACGGCGGAAGACGAAAACGTGGTGGGTCTGCAACGCGTTGCTGAACCGGT
AGATGACGAAGAACTCGACGCTATCGACGGCAGCGTGGCGGAAGGGGATGAGGATATCGCCCCGGAAGCGGAAAGCGAT
GACGACGTTGCGGATGACGCTGACGAGTAA
>gyrA_Avian_20
ATGAGCGACCTTGCGAGAGAAATTACACCGGTCAACATTGAGGAAGAGCTGAAGAGCTCCTATCTGGATTATGCGATGT
CGGTCATTGTTGGCCGTGCGCTGCCGGATGTCCGAGATGGCCTGAAGCCGGTACACCGTCGCGTACTTTACGCCATGAA
CGTATTGGGCAATGACTGGAACAAAGCCTATAAAAAATCTGCCCGTGTCGTTGGTGACGTAATCGGTAAATACCATCCC
CACGGCGATTCCGCAGTGTATGACACCATCGTTCGTATGGCGCAGCCATTCTCGCTGCGTTACATGCTGGTGGATGGTC
AGGGTAACTTCGGTTCTATTGACGGCGACTCCGCGGCGGCAATGCGTTATACGGAGATCCGTCTGGCGAAAATCGCCCA
CGAACTGATGGCCGATCTCGAAAAAGAGACGGTGGATTTCGTGGATAACTATGACGGTACGGAAAAAATTCCGGACGTC
ATGCCGACCAAAATTCCGAATCTGCTGGTGAACGGTTCTTCCGGTATCGCAGTAGGTATGGCGACGAATATCCCGCCGC
ACAACCTGACGGAAGTGATTAACGGCTGCCTGGCGTATATCGACAACGAAGACATCAGCATTGAAGGGCTGATGGAACA
TATTCCGGGTCCGGACTTCCCGACCGCCGCGATCATCAACGGTCGTCGTGGTATCGAAGAAGCCTACCGTACCGGTCGT
GGAAAAGTGTACATTCGCGCCCGCGCGGAAGTTGAAGCTGACGCGAAAACGGGCCGTGAAACCATCATTGTCCATGAAA
TTCCCTATCAGGTGAACAAAGCGCGCCTGATCGAGAAAATCGCCGAGCTGGTGAAAGATAAACGCGTGGAAGGCATCAG
CGCGCTGCGTGACGAATCCGACAAAGACGGGATGCGCATCGTGATTGAAGTAAAACGCGATGCGGTGGGCGAGGTGGTG
CTTAATAATCTCTACTCCCAGACCCAGCTACAGGTTTCCTTCGGTATTAACATGGTGGCGCTGCATCACGGCCAGCCGA
AGATCATGAACCTGAAAGATATCATTTCAGCGTTCGTGCGCCACCGCCGTGAAGTGGTGACGCGTCGGACTATTTTTGA
ACTGCGTAAAGCCCGTGACCGCGCGCATATCCTTGAAGCTCTGGCGATTGCGCTGGCCAACATCGATCCGATTATCGAA
CTGATTCGCCGTGCGCCAACGCCGGCGGAAGCGAAAGCGGCGCTGATTTCGCGTCCGTGGGATCTGGGCAACGTTGCTG
CGATGCTGGAGCGCGCCGGTGACGACGCCGCGCGTCCGGAATGGCTGGAGCCAGAATTTGGCGTGCGTGACGGTCAGTA
TTACCTGACTGAGCAGCAGGCGCAGGCGATTCTGGATCTGCGGTTGCAGAAACTGACCGGCCTGGAGCATGAAAAACTG
CTCGACGAATACAAAGAGTTGCTGGAGCAGATTGCTGAACTACTGCACATTCTGGGCAGCGCCGATCGCCTGATGGAAG
TGATCCGCGAAGAGATGGAGTTAATTCGCGATCAGTTCGGCGATGAGCGTCGTACCGAAATCACCGCCAACAGCGCCGA
TATTAATATCGAAGATCTGATTAGCCAGGAAGATGTTGTCGTGACGCTGTCTCACCAGGGTTACGTCAAATATCAACCG
CTGACAGATTACGAAGCGCAACGTCGTGGTGGGAAAGGTAAATCTGCCGCGCGTATTAAAGAAGAAGACTTTATCGACC
GTCTGCTGGTGGCCAACACCCATGACACCATCCTCTGCTTCTCCAGCCGTGGTCGTTTGTACTGGATGAAGGTTTATCA
GTTGCCGGAAGCCAGCCGTGGCGCGCGCGGTCGTCCGATCGTTAACCTGCTGCCGCTGGAAGCCAACGAACGTATCACC
GCGATTCTGCCGGTTCGTGAATACGAAGAAGGCGTCAACGTCTTTATGGCGACCGCCAGCGGTACCGTGAAGAAAACGG
CGCTGACCGAATTCAGCCGTCCGCGTTCCGCCGGTATTATCGCGGTGAACCTCAACGACGGCGACGAGCTGATTGGCGT
TGACCTGACTTCTGGTTCTGACGAAGTCATGCTGTTCTCGGCCGCGGGTAAAGTGGTGCGTTTCAAAGAAGACGCCGTC
CGTGCGATGGGGCGTACCGCGACCGGTGTGCGCGGTATTAAGCTGGCGGGAGACGATAAAGTAGTTTCTCTGATCATCC
CACGCGGCGAAGGCGCTATTCTGACCGTAACGCAAAACGGCTACGGGAAGCGTACCGCAGCGGACGAGTACCCGACCAA
GTCTCGTGCGACGCAGGGCGTTATCTCTATCAAAGTGACCGAGCGCAACGGTTCCGTTGTCGGTGCGGTACAGGTAGAC
GATTGCGACCAGATCATGATGATCACGGATGCCGGTACTCTGGTGCGTACCCGAGTGTCTGAGATCAGCGTAGTGGGAC
GTAATACCCAGGGCGTTATCCTTATCCGCACGGCGGAAGACGAAAACGTGGTGGGTCTGCAACGCGTTGCTGAACCGGT
AGATGACGAAGAACTCGACGCTATCGACGGCAGCGTGGCGGAAGGGGATGAGGATATCGCCCCGGAAGCGGAAAGCGAT
GACGACGTTGCGGATGACGCTGACGAGTAA
>gyrA_Avian_21
ATGAGCGACCTTGCGAGAGAAATTACACCGGTCAACATTGAGGAAGAGCTGAAGAGCTCCTATCTGGATTATGCGATGT
CGGTCATTGTTGGCCGTGCGCTGCCGGATGTCCGAGATGGCCTGAAGCCGGTACACCGTCGCGTACTTTACGCCATGAA
CGTATTGGGCAATGACTGGAACAAAGCCTATAAAAAATCTGCCCGTGTCGTTGGTGACGTAATCGGTAAATACCATCCC
CACGGCGATTCCGCAGTGTATGACACCATCGTTCGTATGGCGCAGCCATTCTCGCTGCGTTACATGCTGGTGGATGGTC
AGGGTAACTTCGGTTCTATTGACGGCGACTCCGCGGCGGCAATGCGTTATACGGAGATCCGTCTGGCGAAAATCGCCCA
CGAACTGATGGCCGATCTCGAAAAAGAGACGGTGGATTTCGTGGATAACTATGACGGTACGGAAAAAATTCCGGACGTC
ATGCCGACCAAAATTCCGAATCTGCTGGTGAACGGTTCTTCCGGTATCGCAGTAGGTATGGCGACGAATATCCCGCCGC
ACAACCTGACGGAAGTGATTAACGGCTGCCTGGCGTATATCGACAACGAAGACATCAGCATTGAAGGGCTGATGGAACA
TATTCCGGGTCCGGACTTCCCGACCGCCGCGATCATCAACGGTCGTCGTGGTATCGAAGAAGCCTACCGTACCGGTCGT
GGAAAAGTGTACATTCGCGCCCGCGCGGAAGTTGAAGCTGACGCGAAAACGGGCCGTGAAACCATCATTGTCCATGAAA
TTCCCTATCAGGTGAACAAAGCGCGCCTGATCGAGAAAATCGCCGAGCTGGTGAAAGATAAACGCGTGGAAGGCATCAG
CGCGCTGCGTGACGAATCCGACAAAGACGGGATGCGCATCGTGATTGAAGTAAAACGCGATGCGGTGGGCGAGGTGGTG
CTTAATAATCTCTACTCCCAGACCCAGCTACAGGTTTCCTTCGGTATTAACATGGTGGCGCTGCATCACGGCCAGCCGA
AGATCATGAACCTGAAAGATATCATTTCAGCGTTCGTGCGCCACCGCCGTGAAGTGGTGACGCGTCGGACTATTTTTGA
ACTGCGTAAAGCCCGTGACCGCGCGCATATCCTTGAAGCTCTGGCGATTGCGCTGGCCAACATCGATCCGATTATCGAA
CTGATTCGCCGTGCGCCAACGCCGGCGGAAGCGAAAGCGGCGCTGATTTCGCGTCCGTGGGATCTGGGCAACGTTGCTG
CGATGCTGGAGCGCGCCGGTGACGACGCCGCGCGTCCGGAATGGCTGGAGCCAGAATTTGGCGTGCGTGACGGTCAGTA
TTACCTGACTGAGCAGCAGGCGCAGGCGATTCTGGATCTGCGGTTGCAGAAACTGACCGGCCTGGAGCATGAAAAACTG
CTCGACGAATACAAAGAGTTGCTGGAGCAGATTGCTGAACTACTGCACATTCTGGGCAGCGCCGATCGCCTGATGGAAG
TGATCCGCGAAGAGATGGAGTTAATTCGCGATCAGTTCGGCGATGAGCGTCGTACCGAAATCACCGCCAACAGCGCCGA
TATTAATATCGAAGATCTGATTAGCCAGGAAGATGTTGTCGTGACGCTGTCTCACCAGGGTTACGTCAAATATCAACCG
CTGACAGATTACGAAGCGCAACGTCGTGGTGGGAAAGGTAAATCTGCCGCGCGTATTAAAGAAGAAGACTTTATCGACC
GTCTGCTGGTGGCCAACACCCATGACACCATCCTCTGCTTCTCCAGCCGTGGTCGTTTGTACTGGATGAAGGTTTATCA
GTTGCCGGAAGCCAGCCGTGGCGCGCGCGGTCGTCCGATCGTTAACCTGCTGCCGCTGGAAGCCAACGAACGTATCACC
GCGATTCTGCCGGTTCGTGAATACGAAGAAGGCGTCAACGTCTTTATGGCGACCGCCAGCGGTACCGTGAAGAAAACGG
CGCTGACCGAATTCAGCCGTCCGCGTTCCGCCGGTATTATCGCGGTGAACCTCAACGACGGCGACGAGCTGATTGGCGT
TGACCTGACTTCTGGTTCTGACGAAGTCATGCTGTTCTCGGCCGCGGGTAAAGTGGTGCGTTTCAAAGAAGACGCCGTC
CGTGCGATGGGGCGTACCGCGACCGGTGTGCGCGGTATTAAGCTGGCGGGAGACGATAAAGTAGTTTCTCTGATCATCC
CACGCGGCGAAGGCGCTATTCTGACCGTAACGCAAAACGGCTACGGGAAGCGTACCGCAGCGGACGAGTACCCGACCAA
GTCTCGTGCGACGCAGGGCGTTATCTCTATCAAAGTGACCGAGCGCAACGGTTCCGTTGTCGGTGCGGTACAGGTAGAC
GATTGCGACCAGATCATGATGATCACGGATGCCGGTACTCTGGTGCGTACCCGAGTGTCTGAGATCAGCGTAGTGGGAC
GTAATACCCAGGGCGTTATCCTTATCCGCACGGCGGAAGACGAAAACGTGGTGGGTCTGCAACGCGTTGCTGAACCGGT
AGATGACGAAGAACTCGACGCTATCGACGGCAGCGTGGCGGAAGGGGATGAGGATATCGCCCCGGAAGCGGAAAGCGAT
GACGACGTTGCGGATGACGCTGACGAGTAA
>gyrA_Avian_22
ATGAGCGACCTTGCGAGAGAAATTACACCGGTCAACATTGAGGAAGAGCTGAAGAGCTCCTATCTGGATTATGCGATGT
CGGTCATTGTTGGCCGTGCGCTGCCGGATGTCCGAGATGGCCTGAAGCCGGTACACCGTCGCGTACTTTACGCCATGAA
CGTATTGGGCAATGACTGGAACAAAGCCTATAAAAAATCTGCCCGTGTCGTTGGTGACGTAATCGGTAAATACCATCCC
CACGGCGATTCCGCAGTGTATGACACCATCGTTCGTATGGCGCAGCCATTCTCGCTGCGTTACATGCTGGTGGATGGTC
AGGGTAACTTCGGTTCTATTGACGGCGACTCCGCGGCGGCAATGCGTTATACGGAGATCCGTCTGGCGAAAATCGCCCA
CGAACTGATGGCCGATCTCGAAAAAGAGACGGTGGATTTCGTGGATAACTATGACGGTACGGAAAAAATTCCGGACGTC
ATGCCGACCAAAATTCCGAATCTGCTGGTGAACGGTTCTTCCGGTATCGCAGTAGGTATGGCGACGAATATCCCGCCGC
ACAACCTGACGGAAGTGATTAACGGCTGCCTGGCGTATATCGACAACGAAGACATCAGCATTGAAGGGCTGATGGAACA
TATTCCGGGTCCGGACTTCCCGACCGCCGCGATCATCAACGGTCGTCGTGGTATCGAAGAAGCCTACCGTACCGGTCGT
GGAAAAGTGTACATTCGCGCCCGCGCGGAAGTTGAAGCTGACGCGAAAACGGGCCGTGAAACCATCATTGTCCATGAAA
TTCCCTATCAGGTGAACAAAGCGCGCCTGATCGAGAAAATCGCCGAGCTGGTGAAAGATAAACGCGTGGAAGGCATCAG
CGCGCTGCGTGACGAATCCGACAAAGACGGGATGCGCATCGTGATTGAAGTAAAACGCGATGCGGTGGGCGAGGTGGTG
CTTAATAATCTCTACTCCCAGACCCAGCTACAGGTTTCCTTCGGTATTAACATGGTGGCGCTGCATCACGGCCAGCCGA
AGATCATGAACCTGAAAGATATCATTTCAGCGTTCGTGCGCCACCGCCGTGAAGTGGTGACGCGTCGGACTATTTTTGA
ACTGCGTAAAGCCCGTGACCGCGCGCATATCCTTGAAGCTCTGGCGATTGCGCTGGCCAACATCGATCCGATTATCGAA
CTGATTCGCCGTGCGCCAACGCCGGCGGAAGCGAAAGCGGCGCTGATTTCGCGTCCGTGGGATCTGGGCAACGTTGCTG
CGATGCTGGAGCGCGCCGGTGACGACGCCGCGCGTCCGGAATGGCTGGAGCCAGAATTTGGCGTGCGTGACGGTCAGTA
TTACCTGACTGAGCAGCAGGCGCAGGCGATTCTGGATCTGCGGTTGCAGAAACTGACCGGCCTGGAGCATGAAAAACTG
CTCGACGAATACAAAGAGTTGCTGGAGCAGATTGCTGAACTACTGCACATTCTGGGCAGCGCCGATCGCCTGATGGAAG
TGATCCGCGAAGAGATGGAGTTAATTCGCGATCAGTTCGGCGATGAGCGTCGTACCGAAATCACCGCCAACAGCGCCGA
TATTAATATCGAAGATCTGATTAGCCAGGAAGATGTTGTCGTGACGCTGTCTCACCAGGGTTACGTCAAATATCAACCG
CTGACAGATTACGAAGCGCAACGTCGTGGTGGGAAAGGTAAATCTGCCGCGCGTATTAAAGAAGAAGACTTTATCGACC
GTCTGCTGGTGGCCAACACCCATGACACCATCCTCTGCTTCTCCAGCCGTGGTCGTTTGTACTGGATGAAGGTTTATCA
GTTGCCGGAAGCCAGCCGTGGCGCGCGCGGTCGTCCGATCGTTAACCTGCTGCCGCTGGAAGCCAACGAACGTATCACC
GCGATTCTGCCGGTTCGTGAATACGAAGAAGGCGTCAACGTCTTTATGGCGACCGCCAGCGGTACCGTGAAGAAAACGG
CGCTGACCGAATTCAGCCGTCCGCGTTCCGCCGGTATTATCGCGGTGAACCTCAACGACGGCGACGAGCTGATTGGCGT
TGACCTGACTTCTGGTTCTGACGAAGTCATGCTGTTCTCGGCCGCGGGTAAAGTGGTGCGTTTCAAAGAAGACGCCGTC
CGTGCGATGGGGCGTACCGCGACCGGTGTGCGCGGTATTAAGCTGGCGGGAGACGATAAAGTAGTTTCTCTGATCATCC
CACGCGGCGAAGGCGCTATTCTGACCGTAACGCAAAACGGCTACGGGAAGCGTACCGCAGCGGACGAGTACCCGACCAA
GTCTCGTGCGACGCAGGGCGTTATCTCTATCAAAGTGACCGAGCGCAACGGTTCCGTTGTCGGTGCGGTACAGGTAGAC
GATTGCGACCAGATCATGATGATCACGGATGCCGGTACTCTGGTGCGTACCCGAGTGTCTGAGATCAGCGTAGTGGGAC
GTAATACCCAGGGCGTTATCCTTATCCGCACGGCGGAAGACGAAAACGTGGTGGGTCTGCAACGCGTTGCTGAACCGGT
AGATGACGAAGAACTCGACGCTATCGACGGCAGCGTGGCGGAAGGGGATGAGGATATCGCCCCGGAAGCGGAAAGCGAT
GACGACGTTGCGGATGACGCTGACGAGTAA
>gyrA_Avian_23
ATGAGCGACCTTGCGAGAGAAATTACACCGGTCAACATTGAGGAAGAGCTGAAGAGCTCCTATCTGGATTATGCGATGT
CGGTCATTGTTGGCCGTGCGCTGCCGGATGTCCGAGATGGCCTGAAGCCGGTACACCGTCGCGTACTTTACGCCATGAA
CGTATTGGGCAATGACTGGAACAAAGCCTATAAAAAATCTGCCCGTGTCGTTGGTGACGTAATCGGTAAATACCATCCC
CACGGCGATTCCGCAGTGTATGACACCATCGTTCGTATGGCGCAGCCATTCTCGCTGCGTTACATGCTGGTGGATGGTC
AGGGTAACTTCGGTTCTATTGACGGCGACTCCGCGGCGGCAATGCGTTATACGGAGATCCGTCTGGCGAAAATCGCCCA
CGAACTGATGGCCGATCTCGAAAAAGAGACGGTGGATTTCGTGGATAACTATGACGGTACGGAAAAAATTCCGGACGTC
ATGCCGACCAAAATTCCGAATCTGCTGGTGAACGGTTCTTCCGGTATCGCAGTAGGTATGGCGACGAATATCCCGCCGC
ACAACCTGACGGAAGTGATTAACGGCTGCCTGGCGTATATCGACAACGAAGACATCAGCATTGAAGGGCTGATGGAACA
TATTCCGGGTCCGGACTTCCCGACCGCCGCGATCATCAACGGTCGTCGTGGTATCGAAGAAGCCTACCGTACCGGTCGT
GGAAAAGTGTACATTCGCGCCCGCGCGGAAGTTGAAGCTGACGCGAAAACGGGCCGTGAAACCATCATTGTCCATGAAA
TTCCCTATCAGGTGAACAAAGCGCGCCTGATCGAGAAAATCGCCGAGCTGGTGAAAGATAAACGCGTGGAAGGCATCAG
CGCGCTGCGTGACGAATCCGACAAAGACGGGATGCGCATCGTGATTGAAGTAAAACGCGATGCGGTGGGCGAGGTGGTG
CTTAATAATCTCTACTCCCAGACCCAGCTACAGGTTTCCTTCGGTATTAACATGGTGGCGCTGCATCACGGCCAGCCGA
AGATCATGAACCTGAAAGATATCATTTCAGCGTTCGTGCGCCACCGCCGTGAAGTGGTGACGCGTCGGACTATTTTTGA
ACTGCGTAAAGCCCGTGACCGCGCGCATATCCTTGAAGCTCTGGCGATTGCGCTGGCCAACATCGATCCGATTATCGAA
CTGATTCGCCGTGCGCCAACGCCGGCGGAAGCGAAAGCGGCGCTGATTTCGCGTCCGTGGGATCTGGGCAACGTTGCTG
CGATGCTGGAGCGCGCCGGTGACGACGCCGCGCGTCCGGAATGGCTGGAGCCAGAATTTGGCGTGCGTGACGGTCAGTA
TTACCTGACTGAGCAGCAGGCGCAGGCGATTCTGGATCTGCGGTTGCAGAAACTGACCGGCCTGGAGCATGAAAAACTG
CTCGACGAATACAAAGAGTTGCTGGAGCAGATTGCTGAACTACTGCACATTCTGGGCAGCGCCGATCGCCTGATGGAAG
TGATCCGCGAAGAGATGGAGTTAATTCGCGATCAGTTCGGCGATGAGCGTCGTACCGAAATCACCGCCAACAGCGCCGA
TATTAATATCGAAGATCTGATTAGCCAGGAAGATGTTGTCGTGACGCTGTCTCACCAGGGTTACGTCAAATATCAACCG
CTGACAGATTACGAAGCGCAACGTCGTGGTGGGAAAGGTAAATCTGCCGCGCGTATTAAAGAAGAAGACTTTATCGACC
GTCTGCTGGTGGCCAACACCCATGACACCATCCTCTGCTTCTCCAGCCGTGGTCGTTTGTACTGGATGAAGGTTTATCA
GTTGCCGGAAGCCAGCCGTGGCGCGCGCGGTCGTCCGATCGTTAACCTGCTGCCGCTGGAAGCCAACGAACGTATCACC
GCGATTCTGCCGGTTCGTGAATACGAAGAAGGCGTCAACGTCTTTATGGCGACCGCCAGCGGTACCGTGAAGAAAACGG
CGCTGACCGAATTCAGCCGTCCGCGTTCCGCCGGTATTATCGCGGTGAACCTCAACGACGGCGACGAGCTGATTGGCGT
TGACCTGACTTCTGGTTCTGACGAAGTCATGCTGTTCTCGGCCGCGGGTAAAGTGGTGCGTTTCAAAGAAGACGCCGTC
CGTGCGATGGGGCGTACCGCGACCGGTGTGCGCGGTATTAAGCTGGCGGGAGACGATAAAGTAGTTTCTCTGATCATCC
CACGCGGCGAAGGCGCTATTCTGACCGTAACGCAAAACGGCTACGGGAAGCGTACCGCAGCGGACGAGTACCCGACCAA
GTCTCGTGCGACGCAGGGCGTTATCTCTATCAAAGTGACCGAGCGCAACGGTTCCGTTGTCGGTGCGGTACAGGTAGAC
GATTGCGACCAGATCATGATGATCACGGATGCCGGTACTCTGGTGCGTACCCGAGTGTCTGAGATCAGCGTAGTGGGAC
GTAATACCCAGGGCGTTATCCTTATCCGCACGGCGGAAGACGAAAACGTGGTGGGTCTGCAACGCGTTGCTGAACCGGT
AGATGACGAAGAACTCGACGCTATCGACGGCAGCGTGGCGGAAGGGGATGAGGATATCGCCCCGGAAGCGGAAAGCGAT
GACGACGTTGCGGATGACGCTGACGAGTAA
>gyrA_Avian_24
ATGAGCGACCTTGCGAGAGAAATTACACCGGTCAACATTGAGGAAGAGCTGAAGAGCTCCTATCTGGATTATGCGATGT
CGGTCATTGTTGGCCGTGCGCTGCCGGATGTCCGAGATGGCCTGAAGCCGGTACACCGTCGCGTACTTTACGCCATGAA
CGTATTGGGCAATGACTGGAACAAAGCCTATAAAAAATCTGCCCGTGTCGTTGGTGACGTAATCGGTAAATACCATCCC
CACGGCGATTCCGCAGTGTATGACACCATCGTTCGTATGGCGCAGCCATTCTCGCTGCGTTACATGCTGGTGGATGGTC
AGGGTAACTTCGGTTCTATTGACGGCGACTCCGCGGCGGCAATGCGTTATACGGAGATCCGTCTGGCGAAAATCGCCCA
CGAACTGATGGCCGATCTCGAAAAAGAGACGGTGGATTTCGTGGATAACTATGACGGTACGGAAAAAATTCCGGACGTC
ATGCCGACCAAAATTCCGAATCTGCTGGTGAACGGTTCTTCCGGTATCGCAGTAGGTATGGCGACGAATATCCCGCCGC
ACAACCTGACGGAAGTGATTAACGGCTGCCTGGCGTATATCGACAACGAAGACATCAGCATTGAAGGGCTGATGGAACA
TATTCCGGGTCCGGACTTCCCGACCGCCGCGATCATCAACGGTCGTCGTGGTATCGAAGAAGCCTACCGTACCGGTCGT
GGAAAAGTGTACATTCGCGCCCGCGCGGAAGTTGAAGCTGACGCGAAAACGGGCCGTGAAACCATCATTGTCCATGAAA
TTCCCTATCAGGTGAACAAAGCGCGCCTGATCGAGAAAATCGCCGAGCTGGTGAAAGATAAACGCGTGGAAGGCATCAG
CGCGCTGCGTGACGAATCCGACAAAGACGGGATGCGCATCGTGATTGAAGTAAAACGCGATGCGGTGGGCGAGGTGGTG
CTTAATAATCTCTACTCCCAGACCCAGCTACAGGTTTCCTTCGGTATTAACATGGTGGCGCTGCATCACGGCCAGCCGA
AGATCATGAACCTGAAAGATATCATTTCAGCGTTCGTGCGCCACCGCCGTGAAGTGGTGACGCGTCGGACTATTTTTGA
ACTGCGTAAAGCCCGTGACCGCGCGCATATCCTTGAAGCTCTGGCGATTGCGCTGGCCAACATCGATCCGATTATCGAA
CTGATTCGCCGTGCGCCAACGCCGGCGGAAGCGAAAGCGGCGCTGATTTCGCGTCCGTGGGATCTGGGCAACGTTGCTG
CGATGCTGGAGCGCGCCGGTGACGACGCCGCGCGTCCGGAATGGCTGGAGCCAGAATTTGGCGTGCGTGACGGTCAGTA
TTACCTGACTGAGCAGCAGGCGCAGGCGATTCTGGATCTGCGGTTGCAGAAACTGACCGGCCTGGAGCATGAAAAACTG
CTCGACGAATACAAAGAGTTGCTGGAGCAGATTGCTGAACTACTGCACATTCTGGGCAGCGCCGATCGCCTGATGGAAG
TGATCCGCGAAGAGATGGAGTTAATTCGCGATCAGTTCGGCGATGAGCGTCGTACCGAAATCACCGCCAACAGCGCCGA
TATTAATATCGAAGATCTGATTAGCCAGGAAGATGTTGTCGTGACGCTGTCTCACCAGGGTTACGTCAAATATCAACCG
CTGACAGATTACGAAGCGCAACGTCGTGGTGGGAAAGGTAAATCTGCCGCGCGTATTAAAGAAGAAGACTTTATCGACC
GTCTGCTGGTGGCCAACACCCATGACACCATCCTCTGCTTCTCCAGCCGTGGTCGTTTGTACTGGATGAAGGTTTATCA
GTTGCCGGAAGCCAGCCGTGGCGCGCGCGGTCGTCCGATCGTTAACCTGCTGCCGCTGGAAGCCAACGAACGTATCACC
GCGATTCTGCCGGTTCGTGAATACGAAGAAGGCGTCAACGTCTTTATGGCGACCGCCAGCGGTACCGTGAAGAAAACGG
CGCTGACCGAATTCAGCCGTCCGCGTTCCGCCGGTATTATCGCGGTGAACCTCAACGACGGCGACGAGCTGATTGGCGT
TGACCTGACTTCTGGTTCTGACGAAGTCATGCTGTTCTCGGCCGCGGGTAAAGTGGTGCGTTTCAAAGAAGACGCCGTC
CGTGCGATGGGGCGTACCGCGACCGGTGTGCGCGGTATTAAGCTGGCGGGAGACGATAAAGTAGTTTCTCTGATCATCC
CACGCGGCGAAGGCGCTATTCTGACCGTAACGCAAAACGGCTACGGGAAGCGTACCGCAGCGGACGAGTACCCGACCAA
GTCTCGTGCGACGCAGGGCGTTATCTCTATCAAAGTGACCGAGCGCAACGGTTCCGTTGTCGGTGCGGTACAGGTAGAC
GATTGCGACCAGATCATGATGATCACGGATGCCGGTACTCTGGTGCGTACCCGAGTGTCTGAGATCAGCGTAGTGGGAC
GTAATACCCAGGGCGTTATCCTTATCCGCACGGCGGAAGACGAAAACGTGGTGGGTCTGCAACGCGTTGCTGAACCGGT
AGATGACGAAGAACTCGACGCTATCGACGGCAGCGTGGCGGAAGGGGATGAGGATATCGCCCCGGAAGCGGAAAGCGAT
GACGACGTTGCGGATGACGCTGACGAGTAA
>gyrA_Avian_25
ATGAGCGACCTTGCGAGAGAAATTACACCGGTCAACATTGAGGAAGAGCTGAAGAGCTCCTATCTGGATTATGCGATGT
CGGTCATTGTTGGCCGTGCGCTGCCGGATGTCCGAGATGGCCTGAAGCCGGTACACCGTCGCGTACTTTACGCCATGAA
CGTATTGGGCAATGACTGGAACAAAGCCTATAAAAAATCTGCCCGTGTCGTTGGTGACGTAATCGGTAAATACCATCCC
CACGGCGATTCCGCAGTGTATGACACCATCGTTCGTATGGCGCAGCCATTCTCGCTGCGTTACATGCTGGTGGATGGTC
AGGGTAACTTCGGTTCTATTGACGGCGACTCCGCGGCGGCAATGCGTTATACGGAGATCCGTCTGGCGAAAATCGCCCA
CGAACTGATGGCCGATCTCGAAAAAGAGACGGTGGATTTCGTGGATAACTATGACGGTACGGAAAAAATTCCGGACGTC
ATGCCGACCAAAATTCCGAATCTGCTGGTGAACGGTTCTTCCGGTATCGCAGTAGGTATGGCGACGAATATCCCGCCGC
ACAACCTGACGGAAGTGATTAACGGCTGCCTGGCGTATATCGACAACGAAGACATCAGCATTGAAGGGCTGATGGAACA
TATTCCGGGTCCGGACTTCCCGACCGCCGCGATCATCAACGGTCGTCGTGGTATCGAAGAAGCCTACCGTACCGGTCGT
GGAAAAGTGTACATTCGCGCCCGCGCGGAAGTTGAAGCTGACGCGAAAACGGGCCGTGAAACCATCATTGTCCATGAAA
TTCCCTATCAGGTGAACAAAGCGCGCCTGATCGAGAAAATCGCCGAGCTGGTGAAAGATAAACGCGTGGAAGGCATCAG
CGCGCTGCGTGACGAATCCGACAAAGACGGGATGCGCATCGTGATTGAAGTAAAACGCGATGCGGTGGGCGAGGTGGTG
CTTAATAATCTCTACTCCCAGACCCAGCTACAGGTTTCCTTCGGTATTAACATGGTGGCGCTGCATCACGGCCAGCCGA
AGATCATGAACCTGAAAGATATCATTTCAGCGTTCGTGCGCCACCGCCGTGAAGTGGTGACGCGTCGGACTATTTTTGA
ACTGCGTAAAGCCCGTGACCGCGCGCATATCCTTGAAGCTCTGGCGATTGCGCTGGCCAACATCGATCCGATTATCGAA
CTGATTCGCCGTGCGCCAACGCCGGCGGAAGCGAAAGCGGCGCTGATTTCGCGTCCGTGGGATCTGGGCAACGTTGCTG
CGATGCTGGAGCGCGCCGGTGACGACGCCGCGCGTCCGGAATGGCTGGAGCCAGAATTTGGCGTGCGTGACGGTCAGTA
TTACCTGACTGAGCAGCAGGCGCAGGCGATTCTGGATCTGCGGTTGCAGAAACTGACCGGCCTGGAGCATGAAAAACTG
CTCGACGAATACAAAGAGTTGCTGGAGCAGATTGCTGAACTACTGCACATTCTGGGCAGCGCCGATCGCCTGATGGAAG
TGATCCGCGAAGAGATGGAGTTAATTCGCGATCAGTTCGGCGATGAGCGTCGTACCGAAATCACCGCCAACAGCGCCGA
TATTAATATCGAAGATCTGATTAGCCAGGAAGATGTTGTCGTGACGCTGTCTCACCAGGGTTACGTCAAATATCAACCG
CTGACAGATTACGAAGCGCAACGTCGTGGTGGGAAAGGTAAATCTGCCGCGCGTATTAAAGAAGAAGACTTTATCGACC
GTCTGCTGGTGGCCAACACCCATGACACCATCCTCTGCTTCTCCAGCCGTGGTCGTTTGTACTGGATGAAGGTTTATCA
GTTGCCGGAAGCCAGCCGTGGCGCGCGCGGTCGTCCGATCGTTAACCTGCTGCCGCTGGAAGCCAACGAACGTATCACC
GCGATTCTGCCGGTTCGTGAATACGAAGAAGGCGTCAACGTCTTTATGGCGACCGCCAGCGGTACCGTGAAGAAAACGG
CGCTGACCGAATTCAGCCGTCCGCGTTCCGCCGGTATTATCGCGGTGAACCTCAACGACGGCGACGAGCTGATTGGCGT
TGACCTGACTTCTGGTTCTGACGAAGTCATGCTGTTCTCGGCCGCGGGTAAAGTGGTGCGTTTCAAAGAAGACGCCGTC
CGTGCGATGGGGCGTACCGCGACCGGTGTGCGCGGTATTAAGCTGGCGGGAGACGATAAAGTAGTTTCTCTGATCATCC
CACGCGGCGAAGGCGCTATTCTGACCGTAACGCAAAACGGCTACGGGAAGCGTACCGCAGCGGACGAGTACCCGACCAA
GTCTCGTGCGACGCAGGGCGTTATCTCTATCAAAGTGACCGAGCGCAACGGTTCCGTTGTCGGTGCGGTACAGGTAGAC
GATTGCGACCAGATCATGATGATCACGGATGCCGGTACTCTGGTGCGTACCCGAGTGTCTGAGATCAGCGTAGTGGGAC
GTAATACCCAGGGCGTTATCCTTATCCGCACGGCGGAAGACGAAAACGTGGTGGGTCTGCAACGCGTTGCTGAACCGGT
AGATGACGAAGAACTCGACGCTATCGACGGCAGCGTGGCGGAAGGGGATGAGGATATCGCCCCGGAAGCGGAAAGCGAT
GACGACGTTGCGGATGACGCTGACGAGTAA
>gyrA_Avian_26
ATGAGCGACCTTGCGAGAGAAATTACACCGGTCAACATTGAGGAAGAGCTGAAGAGCTCCTATCTGGATTATGCGATGT
CGGTCATTGTTGGCCGTGCGCTGCCGGATGTCCGAGATGGCCTGAAGCCGGTACACCGTCGCGTACTTTACGCCATGAA
CGTATTGGGCAATGACTGGAACAAAGCCTATAAAAAATCTGCCCGTGTCGTTGGTGACGTAATCGGTAAATACCATCCC
CACGGCGATTCCGCAGTGTATGACACCATCGTTCGTATGGCGCAGCCATTCTCGCTGCGTTACATGCTGGTGGATGGTC
AGGGTAACTTCGGTTCTATTGACGGCGACTCCGCGGCGGCAATGCGTTATACGGAGATCCGTCTGGCGAAAATCGCCCA
CGAACTGATGGCCGATCTCGAAAAAGAGACGGTGGATTTCGTGGATAACTATGACGGTACGGAAAAAATTCCGGACGTC
ATGCCGACCAAAATTCCGAATCTGCTGGTGAACGGTTCTTCCGGTATCGCAGTAGGTATGGCGACGAATATCCCGCCGC
ACAACCTGACGGAAGTGATTAACGGCTGCCTGGCGTATATCGACAACGAAGACATCAGCATTGAAGGGCTGATGGAACA
TATTCCGGGTCCGGACTTCCCGACCGCCGCGATCATCAACGGTCGTCGTGGTATCGAAGAAGCCTACCGTACCGGTCGT
GGAAAAGTGTACATTCGCGCCCGCGCGGAAGTTGAAGCTGACGCGAAAACGGGCCGTGAAACCATCATTGTCCATGAAA
TTCCCTATCAGGTGAACAAAGCGCGCCTGATCGAGAAAATCGCCGAGCTGGTGAAAGATAAACGCGTGGAAGGCATCAG
CGCGCTGCGTGACGAATCCGACAAAGACGGGATGCGCATCGTGATTGAAGTAAAACGCGATGCGGTGGGCGAGGTGGTG
CTTAATAATCTCTACTCCCAGACCCAGCTACAGGTTTCCTTCGGTATTAACATGGTGGCGCTGCATCACGGCCAGCCGA
AGATCATGAACCTGAAAGATATCATTTCAGCGTTCGTGCGCCACCGCCGTGAAGTGGTGACGCGTCGGACTATTTTTGA
ACTGCGTAAAGCCCGTGACCGCGCGCATATCCTTGAAGCTCTGGCGATTGCGCTGGCCAACATCGATCCGATTATCGAA
CTGATTCGCCGTGCGCCAACGCCGGCGGAAGCGAAAGCGGCGCTGATTTCGCGTCCGTGGGATCTGGGCAACGTTGCTG
CGATGCTGGAGCGCGCCGGTGACGACGCCGCGCGTCCGGAATGGCTGGAGCCAGAATTTGGCGTGCGTGACGGTCAGTA
TTACCTGACTGAGCAGCAGGCGCAGGCGATTCTGGATCTGCGGTTGCAGAAACTGACCGGCCTGGAGCATGAAAAACTG
CTCGACGAATACAAAGAGTTGCTGGAGCAGATTGCTGAACTACTGCACATTCTGGGCAGCGCCGATCGCCTGATGGAAG
TGATCCGCGAAGAGATGGAGTTAATTCGCGATCAGTTCGGCGATGAGCGTCGTACCGAAATCACCGCCAACAGCGCCGA
TATTAATATCGAAGATCTGATTAGCCAGGAAGATGTTGTCGTGACGCTGTCTCACCAGGGTTACGTCAAATATCAACCG
CTGACAGATTACGAAGCGCAACGTCGTGGTGGGAAAGGTAAATCTGCCGCGCGTATTAAAGAAGAAGACTTTATCGACC
GTCTGCTGGTGGCCAACACCCATGACACCATCCTCTGCTTCTCCAGCCGTGGTCGTTTGTACTGGATGAAGGTTTATCA
GTTGCCGGAAGCCAGCCGTGGCGCGCGCGGTCGTCCGATCGTTAACCTGCTGCCGCTGGAAGCCAACGAACGTATCACC
GCGATTCTGCCGGTTCGTGAATACGAAGAAGGCGTCAACGTCTTTATGGCGACCGCCAGCGGTACCGTGAAGAAAACGG
CGCTGACCGAATTCAGCCGTCCGCGTTCCGCCGGTATTATCGCGGTGAACCTCAACGACGGCGACGAGCTGATTGGCGT
TGACCTGACTTCTGGTTCTGACGAAGTCATGCTGTTCTCGGCCGCGGGTAAAGTGGTGCGTTTCAAAGAAGACGCCGTC
CGTGCGATGGGGCGTACCGCGACCGGTGTGCGCGGTATTAAGCTGGCGGGAGACGATAAAGTAGTTTCTCTGATCATCC
CACGCGGCGAAGGCGCTATTCTGACCGTAACGCAAAACGGCTACGGGAAGCGTACCGCAGCGGACGAGTACCCGACCAA
GTCTCGTGCGACGCAGGGCGTTATCTCTATCAAAGTGACCGAGCGCAACGGTTCCGTTGTCGGTGCGGTACAGGTAGAC
GATTGCGACCAGATCATGATGATCACGGATGCCGGTACTCTGGTGCGTACCCGAGTGTCTGAGATCAGCGTAGTGGGAC
GTAATACCCAGGGCGTTATCCTTATCCGCACGGCGGAAGACGAAAACGTGGTGGGTCTGCAACGCGTTGCTGAACCGGT
AGATGACGAAGAACTCGACGCTATCGACGGCAGCGTGGCGGAAGGGGATGAGGATATCGCCCCGGAAGCGGAAAGCGAT
GACGACGTTGCGGATGACGCTGACGAGTAA
>gyrA_Avian_27
ATGAGCGACCTTGCGAGAGAAATTACACCGGTCAACATTGAGGAAGAGCTGAAGAGCTCCTATCTGGATTATGCGATGT
CGGTCATTGTTGGCCGTGCGCTGCCGGATGTCCGAGATGGCCTGAAGCCGGTACACCGTCGCGTACTTTACGCCATGAA
CGTATTGGGCAATGACTGGAACAAAGCCTATAAAAAATCTGCCCGTGTCGTTGGTGACGTAATCGGTAAATACCATCCC
CACGGCGATTCCGCAGTGTATGACACCATCGTTCGTATGGCGCAGCCATTCTCGCTGCGTTACATGCTGGTGGATGGTC
AGGGTAACTTCGGTTCTATTGACGGCGACTCCGCGGCGGCAATGCGTTATACGGAGATCCGTCTGGCGAAAATCGCCCA
CGAACTGATGGCCGATCTCGAAAAAGAGACGGTGGATTTCGTGGATAACTATGACGGTACGGAAAAAATTCCGGACGTC
ATGCCGACCAAAATTCCGAATCTGCTGGTGAACGGTTCTTCCGGTATCGCAGTAGGTATGGCGACGAATATCCCGCCGC
ACAACCTGACGGAAGTGATTAACGGCTGCCTGGCGTATATCGACAACGAAGACATCAGCATTGAAGGGCTGATGGAACA
TATTCCGGGTCCGGACTTCCCGACCGCCGCGATCATCAACGGTCGTCGTGGTATCGAAGAAGCCTACCGTACCGGTCGT
GGAAAAGTGTACATTCGCGCCCGCGCGGAAGTTGAAGCTGACGCGAAAACGGGCCGTGAAACCATCATTGTCCATGAAA
TTCCCTATCAGGTGAACAAAGCGCGCCTGATCGAGAAAATCGCCGAGCTGGTGAAAGATAAACGCGTGGAAGGCATCAG
CGCGCTGCGTGACGAATCCGACAAAGACGGGATGCGCATCGTGATTGAAGTAAAACGCGATGCGGTGGGCGAGGTGGTG
CTTAATAATCTCTACTCCCAGACCCAGCTACAGGTTTCCTTCGGTATTAACATGGTGGCGCTGCATCACGGCCAGCCGA
AGATCATGAACCTGAAAGATATCATTTCAGCGTTCGTGCGCCACCGCCGTGAAGTGGTGACGCGTCGGACTATTTTTGA
ACTGCGTAAAGCCCGTGACCGCGCGCATATCCTTGAAGCTCTGGCGATTGCGCTGGCCAACATCGATCCGATTATCGAA
CTGATTCGCCGTGCGCCAACGCCGGCGGAAGCGAAAGCGGCGCTGATTTCGCGTCCGTGGGATCTGGGCAACGTTGCTG
CGATGCTGGAGCGCGCCGGTGACGACGCCGCGCGTCCGGAATGGCTGGAGCCAGAATTTGGCGTGCGTGACGGTCAGTA
TTACCTGACTGAGCAGCAGGCGCAGGCGATTCTGGATCTGCGGTTGCAGAAACTGACCGGCCTGGAGCATGAAAAACTG
CTCGACGAATACAAAGAGTTGCTGGAGCAGATTGCTGAACTACTGCACATTCTGGGCAGCGCCGATCGCCTGATGGAAG
TGATCCGCGAAGAGATGGAGTTAATTCGCGATCAGTTCGGCGATGAGCGTCGTACCGAAATCACCGCCAACAGCGCCGA
TATTAATATCGAAGATCTGATTAGCCAGGAAGATGTTGTCGTGACGCTGTCTCACCAGGGTTACGTCAAATATCAACCG
CTGACAGATTACGAAGCGCAACGTCGTGGTGGGAAAGGTAAATCTGCCGCGCGTATTAAAGAAGAAGACTTTATCGACC
GTCTGCTGGTGGCCAACACCCATGACACCATCCTCTGCTTCTCCAGCCGTGGTCGTTTGTACTGGATGAAGGTTTATCA
GTTGCCGGAAGCCAGCCGTGGCGCGCGCGGTCGTCCGATCGTTAACCTGCTGCCGCTGGAAGCCAACGAACGTATCACC
GCGATTCTGCCGGTTCGTGAATACGAAGAAGGCGTCAACGTCTTTATGGCGACCGCCAGCGGTACCGTGAAGAAAACGG
CGCTGACCGAATTCAGCCGTCCGCGTTCCGCCGGTATTATCGCGGTGAACCTCAACGACGGCGACGAGCTGATTGGCGT
TGACCTGACTTCTGGTTCTGACGAAGTCATGCTGTTCTCGGCCGCGGGTAAAGTGGTGCGTTTCAAAGAAGACGCCGTC
CGTGCGATGGGGCGTACCGCGACCGGTGTGCGCGGTATTAAGCTGGCGGGAGACGATAAAGTAGTTTCTCTGATCATCC
CACGCGGCGAAGGCGCTATTCTGACCGTAACGCAAAACGGCTACGGGAAGCGTACCGCAGCGGACGAGTACCCGACCAA
GTCTCGTGCGACGCAGGGCGTTATCTCTATCAAAGTGACCGAGCGCAACGGTTCCGTTGTCGGTGCGGTACAGGTAGAC
GATTGCGACCAGATCATGATGATCACGGATGCCGGTACTCTGGTGCGTACCCGAGTGTCTGAGATCAGCGTAGTGGGAC
GTAATACCCAGGGCGTTATCCTTATCCGCACGGCGGAAGACGAAAACGTGGTGGGTCTGCAACGCGTTGCTGAACCGGT
AGATGACGAAGAACTCGACGCTATCGACGGCAGCGTGGCGGAAGGGGATGAGGATATCGCCCCGGAAGCGGAAAGCGAT
GACGACGTTGCGGATGACGCTGACGAGTAA
>gyrA_Avian_28
ATGAGCGACCTTGCGAGAGAAATTACACCGGTCAACATTGAGGAAGAGCTGAAGAGCTCCTATCTGGATTATGCGATGT
CGGTCATTGTTGGCCGTGCGCTGCCGGATGTCCGAGATGGCCTGAAGCCGGTACACCGTCGCGTACTTTACGCCATGAA
CGTATTGGGCAATGACTGGAACAAAGCCTATAAAAAATCTGCCCGTGTCGTTGGTGACGTAATCGGTAAATACCATCCC
CACGGCGATTCCGCAGTGTATGACACCATCGTTCGTATGGCGCAGCCATTCTCGCTGCGTTACATGCTGGTGGATGGTC
AGGGTAACTTCGGTTCTATTGACGGCGACTCCGCGGCGGCAATGCGTTATACGGAGATCCGTCTGGCGAAAATCGCCCA
CGAACTGATGGCCGATCTCGAAAAAGAGACGGTGGATTTCGTGGATAACTATGACGGTACGGAAAAAATTCCGGACGTC
ATGCCGACCAAAATTCCGAATCTGCTGGTGAACGGTTCTTCCGGTATCGCAGTAGGTATGGCGACGAATATCCCGCCGC
ACAACCTGACGGAAGTGATTAACGGCTGCCTGGCGTATATCGACAACGAAGACATCAGCATTGAAGGGCTGATGGAACA
TATTCCGGGTCCGGACTTCCCGACCGCCGCGATCATCAACGGTCGTCGTGGTATCGAAGAAGCCTACCGTACCGGTCGT
GGAAAAGTGTACATTCGCGCCCGCGCGGAAGTTGAAGCTGACGCGAAAACGGGCCGTGAAACCATCATTGTCCATGAAA
TTCCCTATCAGGTGAACAAAGCGCGCCTGATCGAGAAAATCGCCGAGCTGGTGAAAGATAAACGCGTGGAAGGCATCAG
CGCGCTGCGTGACGAATCCGACAAAGACGGGATGCGCATCGTGATTGAAGTAAAACGCGATGCGGTGGGCGAGGTGGTG
CTTAATAATCTCTACTCCCAGACCCAGCTACAGGTTTCCTTCGGTATTAACATGGTGGCGCTGCATCACGGCCAGCCGA
AGATCATGAACCTGAAAGATATCATTTCAGCGTTCGTGCGCCACCGCCGTGAAGTGGTGACGCGTCGGACTATTTTTGA
ACTGCGTAAAGCCCGTGACCGCGCGCATATCCTTGAAGCTCTGGCGATTGCGCTGGCCAACATCGATCCGATTATCGAA
CTGATTCGCCGTGCGCCAACGCCGGCGGAAGCGAAAGCGGCGCTGATTTCGCGTCCGTGGGATCTGGGCAACGTTGCTG
CGATGCTGGAGCGCGCCGGTGACGACGCCGCGCGTCCGGAATGGCTGGAGCCAGAATTTGGCGTGCGTGACGGTCAGTA
TTACCTGACTGAGCAGCAGGCGCAGGCGATTCTGGATCTGCGGTTGCAGAAACTGACCGGCCTGGAGCATGAAAAACTG
CTCGACGAATACAAAGAGTTGCTGGAGCAGATTGCTGAACTACTGCACATTCTGGGCAGCGCCGATCGCCTGATGGAAG
TGATCCGCGAAGAGATGGAGTTAATTCGCGATCAGTTCGGCGATGAGCGTCGTACCGAAATCACCGCCAACAGCGCCGA
TATTAATATCGAAGATCTGATTAGCCAGGAAGATGTTGTCGTGACGCTGTCTCACCAGGGTTACGTCAAATATCAACCG
CTGACAGATTACGAAGCGCAACGTCGTGGTGGGAAAGGTAAATCTGCCGCGCGTATTAAAGAAGAAGACTTTATCGACC
GTCTGCTGGTGGCCAACACCCATGACACCATCCTCTGCTTCTCCAGCCGTGGTCGTTTGTACTGGATGAAGGTTTATCA
GTTGCCGGAAGCCAGCCGTGGCGCGCGCGGTCGTCCGATCGTTAACCTGCTGCCGCTGGAAGCCAACGAACGTATCACC
GCGATTCTGCCGGTTCGTGAATACGAAGAAGGCGTCAACGTCTTTATGGCGACCGCCAGCGGTACCGTGAAGAAAACGG
CGCTGACCGAATTCAGCCGTCCGCGTTCCGCCGGTATTATCGCGGTGAACCTCAACGACGGCGACGAGCTGATTGGCGT
TGACCTGACTTCTGGTTCTGACGAAGTCATGCTGTTCTCGGCCGCGGGTAAAGTGGTGCGTTTCAAAGAAGACGCCGTC
CGTGCGATGGGGCGTACCGCGACCGGTGTGCGCGGTATTAAGCTGGCGGGAGACGATAAAGTAGTTTCTCTGATCATCC
CACGCGGCGAAGGCGCTATTCTGACCGTAACGCAAAACGGCTACGGGAAGCGTACCGCAGCGGACGAGTACCCGACCAA
GTCTCGTGCGACGCAGGGCGTTATCTCTATCAAAGTGACCGAGCGCAACGGTTCCGTTGTCGGTGCGGTACAGGTAGAC
GATTGCGACCAGATCATGATGATCACGGATGCCGGTACTCTGGTGCGTACCCGAGTGTCTGAGATCAGCGTAGTGGGAC
GTAATACCCAGGGCGTTATCCTTATCCGCACGGCGGAAGACGAAAACGTGGTGGGTCTGCAACGCGTTGCTGAACCGGT
AGATGACGAAGAACTCGACGCTATCGACGGCAGCGTGGCGGAAGGGGATGAGGATATCGCCCCGGAAGCGGAAAGCGAT
GACGACGTTGCGGATGACGCTGACGAGTAA
>gyrA_Avian_29
ATGAGCGACCTTGCGAGAGAAATTACACCGGTCAACATTGAGGAAGAGCTGAAGAGCTCCTATCTGGATTATGCGATGT
CGGTCATTGTTGGCCGTGCGCTGCCGGATGTCCGAGATGGCCTGAAGCCGGTACACCGTCGCGTACTTTACGCCATGAA
CGTATTGGGCAATGACTGGAACAAAGCCTATAAAAAATCTGCCCGTGTCGTTGGTGACGTAATCGGTAAATACCATCCC
CACGGCGATTCCGCAGTGTATGACACCATCGTTCGTATGGCGCAGCCATTCTCGCTGCGTTACATGCTGGTGGATGGTC
AGGGTAACTTCGGTTCTATTGACGGCGACTCCGCGGCGGCAATGCGTTATACGGAGATCCGTCTGGCGAAAATCGCCCA
CGAACTGATGGCCGATCTCGAAAAAGAGACGGTGGATTTCGTGGATAACTATGACGGTACGGAAAAAATTCCGGACGTC
ATGCCGACCAAAATTCCGAATCTGCTGGTGAACGGTTCTTCCGGTATCGCAGTAGGTATGGCGACGAATATCCCGCCGC
ACAACCTGACGGAAGTGATTAACGGCTGCCTGGCGTATATCGACAACGAAGACATCAGCATTGAAGGGCTGATGGAACA
TATTCCGGGTCCGGACTTCCCGACCGCCGCGATCATCAACGGTCGTCGTGGTATCGAAGAAGCCTACCGTACCGGTCGT
GGAAAAGTGTACATTCGCGCCCGCGCGGAAGTTGAAGCTGACGCGAAAACGGGCCGTGAAACCATCATTGTCCATGAAA
TTCCCTATCAGGTGAACAAAGCGCGCCTGATCGAGAAAATCGCCGAGCTGGTGAAAGATAAACGCGTGGAAGGCATCAG
CGCGCTGCGTGACGAATCCGACAAAGACGGGATGCGCATCGTGATTGAAGTAAAACGCGATGCGGTGGGCGAGGTGGTG
CTTAATAATCTCTACTCCCAGACCCAGCTACAGGTTTCCTTCGGTATTAACATGGTGGCGCTGCATCACGGCCAGCCGA
AGATCATGAACCTGAAAGATATCATTTCAGCGTTCGTGCGCCACCGCCGTGAAGTGGTGACGCGTCGGACTATTTTTGA
ACTGCGTAAAGCCCGTGACCGCGCGCATATCCTTGAAGCTCTGGCGATTGCGCTGGCCAACATCGATCCGATTATCGAA
CTGATTCGCCGTGCGCCAACGCCGGCGGAAGCGAAAGCGGCGCTGATTTCGCGTCCGTGGGATCTGGGCAACGTTGCTG
CGATGCTGGAGCGCGCCGGTGACGACGCCGCGCGTCCGGAATGGCTGGAGCCAGAATTTGGCGTGCGTGACGGTCAGTA
TTACCTGACTGAGCAGCAGGCGCAGGCGATTCTGGATCTGCGGTTGCAGAAACTGACCGGCCTGGAGCATGAAAAACTG
CTCGACGAATACAAAGAGTTGCTGGAGCAGATTGCTGAACTACTGCACATTCTGGGCAGCGCCGATCGCCTGATGGAAG
TGATCCGCGAAGAGATGGAGTTAATTCGCGATCAGTTCGGCGATGAGCGTCGTACCGAAATCACCGCCAACAGCGCCGA
TATTAATATCGAAGATCTGATTAGCCAGGAAGATGTTGTCGTGACGCTGTCTCACCAGGGTTACGTCAAATATCAACCG
CTGACAGATTACGAAGCGCAACGTCGTGGTGGGAAAGGTAAATCTGCCGCGCGTATTAAAGAAGAAGACTTTATCGACC
GTCTGCTGGTGGCCAACACCCATGACACCATCCTCTGCTTCTCCAGCCGTGGTCGTTTGTACTGGATGAAGGTTTATCA
GTTGCCGGAAGCCAGCCGTGGCGCGCGCGGTCGTCCGATCGTTAACCTGCTGCCGCTGGAAGCCAACGAACGTATCACC
GCGATTCTGCCGGTTCGTGAATACGAAGAAGGCGTCAACGTCTTTATGGCGACCGCCAGCGGTACCGTGAAGAAAACGG
CGCTGACCGAATTCAGCCGTCCGCGTTCCGCCGGTATTATCGCGGTGAACCTCAACGACGGCGACGAGCTGATTGGCGT
TGACCTGACTTCTGGTTCTGACGAAGTCATGCTGTTCTCGGCCGCGGGTAAAGTGGTGCGTTTCAAAGAAGACGCCGTC
CGTGCGATGGGGCGTACCGCGACCGGTGTGCGCGGTATTAAGCTGGCGGGAGACGATAAAGTAGTTTCTCTGATCATCC
CACGCGGCGAAGGCGCTATTCTGACCGTAACGCAAAACGGCTACGGGAAGCGTACCGCAGCGGACGAGTACCCGACCAA
GTCTCGTGCGACGCAGGGCGTTATCTCTATCAAAGTGACCGAGCGCAACGGTTCCGTTGTCGGTGCGGTACAGGTAGAC
GATTGCGACCAGATCATGATGATCACGGATGCCGGTACTCTGGTGCGTACCCGAGTGTCTGAGATCAGCGTAGTGGGAC
GTAATACCCAGGGCGTTATCCTTATCCGCACGGCGGAAGACGAAAACGTGGTGGGTCTGCAACGCGTTGCTGAACCGGT
AGATGACGAAGAACTCGACGCTATCGACGGCAGCGTGGCGGAAGGGGATGAGGATATCGCCCCGGAAGCGGAAAGCGAT
GACGACGTTGCGGATGACGCTGACGAGTAA
>gyrA_Avian_30
ATGAGCGACCTTGCGAGAGAAATTACACCGGTCAACATTGAGGAAGAGCTGAAGAGCTCCTATCTGGATTATGCGATGT
CGGTCATTGTTGGCCGTGCGCTGCCGGATGTCCGAGATGGCCTGAAGCCGGTACACCGTCGCGTACTTTACGCCATGAA
CGTATTGGGCAATGACTGGAACAAAGCCTATAAAAAATCTGCCCGTGTCGTTGGTGACGTAATCGGTAAATACCATCCC
CACGGCGATTCCGCAGTGTATGACACCATCGTTCGTATGGCGCAGCCATTCTCGCTGCGTTACATGCTGGTGGATGGTC
AGGGTAACTTCGGTTCTATTGACGGCGACTCCGCGGCGGCAATGCGTTATACGGAGATCCGTCTGGCGAAAATCGCCCA
CGAACTGATGGCCGATCTCGAAAAAGAGACGGTGGATTTCGTGGATAACTATGACGGTACGGAAAAAATTCCGGACGTC
ATGCCGACCAAAATTCCGAATCTGCTGGTGAACGGTTCTTCCGGTATCGCAGTAGGTATGGCGACGAATATCCCGCCGC
ACAACCTGACGGAAGTGATTAACGGCTGCCTGGCGTATATCGACAACGAAGACATCAGCATTGAAGGGCTGATGGAACA
TATTCCGGGTCCGGACTTCCCGACCGCCGCGATCATCAACGGTCGTCGTGGTATCGAAGAAGCCTACCGTACCGGTCGT
GGAAAAGTGTACATTCGCGCCCGCGCGGAAGTTGAAGCTGACGCGAAAACGGGCCGTGAAACCATCATTGTCCATGAAA
TTCCCTATCAGGTGAACAAAGCGCGCCTGATCGAGAAAATCGCCGAGCTGGTGAAAGATAAACGCGTGGAAGGCATCAG
CGCGCTGCGTGACGAATCCGACAAAGACGGGATGCGCATCGTGATTGAAGTAAAACGCGATGCGGTGGGCGAGGTGGTG
CTTAATAATCTCTACTCCCAGACCCAGCTACAGGTTTCCTTCGGTATTAACATGGTGGCGCTGCATCACGGCCAGCCGA
AGATCATGAACCTGAAAGATATCATTTCAGCGTTCGTGCGCCACCGCCGTGAAGTGGTGACGCGTCGGACTATTTTTGA
ACTGCGTAAAGCCCGTGACCGCGCGCATATCCTTGAAGCTCTGGCGATTGCGCTGGCCAACATCGATCCGATTATCGAA
CTGATTCGCCGTGCGCCAACGCCGGCGGAAGCGAAAGCGGCGCTGATTTCGCGTCCGTGGGATCTGGGCAACGTTGCTG
CGATGCTGGAGCGCGCCGGTGACGACGCCGCGCGTCCGGAATGGCTGGAGCCAGAATTTGGCGTGCGTGACGGTCAGTA
TTACCTGACTGAGCAGCAGGCGCAGGCGATTCTGGATCTGCGGTTGCAGAAACTGACCGGCCTGGAGCATGAAAAACTG
CTCGACGAATACAAAGAGTTGCTGGAGCAGATTGCTGAACTACTGCACATTCTGGGCAGCGCCGATCGCCTGATGGAAG
TGATCCGCGAAGAGATGGAGTTAATTCGCGATCAGTTCGGCGATGAGCGTCGTACCGAAATCACCGCCAACAGCGCCGA
TATTAATATCGAAGATCTGATTAGCCAGGAAGATGTTGTCGTGACGCTGTCTCACCAGGGTTACGTCAAATATCAACCG
CTGACAGATTACGAAGCGCAACGTCGTGGTGGGAAAGGTAAATCTGCCGCGCGTATTAAAGAAGAAGACTTTATCGACC
GTCTGCTGGTGGCCAACACCCATGACACCATCCTCTGCTTCTCCAGCCGTGGTCGTTTGTACTGGATGAAGGTTTATCA
GTTGCCGGAAGCCAGCCGTGGCGCGCGCGGTCGTCCGATCGTTAACCTGCTGCCGCTGGAAGCCAACGAACGTATCACC
GCGATTCTGCCGGTTCGTGAATACGAAGAAGGCGTCAACGTCTTTATGGCGACCGCCAGCGGTACCGTGAAGAAAACGG
CGCTGACCGAATTCAGCCGTCCGCGTTCCGCCGGTATTATCGCGGTGAACCTCAACGACGGCGACGAGCTGATTGGCGT
TGACCTGACTTCTGGTTCTGACGAAGTCATGCTGTTCTCGGCCGCGGGTAAAGTGGTGCGTTTCAAAGAAGACGCCGTC
CGTGCGATGGGGCGTACCGCGACCGGTGTGCGCGGTATTAAGCTGGCGGGAGACGATAAAGTAGTTTCTCTGATCATCC
CACGCGGCGAAGGCGCTATTCTGACCGTAACGCAAAACGGCTACGGGAAGCGTACCGCAGCGGACGAGTACCCGACCAA
GTCTCGTGCGACGCAGGGCGTTATCTCTATCAAAGTGACCGAGCGCAACGGTTCCGTTGTCGGTGCGGTACAGGTAGAC
GATTGCGACCAGATCATGATGATCACGGATGCCGGTACTCTGGTGCGTACCCGAGTGTCTGAGATCAGCGTAGTGGGAC
GTAATACCCAGGGCGTTATCCTTATCCGCACGGCGGAAGACGAAAACGTGGTGGGTCTGCAACGCGTTGCTGAACCGGT
AGATGACGAAGAACTCGACGCTATCGACGGCAGCGTGGCGGAAGGGGATGAGGATATCGCCCCGGAAGCGGAAAGCGAT
GACGACGTTGCGGATGACGCTGACGAGTAA
>gyrA_Avian_31
ATGAGCGACCTTGCGAGAGAAATTACACCGGTCAACATTGAGGAAGAGCTGAAGAGCTCCTATCTGGATTATGCGATGT
CGGTCATTGTTGGCCGTGCGCTGCCGGATGTCCGAGATGGCCTGAAGCCGGTACACCGTCGCGTACTTTACGCCATGAA
CGTATTGGGCAATGACTGGAACAAAGCCTATAAAAAATCTGCCCGTGTCGTTGGTGACGTAATCGGTAAATACCATCCC
CACGGCGATTCCGCAGTGTATGACACCATCGTTCGTATGGCGCAGCCATTCTCGCTGCGTTACATGCTGGTGGATGGTC
AGGGTAACTTCGGTTCTATTGACGGCGACTCCGCGGCGGCAATGCGTTATACGGAGATCCGTCTGGCGAAAATCGCCCA
CGAACTGATGGCCGATCTCGAAAAAGAGACGGTGGATTTCGTGGATAACTATGACGGTACGGAAAAAATTCCGGACGTC
ATGCCGACCAAAATTCCGAATCTGCTGGTGAACGGTTCTTCCGGTATCGCAGTAGGTATGGCGACGAATATCCCGCCGC
ACAACCTGACGGAAGTGATTAACGGCTGCCTGGCGTATATCGACAACGAAGACATCAGCATTGAAGGGCTGATGGAACA
TATTCCGGGTCCGGACTTCCCGACCGCCGCGATCATCAACGGTCGTCGTGGTATCGAAGAAGCCTACCGTACCGGTCGT
GGAAAAGTGTACATTCGCGCCCGCGCGGAAGTTGAAGCTGACGCGAAAACGGGCCGTGAAACCATCATTGTCCATGAAA
TTCCCTATCAGGTGAACAAAGCGCGCCTGATCGAGAAAATCGCCGAGCTGGTGAAAGATAAACGCGTGGAAGGCATCAG
CGCGCTGCGTGACGAATCCGACAAAGACGGGATGCGCATCGTGATTGAAGTAAAACGCGATGCGGTGGGCGAGGTGGTG
CTTAATAATCTCTACTCCCAGACCCAGCTACAGGTTTCCTTCGGTATTAACATGGTGGCGCTGCATCACGGCCAGCCGA
AGATCATGAACCTGAAAGATATCATTTCAGCGTTCGTGCGCCACCGCCGTGAAGTGGTGACGCGTCGGACTATTTTTGA
ACTGCGTAAAGCCCGTGACCGCGCGCATATCCTTGAAGCTCTGGCGATTGCGCTGGCCAACATCGATCCGATTATCGAA
CTGATTCGCCGTGCGCCAACGCCGGCGGAAGCGAAAGCGGCGCTGATTTCGCGTCCGTGGGATCTGGGCAACGTTGCTG
CGATGCTGGAGCGCGCCGGTGACGACGCCGCGCGTCCGGAATGGCTGGAGCCAGAATTTGGCGTGCGTGACGGTCAGTA
TTACCTGACTGAGCAGCAGGCGCAGGCGATTCTGGATCTGCGGTTGCAGAAACTGACCGGCCTGGAGCATGAAAAACTG
CTCGACGAATACAAAGAGTTGCTGGAGCAGATTGCTGAACTACTGCACATTCTGGGCAGCGCCGATCGCCTGATGGAAG
TGATCCGCGAAGAGATGGAGTTAATTCGCGATCAGTTCGGCGATGAGCGTCGTACCGAAATCACCGCCAACAGCGCCGA
TATTAATATCGAAGATCTGATTAGCCAGGAAGATGTTGTCGTGACGCTGTCTCACCAGGGTTACGTCAAATATCAACCG
CTGACAGATTACGAAGCGCAACGTCGTGGTGGGAAAGGTAAATCTGCCGCGCGTATTAAAGAAGAAGACTTTATCGACC
GTCTGCTGGTGGCCAACACCCATGACACCATCCTCTGCTTCTCCAGCCGTGGTCGTTTGTACTGGATGAAGGTTTATCA
GTTGCCGGAAGCCAGCCGTGGCGCGCGCGGTCGTCCGATCGTTAACCTGCTGCCGCTGGAAGCCAACGAACGTATCACC
GCGATTCTGCCGGTTCGTGAATACGAAGAAGGCGTCAACGTCTTTATGGCGACCGCCAGCGGTACCGTGAAGAAAACGG
CGCTGACCGAATTCAGCCGTCCGCGTTCCGCCGGTATTATCGCGGTGAACCTCAACGACGGCGACGAGCTGATTGGCGT
TGACCTGACTTCTGGTTCTGACGAAGTCATGCTGTTCTCGGCCGCGGGTAAAGTGGTGCGTTTCAAAGAAGACGCCGTC
CGTGCGATGGGGCGTACCGCGACCGGTGTGCGCGGTATTAAGCTGGCGGGAGACGATAAAGTAGTTTCTCTGATCATCC
CACGCGGCGAAGGCGCTATTCTGACCGTAACGCAAAACGGCTACGGGAAGCGTACCGCAGCGGACGAGTACCCGACCAA
GTCTCGTGCGACGCAGGGCGTTATCTCTATCAAAGTGACCGAGCGCAACGGTTCCGTTGTCGGTGCGGTACAGGTAGAC
GATTGCGACCAGATCATGATGATCACGGATGCCGGTACTCTGGTGCGTACCCGAGTGTCTGAGATCAGCGTAGTGGGAC
GTAATACCCAGGGCGTTATCCTTATCCGCACGGCGGAAGACGAAAACGTGGTGGGTCTGCAACGCGTTGCTGAACCGGT
AGATGACGAAGAACTCGACGCTATCGACGGCAGCGTGGCGGAAGGGGATGAGGATATCGCCCCGGAAGCGGAAAGCGAT
GACGACGTTGCGGATGACGCTGACGAGTAA
>gyrA_Avian_32
ATGAGCGACCTTGCGAGAGAAATTACACCGGTCAACATTGAGGAAGAGCTGAAGAGCTCCTATCTGGATTATGCGATGT
CGGTCATTGTTGGCCGTGCGCTGCCGGATGTCCGAGATGGCCTGAAGCCGGTACACCGTCGCGTACTTTACGCCATGAA
CGTATTGGGCAATGACTGGAACAAAGCCTATAAAAAATCTGCCCGTGTCGTTGGTGACGTAATCGGTAAATACCATCCC
CACGGCGATTCCGCAGTGTATGACACCATCGTTCGTATGGCGCAGCCATTCTCGCTGCGTTACATGCTGGTGGATGGTC
AGGGTAACTTCGGTTCTATTGACGGCGACTCCGCGGCGGCAATGCGTTATACGGAGATCCGTCTGGCGAAAATCGCCCA
CGAACTGATGGCCGATCTCGAAAAAGAGACGGTGGATTTCGTGGATAACTATGACGGTACGGAAAAAATTCCGGACGTC
ATGCCGACCAAAATTCCGAATCTGCTGGTGAACGGTTCTTCCGGTATCGCAGTAGGTATGGCGACGAATATCCCGCCGC
ACAACCTGACGGAAGTGATTAACGGCTGCCTGGCGTATATCGACAACGAAGACATCAGCATTGAAGGGCTGATGGAACA
TATTCCGGGTCCGGACTTCCCGACCGCCGCGATCATCAACGGTCGTCGTGGTATCGAAGAAGCCTACCGTACCGGTCGT
GGAAAAGTGTACATTCGCGCCCGCGCGGAAGTTGAAGCTGACGCGAAAACGGGCCGTGAAACCATCATTGTCCATGAAA
TTCCCTATCAGGTGAACAAAGCGCGCCTGATCGAGAAAATCGCCGAGCTGGTGAAAGATAAACGCGTGGAAGGCATCAG
CGCGCTGCGTGACGAATCCGACAAAGACGGGATGCGCATCGTGATTGAAGTAAAACGCGATGCGGTGGGCGAGGTGGTG
CTTAATAATCTCTACTCCCAGACCCAGCTACAGGTTTCCTTCGGTATTAACATGGTGGCGCTGCATCACGGCCAGCCGA
AGATCATGAACCTGAAAGATATCATTTCAGCGTTCGTGCGCCACCGCCGTGAAGTGGTGACGCGTCGGACTATTTTTGA
ACTGCGTAAAGCCCGTGACCGCGCGCATATCCTTGAAGCTCTGGCGATTGCGCTGGCCAACATCGATCCGATTATCGAA
CTGATTCGCCGTGCGCCAACGCCGGCGGAAGCGAAAGCGGCGCTGATTTCGCGTCCGTGGGATCTGGGCAACGTTGCTG
CGATGCTGGAGCGCGCCGGTGACGACGCCGCGCGTCCGGAATGGCTGGAGCCAGAATTTGGCGTGCGTGACGGTCAGTA
TTACCTGACTGAGCAGCAGGCGCAGGCGATTCTGGATCTGCGGTTGCAGAAACTGACCGGCCTGGAGCATGAAAAACTG
CTCGACGAATACAAAGAGTTGCTGGAGCAGATTGCTGAACTACTGCACATTCTGGGCAGCGCCGATCGCCTGATGGAAG
TGATCCGCGAAGAGATGGAGTTAATTCGCGATCAGTTCGGCGATGAGCGTCGTACCGAAATCACCGCCAACAGCGCCGA
TATTAATATCGAAGATCTGATTAGCCAGGAAGATGTTGTCGTGACGCTGTCTCACCAGGGTTACGTCAAATATCAACCG
CTGACAGATTACGAAGCGCAACGTCGTGGTGGGAAAGGTAAATCTGCCGCGCGTATTAAAGAAGAAGACTTTATCGACC
GTCTGCTGGTGGCCAACACCCATGACACCATCCTCTGCTTCTCCAGCCGTGGTCGTTTGTACTGGATGAAGGTTTATCA
GTTGCCGGAAGCCAGCCGTGGCGCGCGCGGTCGTCCGATCGTTAACCTGCTGCCGCTGGAAGCCAACGAACGTATCACC
GCGATTCTGCCGGTTCGTGAATACGAAGAAGGCGTCAACGTCTTTATGGCGACCGCCAGCGGTACCGTGAAGAAAACGG
CGCTGACCGAATTCAGCCGTCCGCGTTCCGCCGGTATTATCGCGGTGAACCTCAACGACGGCGACGAGCTGATTGGCGT
TGACCTGACTTCTGGTTCTGACGAAGTCATGCTGTTCTCGGCCGCGGGTAAAGTGGTGCGTTTCAAAGAAGACGCCGTC
CGTGCGATGGGGCGTACCGCGACCGGTGTGCGCGGTATTAAGCTGGCGGGAGACGATAAAGTAGTTTCTCTGATCATCC
CACGCGGCGAAGGCGCTATTCTGACCGTAACGCAAAACGGCTACGGGAAGCGTACCGCAGCGGACGAGTACCCGACCAA
GTCTCGTGCGACGCAGGGCGTTATCTCTATCAAAGTGACCGAGCGCAACGGTTCCGTTGTCGGTGCGGTACAGGTAGAC
GATTGCGACCAGATCATGATGATCACGGATGCCGGTACTCTGGTGCGTACCCGAGTGTCTGAGATCAGCGTAGTGGGAC
GTAATACCCAGGGCGTTATCCTTATCCGCACGGCGGAAGACGAAAACGTGGTGGGTCTGCAACGCGTTGCTGAACCGGT
AGATGACGAAGAACTCGACGCTATCGACGGCAGCGTGGCGGAAGGGGATGAGGATATCGCCCCGGAAGCGGAAAGCGAT
GACGACGTTGCGGATGACGCTGACGAGTAA
>gyrA_Avian_33
ATGAGCGACCTTGCGAGAGAAATTACACCGGTCAACATTGAGGAAGAGCTGAAGAGCTCCTATCTGGATTATGCGATGT
CGGTCATTGTTGGCCGTGCGCTGCCGGATGTCCGAGATGGCCTGAAGCCGGTACACCGTCGCGTACTTTACGCCATGAA
CGTATTGGGCAATGACTGGAACAAAGCCTATAAAAAATCTGCCCGTGTCGTTGGTGACGTAATCGGTAAATACCATCCC
CACGGCGATTCCGCAGTGTATGACACCATCGTTCGTATGGCGCAGCCATTCTCGCTGCGTTACATGCTGGTGGATGGTC
AGGGTAACTTCGGTTCTATTGACGGCGACTCCGCGGCGGCAATGCGTTATACGGAGATCCGTCTGGCGAAAATCGCCCA
CGAACTGATGGCCGATCTCGAAAAAGAGACGGTGGATTTCGTGGATAACTATGACGGTACGGAAAAAATTCCGGACGTC
ATGCCGACCAAAATTCCGAATCTGCTGGTGAACGGTTCTTCCGGTATCGCAGTAGGTATGGCGACGAATATCCCGCCGC
ACAACCTGACGGAAGTGATTAACGGCTGCCTGGCGTATATCGACAACGAAGACATCAGCATTGAAGGGCTGATGGAACA
TATTCCGGGTCCGGACTTCCCGACCGCCGCGATCATCAACGGTCGTCGTGGTATCGAAGAAGCCTACCGTACCGGTCGT
GGAAAAGTGTACATTCGCGCCCGCGCGGAAGTTGAAGCTGACGCGAAAACGGGCCGTGAAACCATCATTGTCCATGAAA
TTCCCTATCAGGTGAACAAAGCGCGCCTGATCGAGAAAATCGCCGAGCTGGTGAAAGATAAACGCGTGGAAGGCATCAG
CGCGCTGCGTGACGAATCCGACAAAGACGGGATGCGCATCGTGATTGAAGTAAAACGCGATGCGGTGGGCGAGGTGGTG
CTTAATAATCTCTACTCCCAGACCCAGCTACAGGTTTCCTTCGGTATTAACATGGTGGCGCTGCATCACGGCCAGCCGA
AGATCATGAACCTGAAAGATATCATTTCAGCGTTCGTGCGCCACCGCCGTGAAGTGGTGACGCGTCGGACTATTTTTGA
ACTGCGTAAAGCCCGTGACCGCGCGCATATCCTTGAAGCTCTGGCGATTGCGCTGGCCAACATCGATCCGATTATCGAA
CTGATTCGCCGTGCGCCAACGCCGGCGGAAGCGAAAGCGGCGCTGATTTCGCGTCCGTGGGATCTGGGCAACGTTGCTG
CGATGCTGGAGCGCGCCGGTGACGACGCCGCGCGTCCGGAATGGCTGGAGCCAGAATTTGGCGTGCGTGACGGTCAGTA
TTACCTGACTGAGCAGCAGGCGCAGGCGATTCTGGATCTGCGGTTGCAGAAACTGACCGGCCTGGAGCATGAAAAACTG
CTCGACGAATACAAAGAGTTGCTGGAGCAGATTGCTGAACTACTGCACATTCTGGGCAGCGCCGATCGCCTGATGGAAG
TGATCCGCGAAGAGATGGAGTTAATTCGCGATCAGTTCGGCGATGAGCGTCGTACCGAAATCACCGCCAACAGCGCCGA
TATTAATATCGAAGATCTGATTAGCCAGGAAGATGTTGTCGTGACGCTGTCTCACCAGGGTTACGTCAAATATCAACCG
CTGACAGATTACGAAGCGCAACGTCGTGGTGGGAAAGGTAAATCTGCCGCGCGTATTAAAGAAGAAGACTTTATCGACC
GTCTGCTGGTGGCCAACACCCATGACACCATCCTCTGCTTCTCCAGCCGTGGTCGTTTGTACTGGATGAAGGTTTATCA
GTTGCCGGAAGCCAGCCGTGGCGCGCGCGGTCGTCCGATCGTTAACCTGCTGCCGCTGGAAGCCAACGAACGTATCACC
GCGATTCTGCCGGTTCGTGAATACGAAGAAGGCGTCAACGTCTTTATGGCGACCGCCAGCGGTACCGTGAAGAAAACGG
CGCTGACCGAATTCAGCCGTCCGCGTTCCGCCGGTATTATCGCGGTGAACCTCAACGACGGCGACGAGCTGATTGGCGT
TGACCTGACTTCTGGTTCTGACGAAGTCATGCTGTTCTCGGCCGCGGGTAAAGTGGTGCGTTTCAAAGAAGACGCCGTC
CGTGCGATGGGGCGTACCGCGACCGGTGTGCGCGGTATTAAGCTGGCGGGAGACGATAAAGTAGTTTCTCTGATCATCC
CACGCGGCGAAGGCGCTATTCTGACCGTAACGCAAAACGGCTACGGGAAGCGTACCGCAGCGGACGAGTACCCGACCAA
GTCTCGTGCGACGCAGGGCGTTATCTCTATCAAAGTGACCGAGCGCAACGGTTCCGTTGTCGGTGCGGTACAGGTAGAC
GATTGCGACCAGATCATGATGATCACGGATGCCGGTACTCTGGTGCGTACCCGAGTGTCTGAGATCAGCGTAGTGGGAC
GTAATACCCAGGGCGTTATCCTTATCCGCACGGCGGAAGACGAAAACGTGGTGGGTCTGCAACGCGTTGCTGAACCGGT
AGATGACGAAGAACTCGACGCTATCGACGGCAGCGTGGCGGAAGGGGATGAGGATATCGCCCCGGAAGCGGAAAGCGAT
GACGACGTTGCGGATGACGCTGACGAGTAA
>gyrA_Avian_34
ATGAGCGACCTTGCGAGAGAAATTACACCGGTCAACATTGAGGAAGAGCTGAAGAGCTCCTATCTGGATTATGCGATGT
CGGTCATTGTTGGCCGTGCGCTGCCGGATGTCCGAGATGGCCTGAAGCCGGTACACCGTCGCGTACTTTACGCCATGAA
CGTATTGGGCAATGACTGGAACAAAGCCTATAAAAAATCTGCCCGTGTCGTTGGTGACGTAATCGGTAAATACCATCCC
CACGGCGATTCCGCAGTGTATGACACCATCGTTCGTATGGCGCAGCCATTCTCGCTGCGTTACATGCTGGTGGATGGTC
AGGGTAACTTCGGTTCTATTGACGGCGACTCCGCGGCGGCAATGCGTTATACGGAGATCCGTCTGGCGAAAATCGCCCA
CGAACTGATGGCCGATCTCGAAAAAGAGACGGTGGATTTCGTGGATAACTATGACGGTACGGAAAAAATTCCGGACGTC
ATGCCGACCAAAATTCCGAATCTGCTGGTGAACGGTTCTTCCGGTATCGCAGTAGGTATGGCGACGAATATCCCGCCGC
ACAACCTGACGGAAGTGATTAACGGCTGCCTGGCGTATATCGACAACGAAGACATCAGCATTGAAGGGCTGATGGAACA
TATTCCGGGTCCGGACTTCCCGACCGCCGCGATCATCAACGGTCGTCGTGGTATCGAAGAAGCCTACCGTACCGGTCGT
GGAAAAGTGTACATTCGCGCCCGCGCGGAAGTTGAAGCTGACGCGAAAACGGGCCGTGAAACCATCATTGTCCATGAAA
TTCCCTATCAGGTGAACAAAGCGCGCCTGATCGAGAAAATCGCCGAGCTGGTGAAAGATAAACGCGTGGAAGGCATCAG
CGCGCTGCGTGACGAATCCGACAAAGACGGGATGCGCATCGTGATTGAAGTAAAACGCGATGCGGTGGGCGAGGTGGTG
CTTAATAATCTCTACTCCCAGACCCAGCTACAGGTTTCCTTCGGTATTAACATGGTGGCGCTGCATCACGGCCAGCCGA
AGATCATGAACCTGAAAGATATCATTTCAGCGTTCGTGCGCCACCGCCGTGAAGTGGTGACGCGTCGGACTATTTTTGA
ACTGCGTAAAGCCCGTGACCGCGCGCATATCCTTGAAGCTCTGGCGATTGCGCTGGCCAACATCGATCCGATTATCGAA
CTGATTCGCCGTGCGCCAACGCCGGCGGAAGCGAAAGCGGCGCTGATTTCGCGTCCGTGGGATCTGGGCAACGTTGCTG
CGATGCTGGAGCGCGCCGGTGACGACGCCGCGCGTCCGGAATGGCTGGAGCCAGAATTTGGCGTGCGTGACGGTCAGTA
TTACCTGACTGAGCAGCAGGCGCAGGCGATTCTGGATCTGCGGTTGCAGAAACTGACCGGCCTGGAGCATGAAAAACTG
CTCGACGAATACAAAGAGTTGCTGGAGCAGATTGCTGAACTACTGCACATTCTGGGCAGCGCCGATCGCCTGATGGAAG
TGATCCGCGAAGAGATGGAGTTAATTCGCGATCAGTTCGGCGATGAGCGTCGTACCGAAATCACCGCCAACAGCGCCGA
TATTAATATCGAAGATCTGATTAGCCAGGAAGATGTTGTCGTGACGCTGTCTCACCAGGGTTACGTCAAATATCAACCG
CTGACAGATTACGAAGCGCAACGTCGTGGTGGGAAAGGTAAATCTGCCGCGCGTATTAAAGAAGAAGACTTTATCGACC
GTCTGCTGGTGGCCAACACCCATGACACCATCCTCTGCTTCTCCAGCCGTGGTCGTTTGTACTGGATGAAGGTTTATCA
GTTGCCGGAAGCCAGCCGTGGCGCGCGCGGTCGTCCGATCGTTAACCTGCTGCCGCTGGAAGCCAACGAACGTATCACC
GCGATTCTGCCGGTTCGTGAATACGAAGAAGGCGTCAACGTCTTTATGGCGACCGCCAGCGGTACCGTGAAGAAAACGG
CGCTGACCGAATTCAGCCGTCCGCGTTCCGCCGGTATTATCGCGGTGAACCTCAACGACGGCGACGAGCTGATTGGCGT
TGACCTGACTTCTGGTTCTGACGAAGTCATGCTGTTCTCGGCCGCGGGTAAAGTGGTGCGTTTCAAAGAAGACGCCGTC
CGTGCGATGGGGCGTACCGCGACCGGTGTGCGCGGTATTAAGCTGGCGGGAGACGATAAAGTAGTTTCTCTGATCATCC
CACGCGGCGAAGGCGCTATTCTGACCGTAACGCAAAACGGCTACGGGAAGCGTACCGCAGCGGACGAGTACCCGACCAA
GTCTCGTGCGACGCAGGGCGTTATCTCTATCAAAGTGACCGAGCGCAACGGTTCCGTTGTCGGTGCGGTACAGGTAGAC
GATTGCGACCAGATCATGATGATCACGGATGCCGGTACTCTGGTGCGTACCCGAGTGTCTGAGATCAGCGTAGTGGGAC
GTAATACCCAGGGCGTTATCCTTATCCGCACGGCGGAAGACGAAAACGTGGTGGGTCTGCAACGCGTTGCTGAACCGGT
AGATGACGAAGAACTCGACGCTATCGACGGCAGCGTGGCGGAAGGGGATGAGGATATCGCCCCGGAAGCGGAAAGCGAT
GACGACGTTGCGGATGACGCTGACGAGTAA
>gyrA_Avian_35
ATGAGCGACCTTGCGAGAGAAATTACACCGGTCAACATTGAGGAAGAGCTGAAGAGCTCCTATCTGGATTATGCGATGT
CGGTCATTGTTGGCCGTGCGCTGCCGGATGTCCGAGATGGCCTGAAGCCGGTACACCGTCGCGTACTTTACGCCATGAA
CGTATTGGGCAATGACTGGAACAAAGCCTATAAAAAATCTGCCCGTGTCGTTGGTGACGTAATCGGTAAATACCATCCC
CACGGCGATTCCGCAGTGTATGACACCATCGTTCGTATGGCGCAGCCATTCTCGCTGCGTTACATGCTGGTGGATGGTC
AGGGTAACTTCGGTTCTATTGACGGCGACTCCGCGGCGGCAATGCGTTATACGGAGATCCGTCTGGCGAAAATCGCCCA
CGAACTGATGGCCGATCTCGAAAAAGAGACGGTGGATTTCGTGGATAACTATGACGGTACGGAAAAAATTCCGGACGTC
ATGCCGACCAAAATTCCGAATCTGCTGGTGAACGGTTCTTCCGGTATCGCAGTAGGTATGGCGACGAATATCCCGCCGC
ACAACCTGACGGAAGTGATTAACGGCTGCCTGGCGTATATCGACAACGAAGACATCAGCATTGAAGGGCTGATGGAACA
TATTCCGGGTCCGGACTTCCCGACCGCCGCGATCATCAACGGTCGTCGTGGTATCGAAGAAGCCTACCGTACCGGTCGT
GGAAAAGTGTACATTCGCGCCCGCGCGGAAGTTGAAGCTGACGCGAAAACGGGCCGTGAAACCATCATTGTCCATGAAA
TTCCCTATCAGGTGAACAAAGCGCGCCTGATCGAGAAAATCGCCGAGCTGGTGAAAGATAAACGCGTGGAAGGCATCAG
CGCGCTGCGTGACGAATCCGACAAAGACGGGATGCGCATCGTGATTGAAGTAAAACGCGATGCGGTGGGCGAGGTGGTG
CTTAATAATCTCTACTCCCAGACCCAGCTACAGGTTTCCTTCGGTATTAACATGGTGGCGCTGCATCACGGCCAGCCGA
AGATCATGAACCTGAAAGATATCATTTCAGCGTTCGTGCGCCACCGCCGTGAAGTGGTGACGCGTCGGACTATTTTTGA
ACTGCGTAAAGCCCGTGACCGCGCGCATATCCTTGAAGCTCTGGCGATTGCGCTGGCCAACATCGATCCGATTATCGAA
CTGATTCGCCGTGCGCCAACGCCGGCGGAAGCGAAAGCGGCGCTGATTTCGCGTCCGTGGGATCTGGGCAACGTTGCTG
CGATGCTGGAGCGCGCCGGTGACGACGCCGCGCGTCCGGAATGGCTGGAGCCAGAATTTGGCGTGCGTGACGGTCAGTA
TTACCTGACTGAGCAGCAGGCGCAGGCGATTCTGGATCTGCGGTTGCAGAAACTGACCGGCCTGGAGCATGAAAAACTG
CTCGACGAATACAAAGAGTTGCTGGAGCAGATTGCTGAACTACTGCACATTCTGGGCAGCGCCGATCGCCTGATGGAAG
TGATCCGCGAAGAGATGGAGTTAATTCGCGATCAGTTCGGCGATGAGCGTCGTACCGAAATCACCGCCAACAGCGCCGA
TATTAATATCGAAGATCTGATTAGCCAGGAAGATGTTGTCGTGACGCTGTCTCACCAGGGTTACGTCAAATATCAACCG
CTGACAGATTACGAAGCGCAACGTCGTGGTGGGAAAGGTAAATCTGCCGCGCGTATTAAAGAAGAAGACTTTATCGACC
GTCTGCTGGTGGCCAACACCCATGACACCATCCTCTGCTTCTCCAGCCGTGGTCGTTTGTACTGGATGAAGGTTTATCA
GTTGCCGGAAGCCAGCCGTGGCGCGCGCGGTCGTCCGATCGTTAACCTGCTGCCGCTGGAAGCCAACGAACGTATCACC
GCGATTCTGCCGGTTCGTGAATACGAAGAAGGCGTCAACGTCTTTATGGCGACCGCCAGCGGTACCGTGAAGAAAACGG
CGCTGACCGAATTCAGCCGTCCGCGTTCCGCCGGTATTATCGCGGTGAACCTCAACGACGGCGACGAGCTGATTGGCGT
TGACCTGACTTCTGGTTCTGACGAAGTCATGCTGTTCTCGGCCGCGGGTAAAGTGGTGCGTTTCAAAGAAGACGCCGTC
CGTGCGATGGGGCGTACCGCGACCGGTGTGCGCGGTATTAAGCTGGCGGGAGACGATAAAGTAGTTTCTCTGATCATCC
CACGCGGCGAAGGCGCTATTCTGACCGTAACGCAAAACGGCTACGGGAAGCGTACCGCAGCGGACGAGTACCCGACCAA
GTCTCGTGCGACGCAGGGCGTTATCTCTATCAAAGTGACCGAGCGCAACGGTTCCGTTGTCGGTGCGGTACAGGTAGAC
GATTGCGACCAGATCATGATGATCACGGATGCCGGTACTCTGGTGCGTACCCGAGTGTCTGAGATCAGCGTAGTGGGAC
GTAATACCCAGGGCGTTATCCTTATCCGCACGGCGGAAGACGAAAACGTGGTGGGTCTGCAACGCGTTGCTGAACCGGT
AGATGACGAAGAACTCGACGCTATCGACGGCAGCGTGGCGGAAGGGGATGAGGATATCGCCCCGGAAGCGGAAAGCGAT
GACGACGTTGCGGATGACGCTGACGAGTAA
>gyrA_Avian_36
ATGAGCGACCTTGCGAGAGAAATTACACCGGTCAACATTGAGGAAGAGCTGAAGAGCTCCTATCTGGATTATGCGATGT
CGGTCATTGTTGGCCGTGCGCTGCCGGATGTCCGAGATGGCCTGAAGCCGGTACACCGTCGCGTACTTTACGCCATGAA
CGTATTGGGCAATGACTGGAACAAAGCCTATAAAAAATCTGCCCGTGTCGTTGGTGACGTAATCGGTAAATACCATCCC
CACGGCGATTCCGCAGTGTATGACACCATCGTTCGTATGGCGCAGCCATTCTCGCTGCGTTACATGCTGGTGGATGGTC
AGGGTAACTTCGGTTCTATTGACGGCGACTCCGCGGCGGCAATGCGTTATACGGAGATCCGTCTGGCGAAAATCGCCCA
CGAACTGATGGCCGATCTCGAAAAAGAGACGGTGGATTTCGTGGATAACTATGACGGTACGGAAAAAATTCCGGACGTC
ATGCCGACCAAAATTCCGAATCTGCTGGTGAACGGTTCTTCCGGTATCGCAGTAGGTATGGCGACGAATATCCCGCCGC
ACAACCTGACGGAAGTGATTAACGGCTGCCTGGCGTATATCGACAACGAAGACATCAGCATTGAAGGGCTGATGGAACA
TATTCCGGGTCCGGACTTCCCGACCGCCGCGATCATCAACGGTCGTCGTGGTATCGAAGAAGCCTACCGTACCGGTCGT
GGAAAAGTGTACATTCGCGCCCGCGCGGAAGTTGAAGCTGACGCGAAAACGGGCCGTGAAACCATCATTGTCCATGAAA
TTCCCTATCAGGTGAACAAAGCGCGCCTGATCGAGAAAATCGCCGAGCTGGTGAAAGATAAACGCGTGGAAGGCATCAG
CGCGCTGCGTGACGAATCCGACAAAGACGGGATGCGCATCGTGATTGAAGTAAAACGCGATGCGGTGGGCGAGGTGGTG
CTTAATAATCTCTACTCCCAGACCCAGCTACAGGTTTCCTTCGGTATTAACATGGTGGCGCTGCATCACGGCCAGCCGA
AGATCATGAACCTGAAAGATATCATTTCAGCGTTCGTGCGCCACCGCCGTGAAGTGGTGACGCGTCGGACTATTTTTGA
ACTGCGTAAAGCCCGTGACCGCGCGCATATCCTTGAAGCTCTGGCGATTGCGCTGGCCAACATCGATCCGATTATCGAA
CTGATTCGCCGTGCGCCAACGCCGGCGGAAGCGAAAGCGGCGCTGATTTCGCGTCCGTGGGATCTGGGCAACGTTGCTG
CGATGCTGGAGCGCGCCGGTGACGACGCCGCGCGTCCGGAATGGCTGGAGCCAGAATTTGGCGTGCGTGACGGTCAGTA
TTACCTGACTGAGCAGCAGGCGCAGGCGATTCTGGATCTGCGGTTGCAGAAACTGACCGGCCTGGAGCATGAAAAACTG
CTCGACGAATACAAAGAGTTGCTGGAGCAGATTGCTGAACTACTGCACATTCTGGGCAGCGCCGATCGCCTGATGGAAG
TGATCCGCGAAGAGATGGAGTTAATTCGCGATCAGTTCGGCGATGAGCGTCGTACCGAAATCACCGCCAACAGCGCCGA
TATTAATATCGAAGATCTGATTAGCCAGGAAGATGTTGTCGTGACGCTGTCTCACCAGGGTTACGTCAAATATCAACCG
CTGACAGATTACGAAGCGCAACGTCGTGGTGGGAAAGGTAAATCTGCCGCGCGTATTAAAGAAGAAGACTTTATCGACC
GTCTGCTGGTGGCCAACACCCATGACACCATCCTCTGCTTCTCCAGCCGTGGTCGTTTGTACTGGATGAAGGTTTATCA
GTTGCCGGAAGCCAGCCGTGGCGCGCGCGGTCGTCCGATCGTTAACCTGCTGCCGCTGGAAGCCAACGAACGTATCACC
GCGATTCTGCCGGTTCGTGAATACGAAGAAGGCGTCAACGTCTTTATGGCGACCGCCAGCGGTACCGTGAAGAAAACGG
CGCTGACCGAATTCAGCCGTCCGCGTTCCGCCGGTATTATCGCGGTGAACCTCAACGACGGCGACGAGCTGATTGGCGT
TGACCTGACTTCTGGTTCTGACGAAGTCATGCTGTTCTCGGCCGCGGGTAAAGTGGTGCGTTTCAAAGAAGACGCCGTC
CGTGCGATGGGGCGTACCGCGACCGGTGTGCGCGGTATTAAGCTGGCGGGAGACGATAAAGTAGTTTCTCTGATCATCC
CACGCGGCGAAGGCGCTATTCTGACCGTAACGCAAAACGGCTACGGGAAGCGTACCGCAGCGGACGAGTACCCGACCAA
GTCTCGTGCGACGCAGGGCGTTATCTCTATCAAAGTGACCGAGCGCAACGGTTCCGTTGTCGGTGCGGTACAGGTAGAC
GATTGCGACCAGATCATGATGATCACGGATGCCGGTACTCTGGTGCGTACCCGAGTGTCTGAGATCAGCGTAGTGGGAC
GTAATACCCAGGGCGTTATCCTTATCCGCACGGCGGAAGACGAAAACGTGGTGGGTCTGCAACGCGTTGCTGAACCGGT
AGATGACGAAGAACTCGACGCTATCGACGGCAGCGTGGCGGAAGGGGATGAGGATATCGCCCCGGAAGCGGAAAGCGAT
GACGACGTTGCGGATGACGCTGACGAGTAA
>gyrA_Avian_37
ATGAGCGACCTTGCGAGAGAAATTACACCGGTCAACATTGAGGAAGAGCTGAAGAGCTCCTATCTGGATTATGCGATGT
CGGTCATTGTTGGCCGTGCGCTGCCGGATGTCCGAGATGGCCTGAAGCCGGTACACCGTCGCGTACTTTACGCCATGAA
CGTATTGGGCAATGACTGGAACAAAGCCTATAAAAAATCTGCCCGTGTCGTTGGTGACGTAATCGGTAAATACCATCCC
CACGGCGATTCCGCAGTGTATGACACCATCGTTCGTATGGCGCAGCCATTCTCGCTGCGTTACATGCTGGTGGATGGTC
AGGGTAACTTCGGTTCTATTGACGGCGACTCCGCGGCGGCAATGCGTTATACGGAGATCCGTCTGGCGAAAATCGCCCA
CGAACTGATGGCCGATCTCGAAAAAGAGACGGTGGATTTCGTGGATAACTATGACGGTACGGAAAAAATTCCGGACGTC
ATGCCGACCAAAATTCCGAATCTGCTGGTGAACGGTTCTTCCGGTATCGCAGTAGGTATGGCGACGAATATCCCGCCGC
ACAACCTGACGGAAGTGATTAACGGCTGCCTGGCGTATATCGACAACGAAGACATCAGCATTGAAGGGCTGATGGAACA
TATTCCGGGTCCGGACTTCCCGACCGCCGCGATCATCAACGGTCGTCGTGGTATCGAAGAAGCCTACCGTACCGGTCGT
GGAAAAGTGTACATTCGCGCCCGCGCGGAAGTTGAAGCTGACGCGAAAACGGGCCGTGAAACCATCATTGTCCATGAAA
TTCCCTATCAGGTGAACAAAGCGCGCCTGATCGAGAAAATCGCCGAGCTGGTGAAAGATAAACGCGTGGAAGGCATCAG
CGCGCTGCGTGACGAATCCGACAAAGACGGGATGCGCATCGTGATTGAAGTAAAACGCGATGCGGTGGGCGAGGTGGTG
CTTAATAATCTCTACTCCCAGACCCAGCTACAGGTTTCCTTCGGTATTAACATGGTGGCGCTGCATCACGGCCAGCCGA
AGATCATGAACCTGAAAGATATCATTTCAGCGTTCGTGCGCCACCGCCGTGAAGTGGTGACGCGTCGGACTATTTTTGA
ACTGCGTAAAGCCCGTGACCGCGCGCATATCCTTGAAGCTCTGGCGATTGCGCTGGCCAACATCGATCCGATTATCGAA
CTGATTCGCCGTGCGCCAACGCCGGCGGAAGCGAAAGCGGCGCTGATTTCGCGTCCGTGGGATCTGGGCAACGTTGCTG
CGATGCTGGAGCGCGCCGGTGACGACGCCGCGCGTCCGGAATGGCTGGAGCCAGAATTTGGCGTGCGTGACGGTCAGTA
TTACCTGACTGAGCAGCAGGCGCAGGCGATTCTGGATCTGCGGTTGCAGAAACTGACCGGCCTGGAGCATGAAAAACTG
CTCGACGAATACAAAGAGTTGCTGGAGCAGATTGCTGAACTACTGCACATTCTGGGCAGCGCCGATCGCCTGATGGAAG
TGATCCGCGAAGAGATGGAGTTAATTCGCGATCAGTTCGGCGATGAGCGTCGTACCGAAATCACCGCCAACAGCGCCGA
TATTAATATCGAAGATCTGATTAGCCAGGAAGATGTTGTCGTGACGCTGTCTCACCAGGGTTACGTCAAATATCAACCG
CTGACAGATTACGAAGCGCAACGTCGTGGTGGGAAAGGTAAATCTGCCGCGCGTATTAAAGAAGAAGACTTTATCGACC
GTCTGCTGGTGGCCAACACCCATGACACCATCCTCTGCTTCTCCAGCCGTGGTCGTTTGTACTGGATGAAGGTTTATCA
GTTGCCGGAAGCCAGCCGTGGCGCGCGCGGTCGTCCGATCGTTAACCTGCTGCCGCTGGAAGCCAACGAACGTATCACC
GCGATTCTGCCGGTTCGTGAATACGAAGAAGGCGTCAACGTCTTTATGGCGACCGCCAGCGGTACCGTGAAGAAAACGG
CGCTGACCGAATTCAGCCGTCCGCGTTCCGCCGGTATTATCGCGGTGAACCTCAACGACGGCGACGAGCTGATTGGCGT
TGACCTGACTTCTGGTTCTGACGAAGTCATGCTGTTCTCGGCCGCGGGTAAAGTGGTGCGTTTCAAAGAAGACGCCGTC
CGTGCGATGGGGCGTACCGCGACCGGTGTGCGCGGTATTAAGCTGGCGGGAGACGATAAAGTAGTTTCTCTGATCATCC
CACGCGGCGAAGGCGCTATTCTGACCGTAACGCAAAACGGCTACGGGAAGCGTACCGCAGCGGACGAGTACCCGACCAA
GTCTCGTGCGACGCAGGGCGTTATCTCTATCAAAGTGACCGAGCGCAACGGTTCCGTTGTCGGTGCGGTACAGGTAGAC
GATTGCGACCAGATCATGATGATCACGGATGCCGGTACTCTGGTGCGTACCCGAGTGTCTGAGATCAGCGTAGTGGGAC
GTAATACCCAGGGCGTTATCCTTATCCGCACGGCGGAAGACGAAAACGTGGTGGGTCTGCAACGCGTTGCTGAACCGGT
AGATGACGAAGAACTCGACGCTATCGACGGCAGCGTGGCGGAAGGGGATGAGGATATCGCCCCGGAAGCGGAAAGCGAT
GACGACGTTGCGGATGACGCTGACGAGTAA
>gyrA_Avian_38
ATGAGCGACCTTGCGAGAGAAATTACACCGGTCAACATTGAGGAAGAGCTGAAGAGCTCCTATCTGGATTATGCGATGT
CGGTCATTGTTGGCCGTGCGCTGCCGGATGTCCGAGATGGCCTGAAGCCGGTACACCGTCGCGTACTTTACGCCATGAA
CGTATTGGGCAATGACTGGAACAAAGCCTATAAAAAATCTGCCCGTGTCGTTGGTGACGTAATCGGTAAATACCATCCC
CACGGCGATTCCGCAGTGTATGACACCATCGTTCGTATGGCGCAGCCATTCTCGCTGCGTTACATGCTGGTGGATGGTC
AGGGTAACTTCGGTTCTATTGACGGCGACTCCGCGGCGGCAATGCGTTATACGGAGATCCGTCTGGCGAAAATCGCCCA
CGAACTGATGGCCGATCTCGAAAAAGAGACGGTGGATTTCGTGGATAACTATGACGGTACGGAAAAAATTCCGGACGTC
ATGCCGACCAAAATTCCGAATCTGCTGGTGAACGGTTCTTCCGGTATCGCAGTAGGTATGGCGACGAATATCCCGCCGC
ACAACCTGACGGAAGTGATTAACGGCTGCCTGGCGTATATCGACAACGAAGACATCAGCATTGAAGGGCTGATGGAACA
TATTCCGGGTCCGGACTTCCCGACCGCCGCGATCATCAACGGTCGTCGTGGTATCGAAGAAGCCTACCGTACCGGTCGT
GGAAAAGTGTACATTCGCGCCCGCGCGGAAGTTGAAGCTGACGCGAAAACGGGCCGTGAAACCATCATTGTCCATGAAA
TTCCCTATCAGGTGAACAAAGCGCGCCTGATCGAGAAAATCGCCGAGCTGGTGAAAGATAAACGCGTGGAAGGCATCAG
CGCGCTGCGTGACGAATCCGACAAAGACGGGATGCGCATCGTGATTGAAGTAAAACGCGATGCGGTGGGCGAGGTGGTG
CTTAATAATCTCTACTCCCAGACCCAGCTACAGGTTTCCTTCGGTATTAACATGGTGGCGCTGCATCACGGCCAGCCGA
AGATCATGAACCTGAAAGATATCATTTCAGCGTTCGTGCGCCACCGCCGTGAAGTGGTGACGCGTCGGACTATTTTTGA
ACTGCGTAAAGCCCGTGACCGCGCGCATATCCTTGAAGCTCTGGCGATTGCGCTGGCCAACATCGATCCGATTATCGAA
CTGATTCGCCGTGCGCCAACGCCGGCGGAAGCGAAAGCGGCGCTGATTTCGCGTCCGTGGGATCTGGGCAACGTTGCTG
CGATGCTGGAGCGCGCCGGTGACGACGCCGCGCGTCCGGAATGGCTGGAGCCAGAATTTGGCGTGCGTGACGGTCAGTA
TTACCTGACTGAGCAGCAGGCGCAGGCGATTCTGGATCTGCGGTTGCAGAAACTGACCGGCCTGGAGCATGAAAAACTG
CTCGACGAATACAAAGAGTTGCTGGAGCAGATTGCTGAACTACTGCACATTCTGGGCAGCGCCGATCGCCTGATGGAAG
TGATCCGCGAAGAGATGGAGTTAATTCGCGATCAGTTCGGCGATGAGCGTCGTACCGAAATCACCGCCAACAGCGCCGA
TATTAATATCGAAGATCTGATTAGCCAGGAAGATGTTGTCGTGACGCTGTCTCACCAGGGTTACGTCAAATATCAACCG
CTGACAGATTACGAAGCGCAACGTCGTGGTGGGAAAGGTAAATCTGCCGCGCGTATTAAAGAAGAAGACTTTATCGACC
GTCTGCTGGTGGCCAACACCCATGACACCATCCTCTGCTTCTCCAGCCGTGGTCGTTTGTACTGGATGAAGGTTTATCA
GTTGCCGGAAGCCAGCCGTGGCGCGCGCGGTCGTCCGATCGTTAACCTGCTGCCGCTGGAAGCCAACGAACGTATCACC
GCGATTCTGCCGGTTCGTGAATACGAAGAAGGCGTCAACGTCTTTATGGCGACCGCCAGCGGTACCGTGAAGAAAACGG
CGCTGACCGAATTCAGCCGTCCGCGTTCCGCCGGTATTATCGCGGTGAACCTCAACGACGGCGACGAGCTGATTGGCGT
TGACCTGACTTCTGGTTCTGACGAAGTCATGCTGTTCTCGGCCGCGGGTAAAGTGGTGCGTTTCAAAGAAGACGCCGTC
CGTGCGATGGGGCGTACCGCGACCGGTGTGCGCGGTATTAAGCTGGCGGGAGACGATAAAGTAGTTTCTCTGATCATCC
CACGCGGCGAAGGCGCTATTCTGACCGTAACGCAAAACGGCTACGGGAAGCGTACCGCAGCGGACGAGTACCCGACCAA
GTCTCGTGCGACGCAGGGCGTTATCTCTATCAAAGTGACCGAGCGCAACGGTTCCGTTGTCGGTGCGGTACAGGTAGAC
GATTGCGACCAGATCATGATGATCACGGATGCCGGTACTCTGGTGCGTACCCGAGTGTCTGAGATCAGCGTAGTGGGAC
GTAATACCCAGGGCGTTATCCTTATCCGCACGGCGGAAGACGAAAACGTGGTGGGTCTGCAACGCGTTGCTGAACCGGT
AGATGACGAAGAACTCGACGCTATCGACGGCAGCGTGGCGGAAGGGGATGAGGATATCGCCCCGGAAGCGGAAAGCGAT
GACGACGTTGCGGATGACGCTGACGAGTAA
>gyrA_Avian_39
ATGAGCGACCTTGCGAGAGAAATTACACCGGTCAACATTGAGGAAGAGCTGAAGAGCTCCTATCTGGATTATGCGATGT
CGGTCATTGTTGGCCGTGCGCTGCCGGATGTCCGAGATGGCCTGAAGCCGGTACACCGTCGCGTACTTTACGCCATGAA
CGTATTGGGCAATGACTGGAACAAAGCCTATAAAAAATCTGCCCGTGTCGTTGGTGACGTAATCGGTAAATACCATCCC
CACGGCGATTCCGCAGTGTATGACACCATCGTTCGTATGGCGCAGCCATTCTCGCTGCGTTACATGCTGGTGGATGGTC
AGGGTAACTTCGGTTCTATTGACGGCGACTCCGCGGCGGCAATGCGTTATACGGAGATCCGTCTGGCGAAAATCGCCCA
CGAACTGATGGCCGATCTCGAAAAAGAGACGGTGGATTTCGTGGATAACTATGACGGTACGGAAAAAATTCCGGACGTC
ATGCCGACCAAAATTCCGAATCTGCTGGTGAACGGTTCTTCCGGTATCGCAGTAGGTATGGCGACGAATATCCCGCCGC
ACAACCTGACGGAAGTGATTAACGGCTGCCTGGCGTATATCGACAACGAAGACATCAGCATTGAAGGGCTGATGGAACA
TATTCCGGGTCCGGACTTCCCGACCGCCGCGATCATCAACGGTCGTCGTGGTATCGAAGAAGCCTACCGTACCGGTCGT
GGAAAAGTGTACATTCGCGCCCGCGCGGAAGTTGAAGCTGACGCGAAAACGGGCCGTGAAACCATCATTGTCCATGAAA
TTCCCTATCAGGTGAACAAAGCGCGCCTGATCGAGAAAATCGCCGAGCTGGTGAAAGATAAACGCGTGGAAGGCATCAG
CGCGCTGCGTGACGAATCCGACAAAGACGGGATGCGCATCGTGATTGAAGTAAAACGCGATGCGGTGGGCGAGGTGGTG
CTTAATAATCTCTACTCCCAGACCCAGCTACAGGTTTCCTTCGGTATTAACATGGTGGCGCTGCATCACGGCCAGCCGA
AGATCATGAACCTGAAAGATATCATTTCAGCGTTCGTGCGCCACCGCCGTGAAGTGGTGACGCGTCGGACTATTTTTGA
ACTGCGTAAAGCCCGTGACCGCGCGCATATCCTTGAAGCTCTGGCGATTGCGCTGGCCAACATCGATCCGATTATCGAA
CTGATTCGCCGTGCGCCAACGCCGGCGGAAGCGAAAGCGGCGCTGATTTCGCGTCCGTGGGATCTGGGCAACGTTGCTG
CGATGCTGGAGCGCGCCGGTGACGACGCCGCGCGTCCGGAATGGCTGGAGCCAGAATTTGGCGTGCGTGACGGTCAGTA
TTACCTGACTGAGCAGCAGGCGCAGGCGATTCTGGATCTGCGGTTGCAGAAACTGACCGGCCTGGAGCATGAAAAACTG
CTCGACGAATACAAAGAGTTGCTGGAGCAGATTGCTGAACTACTGCACATTCTGGGCAGCGCCGATCGCCTGATGGAAG
TGATCCGCGAAGAGATGGAGTTAATTCGCGATCAGTTCGGCGATGAGCGTCGTACCGAAATCACCGCCAACAGCGCCGA
TATTAATATCGAAGATCTGATTAGCCAGGAAGATGTTGTCGTGACGCTGTCTCACCAGGGTTACGTCAAATATCAACCG
CTGACAGATTACGAAGCGCAACGTCGTGGTGGGAAAGGTAAATCTGCCGCGCGTATTAAAGAAGAAGACTTTATCGACC
GTCTGCTGGTGGCCAACACCCATGACACCATCCTCTGCTTCTCCAGCCGTGGTCGTTTGTACTGGATGAAGGTTTATCA
GTTGCCGGAAGCCAGCCGTGGCGCGCGCGGTCGTCCGATCGTTAACCTGCTGCCGCTGGAAGCCAACGAACGTATCACC
GCGATTCTGCCGGTTCGTGAATACGAAGAAGGCGTCAACGTCTTTATGGCGACCGCCAGCGGTACCGTGAAGAAAACGG
CGCTGACCGAATTCAGCCGTCCGCGTTCCGCCGGTATTATCGCGGTGAACCTCAACGACGGCGACGAGCTGATTGGCGT
TGACCTGACTTCTGGTTCTGACGAAGTCATGCTGTTCTCGGCCGCGGGTAAAGTGGTGCGTTTCAAAGAAGACGCCGTC
CGTGCGATGGGGCGTACCGCGACCGGTGTGCGCGGTATTAAGCTGGCGGGAGACGATAAAGTAGTTTCTCTGATCATCC
CACGCGGCGAAGGCGCTATTCTGACCGTAACGCAAAACGGCTACGGGAAGCGTACCGCAGCGGACGAGTACCCGACCAA
GTCTCGTGCGACGCAGGGCGTTATCTCTATCAAAGTGACCGAGCGCAACGGTTCCGTTGTCGGTGCGGTACAGGTAGAC
GATTGCGACCAGATCATGATGATCACGGATGCCGGTACTCTGGTGCGTACCCGAGTGTCTGAGATCAGCGTAGTGGGAC
GTAATACCCAGGGCGTTATCCTTATCCGCACGGCGGAAGACGAAAACGTGGTGGGTCTGCAACGCGTTGCTGAACCGGT
AGATGACGAAGAACTCGACGCTATCGACGGCAGCGTGGCGGAAGGGGATGAGGATATCGCCCCGGAAGCGGAAAGCGAT
GACGACGTTGCGGATGACGCTGACGAGTAA
>gyrA_Avian_40
ATGAGCGACCTTGCGAGAGAAATTACACCGGTCAACATTGAGGAAGAGCTGAAGAGCTCCTATCTGGATTATGCGATGT
CGGTCATTGTTGGCCGTGCGCTGCCGGATGTCCGAGATGGCCTGAAGCCGGTACACCGTCGCGTACTTTACGCCATGAA
CGTATTGGGCAATGACTGGAACAAAGCCTATAAAAAATCTGCCCGTGTCGTTGGTGACGTAATCGGTAAATACCATCCC
CACGGCGATTCCGCAGTGTATGACACCATCGTTCGTATGGCGCAGCCATTCTCGCTGCGTTACATGCTGGTGGATGGTC
AGGGTAACTTCGGTTCTATTGACGGCGACTCCGCGGCGGCAATGCGTTATACGGAGATCCGTCTGGCGAAAATCGCCCA
CGAACTGATGGCCGATCTCGAAAAAGAGACGGTGGATTTCGTGGATAACTATGACGGTACGGAAAAAATTCCGGACGTC
ATGCCGACCAAAATTCCGAATCTGCTGGTGAACGGTTCTTCCGGTATCGCAGTAGGTATGGCGACGAATATCCCGCCGC
ACAACCTGACGGAAGTGATTAACGGCTGCCTGGCGTATATCGACAACGAAGACATCAGCATTGAAGGGCTGATGGAACA
TATTCCGGGTCCGGACTTCCCGACCGCCGCGATCATCAACGGTCGTCGTGGTATCGAAGAAGCCTACCGTACCGGTCGT
GGAAAAGTGTACATTCGCGCCCGCGCGGAAGTTGAAGCTGACGCGAAAACGGGCCGTGAAACCATCATTGTCCATGAAA
TTCCCTATCAGGTGAACAAAGCGCGCCTGATCGAGAAAATCGCCGAGCTGGTGAAAGATAAACGCGTGGAAGGCATCAG
CGCGCTGCGTGACGAATCCGACAAAGACGGGATGCGCATCGTGATTGAAGTAAAACGCGATGCGGTGGGCGAGGTGGTG
CTTAATAATCTCTACTCCCAGACCCAGCTACAGGTTTCCTTCGGTATTAACATGGTGGCGCTGCATCACGGCCAGCCGA
AGATCATGAACCTGAAAGATATCATTTCAGCGTTCGTGCGCCACCGCCGTGAAGTGGTGACGCGTCGGACTATTTTTGA
ACTGCGTAAAGCCCGTGACCGCGCGCATATCCTTGAAGCTCTGGCGATTGCGCTGGCCAACATCGATCCGATTATCGAA
CTGATTCGCCGTGCGCCAACGCCGGCGGAAGCGAAAGCGGCGCTGATTTCGCGTCCGTGGGATCTGGGCAACGTTGCTG
CGATGCTGGAGCGCGCCGGTGACGACGCCGCGCGTCCGGAATGGCTGGAGCCAGAATTTGGCGTGCGTGACGGTCAGTA
TTACCTGACTGAGCAGCAGGCGCAGGCGATTCTGGATCTGCGGTTGCAGAAACTGACCGGCCTGGAGCATGAAAAACTG
CTCGACGAATACAAAGAGTTGCTGGAGCAGATTGCTGAACTACTGCACATTCTGGGCAGCGCCGATCGCCTGATGGAAG
TGATCCGCGAAGAGATGGAGTTAATTCGCGATCAGTTCGGCGATGAGCGTCGTACCGAAATCACCGCCAACAGCGCCGA
TATTAATATCGAAGATCTGATTAGCCAGGAAGATGTTGTCGTGACGCTGTCTCACCAGGGTTACGTCAAATATCAACCG
CTGACAGATTACGAAGCGCAACGTCGTGGTGGGAAAGGTAAATCTGCCGCGCGTATTAAAGAAGAAGACTTTATCGACC
GTCTGCTGGTGGCCAACACCCATGACACCATCCTCTGCTTCTCCAGCCGTGGTCGTTTGTACTGGATGAAGGTTTATCA
GTTGCCGGAAGCCAGCCGTGGCGCGCGCGGTCGTCCGATCGTTAACCTGCTGCCGCTGGAAGCCAACGAACGTATCACC
GCGATTCTGCCGGTTCGTGAATACGAAGAAGGCGTCAACGTCTTTATGGCGACCGCCAGCGGTACCGTGAAGAAAACGG
CGCTGACCGAATTCAGCCGTCCGCGTTCCGCCGGTATTATCGCGGTGAACCTCAACGACGGCGACGAGCTGATTGGCGT
TGACCTGACTTCTGGTTCTGACGAAGTCATGCTGTTCTCGGCCGCGGGTAAAGTGGTGCGTTTCAAAGAAGACGCCGTC
CGTGCGATGGGGCGTACCGCGACCGGTGTGCGCGGTATTAAGCTGGCGGGAGACGATAAAGTAGTTTCTCTGATCATCC
CACGCGGCGAAGGCGCTATTCTGACCGTAACGCAAAACGGCTACGGGAAGCGTACCGCAGCGGACGAGTACCCGACCAA
GTCTCGTGCGACGCAGGGCGTTATCTCTATCAAAGTGACCGAGCGCAACGGTTCCGTTGTCGGTGCGGTACAGGTAGAC
GATTGCGACCAGATCATGATGATCACGGATGCCGGTACTCTGGTGCGTACCCGAGTGTCTGAGATCAGCGTAGTGGGAC
GTAATACCCAGGGCGTTATCCTTATCCGCACGGCGGAAGACGAAAACGTGGTGGGTCTGCAACGCGTTGCTGAACCGGT
AGATGACGAAGAACTCGACGCTATCGACGGCAGCGTGGCGGAAGGGGATGAGGATATCGCCCCGGAAGCGGAAAGCGAT
GACGACGTTGCGGATGACGCTGACGAGTAA
>gyrA_Avian_41
ATGAGCGACCTTGCGAGAGAAATTACACCGGTCAACATTGAGGAAGAGCTGAAGAGCTCCTATCTGGATTATGCGATGT
CGGTCATTGTTGGCCGTGCGCTGCCGGATGTCCGAGATGGCCTGAAGCCGGTACACCGTCGCGTACTTTACGCCATGAA
CGTATTGGGCAATGACTGGAACAAAGCCTATAAAAAATCTGCCCGTGTCGTTGGTGACGTAATCGGTAAATACCATCCC
CACGGCGATTCCGCAGTGTATGACACCATCGTTCGTATGGCGCAGCCATTCTCGCTGCGTTACATGCTGGTGGATGGTC
AGGGTAACTTCGGTTCTATTGACGGCGACTCCGCGGCGGCAATGCGTTATACGGAGATCCGTCTGGCGAAAATCGCCCA
CGAACTGATGGCCGATCTCGAAAAAGAGACGGTGGATTTCGTGGATAACTATGACGGTACGGAAAAAATTCCGGACGTC
ATGCCGACCAAAATTCCGAATCTGCTGGTGAACGGTTCTTCCGGTATCGCAGTAGGTATGGCGACGAATATCCCGCCGC
ACAACCTGACGGAAGTGATTAACGGCTGCCTGGCGTATATCGACAACGAAGACATCAGCATTGAAGGGCTGATGGAACA
TATTCCGGGTCCGGACTTCCCGACCGCCGCGATCATCAACGGTCGTCGTGGTATCGAAGAAGCCTACCGTACCGGTCGT
GGAAAAGTGTACATTCGCGCCCGCGCGGAAGTTGAAGCTGACGCGAAAACGGGCCGTGAAACCATCATTGTCCATGAAA
TTCCCTATCAGGTGAACAAAGCGCGCCTGATCGAGAAAATCGCCGAGCTGGTGAAAGATAAACGCGTGGAAGGCATCAG
CGCGCTGCGTGACGAATCCGACAAAGACGGGATGCGCATCGTGATTGAAGTAAAACGCGATGCGGTGGGCGAGGTGGTG
CTTAATAATCTCTACTCCCAGACCCAGCTACAGGTTTCCTTCGGTATTAACATGGTGGCGCTGCATCACGGCCAGCCGA
AGATCATGAACCTGAAAGATATCATTTCAGCGTTCGTGCGCCACCGCCGTGAAGTGGTGACGCGTCGGACTATTTTTGA
ACTGCGTAAAGCCCGTGACCGCGCGCATATCCTTGAAGCTCTGGCGATTGCGCTGGCCAACATCGATCCGATTATCGAA
CTGATTCGCCGTGCGCCAACGCCGGCGGAAGCGAAAGCGGCGCTGATTTCGCGTCCGTGGGATCTGGGCAACGTTGCTG
CGATGCTGGAGCGCGCCGGTGACGACGCCGCGCGTCCGGAATGGCTGGAGCCAGAATTTGGCGTGCGTGACGGTCAGTA
TTACCTGACTGAGCAGCAGGCGCAGGCGATTCTGGATCTGCGGTTGCAGAAACTGACCGGCCTGGAGCATGAAAAACTG
CTCGACGAATACAAAGAGTTGCTGGAGCAGATTGCTGAACTACTGCACATTCTGGGCAGCGCCGATCGCCTGATGGAAG
TGATCCGCGAAGAGATGGAGTTAATTCGCGATCAGTTCGGCGATGAGCGTCGTACCGAAATCACCGCCAACAGCGCCGA
TATTAATATCGAAGATCTGATTAGCCAGGAAGATGTTGTCGTGACGCTGTCTCACCAGGGTTACGTCAAATATCAACCG
CTGACAGATTACGAAGCGCAACGTCGTGGTGGGAAAGGTAAATCTGCCGCGCGTATTAAAGAAGAAGACTTTATCGACC
GTCTGCTGGTGGCCAACACCCATGACACCATCCTCTGCTTCTCCAGCCGTGGTCGTTTGTACTGGATGAAGGTTTATCA
GTTGCCGGAAGCCAGCCGTGGCGCGCGCGGTCGTCCGATCGTTAACCTGCTGCCGCTGGAAGCCAACGAACGTATCACC
GCGATTCTGCCGGTTCGTGAATACGAAGAAGGCGTCAACGTCTTTATGGCGACCGCCAGCGGTACCGTGAAGAAAACGG
CGCTGACCGAATTCAGCCGTCCGCGTTCCGCCGGTATTATCGCGGTGAACCTCAACGACGGCGACGAGCTGATTGGCGT
TGACCTGACTTCTGGTTCTGACGAAGTCATGCTGTTCTCGGCCGCGGGTAAAGTGGTGCGTTTCAAAGAAGACGCCGTC
CGTGCGATGGGGCGTACCGCGACCGGTGTGCGCGGTATTAAGCTGGCGGGAGACGATAAAGTAGTTTCTCTGATCATCC
CACGCGGCGAAGGCGCTATTCTGACCGTAACGCAAAACGGCTACGGGAAGCGTACCGCAGCGGACGAGTACCCGACCAA
GTCTCGTGCGACGCAGGGCGTTATCTCTATCAAAGTGACCGAGCGCAACGGTTCCGTTGTCGGTGCGGTACAGGTAGAC
GATTGCGACCAGATCATGATGATCACGGATGCCGGTACTCTGGTGCGTACCCGAGTGTCTGAGATCAGCGTAGTGGGAC
GTAATACCCAGGGCGTTATCCTTATCCGCACGGCGGAAGACGAAAACGTGGTGGGTCTGCAACGCGTTGCTGAACCGGT
AGATGACGAAGAACTCGACGCTATCGACGGCAGCGTGGCGGAAGGGGATGAGGATATCGCCCCGGAAGCGGAAAGCGAT
GACGACGTTGCGGATGACGCTGACGAGTAA
>gyrA_Avian_42
ATGAGCGACCTTGCGAGAGAAATTACACCGGTCAACATTGAGGAAGAGCTGAAGAGCTCCTATCTGGATTATGCGATGT
CGGTCATTGTTGGCCGTGCGCTGCCGGATGTCCGAGATGGCCTGAAGCCGGTACACCGTCGCGTACTTTACGCCATGAA
CGTATTGGGCAATGACTGGAACAAAGCCTATAAAAAATCTGCCCGTGTCGTTGGTGACGTAATCGGTAAATACCATCCC
CACGGCGATTCCGCAGTGTATGACACCATCGTTCGTATGGCGCAGCCATTCTCGCTGCGTTACATGCTGGTGGATGGTC
AGGGTAACTTCGGTTCTATTGACGGCGACTCCGCGGCGGCAATGCGTTATACGGAGATCCGTCTGGCGAAAATCGCCCA
CGAACTGATGGCCGATCTCGAAAAAGAGACGGTGGATTTCGTGGATAACTATGACGGTACGGAAAAAATTCCGGACGTC
ATGCCGACCAAAATTCCGAATCTGCTGGTGAACGGTTCTTCCGGTATCGCAGTAGGTATGGCGACGAATATCCCGCCGC
ACAACCTGACGGAAGTGATTAACGGCTGCCTGGCGTATATCGACAACGAAGACATCAGCATTGAAGGGCTGATGGAACA
TATTCCGGGTCCGGACTTCCCGACCGCCGCGATCATCAACGGTCGTCGTGGTATCGAAGAAGCCTACCGTACCGGTCGT
GGAAAAGTGTACATTCGCGCCCGCGCGGAAGTTGAAGCTGACGCGAAAACGGGCCGTGAAACCATCATTGTCCATGAAA
TTCCCTATCAGGTGAACAAAGCGCGCCTGATCGAGAAAATCGCCGAGCTGGTGAAAGATAAACGCGTGGAAGGCATCAG
CGCGCTGCGTGACGAATCCGACAAAGACGGGATGCGCATCGTGATTGAAGTAAAACGCGATGCGGTGGGCGAGGTGGTG
CTTAATAATCTCTACTCCCAGACCCAGCTACAGGTTTCCTTCGGTATTAACATGGTGGCGCTGCATCACGGCCAGCCGA
AGATCATGAACCTGAAAGATATCATTTCAGCGTTCGTGCGCCACCGCCGTGAAGTGGTGACGCGTCGGACTATTTTTGA
ACTGCGTAAAGCCCGTGACCGCGCGCATATCCTTGAAGCTCTGGCGATTGCGCTGGCCAACATCGATCCGATTATCGAA
CTGATTCGCCGTGCGCCAACGCCGGCGGAAGCGAAAGCGGCGCTGATTTCGCGTCCGTGGGATCTGGGCAACGTTGCTG
CGATGCTGGAGCGCGCCGGTGACGACGCCGCGCGTCCGGAATGGCTGGAGCCAGAATTTGGCGTGCGTGACGGTCAGTA
TTACCTGACTGAGCAGCAGGCGCAGGCGATTCTGGATCTGCGGTTGCAGAAACTGACCGGCCTGGAGCATGAAAAACTG
CTCGACGAATACAAAGAGTTGCTGGAGCAGATTGCTGAACTACTGCACATTCTGGGCAGCGCCGATCGCCTGATGGAAG
TGATCCGCGAAGAGATGGAGTTAATTCGCGATCAGTTCGGCGATGAGCGTCGTACCGAAATCACCGCCAACAGCGCCGA
TATTAATATCGAAGATCTGATTAGCCAGGAAGATGTTGTCGTGACGCTGTCTCACCAGGGTTACGTCAAATATCAACCG
CTGACAGATTACGAAGCGCAACGTCGTGGTGGGAAAGGTAAATCTGCCGCGCGTATTAAAGAAGAAGACTTTATCGACC
GTCTGCTGGTGGCCAACACCCATGACACCATCCTCTGCTTCTCCAGCCGTGGTCGTTTGTACTGGATGAAGGTTTATCA
GTTGCCGGAAGCCAGCCGTGGCGCGCGCGGTCGTCCGATCGTTAACCTGCTGCCGCTGGAAGCCAACGAACGTATCACC
GCGATTCTGCCGGTTCGTGAATACGAAGAAGGCGTCAACGTCTTTATGGCGACCGCCAGCGGTACCGTGAAGAAAACGG
CGCTGACCGAATTCAGCCGTCCGCGTTCCGCCGGTATTATCGCGGTGAACCTCAACGACGGCGACGAGCTGATTGGCGT
TGACCTGACTTCTGGTTCTGACGAAGTCATGCTGTTCTCGGCCGCGGGTAAAGTGGTGCGTTTCAAAGAAGACGCCGTC
CGTGCGATGGGGCGTACCGCGACCGGTGTGCGCGGTATTAAGCTGGCGGGAGACGATAAAGTAGTTTCTCTGATCATCC
CACGCGGCGAAGGCGCTATTCTGACCGTAACGCAAAACGGCTACGGGAAGCGTACCGCAGCGGACGAGTACCCGACCAA
GTCTCGTGCGACGCAGGGCGTTATCTCTATCAAAGTGACCGAGCGCAACGGTTCCGTTGTCGGTGCGGTACAGGTAGAC
GATTGCGACCAGATCATGATGATCACGGATGCCGGTACTCTGGTGCGTACCCGAGTGTCTGAGATCAGCGTAGTGGGAC
GTAATACCCAGGGCGTTATCCTTATCCGCACGGCGGAAGACGAAAACGTGGTGGGTCTGCAACGCGTTGCTGAACCGGT
AGATGACGAAGAACTCGACGCTATCGACGGCAGCGTGGCGGAAGGGGATGAGGATATCGCCCCGGAAGCGGAAAGCGAT
GACGACGTTGCGGATGACGCTGACGAGTAA
>gyrA_Avian_43
ATGAGCGACCTTGCGAGAGAAATTACACCGGTCAACATTGAGGAAGAGCTGAAGAGCTCCTATCTGGATTATGCGATGT
CGGTCATTGTTGGCCGTGCGCTGCCGGATGTCCGAGATGGCCTGAAGCCGGTACACCGTCGCGTACTTTACGCCATGAA
CGTATTGGGCAATGACTGGAACAAAGCCTATAAAAAATCTGCCCGTGTCGTTGGTGACGTAATCGGTAAATACCATCCC
CACGGCGATTCCGCAGTGTATGACACCATCGTTCGTATGGCGCAGCCATTCTCGCTGCGTTACATGCTGGTGGATGGTC
AGGGTAACTTCGGTTCTATTGACGGCGACTCCGCGGCGGCAATGCGTTATACGGAGATCCGTCTGGCGAAAATCGCCCA
CGAACTGATGGCCGATCTCGAAAAAGAGACGGTGGATTTCGTGGATAACTATGACGGTACGGAAAAAATTCCGGACGTC
ATGCCGACCAAAATTCCGAATCTGCTGGTGAACGGTTCTTCCGGTATCGCAGTAGGTATGGCGACGAATATCCCGCCGC
ACAACCTGACGGAAGTGATTAACGGCTGCCTGGCGTATATCGACAACGAAGACATCAGCATTGAAGGGCTGATGGAACA
TATTCCGGGTCCGGACTTCCCGACCGCCGCGATCATCAACGGTCGTCGTGGTATCGAAGAAGCCTACCGTACCGGTCGT
GGAAAAGTGTACATTCGCGCCCGCGCGGAAGTTGAAGCTGACGCGAAAACGGGCCGTGAAACCATCATTGTCCATGAAA
TTCCCTATCAGGTGAACAAAGCGCGCCTGATCGAGAAAATCGCCGAGCTGGTGAAAGATAAACGCGTGGAAGGCATCAG
CGCGCTGCGTGACGAATCCGACAAAGACGGGATGCGCATCGTGATTGAAGTAAAACGCGATGCGGTGGGCGAGGTGGTG
CTTAATAATCTCTACTCCCAGACCCAGCTACAGGTTTCCTTCGGTATTAACATGGTGGCGCTGCATCACGGCCAGCCGA
AGATCATGAACCTGAAAGATATCATTTCAGCGTTCGTGCGCCACCGCCGTGAAGTGGTGACGCGTCGGACTATTTTTGA
ACTGCGTAAAGCCCGTGACCGCGCGCATATCCTTGAAGCTCTGGCGATTGCGCTGGCCAACATCGATCCGATTATCGAA
CTGATTCGCCGTGCGCCAACGCCGGCGGAAGCGAAAGCGGCGCTGATTTCGCGTCCGTGGGATCTGGGCAACGTTGCTG
CGATGCTGGAGCGCGCCGGTGACGACGCCGCGCGTCCGGAATGGCTGGAGCCAGAATTTGGCGTGCGTGACGGTCAGTA
TTACCTGACTGAGCAGCAGGCGCAGGCGATTCTGGATCTGCGGTTGCAGAAACTGACCGGCCTGGAGCATGAAAAACTG
CTCGACGAATACAAAGAGTTGCTGGAGCAGATTGCTGAACTACTGCACATTCTGGGCAGCGCCGATCGCCTGATGGAAG
TGATCCGCGAAGAGATGGAGTTAATTCGCGATCAGTTCGGCGATGAGCGTCGTACCGAAATCACCGCCAACAGCGCCGA
TATTAATATCGAAGATCTGATTAGCCAGGAAGATGTTGTCGTGACGCTGTCTCACCAGGGTTACGTCAAATATCAACCG
CTGACAGATTACGAAGCGCAACGTCGTGGTGGGAAAGGTAAATCTGCCGCGCGTATTAAAGAAGAAGACTTTATCGACC
GTCTGCTGGTGGCCAACACCCATGACACCATCCTCTGCTTCTCCAGCCGTGGTCGTTTGTACTGGATGAAGGTTTATCA
GTTGCCGGAAGCCAGCCGTGGCGCGCGCGGTCGTCCGATCGTTAACCTGCTGCCGCTGGAAGCCAACGAACGTATCACC
GCGATTCTGCCGGTTCGTGAATACGAAGAAGGCGTCAACGTCTTTATGGCGACCGCCAGCGGTACCGTGAAGAAAACGG
CGCTGACCGAATTCAGCCGTCCGCGTTCCGCCGGTATTATCGCGGTGAACCTCAACGACGGCGACGAGCTGATTGGCGT
TGACCTGACTTCTGGTTCTGACGAAGTCATGCTGTTCTCGGCCGCGGGTAAAGTGGTGCGTTTCAAAGAAGACGCCGTC
CGTGCGATGGGGCGTACCGCGACCGGTGTGCGCGGTATTAAGCTGGCGGGAGACGATAAAGTAGTTTCTCTGATCATCC
CACGCGGCGAAGGCGCTATTCTGACCGTAACGCAAAACGGCTACGGGAAGCGTACCGCAGCGGACGAGTACCCGACCAA
GTCTCGTGCGACGCAGGGCGTTATCTCTATCAAAGTGACCGAGCGCAACGGTTCCGTTGTCGGTGCGGTACAGGTAGAC
GATTGCGACCAGATCATGATGATCACGGATGCCGGTACTCTGGTGCGTACCCGAGTGTCTGAGATCAGCGTAGTGGGAC
GTAATACCCAGGGCGTTATCCTTATCCGCACGGCGGAAGACGAAAACGTGGTGGGTCTGCAACGCGTTGCTGAACCGGT
AGATGACGAAGAACTCGACGCTATCGACGGCAGCGTGGCGGAAGGGGATGAGGATATCGCCCCGGAAGCGGAAAGCGAT
GACGACGTTGCGGATGACGCTGACGAGTAA
>gyrA_Avian_44
ATGAGCGACCTTGCGAGAGAAATTACACCGGTCAACATTGAGGAAGAGCTGAAGAGCTCCTATCTGGATTATGCGATGT
CGGTCATTGTTGGCCGTGCGCTGCCGGATGTCCGAGATGGCCTGAAGCCGGTACACCGTCGCGTACTTTACGCCATGAA
CGTATTGGGCAATGACTGGAACAAAGCCTATAAAAAATCTGCCCGTGTCGTTGGTGACGTAATCGGTAAATACCATCCC
CACGGCGATTCCGCAGTGTATGACACCATCGTTCGTATGGCGCAGCCATTCTCGCTGCGTTACATGCTGGTGGATGGTC
AGGGTAACTTCGGTTCTATTGACGGCGACTCCGCGGCGGCAATGCGTTATACGGAGATCCGTCTGGCGAAAATCGCCCA
CGAACTGATGGCCGATCTCGAAAAAGAGACGGTGGATTTCGTGGATAACTATGACGGTACGGAAAAAATTCCGGACGTC
ATGCCGACCAAAATTCCGAATCTGCTGGTGAACGGTTCTTCCGGTATCGCAGTAGGTATGGCGACGAATATCCCGCCGC
ACAACCTGACGGAAGTGATTAACGGCTGCCTGGCGTATATCGACAACGAAGACATCAGCATTGAAGGGCTGATGGAACA
TATTCCGGGTCCGGACTTCCCGACCGCCGCGATCATCAACGGTCGTCGTGGTATCGAAGAAGCCTACCGTACCGGTCGT
GGAAAAGTGTACATTCGCGCCCGCGCGGAAGTTGAAGCTGACGCGAAAACGGGCCGTGAAACCATCATTGTCCATGAAA
TTCCCTATCAGGTGAACAAAGCGCGCCTGATCGAGAAAATCGCCGAGCTGGTGAAAGATAAACGCGTGGAAGGCATCAG
CGCGCTGCGTGACGAATCCGACAAAGACGGGATGCGCATCGTGATTGAAGTAAAACGCGATGCGGTGGGCGAGGTGGTG
CTTAATAATCTCTACTCCCAGACCCAGCTACAGGTTTCCTTCGGTATTAACATGGTGGCGCTGCATCACGGCCAGCCGA
AGATCATGAACCTGAAAGATATCATTTCAGCGTTCGTGCGCCACCGCCGTGAAGTGGTGACGCGTCGGACTATTTTTGA
ACTGCGTAAAGCCCGTGACCGCGCGCATATCCTTGAAGCTCTGGCGATTGCGCTGGCCAACATCGATCCGATTATCGAA
CTGATTCGCCGTGCGCCAACGCCGGCGGAAGCGAAAGCGGCGCTGATTTCGCGTCCGTGGGATCTGGGCAACGTTGCTG
CGATGCTGGAGCGCGCCGGTGACGACGCCGCGCGTCCGGAATGGCTGGAGCCAGAATTTGGCGTGCGTGACGGTCAGTA
TTACCTGACTGAGCAGCAGGCGCAGGCGATTCTGGATCTGCGGTTGCAGAAACTGACCGGCCTGGAGCATGAAAAACTG
CTCGACGAATACAAAGAGTTGCTGGAGCAGATTGCTGAACTACTGCACATTCTGGGCAGCGCCGATCGCCTGATGGAAG
TGATCCGCGAAGAGATGGAGTTAATTCGCGATCAGTTCGGCGATGAGCGTCGTACCGAAATCACCGCCAACAGCGCCGA
TATTAATATCGAAGATCTGATTAGCCAGGAAGATGTTGTCGTGACGCTGTCTCACCAGGGTTACGTCAAATATCAACCG
CTGACAGATTACGAAGCGCAACGTCGTGGTGGGAAAGGTAAATCTGCCGCGCGTATTAAAGAAGAAGACTTTATCGACC
GTCTGCTGGTGGCCAACACCCATGACACCATCCTCTGCTTCTCCAGCCGTGGTCGTTTGTACTGGATGAAGGTTTATCA
GTTGCCGGAAGCCAGCCGTGGCGCGCGCGGTCGTCCGATCGTTAACCTGCTGCCGCTGGAAGCCAACGAACGTATCACC
GCGATTCTGCCGGTTCGTGAATACGAAGAAGGCGTCAACGTCTTTATGGCGACCGCCAGCGGTACCGTGAAGAAAACGG
CGCTGACCGAATTCAGCCGTCCGCGTTCCGCCGGTATTATCGCGGTGAACCTCAACGACGGCGACGAGCTGATTGGCGT
TGACCTGACTTCTGGTTCTGACGAAGTCATGCTGTTCTCGGCCGCGGGTAAAGTGGTGCGTTTCAAAGAAGACGCCGTC
CGTGCGATGGGGCGTACCGCGACCGGTGTGCGCGGTATTAAGCTGGCGGGAGACGATAAAGTAGTTTCTCTGATCATCC
CACGCGGCGAAGGCGCTATTCTGACCGTAACGCAAAACGGCTACGGGAAGCGTACCGCAGCGGACGAGTACCCGACCAA
GTCTCGTGCGACGCAGGGCGTTATCTCTATCAAAGTGACCGAGCGCAACGGTTCCGTTGTCGGTGCGGTACAGGTAGAC
GATTGCGACCAGATCATGATGATCACGGATGCCGGTACTCTGGTGCGTACCCGAGTGTCTGAGATCAGCGTAGTGGGAC
GTAATACCCAGGGCGTTATCCTTATCCGCACGGCGGAAGACGAAAACGTGGTGGGTCTGCAACGCGTTGCTGAACCGGT
AGATGACGAAGAACTCGACGCTATCGACGGCAGCGTGGCGGAAGGGGATGAGGATATCGCCCCGGAAGCGGAAAGCGAT
GACGACGTTGCGGATGACGCTGACGAGTAA
>gyrA_Avian_45
ATGAGCGACCTTGCGAGAGAAATTACACCGGTCAACATTGAGGAAGAGCTGAAGAGCTCCTATCTGGATTATGCGATGT
CGGTCATTGTTGGCCGTGCGCTGCCGGATGTCCGAGATGGCCTGAAGCCGGTACACCGTCGCGTACTTTACGCCATGAA
CGTATTGGGCAATGACTGGAACAAAGCCTATAAAAAATCTGCCCGTGTCGTTGGTGACGTAATCGGTAAATACCATCCC
CACGGCGATTCCGCAGTGTATGACACCATCGTTCGTATGGCGCAGCCATTCTCGCTGCGTTACATGCTGGTGGATGGTC
AGGGTAACTTCGGTTCTATTGACGGCGACTCCGCGGCGGCAATGCGTTATACGGAGATCCGTCTGGCGAAAATCGCCCA
CGAACTGATGGCCGATCTCGAAAAAGAGACGGTGGATTTCGTGGATAACTATGACGGTACGGAAAAAATTCCGGACGTC
ATGCCGACCAAAATTCCGAATCTGCTGGTGAACGGTTCTTCCGGTATCGCAGTAGGTATGGCGACGAATATCCCGCCGC
ACAACCTGACGGAAGTGATTAACGGCTGCCTGGCGTATATCGACAACGAAGACATCAGCATTGAAGGGCTGATGGAACA
TATTCCGGGTCCGGACTTCCCGACCGCCGCGATCATCAACGGTCGTCGTGGTATCGAAGAAGCCTACCGTACCGGTCGT
GGAAAAGTGTACATTCGCGCCCGCGCGGAAGTTGAAGCTGACGCGAAAACGGGCCGTGAAACCATCATTGTCCATGAAA
TTCCCTATCAGGTGAACAAAGCGCGCCTGATCGAGAAAATCGCCGAGCTGGTGAAAGATAAACGCGTGGAAGGCATCAG
CGCGCTGCGTGACGAATCCGACAAAGACGGGATGCGCATCGTGATTGAAGTAAAACGCGATGCGGTGGGCGAGGTGGTG
CTTAATAATCTCTACTCCCAGACCCAGCTACAGGTTTCCTTCGGTATTAACATGGTGGCGCTGCATCACGGCCAGCCGA
AGATCATGAACCTGAAAGATATCATTTCAGCGTTCGTGCGCCACCGCCGTGAAGTGGTGACGCGTCGGACTATTTTTGA
ACTGCGTAAAGCCCGTGACCGCGCGCATATCCTTGAAGCTCTGGCGATTGCGCTGGCCAACATCGATCCGATTATCGAA
CTGATTCGCCGTGCGCCAACGCCGGCGGAAGCGAAAGCGGCGCTGATTTCGCGTCCGTGGGATCTGGGCAACGTTGCTG
CGATGCTGGAGCGCGCCGGTGACGACGCCGCGCGTCCGGAATGGCTGGAGCCAGAATTTGGCGTGCGTGACGGTCAGTA
TTACCTGACTGAGCAGCAGGCGCAGGCGATTCTGGATCTGCGGTTGCAGAAACTGACCGGCCTGGAGCATGAAAAACTG
CTCGACGAATACAAAGAGTTGCTGGAGCAGATTGCTGAACTACTGCACATTCTGGGCAGCGCCGATCGCCTGATGGAAG
TGATCCGCGAAGAGATGGAGTTAATTCGCGATCAGTTCGGCGATGAGCGTCGTACCGAAATCACCGCCAACAGCGCCGA
TATTAATATCGAAGATCTGATTAGCCAGGAAGATGTTGTCGTGACGCTGTCTCACCAGGGTTACGTCAAATATCAACCG
CTGACAGATTACGAAGCGCAACGTCGTGGTGGGAAAGGTAAATCTGCCGCGCGTATTAAAGAAGAAGACTTTATCGACC
GTCTGCTGGTGGCCAACACCCATGACACCATCCTCTGCTTCTCCAGCCGTGGTCGTTTGTACTGGATGAAGGTTTATCA
GTTGCCGGAAGCCAGCCGTGGCGCGCGCGGTCGTCCGATCGTTAACCTGCTGCCGCTGGAAGCCAACGAACGTATCACC
GCGATTCTGCCGGTTCGTGAATACGAAGAAGGCGTCAACGTCTTTATGGCGACCGCCAGCGGTACCGTGAAGAAAACGG
CGCTGACCGAATTCAGCCGTCCGCGTTCCGCCGGTATTATCGCGGTGAACCTCAACGACGGCGACGAGCTGATTGGCGT
TGACCTGACTTCTGGTTCTGACGAAGTCATGCTGTTCTCGGCCGCGGGTAAAGTGGTGCGTTTCAAAGAAGACGCCGTC
CGTGCGATGGGGCGTACCGCGACCGGTGTGCGCGGTATTAAGCTGGCGGGAGACGATAAAGTAGTTTCTCTGATCATCC
CACGCGGCGAAGGCGCTATTCTGACCGTAACGCAAAACGGCTACGGGAAGCGTACCGCAGCGGACGAGTACCCGACCAA
GTCTCGTGCGACGCAGGGCGTTATCTCTATCAAAGTGACCGAGCGCAACGGTTCCGTTGTCGGTGCGGTACAGGTAGAC
GATTGCGACCAGATCATGATGATCACGGATGCCGGTACTCTGGTGCGTACCCGAGTGTCTGAGATCAGCGTAGTGGGAC
GTAATACCCAGGGCGTTATCCTTATCCGCACGGCGGAAGACGAAAACGTGGTGGGTCTGCAACGCGTTGCTGAACCGGT
AGATGACGAAGAACTCGACGCTATCGACGGCAGCGTGGCGGAAGGGGATGAGGATATCGCCCCGGAAGCGGAAAGCGAT
GACGACGTTGCGGATGACGCTGACGAGTAA
>gyrA_Avian_46
ATGAGCGACCTTGCGAGAGAAATTACACCGGTCAACATTGAGGAAGAGCTGAAGAGCTCCTATCTGGATTATGCGATGT
CGGTCATTGTTGGCCGTGCGCTGCCGGATGTCCGAGATGGCCTGAAGCCGGTACACCGTCGCGTACTTTACGCCATGAA
CGTATTGGGCAATGACTGGAACAAAGCCTATAAAAAATCTGCCCGTGTCGTTGGTGACGTAATCGGTAAATACCATCCC
CACGGCGATTCCGCAGTGTATGACACCATCGTTCGTATGGCGCAGCCATTCTCGCTGCGTTACATGCTGGTGGATGGTC
AGGGTAACTTCGGTTCTATTGACGGCGACTCCGCGGCGGCAATGCGTTATACGGAGATCCGTCTGGCGAAAATCGCCCA
CGAACTGATGGCCGATCTCGAAAAAGAGACGGTGGATTTCGTGGATAACTATGACGGTACGGAAAAAATTCCGGACGTC
ATGCCGACCAAAATTCCGAATCTGCTGGTGAACGGTTCTTCCGGTATCGCAGTAGGTATGGCGACGAATATCCCGCCGC
ACAACCTGACGGAAGTGATTAACGGCTGCCTGGCGTATATCGACAACGAAGACATCAGCATTGAAGGGCTGATGGAACA
TATTCCGGGTCCGGACTTCCCGACCGCCGCGATCATCAACGGTCGTCGTGGTATCGAAGAAGCCTACCGTACCGGTCGT
GGAAAAGTGTACATTCGCGCCCGCGCGGAAGTTGAAGCTGACGCGAAAACGGGCCGTGAAACCATCATTGTCCATGAAA
TTCCCTATCAGGTGAACAAAGCGCGCCTGATCGAGAAAATCGCCGAGCTGGTGAAAGATAAACGCGTGGAAGGCATCAG
CGCGCTGCGTGACGAATCCGACAAAGACGGGATGCGCATCGTGATTGAAGTAAAACGCGATGCGGTGGGCGAGGTGGTG
CTTAATAATCTCTACTCCCAGACCCAGCTACAGGTTTCCTTCGGTATTAACATGGTGGCGCTGCATCACGGCCAGCCGA
AGATCATGAACCTGAAAGATATCATTTCAGCGTTCGTGCGCCACCGCCGTGAAGTGGTGACGCGTCGGACTATTTTTGA
ACTGCGTAAAGCCCGTGACCGCGCGCATATCCTTGAAGCTCTGGCGATTGCGCTGGCCAACATCGATCCGATTATCGAA
CTGATTCGCCGTGCGCCAACGCCGGCGGAAGCGAAAGCGGCGCTGATTTCGCGTCCGTGGGATCTGGGCAACGTTGCTG
CGATGCTGGAGCGCGCCGGTGACGACGCCGCGCGTCCGGAATGGCTGGAGCCAGAATTTGGCGTGCGTGACGGTCAGTA
TTACCTGACTGAGCAGCAGGCGCAGGCGATTCTGGATCTGCGGTTGCAGAAACTGACCGGCCTGGAGCATGAAAAACTG
CTCGACGAATACAAAGAGTTGCTGGAGCAGATTGCTGAACTACTGCACATTCTGGGCAGCGCCGATCGCCTGATGGAAG
TGATCCGCGAAGAGATGGAGTTAATTCGCGATCAGTTCGGCGATGAGCGTCGTACCGAAATCACCGCCAACAGCGCCGA
TATTAATATCGAAGATCTGATTAGCCAGGAAGATGTTGTCGTGACGCTGTCTCACCAGGGTTACGTCAAATATCAACCG
CTGACAGATTACGAAGCGCAACGTCGTGGTGGGAAAGGTAAATCTGCCGCGCGTATTAAAGAAGAAGACTTTATCGACC
GTCTGCTGGTGGCCAACACCCATGACACCATCCTCTGCTTCTCCAGCCGTGGTCGTTTGTACTGGATGAAGGTTTATCA
GTTGCCGGAAGCCAGCCGTGGCGCGCGCGGTCGTCCGATCGTTAACCTGCTGCCGCTGGAAGCCAACGAACGTATCACC
GCGATTCTGCCGGTTCGTGAATACGAAGAAGGCGTCAACGTCTTTATGGCGACCGCCAGCGGTACCGTGAAGAAAACGG
CGCTGACCGAATTCAGCCGTCCGCGTTCCGCCGGTATTATCGCGGTGAACCTCAACGACGGCGACGAGCTGATTGGCGT
TGACCTGACTTCTGGTTCTGACGAAGTCATGCTGTTCTCGGCCGCGGGTAAAGTGGTGCGTTTCAAAGAAGACGCCGTC
CGTGCGATGGGGCGTACCGCGACCGGTGTGCGCGGTATTAAGCTGGCGGGAGACGATAAAGTAGTTTCTCTGATCATCC
CACGCGGCGAAGGCGCTATTCTGACCGTAACGCAAAACGGCTACGGGAAGCGTACCGCAGCGGACGAGTACCCGACCAA
GTCTCGTGCGACGCAGGGCGTTATCTCTATCAAAGTGACCGAGCGCAACGGTTCCGTTGTCGGTGCGGTACAGGTAGAC
GATTGCGACCAGATCATGATGATCACGGATGCCGGTACTCTGGTGCGTACCCGAGTGTCTGAGATCAGCGTAGTGGGAC
GTAATACCCAGGGCGTTATCCTTATCCGCACGGCGGAAGACGAAAACGTGGTGGGTCTGCAACGCGTTGCTGAACCGGT
AGATGACGAAGAACTCGACGCTATCGACGGCAGCGTGGCGGAAGGGGATGAGGATATCGCCCCGGAAGCGGAAAGCGAT
GACGACGTTGCGGATGACGCTGACGAGTAA
>gyrA_Avian_47
ATGAGCGACCTTGCGAGAGAAATTACACCGGTCAACATTGAGGAAGAGCTGAAGAGCTCCTATCTGGATTATGCGATGT
CGGTCATTGTTGGCCGTGCGCTGCCGGATGTCCGAGATGGCCTGAAGCCGGTACACCGTCGCGTACTTTACGCCATGAA
CGTATTGGGCAATGACTGGAACAAAGCCTATAAAAAATCTGCCCGTGTCGTTGGTGACGTAATCGGTAAATACCATCCC
CACGGCGATTCCGCAGTGTATGACACCATCGTTCGTATGGCGCAGCCATTCTCGCTGCGTTACATGCTGGTGGATGGTC
AGGGTAACTTCGGTTCTATTGACGGCGACTCCGCGGCGGCAATGCGTTATACGGAGATCCGTCTGGCGAAAATCGCCCA
CGAACTGATGGCCGATCTCGAAAAAGAGACGGTGGATTTCGTGGATAACTATGACGGTACGGAAAAAATTCCGGACGTC
ATGCCGACCAAAATTCCGAATCTGCTGGTGAACGGTTCTTCCGGTATCGCAGTAGGTATGGCGACGAATATCCCGCCGC
ACAACCTGACGGAAGTGATTAACGGCTGCCTGGCGTATATCGACAACGAAGACATCAGCATTGAAGGGCTGATGGAACA
TATTCCGGGTCCGGACTTCCCGACCGCCGCGATCATCAACGGTCGTCGTGGTATCGAAGAAGCCTACCGTACCGGTCGT
GGAAAAGTGTACATTCGCGCCCGCGCGGAAGTTGAAGCTGACGCGAAAACGGGCCGTGAAACCATCATTGTCCATGAAA
TTCCCTATCAGGTGAACAAAGCGCGCCTGATCGAGAAAATCGCCGAGCTGGTGAAAGATAAACGCGTGGAAGGCATCAG
CGCGCTGCGTGACGAATCCGACAAAGACGGGATGCGCATCGTGATTGAAGTAAAACGCGATGCGGTGGGCGAGGTGGTG
CTTAATAATCTCTACTCCCAGACCCAGCTACAGGTTTCCTTCGGTATTAACATGGTGGCGCTGCATCACGGCCAGCCGA
AGATCATGAACCTGAAAGATATCATTTCAGCGTTCGTGCGCCACCGCCGTGAAGTGGTGACGCGTCGGACTATTTTTGA
ACTGCGTAAAGCCCGTGACCGCGCGCATATCCTTGAAGCTCTGGCGATTGCGCTGGCCAACATCGATCCGATTATCGAA
CTGATTCGCCGTGCGCCAACGCCGGCGGAAGCGAAAGCGGCGCTGATTTCGCGTCCGTGGGATCTGGGCAACGTTGCTG
CGATGCTGGAGCGCGCCGGTGACGACGCCGCGCGTCCGGAATGGCTGGAGCCAGAATTTGGCGTGCGTGACGGTCAGTA
TTACCTGACTGAGCAGCAGGCGCAGGCGATTCTGGATCTGCGGTTGCAGAAACTGACCGGCCTGGAGCATGAAAAACTG
CTCGACGAATACAAAGAGTTGCTGGAGCAGATTGCTGAACTACTGCACATTCTGGGCAGCGCCGATCGCCTGATGGAAG
TGATCCGCGAAGAGATGGAGTTAATTCGCGATCAGTTCGGCGATGAGCGTCGTACCGAAATCACCGCCAACAGCGCCGA
TATTAATATCGAAGATCTGATTAGCCAGGAAGATGTTGTCGTGACGCTGTCTCACCAGGGTTACGTCAAATATCAACCG
CTGACAGATTACGAAGCGCAACGTCGTGGTGGGAAAGGTAAATCTGCCGCGCGTATTAAAGAAGAAGACTTTATCGACC
GTCTGCTGGTGGCCAACACCCATGACACCATCCTCTGCTTCTCCAGCCGTGGTCGTTTGTACTGGATGAAGGTTTATCA
GTTGCCGGAAGCCAGCCGTGGCGCGCGCGGTCGTCCGATCGTTAACCTGCTGCCGCTGGAAGCCAACGAACGTATCACC
GCGATTCTGCCGGTTCGTGAATACGAAGAAGGCGTCAACGTCTTTATGGCGACCGCCAGCGGTACCGTGAAGAAAACGG
CGCTGACCGAATTCAGCCGTCCGCGTTCCGCCGGTATTATCGCGGTGAACCTCAACGACGGCGACGAGCTGATTGGCGT
TGACCTGACTTCTGGTTCTGACGAAGTCATGCTGTTCTCGGCCGCGGGTAAAGTGGTGCGTTTCAAAGAAGACGCCGTC
CGTGCGATGGGGCGTACCGCGACCGGTGTGCGCGGTATTAAGCTGGCGGGAGACGATAAAGTAGTTTCTCTGATCATCC
CACGCGGCGAAGGCGCTATTCTGACCGTAACGCAAAACGGCTACGGGAAGCGTACCGCAGCGGACGAGTACCCGACCAA
GTCTCGTGCGACGCAGGGCGTTATCTCTATCAAAGTGACCGAGCGCAACGGTTCCGTTGTCGGTGCGGTACAGGTAGAC
GATTGCGACCAGATCATGATGATCACGGATGCCGGTACTCTGGTGCGTACCCGAGTGTCTGAGATCAGCGTAGTGGGAC
GTAATACCCAGGGCGTTATCCTTATCCGCACGGCGGAAGACGAAAACGTGGTGGGTCTGCAACGCGTTGCTGAACCGGT
AGATGACGAAGAACTCGACGCTATCGACGGCAGCGTGGCGGAAGGGGATGAGGATATCGCCCCGGAAGCGGAAAGCGAT
GACGACGTTGCGGATGACGCTGACGAGTAA
>gyrA_Avian_48
ATGAGCGACCTTGCGAGAGAAATTACACCGGTCAACATTGAGGAAGAGCTGAAGAGCTCCTATCTGGATTATGCGATGT
CGGTCATTGTTGGCCGTGCGCTGCCGGATGTCCGAGATGGCCTGAAGCCGGTACACCGTCGCGTACTTTACGCCATGAA
CGTATTGGGCAATGACTGGAACAAAGCCTATAAAAAATCTGCCCGTGTCGTTGGTGACGTAATCGGTAAATACCATCCC
CACGGCGATTCCGCAGTGTATGACACCATCGTTCGTATGGCGCAGCCATTCTCGCTGCGTTACATGCTGGTGGATGGTC
AGGGTAACTTCGGTTCTATTGACGGCGACTCCGCGGCGGCAATGCGTTATACGGAGATCCGTCTGGCGAAAATCGCCCA
CGAACTGATGGCCGATCTCGAAAAAGAGACGGTGGATTTCGTGGATAACTATGACGGTACGGAAAAAATTCCGGACGTC
ATGCCGACCAAAATTCCGAATCTGCTGGTGAACGGTTCTTCCGGTATCGCAGTAGGTATGGCGACGAATATCCCGCCGC
ACAACCTGACGGAAGTGATTAACGGCTGCCTGGCGTATATCGACAACGAAGACATCAGCATTGAAGGGCTGATGGAACA
TATTCCGGGTCCGGACTTCCCGACCGCCGCGATCATCAACGGTCGTCGTGGTATCGAAGAAGCCTACCGTACCGGTCGT
GGAAAAGTGTACATTCGCGCCCGCGCGGAAGTTGAAGCTGACGCGAAAACGGGCCGTGAAACCATCATTGTCCATGAAA
TTCCCTATCAGGTGAACAAAGCGCGCCTGATCGAGAAAATCGCCGAGCTGGTGAAAGATAAACGCGTGGAAGGCATCAG
CGCGCTGCGTGACGAATCCGACAAAGACGGGATGCGCATCGTGATTGAAGTAAAACGCGATGCGGTGGGCGAGGTGGTG
CTTAATAATCTCTACTCCCAGACCCAGCTACAGGTTTCCTTCGGTATTAACATGGTGGCGCTGCATCACGGCCAGCCGA
AGATCATGAACCTGAAAGATATCATTTCAGCGTTCGTGCGCCACCGCCGTGAAGTGGTGACGCGTCGGACTATTTTTGA
ACTGCGTAAAGCCCGTGACCGCGCGCATATCCTTGAAGCTCTGGCGATTGCGCTGGCCAACATCGATCCGATTATCGAA
CTGATTCGCCGTGCGCCAACGCCGGCGGAAGCGAAAGCGGCGCTGATTTCGCGTCCGTGGGATCTGGGCAACGTTGCTG
CGATGCTGGAGCGCGCCGGTGACGACGCCGCGCGTCCGGAATGGCTGGAGCCAGAATTTGGCGTGCGTGACGGTCAGTA
TTACCTGACTGAGCAGCAGGCGCAGGCGATTCTGGATCTGCGGTTGCAGAAACTGACCGGCCTGGAGCATGAAAAACTG
CTCGACGAATACAAAGAGTTGCTGGAGCAGATTGCTGAACTACTGCACATTCTGGGCAGCGCCGATCGCCTGATGGAAG
TGATCCGCGAAGAGATGGAGTTAATTCGCGATCAGTTCGGCGATGAGCGTCGTACCGAAATCACCGCCAACAGCGCCGA
TATTAATATCGAAGATCTGATTAGCCAGGAAGATGTTGTCGTGACGCTGTCTCACCAGGGTTACGTCAAATATCAACCG
CTGACAGATTACGAAGCGCAACGTCGTGGTGGGAAAGGTAAATCTGCCGCGCGTATTAAAGAAGAAGACTTTATCGACC
GTCTGCTGGTGGCCAACACCCATGACACCATCCTCTGCTTCTCCAGCCGTGGTCGTTTGTACTGGATGAAGGTTTATCA
GTTGCCGGAAGCCAGCCGTGGCGCGCGCGGTCGTCCGATCGTTAACCTGCTGCCGCTGGAAGCCAACGAACGTATCACC
GCGATTCTGCCGGTTCGTGAATACGAAGAAGGCGTCAACGTCTTTATGGCGACCGCCAGCGGTACCGTGAAGAAAACGG
CGCTGACCGAATTCAGCCGTCCGCGTTCCGCCGGTATTATCGCGGTGAACCTCAACGACGGCGACGAGCTGATTGGCGT
TGACCTGACTTCTGGTTCTGACGAAGTCATGCTGTTCTCGGCCGCGGGTAAAGTGGTGCGTTTCAAAGAAGACGCCGTC
CGTGCGATGGGGCGTACCGCGACCGGTGTGCGCGGTATTAAGCTGGCGGGAGACGATAAAGTAGTTTCTCTGATCATCC
CACGCGGCGAAGGCGCTATTCTGACCGTAACGCAAAACGGCTACGGGAAGCGTACCGCAGCGGACGAGTACCCGACCAA
GTCTCGTGCGACGCAGGGCGTTATCTCTATCAAAGTGACCGAGCGCAACGGTTCCGTTGTCGGTGCGGTACAGGTAGAC
GATTGCGACCAGATCATGATGATCACGGATGCCGGTACTCTGGTGCGTACCCGAGTGTCTGAGATCAGCGTAGTGGGAC
GTAATACCCAGGGCGTTATCCTTATCCGCACGGCGGAAGACGAAAACGTGGTGGGTCTGCAACGCGTTGCTGAACCGGT
AGATGACGAAGAACTCGACGCTATCGACGGCAGCGTGGCGGAAGGGGATGAGGATATCGCCCCGGAAGCGGAAAGCGAT
GACGACGTTGCGGATGACGCTGACGAGTAA
>gyrA_Avian_49
ATGAGCGACCTTGCGAGAGAAATTACACCGGTCAACATTGAGGAAGAGCTGAAGAGCTCCTATCTGGATTATGCGATGT
CGGTCATTGTTGGCCGTGCGCTGCCGGATGTCCGAGATGGCCTGAAGCCGGTACACCGTCGCGTACTTTACGCCATGAA
CGTATTGGGCAATGACTGGAACAAAGCCTATAAAAAATCTGCCCGTGTCGTTGGTGACGTAATCGGTAAATACCATCCC
CACGGCGATTCCGCAGTGTATGACACCATCGTTCGTATGGCGCAGCCATTCTCGCTGCGTTACATGCTGGTGGATGGTC
AGGGTAACTTCGGTTCTATTGACGGCGACTCCGCGGCGGCAATGCGTTATACGGAGATCCGTCTGGCGAAAATCGCCCA
CGAACTGATGGCCGATCTCGAAAAAGAGACGGTGGATTTCGTGGATAACTATGACGGTACGGAAAAAATTCCGGACGTC
ATGCCGACCAAAATTCCGAATCTGCTGGTGAACGGTTCTTCCGGTATCGCAGTAGGTATGGCGACGAATATCCCGCCGC
ACAACCTGACGGAAGTGATTAACGGCTGCCTGGCGTATATCGACAACGAAGACATCAGCATTGAAGGGCTGATGGAACA
TATTCCGGGTCCGGACTTCCCGACCGCCGCGATCATCAACGGTCGTCGTGGTATCGAAGAAGCCTACCGTACCGGTCGT
GGAAAAGTGTACATTCGCGCCCGCGCGGAAGTTGAAGCTGACGCGAAAACGGGCCGTGAAACCATCATTGTCCATGAAA
TTCCCTATCAGGTGAACAAAGCGCGCCTGATCGAGAAAATCGCCGAGCTGGTGAAAGATAAACGCGTGGAAGGCATCAG
CGCGCTGCGTGACGAATCCGACAAAGACGGGATGCGCATCGTGATTGAAGTAAAACGCGATGCGGTGGGCGAGGTGGTG
CTTAATAATCTCTACTCCCAGACCCAGCTACAGGTTTCCTTCGGTATTAACATGGTGGCGCTGCATCACGGCCAGCCGA
AGATCATGAACCTGAAAGATATCATTTCAGCGTTCGTGCGCCACCGCCGTGAAGTGGTGACGCGTCGGACTATTTTTGA
ACTGCGTAAAGCCCGTGACCGCGCGCATATCCTTGAAGCTCTGGCGATTGCGCTGGCCAACATCGATCCGATTATCGAA
CTGATTCGCCGTGCGCCAACGCCGGCGGAAGCGAAAGCGGCGCTGATTTCGCGTCCGTGGGATCTGGGCAACGTTGCTG
CGATGCTGGAGCGCGCCGGTGACGACGCCGCGCGTCCGGAATGGCTGGAGCCAGAATTTGGCGTGCGTGACGGTCAGTA
TTACCTGACTGAGCAGCAGGCGCAGGCGATTCTGGATCTGCGGTTGCAGAAACTGACCGGCCTGGAGCATGAAAAACTG
CTCGACGAATACAAAGAGTTGCTGGAGCAGATTGCTGAACTACTGCACATTCTGGGCAGCGCCGATCGCCTGATGGAAG
TGATCCGCGAAGAGATGGAGTTAATTCGCGATCAGTTCGGCGATGAGCGTCGTACCGAAATCACCGCCAACAGCGCCGA
TATTAATATCGAAGATCTGATTAGCCAGGAAGATGTTGTCGTGACGCTGTCTCACCAGGGTTACGTCAAATATCAACCG
CTGACAGATTACGAAGCGCAACGTCGTGGTGGGAAAGGTAAATCTGCCGCGCGTATTAAAGAAGAAGACTTTATCGACC
GTCTGCTGGTGGCCAACACCCATGACACCATCCTCTGCTTCTCCAGCCGTGGTCGTTTGTACTGGATGAAGGTTTATCA
GTTGCCGGAAGCCAGCCGTGGCGCGCGCGGTCGTCCGATCGTTAACCTGCTGCCGCTGGAAGCCAACGAACGTATCACC
GCGATTCTGCCGGTTCGTGAATACGAAGAAGGCGTCAACGTCTTTATGGCGACCGCCAGCGGTACCGTGAAGAAAACGG
CGCTGACCGAATTCAGCCGTCCGCGTTCCGCCGGTATTATCGCGGTGAACCTCAACGACGGCGACGAGCTGATTGGCGT
TGACCTGACTTCTGGTTCTGACGAAGTCATGCTGTTCTCGGCCGCGGGTAAAGTGGTGCGTTTCAAAGAAGACGCCGTC
CGTGCGATGGGGCGTACCGCGACCGGTGTGCGCGGTATTAAGCTGGCGGGAGACGATAAAGTAGTTTCTCTGATCATCC
CACGCGGCGAAGGCGCTATTCTGACCGTAACGCAAAACGGCTACGGGAAGCGTACCGCAGCGGACGAGTACCCGACCAA
GTCTCGTGCGACGCAGGGCGTTATCTCTATCAAAGTGACCGAGCGCAACGGTTCCGTTGTCGGTGCGGTACAGGTAGAC
GATTGCGACCAGATCATGATGATCACGGATGCCGGTACTCTGGTGCGTACCCGAGTGTCTGAGATCAGCGTAGTGGGAC
GTAATACCCAGGGCGTTATCCTTATCCGCACGGCGGAAGACGAAAACGTGGTGGGTCTGCAACGCGTTGCTGAACCGGT
AGATGACGAAGAACTCGACGCTATCGACGGCAGCGTGGCGGAAGGGGATGAGGATATCGCCCCGGAAGCGGAAAGCGAT
GACGACGTTGCGGATGACGCTGACGAGTAA
>gyrA_Avian_50
ATGAGCGACCTTGCGAGAGAAATTACACCGGTCAACATTGAGGAAGAGCTGAAGAGCTCCTATCTGGATTATGCGATGT
CGGTCATTGTTGGCCGTGCGCTGCCGGATGTCCGAGATGGCCTGAAGCCGGTACACCGTCGCGTACTTTACGCCATGAA
CGTATTGGGCAATGACTGGAACAAAGCCTATAAAAAATCTGCCCGTGTCGTTGGTGACGTAATCGGTAAATACCATCCC
CACGGCGATTCCGCAGTGTATGACACCATCGTTCGTATGGCGCAGCCATTCTCGCTGCGTTACATGCTGGTGGATGGTC
AGGGTAACTTCGGTTCTATTGACGGCGACTCCGCGGCGGCAATGCGTTATACGGAGATCCGTCTGGCGAAAATCGCCCA
CGAACTGATGGCCGATCTCGAAAAAGAGACGGTGGATTTCGTGGATAACTATGACGGTACGGAAAAAATTCCGGACGTC
ATGCCGACCAAAATTCCGAATCTGCTGGTGAACGGTTCTTCCGGTATCGCAGTAGGTATGGCGACGAATATCCCGCCGC
ACAACCTGACGGAAGTGATTAACGGCTGCCTGGCGTATATCGACAACGAAGACATCAGCATTGAAGGGCTGATGGAACA
TATTCCGGGTCCGGACTTCCCGACCGCCGCGATCATCAACGGTCGTCGTGGTATCGAAGAAGCCTACCGTACCGGTCGT
GGAAAAGTGTACATTCGCGCCCGCGCGGAAGTTGAAGCTGACGCGAAAACGGGCCGTGAAACCATCATTGTCCATGAAA
TTCCCTATCAGGTGAACAAAGCGCGCCTGATCGAGAAAATCGCCGAGCTGGTGAAAGATAAACGCGTGGAAGGCATCAG
CGCGCTGCGTGACGAATCCGACAAAGACGGGATGCGCATCGTGATTGAAGTAAAACGCGATGCGGTGGGCGAGGTGGTG
CTTAATAATCTCTACTCCCAGACCCAGCTACAGGTTTCCTTCGGTATTAACATGGTGGCGCTGCATCACGGCCAGCCGA
AGATCATGAACCTGAAAGATATCATTTCAGCGTTCGTGCGCCACCGCCGTGAAGTGGTGACGCGTCGGACTATTTTTGA
ACTGCGTAAAGCCCGTGACCGCGCGCATATCCTTGAAGCTCTGGCGATTGCGCTGGCCAACATCGATCCGATTATCGAA
CTGATTCGCCGTGCGCCAACGCCGGCGGAAGCGAAAGCGGCGCTGATTTCGCGTCCGTGGGATCTGGGCAACGTTGCTG
CGATGCTGGAGCGCGCCGGTGACGACGCCGCGCGTCCGGAATGGCTGGAGCCAGAATTTGGCGTGCGTGACGGTCAGTA
TTACCTGACTGAGCAGCAGGCGCAGGCGATTCTGGATCTGCGGTTGCAGAAACTGACCGGCCTGGAGCATGAAAAACTG
CTCGACGAATACAAAGAGTTGCTGGAGCAGATTGCTGAACTACTGCACATTCTGGGCAGCGCCGATCGCCTGATGGAAG
TGATCCGCGAAGAGATGGAGTTAATTCGCGATCAGTTCGGCGATGAGCGTCGTACCGAAATCACCGCCAACAGCGCCGA
TATTAATATCGAAGATCTGATTAGCCAGGAAGATGTTGTCGTGACGCTGTCTCACCAGGGTTACGTCAAATATCAACCG
CTGACAGATTACGAAGCGCAACGTCGTGGTGGGAAAGGTAAATCTGCCGCGCGTATTAAAGAAGAAGACTTTATCGACC
GTCTGCTGGTGGCCAACACCCATGACACCATCCTCTGCTTCTCCAGCCGTGGTCGTTTGTACTGGATGAAGGTTTATCA
GTTGCCGGAAGCCAGCCGTGGCGCGCGCGGTCGTCCGATCGTTAACCTGCTGCCGCTGGAAGCCAACGAACGTATCACC
GCGATTCTGCCGGTTCGTGAATACGAAGAAGGCGTCAACGTCTTTATGGCGACCGCCAGCGGTACCGTGAAGAAAACGG
CGCTGACCGAATTCAGCCGTCCGCGTTCCGCCGGTATTATCGCGGTGAACCTCAACGACGGCGACGAGCTGATTGGCGT
TGACCTGACTTCTGGTTCTGACGAAGTCATGCTGTTCTCGGCCGCGGGTAAAGTGGTGCGTTTCAAAGAAGACGCCGTC
CGTGCGATGGGGCGTACCGCGACCGGTGTGCGCGGTATTAAGCTGGCGGGAGACGATAAAGTAGTTTCTCTGATCATCC
CACGCGGCGAAGGCGCTATTCTGACCGTAACGCAAAACGGCTACGGGAAGCGTACCGCAGCGGACGAGTACCCGACCAA
GTCTCGTGCGACGCAGGGCGTTATCTCTATCAAAGTGACCGAGCGCAACGGTTCCGTTGTCGGTGCGGTACAGGTAGAC
GATTGCGACCAGATCATGATGATCACGGATGCCGGTACTCTGGTGCGTACCCGAGTGTCTGAGATCAGCGTAGTGGGAC
GTAATACCCAGGGCGTTATCCTTATCCGCACGGCGGAAGACGAAAACGTGGTGGGTCTGCAACGCGTTGCTGAACCGGT
AGATGACGAAGAACTCGACGCTATCGACGGCAGCGTGGCGGAAGGGGATGAGGATATCGCCCCGGAAGCGGAAAGCGAT
GACGACGTTGCGGATGACGCTGACGAGTAA
>gyrA_Avian_51
ATGAGCGACCTTGCGAGAGAAATTACACCGGTCAACATTGAGGAAGAGCTGAAGAGCTCCTATCTGGATTATGCGATGT
CGGTCATTGTTGGCCGTGCGCTGCCGGATGTCCGAGATGGCCTGAAGCCGGTACACCGTCGCGTACTTTACGCCATGAA
CGTATTGGGCAATGACTGGAACAAAGCCTATAAAAAATCTGCCCGTGTCGTTGGTGACGTAATCGGTAAATACCATCCC
CACGGCGATTCCGCAGTGTATGACACCATCGTTCGTATGGCGCAGCCATTCTCGCTGCGTTACATGCTGGTGGATGGTC
AGGGTAACTTCGGTTCTATTGACGGCGACTCCGCGGCGGCAATGCGTTATACGGAGATCCGTCTGGCGAAAATCGCCCA
CGAACTGATGGCCGATCTCGAAAAAGAGACGGTGGATTTCGTGGATAACTATGACGGTACGGAAAAAATTCCGGACGTC
ATGCCGACCAAAATTCCGAATCTGCTGGTGAACGGTTCTTCCGGTATCGCAGTAGGTATGGCGACGAATATCCCGCCGC
ACAACCTGACGGAAGTGATTAACGGCTGCCTGGCGTATATCGACAACGAAGACATCAGCATTGAAGGGCTGATGGAACA
TATTCCGGGTCCGGACTTCCCGACCGCCGCGATCATCAACGGTCGTCGTGGTATCGAAGAAGCCTACCGTACCGGTCGT
GGAAAAGTGTACATTCGCGCCCGCGCGGAAGTTGAAGCTGACGCGAAAACGGGCCGTGAAACCATCATTGTCCATGAAA
TTCCCTATCAGGTGAACAAAGCGCGCCTGATCGAGAAAATCGCCGAGCTGGTGAAAGATAAACGCGTGGAAGGCATCAG
CGCGCTGCGTGACGAATCCGACAAAGACGGGATGCGCATCGTGATTGAAGTAAAACGCGATGCGGTGGGCGAGGTGGTG
CTTAATAATCTCTACTCCCAGACCCAGCTACAGGTTTCCTTCGGTATTAACATGGTGGCGCTGCATCACGGCCAGCCGA
AGATCATGAACCTGAAAGATATCATTTCAGCGTTCGTGCGCCACCGCCGTGAAGTGGTGACGCGTCGGACTATTTTTGA
ACTGCGTAAAGCCCGTGACCGCGCGCATATCCTTGAAGCTCTGGCGATTGCGCTGGCCAACATCGATCCGATTATCGAA
CTGATTCGCCGTGCGCCAACGCCGGCGGAAGCGAAAGCGGCGCTGATTTCGCGTCCGTGGGATCTGGGCAACGTTGCTG
CGATGCTGGAGCGCGCCGGTGACGACGCCGCGCGTCCGGAATGGCTGGAGCCAGAATTTGGCGTGCGTGACGGTCAGTA
TTACCTGACTGAGCAGCAGGCGCAGGCGATTCTGGATCTGCGGTTGCAGAAACTGACCGGCCTGGAGCATGAAAAACTG
CTCGACGAATACAAAGAGTTGCTGGAGCAGATTGCTGAACTACTGCACATTCTGGGCAGCGCCGATCGCCTGATGGAAG
TGATCCGCGAAGAGATGGAGTTAATTCGCGATCAGTTCGGCGATGAGCGTCGTACCGAAATCACCGCCAACAGCGCCGA
TATTAATATCGAAGATCTGATTAGCCAGGAAGATGTTGTCGTGACGCTGTCTCACCAGGGTTACGTCAAATATCAACCG
CTGACAGATTACGAAGCGCAACGTCGTGGTGGGAAAGGTAAATCTGCCGCGCGTATTAAAGAAGAAGACTTTATCGACC
GTCTGCTGGTGGCCAACACCCATGACACCATCCTCTGCTTCTCCAGCCGTGGTCGTTTGTACTGGATGAAGGTTTATCA
GTTGCCGGAAGCCAGCCGTGGCGCGCGCGGTCGTCCGATCGTTAACCTGCTGCCGCTGGAAGCCAACGAACGTATCACC
GCGATTCTGCCGGTTCGTGAATACGAAGAAGGCGTCAACGTCTTTATGGCGACCGCCAGCGGTACCGTGAAGAAAACGG
CGCTGACCGAATTCAGCCGTCCGCGTTCCGCCGGTATTATCGCGGTGAACCTCAACGACGGCGACGAGCTGATTGGCGT
TGACCTGACTTCTGGTTCTGACGAAGTCATGCTGTTCTCGGCCGCGGGTAAAGTGGTGCGTTTCAAAGAAGACGCCGTC
CGTGCGATGGGGCGTACCGCGACCGGTGTGCGCGGTATTAAGCTGGCGGGAGACGATAAAGTAGTTTCTCTGATCATCC
CACGCGGCGAAGGCGCTATTCTGACCGTAACGCAAAACGGCTACGGGAAGCGTACCGCAGCGGACGAGTACCCGACCAA
GTCTCGTGCGACGCAGGGCGTTATCTCTATCAAAGTGACCGAGCGCAACGGTTCCGTTGTCGGTGCGGTACAGGTAGAC
GATTGCGACCAGATCATGATGATCACGGATGCCGGTACTCTGGTGCGTACCCGAGTGTCTGAGATCAGCGTAGTGGGAC
GTAATACCCAGGGCGTTATCCTTATCCGCACGGCGGAAGACGAAAACGTGGTGGGTCTGCAACGCGTTGCTGAACCGGT
AGATGACGAAGAACTCGACGCTATCGACGGCAGCGTGGCGGAAGGGGATGAGGATATCGCCCCGGAAGCGGAAAGCGAT
GACGACGTTGCGGATGACGCTGACGAGTAA
>gyrA_Avian_52
ATGAGCGACCTTGCGAGAGAAATTACACCGGTCAACATTGAGGAAGAGCTGAAGAGCTCCTATCTGGATTATGCGATGT
CGGTCATTGTTGGCCGTGCGCTGCCGGATGTCCGAGATGGCCTGAAGCCGGTACACCGTCGCGTACTTTACGCCATGAA
CGTATTGGGCAATGACTGGAACAAAGCCTATAAAAAATCTGCCCGTGTCGTTGGTGACGTAATCGGTAAATACCATCCC
CACGGCGATTCCGCAGTGTATGACACCATCGTTCGTATGGCGCAGCCATTCTCGCTGCGTTACATGCTGGTGGATGGTC
AGGGTAACTTCGGTTCTATTGACGGCGACTCCGCGGCGGCAATGCGTTATACGGAGATCCGTCTGGCGAAAATCGCCCA
CGAACTGATGGCCGATCTCGAAAAAGAGACGGTGGATTTCGTGGATAACTATGACGGTACGGAAAAAATTCCGGACGTC
ATGCCGACCAAAATTCCGAATCTGCTGGTGAACGGTTCTTCCGGTATCGCAGTAGGTATGGCGACGAATATCCCGCCGC
ACAACCTGACGGAAGTGATTAACGGCTGCCTGGCGTATATCGACAACGAAGACATCAGCATTGAAGGGCTGATGGAACA
TATTCCGGGTCCGGACTTCCCGACCGCCGCGATCATCAACGGTCGTCGTGGTATCGAAGAAGCCTACCGTACCGGTCGT
GGAAAAGTGTACATTCGCGCCCGCGCGGAAGTTGAAGCTGACGCGAAAACGGGCCGTGAAACCATCATTGTCCATGAAA
TTCCCTATCAGGTGAACAAAGCGCGCCTGATCGAGAAAATCGCCGAGCTGGTGAAAGATAAACGCGTGGAAGGCATCAG
CGCGCTGCGTGACGAATCCGACAAAGACGGGATGCGCATCGTGATTGAAGTAAAACGCGATGCGGTGGGCGAGGTGGTG
CTTAATAATCTCTACTCCCAGACCCAGCTACAGGTTTCCTTCGGTATTAACATGGTGGCGCTGCATCACGGCCAGCCGA
AGATCATGAACCTGAAAGATATCATTTCAGCGTTCGTGCGCCACCGCCGTGAAGTGGTGACGCGTCGGACTATTTTTGA
ACTGCGTAAAGCCCGTGACCGCGCGCATATCCTTGAAGCTCTGGCGATTGCGCTGGCCAACATCGATCCGATTATCGAA
CTGATTCGCCGTGCGCCAACGCCGGCGGAAGCGAAAGCGGCGCTGATTTCGCGTCCGTGGGATCTGGGCAACGTTGCTG
CGATGCTGGAGCGCGCCGGTGACGACGCCGCGCGTCCGGAATGGCTGGAGCCAGAATTTGGCGTGCGTGACGGTCAGTA
TTACCTGACTGAGCAGCAGGCGCAGGCGATTCTGGATCTGCGGTTGCAGAAACTGACCGGCCTGGAGCATGAAAAACTG
CTCGACGAATACAAAGAGTTGCTGGAGCAGATTGCTGAACTACTGCACATTCTGGGCAGCGCCGATCGCCTGATGGAAG
TGATCCGCGAAGAGATGGAGTTAATTCGCGATCAGTTCGGCGATGAGCGTCGTACCGAAATCACCGCCAACAGCGCCGA
TATTAATATCGAAGATCTGATTAGCCAGGAAGATGTTGTCGTGACGCTGTCTCACCAGGGTTACGTCAAATATCAACCG
CTGACAGATTACGAAGCGCAACGTCGTGGTGGGAAAGGTAAATCTGCCGCGCGTATTAAAGAAGAAGACTTTATCGACC
GTCTGCTGGTGGCCAACACCCATGACACCATCCTCTGCTTCTCCAGCCGTGGTCGTTTGTACTGGATGAAGGTTTATCA
GTTGCCGGAAGCCAGCCGTGGCGCGCGCGGTCGTCCGATCGTTAACCTGCTGCCGCTGGAAGCCAACGAACGTATCACC
GCGATTCTGCCGGTTCGTGAATACGAAGAAGGCGTCAACGTCTTTATGGCGACCGCCAGCGGTACCGTGAAGAAAACGG
CGCTGACCGAATTCAGCCGTCCGCGTTCCGCCGGTATTATCGCGGTGAACCTCAACGACGGCGACGAGCTGATTGGCGT
TGACCTGACTTCTGGTTCTGACGAAGTCATGCTGTTCTCGGCCGCGGGTAAAGTGGTGCGTTTCAAAGAAGACGCCGTC
CGTGCGATGGGGCGTACCGCGACCGGTGTGCGCGGTATTAAGCTGGCGGGAGACGATAAAGTAGTTTCTCTGATCATCC
CACGCGGCGAAGGCGCTATTCTGACCGTAACGCAAAACGGCTACGGGAAGCGTACCGCAGCGGACGAGTACCCGACCAA
GTCTCGTGCGACGCAGGGCGTTATCTCTATCAAAGTGACCGAGCGCAACGGTTCCGTTGTCGGTGCGGTACAGGTAGAC
GATTGCGACCAGATCATGATGATCACGGATGCCGGTACTCTGGTGCGTACCCGAGTGTCTGAGATCAGCGTAGTGGGAC
GTAATACCCAGGGCGTTATCCTTATCCGCACGGCGGAAGACGAAAACGTGGTGGGTCTGCAACGCGTTGCTGAACCGGT
AGATGACGAAGAACTCGACGCTATCGACGGCAGCGTGGCGGAAGGGGATGAGGATATCGCCCCGGAAGCGGAAAGCGAT
GACGACGTTGCGGATGACGCTGACGAGTAA
>gyrA_Avian_53
ATGAGCGACCTTGCGAGAGAAATTACACCGGTCAACATTGAGGAAGAGCTGAAGAGCTCCTATCTGGATTATGCGATGT
CGGTCATTGTTGGCCGTGCGCTGCCGGATGTCCGAGATGGCCTGAAGCCGGTACACCGTCGCGTACTTTACGCCATGAA
CGTATTGGGCAATGACTGGAACAAAGCCTATAAAAAATCTGCCCGTGTCGTTGGTGACGTAATCGGTAAATACCATCCC
CACGGCGATTCCGCAGTGTATGACACCATCGTTCGTATGGCGCAGCCATTCTCGCTGCGTTACATGCTGGTGGATGGTC
AGGGTAACTTCGGTTCTATTGACGGCGACTCCGCGGCGGCAATGCGTTATACGGAGATCCGTCTGGCGAAAATCGCCCA
CGAACTGATGGCCGATCTCGAAAAAGAGACGGTGGATTTCGTGGATAACTATGACGGTACGGAAAAAATTCCGGACGTC
ATGCCGACCAAAATTCCGAATCTGCTGGTGAACGGTTCTTCCGGTATCGCAGTAGGTATGGCGACGAATATCCCGCCGC
ACAACCTGACGGAAGTGATTAACGGCTGCCTGGCGTATATCGACAACGAAGACATCAGCATTGAAGGGCTGATGGAACA
TATTCCGGGTCCGGACTTCCCGACCGCCGCGATCATCAACGGTCGTCGTGGTATCGAAGAAGCCTACCGTACCGGTCGT
GGAAAAGTGTACATTCGCGCCCGCGCGGAAGTTGAAGCTGACGCGAAAACGGGCCGTGAAACCATCATTGTCCATGAAA
TTCCCTATCAGGTGAACAAAGCGCGCCTGATCGAGAAAATCGCCGAGCTGGTGAAAGATAAACGCGTGGAAGGCATCAG
CGCGCTGCGTGACGAATCCGACAAAGACGGGATGCGCATCGTGATTGAAGTAAAACGCGATGCGGTGGGCGAGGTGGTG
CTTAATAATCTCTACTCCCAGACCCAGCTACAGGTTTCCTTCGGTATTAACATGGTGGCGCTGCATCACGGCCAGCCGA
AGATCATGAACCTGAAAGATATCATTTCAGCGTTCGTGCGCCACCGCCGTGAAGTGGTGACGCGTCGGACTATTTTTGA
ACTGCGTAAAGCCCGTGACCGCGCGCATATCCTTGAAGCTCTGGCGATTGCGCTGGCCAACATCGATCCGATTATCGAA
CTGATTCGCCGTGCGCCAACGCCGGCGGAAGCGAAAGCGGCGCTGATTTCGCGTCCGTGGGATCTGGGCAACGTTGCTG
CGATGCTGGAGCGCGCCGGTGACGACGCCGCGCGTCCGGAATGGCTGGAGCCAGAATTTGGCGTGCGTGACGGTCAGTA
TTACCTGACTGAGCAGCAGGCGCAGGCGATTCTGGATCTGCGGTTGCAGAAACTGACCGGCCTGGAGCATGAAAAACTG
CTCGACGAATACAAAGAGTTGCTGGAGCAGATTGCTGAACTACTGCACATTCTGGGCAGCGCCGATCGCCTGATGGAAG
TGATCCGCGAAGAGATGGAGTTAATTCGCGATCAGTTCGGCGATGAGCGTCGTACCGAAATCACCGCCAACAGCGCCGA
TATTAATATCGAAGATCTGATTAGCCAGGAAGATGTTGTCGTGACGCTGTCTCACCAGGGTTACGTCAAATATCAACCG
CTGACAGATTACGAAGCGCAACGTCGTGGTGGGAAAGGTAAATCTGCCGCGCGTATTAAAGAAGAAGACTTTATCGACC
GTCTGCTGGTGGCCAACACCCATGACACCATCCTCTGCTTCTCCAGCCGTGGTCGTTTGTACTGGATGAAGGTTTATCA
GTTGCCGGAAGCCAGCCGTGGCGCGCGCGGTCGTCCGATCGTTAACCTGCTGCCGCTGGAAGCCAACGAACGTATCACC
GCGATTCTGCCGGTTCGTGAATACGAAGAAGGCGTCAACGTCTTTATGGCGACCGCCAGCGGTACCGTGAAGAAAACGG
CGCTGACCGAATTCAGCCGTCCGCGTTCCGCCGGTATTATCGCGGTGAACCTCAACGACGGCGACGAGCTGATTGGCGT
TGACCTGACTTCTGGTTCTGACGAAGTCATGCTGTTCTCGGCCGCGGGTAAAGTGGTGCGTTTCAAAGAAGACGCCGTC
CGTGCGATGGGGCGTACCGCGACCGGTGTGCGCGGTATTAAGCTGGCGGGAGACGATAAAGTAGTTTCTCTGATCATCC
CACGCGGCGAAGGCGCTATTCTGACCGTAACGCAAAACGGCTACGGGAAGCGTACCGCAGCGGACGAGTACCCGACCAA
GTCTCGTGCGACGCAGGGCGTTATCTCTATCAAAGTGACCGAGCGCAACGGTTCCGTTGTCGGTGCGGTACAGGTAGAC
GATTGCGACCAGATCATGATGATCACGGATGCCGGTACTCTGGTGCGTACCCGAGTGTCTGAGATCAGCGTAGTGGGAC
GTAATACCCAGGGCGTTATCCTTATCCGCACGGCGGAAGACGAAAACGTGGTGGGTCTGCAACGCGTTGCTGAACCGGT
AGATGACGAAGAACTCGACGCTATCGACGGCAGCGTGGCGGAAGGGGATGAGGATATCGCCCCGGAAGCGGAAAGCGAT
GACGACGTTGCGGATGACGCTGACGAGTAA
>gyrA_Avian_54
ATGAGCGACCTTGCGAGAGAAATTACACCGGTCAACATTGAGGAAGAGCTGAAGAGCTCCTATCTGGATTATGCGATGT
CGGTCATTGTTGGCCGTGCGCTGCCGGATGTCCGAGATGGCCTGAAGCCGGTACACCGTCGCGTACTTTACGCCATGAA
CGTATTGGGCAATGACTGGAACAAAGCCTATAAAAAATCTGCCCGTGTCGTTGGTGACGTAATCGGTAAATACCATCCC
CACGGCGATTCCGCAGTGTATGACACCATCGTTCGTATGGCGCAGCCATTCTCGCTGCGTTACATGCTGGTGGATGGTC
AGGGTAACTTCGGTTCTATTGACGGCGACTCCGCGGCGGCAATGCGTTATACGGAGATCCGTCTGGCGAAAATCGCCCA
CGAACTGATGGCCGATCTCGAAAAAGAGACGGTGGATTTCGTGGATAACTATGACGGTACGGAAAAAATTCCGGACGTC
ATGCCGACCAAAATTCCGAATCTGCTGGTGAACGGTTCTTCCGGTATCGCAGTAGGTATGGCGACGAATATCCCGCCGC
ACAACCTGACGGAAGTGATTAACGGCTGCCTGGCGTATATCGACAACGAAGACATCAGCATTGAAGGGCTGATGGAACA
TATTCCGGGTCCGGACTTCCCGACCGCCGCGATCATCAACGGTCGTCGTGGTATCGAAGAAGCCTACCGTACCGGTCGT
GGAAAAGTGTACATTCGCGCCCGCGCGGAAGTTGAAGCTGACGCGAAAACGGGCCGTGAAACCATCATTGTCCATGAAA
TTCCCTATCAGGTGAACAAAGCGCGCCTGATCGAGAAAATCGCCGAGCTGGTGAAAGATAAACGCGTGGAAGGCATCAG
CGCGCTGCGTGACGAATCCGACAAAGACGGGATGCGCATCGTGATTGAAGTAAAACGCGATGCGGTGGGCGAGGTGGTG
CTTAATAATCTCTACTCCCAGACCCAGCTACAGGTTTCCTTCGGTATTAACATGGTGGCGCTGCATCACGGCCAGCCGA
AGATCATGAACCTGAAAGATATCATTTCAGCGTTCGTGCGCCACCGCCGTGAAGTGGTGACGCGTCGGACTATTTTTGA
ACTGCGTAAAGCCCGTGACCGCGCGCATATCCTTGAAGCTCTGGCGATTGCGCTGGCCAACATCGATCCGATTATCGAA
CTGATTCGCCGTGCGCCAACGCCGGCGGAAGCGAAAGCGGCGCTGATTTCGCGTCCGTGGGATCTGGGCAACGTTGCTG
CGATGCTGGAGCGCGCCGGTGACGACGCCGCGCGTCCGGAATGGCTGGAGCCAGAATTTGGCGTGCGTGACGGTCAGTA
TTACCTGACTGAGCAGCAGGCGCAGGCGATTCTGGATCTGCGGTTGCAGAAACTGACCGGCCTGGAGCATGAAAAACTG
CTCGACGAATACAAAGAGTTGCTGGAGCAGATTGCTGAACTACTGCACATTCTGGGCAGCGCCGATCGCCTGATGGAAG
TGATCCGCGAAGAGATGGAGTTAATTCGCGATCAGTTCGGCGATGAGCGTCGTACCGAAATCACCGCCAACAGCGCCGA
TATTAATATCGAAGATCTGATTAGCCAGGAAGATGTTGTCGTGACGCTGTCTCACCAGGGTTACGTCAAATATCAACCG
CTGACAGATTACGAAGCGCAACGTCGTGGTGGGAAAGGTAAATCTGCCGCGCGTATTAAAGAAGAAGACTTTATCGACC
GTCTGCTGGTGGCCAACACCCATGACACCATCCTCTGCTTCTCCAGCCGTGGTCGTTTGTACTGGATGAAGGTTTATCA
GTTGCCGGAAGCCAGCCGTGGCGCGCGCGGTCGTCCGATCGTTAACCTGCTGCCGCTGGAAGCCAACGAACGTATCACC
GCGATTCTGCCGGTTCGTGAATACGAAGAAGGCGTCAACGTCTTTATGGCGACCGCCAGCGGTACCGTGAAGAAAACGG
CGCTGACCGAATTCAGCCGTCCGCGTTCCGCCGGTATTATCGCGGTGAACCTCAACGACGGCGACGAGCTGATTGGCGT
TGACCTGACTTCTGGTTCTGACGAAGTCATGCTGTTCTCGGCCGCGGGTAAAGTGGTGCGTTTCAAAGAAGACGCCGTC
CGTGCGATGGGGCGTACCGCGACCGGTGTGCGCGGTATTAAGCTGGCGGGAGACGATAAAGTAGTTTCTCTGATCATCC
CACGCGGCGAAGGCGCTATTCTGACCGTAACGCAAAACGGCTACGGGAAGCGTACCGCAGCGGACGAGTACCCGACCAA
GTCTCGTGCGACGCAGGGCGTTATCTCTATCAAAGTGACCGAGCGCAACGGTTCCGTTGTCGGTGCGGTACAGGTAGAC
GATTGCGACCAGATCATGATGATCACGGATGCCGGTACTCTGGTGCGTACCCGAGTGTCTGAGATCAGCGTAGTGGGAC
GTAATACCCAGGGCGTTATCCTTATCCGCACGGCGGAAGACGAAAACGTGGTGGGTCTGCAACGCGTTGCTGAACCGGT
AGATGACGAAGAACTCGACGCTATCGACGGCAGCGTGGCGGAAGGGGATGAGGATATCGCCCCGGAAGCGGAAAGCGAT
GACGACGTTGCGGATGACGCTGACGAGTAA
>gyrA_Avian_55
ATGAGCGACCTTGCGAGAGAAATTACACCGGTCAACATTGAGGAAGAGCTGAAGAGCTCCTATCTGGATTATGCGATGT
CGGTCATTGTTGGCCGTGCGCTGCCGGATGTCCGAGATGGCCTGAAGCCGGTACACCGTCGCGTACTTTACGCCATGAA
CGTATTGGGCAATGACTGGAACAAAGCCTATAAAAAATCTGCCCGTGTCGTTGGTGACGTAATCGGTAAATACCATCCC
CACGGCGATTCCGCAGTGTATGACACCATCGTTCGTATGGCGCAGCCATTCTCGCTGCGTTACATGCTGGTGGATGGTC
AGGGTAACTTCGGTTCTATTGACGGCGACTCCGCGGCGGCAATGCGTTATACGGAGATCCGTCTGGCGAAAATCGCCCA
CGAACTGATGGCCGATCTCGAAAAAGAGACGGTGGATTTCGTGGATAACTATGACGGTACGGAAAAAATTCCGGACGTC
ATGCCGACCAAAATTCCGAATCTGCTGGTGAACGGTTCTTCCGGTATCGCAGTAGGTATGGCGACGAATATCCCGCCGC
ACAACCTGACGGAAGTGATTAACGGCTGCCTGGCGTATATCGACAACGAAGACATCAGCATTGAAGGGCTGATGGAACA
TATTCCGGGTCCGGACTTCCCGACCGCCGCGATCATCAACGGTCGTCGTGGTATCGAAGAAGCCTACCGTACCGGTCGT
GGAAAAGTGTACATTCGCGCCCGCGCGGAAGTTGAAGCTGACGCGAAAACGGGCCGTGAAACCATCATTGTCCATGAAA
TTCCCTATCAGGTGAACAAAGCGCGCCTGATCGAGAAAATCGCCGAGCTGGTGAAAGATAAACGCGTGGAAGGCATCAG
CGCGCTGCGTGACGAATCCGACAAAGACGGGATGCGCATCGTGATTGAAGTAAAACGCGATGCGGTGGGCGAGGTGGTG
CTTAATAATCTCTACTCCCAGACCCAGCTACAGGTTTCCTTCGGTATTAACATGGTGGCGCTGCATCACGGCCAGCCGA
AGATCATGAACCTGAAAGATATCATTTCAGCGTTCGTGCGCCACCGCCGTGAAGTGGTGACGCGTCGGACTATTTTTGA
ACTGCGTAAAGCCCGTGACCGCGCGCATATCCTTGAAGCTCTGGCGATTGCGCTGGCCAACATCGATCCGATTATCGAA
CTGATTCGCCGTGCGCCAACGCCGGCGGAAGCGAAAGCGGCGCTGATTTCGCGTCCGTGGGATCTGGGCAACGTTGCTG
CGATGCTGGAGCGCGCCGGTGACGACGCCGCGCGTCCGGAATGGCTGGAGCCAGAATTTGGCGTGCGTGACGGTCAGTA
TTACCTGACTGAGCAGCAGGCGCAGGCGATTCTGGATCTGCGGTTGCAGAAACTGACCGGCCTGGAGCATGAAAAACTG
CTCGACGAATACAAAGAGTTGCTGGAGCAGATTGCTGAACTACTGCACATTCTGGGCAGCGCCGATCGCCTGATGGAAG
TGATCCGCGAAGAGATGGAGTTAATTCGCGATCAGTTCGGCGATGAGCGTCGTACCGAAATCACCGCCAACAGCGCCGA
TATTAATATCGAAGATCTGATTAGCCAGGAAGATGTTGTCGTGACGCTGTCTCACCAGGGTTACGTCAAATATCAACCG
CTGACAGATTACGAAGCGCAACGTCGTGGTGGGAAAGGTAAATCTGCCGCGCGTATTAAAGAAGAAGACTTTATCGACC
GTCTGCTGGTGGCCAACACCCATGACACCATCCTCTGCTTCTCCAGCCGTGGTCGTTTGTACTGGATGAAGGTTTATCA
GTTGCCGGAAGCCAGCCGTGGCGCGCGCGGTCGTCCGATCGTTAACCTGCTGCCGCTGGAAGCCAACGAACGTATCACC
GCGATTCTGCCGGTTCGTGAATACGAAGAAGGCGTCAACGTCTTTATGGCGACCGCCAGCGGTACCGTGAAGAAAACGG
CGCTGACCGAATTCAGCCGTCCGCGTTCCGCCGGTATTATCGCGGTGAACCTCAACGACGGCGACGAGCTGATTGGCGT
TGACCTGACTTCTGGTTCTGACGAAGTCATGCTGTTCTCGGCCGCGGGTAAAGTGGTGCGTTTCAAAGAAGACGCCGTC
CGTGCGATGGGGCGTACCGCGACCGGTGTGCGCGGTATTAAGCTGGCGGGAGACGATAAAGTAGTTTCTCTGATCATCC
CACGCGGCGAAGGCGCTATTCTGACCGTAACGCAAAACGGCTACGGGAAGCGTACCGCAGCGGACGAGTACCCGACCAA
GTCTCGTGCGACGCAGGGCGTTATCTCTATCAAAGTGACCGAGCGCAACGGTTCCGTTGTCGGTGCGGTACAGGTAGAC
GATTGCGACCAGATCATGATGATCACGGATGCCGGTACTCTGGTGCGTACCCGAGTGTCTGAGATCAGCGTAGTGGGAC
GTAATACCCAGGGCGTTATCCTTATCCGCACGGCGGAAGACGAAAACGTGGTGGGTCTGCAACGCGTTGCTGAACCGGT
AGATGACGAAGAACTCGACGCTATCGACGGCAGCGTGGCGGAAGGGGATGAGGATATCGCCCCGGAAGCGGAAAGCGAT
GACGACGTTGCGGATGACGCTGACGAGTAA
>gyrA_Avian_56
ATGAGCGACCTTGCGAGAGAAATTACACCGGTCAACATTGAGGAAGAGCTGAAGAGCTCCTATCTGGATTATGCGATGT
CGGTCATTGTTGGCCGTGCGCTGCCGGATGTCCGAGATGGCCTGAAGCCGGTACACCGTCGCGTACTTTACGCCATGAA
CGTATTGGGCAATGACTGGAACAAAGCCTATAAAAAATCTGCCCGTGTCGTTGGTGACGTAATCGGTAAATACCATCCC
CACGGCGATTCCGCAGTGTATGACACCATCGTTCGTATGGCGCAGCCATTCTCGCTGCGTTACATGCTGGTGGATGGTC
AGGGTAACTTCGGTTCTATTGACGGCGACTCCGCGGCGGCAATGCGTTATACGGAGATCCGTCTGGCGAAAATCGCCCA
CGAACTGATGGCCGATCTCGAAAAAGAGACGGTGGATTTCGTGGATAACTATGACGGTACGGAAAAAATTCCGGACGTC
ATGCCGACCAAAATTCCGAATCTGCTGGTGAACGGTTCTTCCGGTATCGCAGTAGGTATGGCGACGAATATCCCGCCGC
ACAACCTGACGGAAGTGATTAACGGCTGCCTGGCGTATATCGACAACGAAGACATCAGCATTGAAGGGCTGATGGAACA
TATTCCGGGTCCGGACTTCCCGACCGCCGCGATCATCAACGGTCGTCGTGGTATCGAAGAAGCCTACCGTACCGGTCGT
GGAAAAGTGTACATTCGCGCCCGCGCGGAAGTTGAAGCTGACGCGAAAACGGGCCGTGAAACCATCATTGTCCATGAAA
TTCCCTATCAGGTGAACAAAGCGCGCCTGATCGAGAAAATCGCCGAGCTGGTGAAAGATAAACGCGTGGAAGGCATCAG
CGCGCTGCGTGACGAATCCGACAAAGACGGGATGCGCATCGTGATTGAAGTAAAACGCGATGCGGTGGGCGAGGTGGTG
CTTAATAATCTCTACTCCCAGACCCAGCTACAGGTTTCCTTCGGTATTAACATGGTGGCGCTGCATCACGGCCAGCCGA
AGATCATGAACCTGAAAGATATCATTTCAGCGTTCGTGCGCCACCGCCGTGAAGTGGTGACGCGTCGGACTATTTTTGA
ACTGCGTAAAGCCCGTGACCGCGCGCATATCCTTGAAGCTCTGGCGATTGCGCTGGCCAACATCGATCCGATTATCGAA
CTGATTCGCCGTGCGCCAACGCCGGCGGAAGCGAAAGCGGCGCTGATTTCGCGTCCGTGGGATCTGGGCAACGTTGCTG
CGATGCTGGAGCGCGCCGGTGACGACGCCGCGCGTCCGGAATGGCTGGAGCCAGAATTTGGCGTGCGTGACGGTCAGTA
TTACCTGACTGAGCAGCAGGCGCAGGCGATTCTGGATCTGCGGTTGCAGAAACTGACCGGCCTGGAGCATGAAAAACTG
CTCGACGAATACAAAGAGTTGCTGGAGCAGATTGCTGAACTACTGCACATTCTGGGCAGCGCCGATCGCCTGATGGAAG
TGATCCGCGAAGAGATGGAGTTAATTCGCGATCAGTTCGGCGATGAGCGTCGTACCGAAATCACCGCCAACAGCGCCGA
TATTAATATCGAAGATCTGATTAGCCAGGAAGATGTTGTCGTGACGCTGTCTCACCAGGGTTACGTCAAATATCAACCG
CTGACAGATTACGAAGCGCAACGTCGTGGTGGGAAAGGTAAATCTGCCGCGCGTATTAAAGAAGAAGACTTTATCGACC
GTCTGCTGGTGGCCAACACCCATGACACCATCCTCTGCTTCTCCAGCCGTGGTCGTTTGTACTGGATGAAGGTTTATCA
GTTGCCGGAAGCCAGCCGTGGCGCGCGCGGTCGTCCGATCGTTAACCTGCTGCCGCTGGAAGCCAACGAACGTATCACC
GCGATTCTGCCGGTTCGTGAATACGAAGAAGGCGTCAACGTCTTTATGGCGACCGCCAGCGGTACCGTGAAGAAAACGG
CGCTGACCGAATTCAGCCGTCCGCGTTCCGCCGGTATTATCGCGGTGAACCTCAACGACGGCGACGAGCTGATTGGCGT
TGACCTGACTTCTGGTTCTGACGAAGTCATGCTGTTCTCGGCCGCGGGTAAAGTGGTGCGTTTCAAAGAAGACGCCGTC
CGTGCGATGGGGCGTACCGCGACCGGTGTGCGCGGTATTAAGCTGGCGGGAGACGATAAAGTAGTTTCTCTGATCATCC
CACGCGGCGAAGGCGCTATTCTGACCGTAACGCAAAACGGCTACGGGAAGCGTACCGCAGCGGACGAGTACCCGACCAA
GTCTCGTGCGACGCAGGGCGTTATCTCTATCAAAGTGACCGAGCGCAACGGTTCCGTTGTCGGTGCGGTACAGGTAGAC
GATTGCGACCAGATCATGATGATCACGGATGCCGGTACTCTGGTGCGTACCCGAGTGTCTGAGATCAGCGTAGTGGGAC
GTAATACCCAGGGCGTTATCCTTATCCGCACGGCGGAAGACGAAAACGTGGTGGGTCTGCAACGCGTTGCTGAACCGGT
AGATGACGAAGAACTCGACGCTATCGACGGCAGCGTGGCGGAAGGGGATGAGGATATCGCCCCGGAAGCGGAAAGCGAT
GACGACGTTGCGGATGACGCTGACGAGTAA
>gyrA_Avian_57
ATGAGCGACCTTGCGAGAGAAATTACACCGGTCAACATTGAGGAAGAGCTGAAGAGCTCCTATCTGGATTATGCGATGT
CGGTCATTGTTGGCCGTGCGCTGCCGGATGTCCGAGATGGCCTGAAGCCGGTACACCGTCGCGTACTTTACGCCATGAA
CGTATTGGGCAATGACTGGAACAAAGCCTATAAAAAATCTGCCCGTGTCGTTGGTGACGTAATCGGTAAATACCATCCC
CACGGCGATTCCGCAGTGTATGACACCATCGTTCGTATGGCGCAGCCATTCTCGCTGCGTTACATGCTGGTGGATGGTC
AGGGTAACTTCGGTTCTATTGACGGCGACTCCGCGGCGGCAATGCGTTATACGGAGATCCGTCTGGCGAAAATCGCCCA
CGAACTGATGGCCGATCTCGAAAAAGAGACGGTGGATTTCGTGGATAACTATGACGGTACGGAAAAAATTCCGGACGTC
ATGCCGACCAAAATTCCGAATCTGCTGGTGAACGGTTCTTCCGGTATCGCAGTAGGTATGGCGACGAATATCCCGCCGC
ACAACCTGACGGAAGTGATTAACGGCTGCCTGGCGTATATCGACAACGAAGACATCAGCATTGAAGGGCTGATGGAACA
TATTCCGGGTCCGGACTTCCCGACCGCCGCGATCATCAACGGTCGTCGTGGTATCGAAGAAGCCTACCGTACCGGTCGT
GGAAAAGTGTACATTCGCGCCCGCGCGGAAGTTGAAGCTGACGCGAAAACGGGCCGTGAAACCATCATTGTCCATGAAA
TTCCCTATCAGGTGAACAAAGCGCGCCTGATCGAGAAAATCGCCGAGCTGGTGAAAGATAAACGCGTGGAAGGCATCAG
CGCGCTGCGTGACGAATCCGACAAAGACGGGATGCGCATCGTGATTGAAGTAAAACGCGATGCGGTGGGCGAGGTGGTG
CTTAATAATCTCTACTCCCAGACCCAGCTACAGGTTTCCTTCGGTATTAACATGGTGGCGCTGCATCACGGCCAGCCGA
AGATCATGAACCTGAAAGATATCATTTCAGCGTTCGTGCGCCACCGCCGTGAAGTGGTGACGCGTCGGACTATTTTTGA
ACTGCGTAAAGCCCGTGACCGCGCGCATATCCTTGAAGCTCTGGCGATTGCGCTGGCCAACATCGATCCGATTATCGAA
CTGATTCGCCGTGCGCCAACGCCGGCGGAAGCGAAAGCGGCGCTGATTTCGCGTCCGTGGGATCTGGGCAACGTTGCTG
CGATGCTGGAGCGCGCCGGTGACGACGCCGCGCGTCCGGAATGGCTGGAGCCAGAATTTGGCGTGCGTGACGGTCAGTA
TTACCTGACTGAGCAGCAGGCGCAGGCGATTCTGGATCTGCGGTTGCAGAAACTGACCGGCCTGGAGCATGAAAAACTG
CTCGACGAATACAAAGAGTTGCTGGAGCAGATTGCTGAACTACTGCACATTCTGGGCAGCGCCGATCGCCTGATGGAAG
TGATCCGCGAAGAGATGGAGTTAATTCGCGATCAGTTCGGCGATGAGCGTCGTACCGAAATCACCGCCAACAGCGCCGA
TATTAATATCGAAGATCTGATTAGCCAGGAAGATGTTGTCGTGACGCTGTCTCACCAGGGTTACGTCAAATATCAACCG
CTGACAGATTACGAAGCGCAACGTCGTGGTGGGAAAGGTAAATCTGCCGCGCGTATTAAAGAAGAAGACTTTATCGACC
GTCTGCTGGTGGCCAACACCCATGACACCATCCTCTGCTTCTCCAGCCGTGGTCGTTTGTACTGGATGAAGGTTTATCA
GTTGCCGGAAGCCAGCCGTGGCGCGCGCGGTCGTCCGATCGTTAACCTGCTGCCGCTGGAAGCCAACGAACGTATCACC
GCGATTCTGCCGGTTCGTGAATACGAAGAAGGCGTCAACGTCTTTATGGCGACCGCCAGCGGTACCGTGAAGAAAACGG
CGCTGACCGAATTCAGCCGTCCGCGTTCCGCCGGTATTATCGCGGTGAACCTCAACGACGGCGACGAGCTGATTGGCGT
TGACCTGACTTCTGGTTCTGACGAAGTCATGCTGTTCTCGGCCGCGGGTAAAGTGGTGCGTTTCAAAGAAGACGCCGTC
CGTGCGATGGGGCGTACCGCGACCGGTGTGCGCGGTATTAAGCTGGCGGGAGACGATAAAGTAGTTTCTCTGATCATCC
CACGCGGCGAAGGCGCTATTCTGACCGTAACGCAAAACGGCTACGGGAAGCGTACCGCAGCGGACGAGTACCCGACCAA
GTCTCGTGCGACGCAGGGCGTTATCTCTATCAAAGTGACCGAGCGCAACGGTTCCGTTGTCGGTGCGGTACAGGTAGAC
GATTGCGACCAGATCATGATGATCACGGATGCCGGTACTCTGGTGCGTACCCGAGTGTCTGAGATCAGCGTAGTGGGAC
GTAATACCCAGGGCGTTATCCTTATCCGCACGGCGGAAGACGAAAACGTGGTGGGTCTGCAACGCGTTGCTGAACCGGT
AGATGACGAAGAACTCGACGCTATCGACGGCAGCGTGGCGGAAGGGGATGAGGATATCGCCCCGGAAGCGGAAAGCGAT
GACGACGTTGCGGATGACGCTGACGAGTAA
>gyrA_Avian_58
ATGAGCGACCTTGCGAGAGAAATTACACCGGTCAACATTGAGGAAGAGCTGAAGAGCTCCTATCTGGATTATGCGATGT
CGGTCATTGTTGGCCGTGCGCTGCCGGATGTCCGAGATGGCCTGAAGCCGGTACACCGTCGCGTACTTTACGCCATGAA
CGTATTGGGCAATGACTGGAACAAAGCCTATAAAAAATCTGCCCGTGTCGTTGGTGACGTAATCGGTAAATACCATCCC
CACGGCGATTCCGCAGTGTATGACACCATCGTTCGTATGGCGCAGCCATTCTCGCTGCGTTACATGCTGGTGGATGGTC
AGGGTAACTTCGGTTCTATTGACGGCGACTCCGCGGCGGCAATGCGTTATACGGAGATCCGTCTGGCGAAAATCGCCCA
CGAACTGATGGCCGATCTCGAAAAAGAGACGGTGGATTTCGTGGATAACTATGACGGTACGGAAAAAATTCCGGACGTC
ATGCCGACCAAAATTCCGAATCTGCTGGTGAACGGTTCTTCCGGTATCGCAGTAGGTATGGCGACGAATATCCCGCCGC
ACAACCTGACGGAAGTGATTAACGGCTGCCTGGCGTATATCGACAACGAAGACATCAGCATTGAAGGGCTGATGGAACA
TATTCCGGGTCCGGACTTCCCGACCGCCGCGATCATCAACGGTCGTCGTGGTATCGAAGAAGCCTACCGTACCGGTCGT
GGAAAAGTGTACATTCGCGCCCGCGCGGAAGTTGAAGCTGACGCGAAAACGGGCCGTGAAACCATCATTGTCCATGAAA
TTCCCTATCAGGTGAACAAAGCGCGCCTGATCGAGAAAATCGCCGAGCTGGTGAAAGATAAACGCGTGGAAGGCATCAG
CGCGCTGCGTGACGAATCCGACAAAGACGGGATGCGCATCGTGATTGAAGTAAAACGCGATGCGGTGGGCGAGGTGGTG
CTTAATAATCTCTACTCCCAGACCCAGCTACAGGTTTCCTTCGGTATTAACATGGTGGCGCTGCATCACGGCCAGCCGA
AGATCATGAACCTGAAAGATATCATTTCAGCGTTCGTGCGCCACCGCCGTGAAGTGGTGACGCGTCGGACTATTTTTGA
ACTGCGTAAAGCCCGTGACCGCGCGCATATCCTTGAAGCTCTGGCGATTGCGCTGGCCAACATCGATCCGATTATCGAA
CTGATTCGCCGTGCGCCAACGCCGGCGGAAGCGAAAGCGGCGCTGATTTCGCGTCCGTGGGATCTGGGCAACGTTGCTG
CGATGCTGGAGCGCGCCGGTGACGACGCCGCGCGTCCGGAATGGCTGGAGCCAGAATTTGGCGTGCGTGACGGTCAGTA
TTACCTGACTGAGCAGCAGGCGCAGGCGATTCTGGATCTGCGGTTGCAGAAACTGACCGGCCTGGAGCATGAAAAACTG
CTCGACGAATACAAAGAGTTGCTGGAGCAGATTGCTGAACTACTGCACATTCTGGGCAGCGCCGATCGCCTGATGGAAG
TGATCCGCGAAGAGATGGAGTTAATTCGCGATCAGTTCGGCGATGAGCGTCGTACCGAAATCACCGCCAACAGCGCCGA
TATTAATATCGAAGATCTGATTAGCCAGGAAGATGTTGTCGTGACGCTGTCTCACCAGGGTTACGTCAAATATCAACCG
CTGACAGATTACGAAGCGCAACGTCGTGGTGGGAAAGGTAAATCTGCCGCGCGTATTAAAGAAGAAGACTTTATCGACC
GTCTGCTGGTGGCCAACACCCATGACACCATCCTCTGCTTCTCCAGCCGTGGTCGTTTGTACTGGATGAAGGTTTATCA
GTTGCCGGAAGCCAGCCGTGGCGCGCGCGGTCGTCCGATCGTTAACCTGCTGCCGCTGGAAGCCAACGAACGTATCACC
GCGATTCTGCCGGTTCGTGAATACGAAGAAGGCGTCAACGTCTTTATGGCGACCGCCAGCGGTACCGTGAAGAAAACGG
CGCTGACCGAATTCAGCCGTCCGCGTTCCGCCGGTATTATCGCGGTGAACCTCAACGACGGCGACGAGCTGATTGGCGT
TGACCTGACTTCTGGTTCTGACGAAGTCATGCTGTTCTCGGCCGCGGGTAAAGTGGTGCGTTTCAAAGAAGACGCCGTC
CGTGCGATGGGGCGTACCGCGACCGGTGTGCGCGGTATTAAGCTGGCGGGAGACGATAAAGTAGTTTCTCTGATCATCC
CACGCGGCGAAGGCGCTATTCTGACCGTAACGCAAAACGGCTACGGGAAGCGTACCGCAGCGGACGAGTACCCGACCAA
GTCTCGTGCGACGCAGGGCGTTATCTCTATCAAAGTGACCGAGCGCAACGGTTCCGTTGTCGGTGCGGTACAGGTAGAC
GATTGCGACCAGATCATGATGATCACGGATGCCGGTACTCTGGTGCGTACCCGAGTGTCTGAGATCAGCGTAGTGGGAC
GTAATACCCAGGGCGTTATCCTTATCCGCACGGCGGAAGACGAAAACGTGGTGGGTCTGCAACGCGTTGCTGAACCGGT
AGATGACGAAGAACTCGACGCTATCGACGGCAGCGTGGCGGAAGGGGATGAGGATATCGCCCCGGAAGCGGAAAGCGAT
GACGACGTTGCGGATGACGCTGACGAGTAA
>gyrA_Avian_59
ATGAGCGACCTTGCGAGAGAAATTACACCGGTCAACATTGAGGAAGAGCTGAAGAGCTCCTATCTGGATTATGCGATGT
CGGTCATTGTTGGCCGTGCGCTGCCGGATGTCCGAGATGGCCTGAAGCCGGTACACCGTCGCGTACTTTACGCCATGAA
CGTATTGGGCAATGACTGGAACAAAGCCTATAAAAAATCTGCCCGTGTCGTTGGTGACGTAATCGGTAAATACCATCCC
CACGGCGATTCCGCAGTGTATGACACCATCGTTCGTATGGCGCAGCCATTCTCGCTGCGTTACATGCTGGTGGATGGTC
AGGGTAACTTCGGTTCTATTGACGGCGACTCCGCGGCGGCAATGCGTTATACGGAGATCCGTCTGGCGAAAATCGCCCA
CGAACTGATGGCCGATCTCGAAAAAGAGACGGTGGATTTCGTGGATAACTATGACGGTACGGAAAAAATTCCGGACGTC
ATGCCGACCAAAATTCCGAATCTGCTGGTGAACGGTTCTTCCGGTATCGCAGTAGGTATGGCGACGAATATCCCGCCGC
ACAACCTGACGGAAGTGATTAACGGCTGCCTGGCGTATATCGACAACGAAGACATCAGCATTGAAGGGCTGATGGAACA
TATTCCGGGTCCGGACTTCCCGACCGCCGCGATCATCAACGGTCGTCGTGGTATCGAAGAAGCCTACCGTACCGGTCGT
GGAAAAGTGTACATTCGCGCCCGCGCGGAAGTTGAAGCTGACGCGAAAACGGGCCGTGAAACCATCATTGTCCATGAAA
TTCCCTATCAGGTGAACAAAGCGCGCCTGATCGAGAAAATCGCCGAGCTGGTGAAAGATAAACGCGTGGAAGGCATCAG
CGCGCTGCGTGACGAATCCGACAAAGACGGGATGCGCATCGTGATTGAAGTAAAACGCGATGCGGTGGGCGAGGTGGTG
CTTAATAATCTCTACTCCCAGACCCAGCTACAGGTTTCCTTCGGTATTAACATGGTGGCGCTGCATCACGGCCAGCCGA
AGATCATGAACCTGAAAGATATCATTTCAGCGTTCGTGCGCCACCGCCGTGAAGTGGTGACGCGTCGGACTATTTTTGA
ACTGCGTAAAGCCCGTGACCGCGCGCATATCCTTGAAGCTCTGGCGATTGCGCTGGCCAACATCGATCCGATTATCGAA
CTGATTCGCCGTGCGCCAACGCCGGCGGAAGCGAAAGCGGCGCTGATTTCGCGTCCGTGGGATCTGGGCAACGTTGCTG
CGATGCTGGAGCGCGCCGGTGACGACGCCGCGCGTCCGGAATGGCTGGAGCCAGAATTTGGCGTGCGTGACGGTCAGTA
TTACCTGACTGAGCAGCAGGCGCAGGCGATTCTGGATCTGCGGTTGCAGAAACTGACCGGCCTGGAGCATGAAAAACTG
CTCGACGAATACAAAGAGTTGCTGGAGCAGATTGCTGAACTACTGCACATTCTGGGCAGCGCCGATCGCCTGATGGAAG
TGATCCGCGAAGAGATGGAGTTAATTCGCGATCAGTTCGGCGATGAGCGTCGTACCGAAATCACCGCCAACAGCGCCGA
TATTAATATCGAAGATCTGATTAGCCAGGAAGATGTTGTCGTGACGCTGTCTCACCAGGGTTACGTCAAATATCAACCG
CTGACAGATTACGAAGCGCAACGTCGTGGTGGGAAAGGTAAATCTGCCGCGCGTATTAAAGAAGAAGACTTTATCGACC
GTCTGCTGGTGGCCAACACCCATGACACCATCCTCTGCTTCTCCAGCCGTGGTCGTTTGTACTGGATGAAGGTTTATCA
GTTGCCGGAAGCCAGCCGTGGCGCGCGCGGTCGTCCGATCGTTAACCTGCTGCCGCTGGAAGCCAACGAACGTATCACC
GCGATTCTGCCGGTTCGTGAATACGAAGAAGGCGTCAACGTCTTTATGGCGACCGCCAGCGGTACCGTGAAGAAAACGG
CGCTGACCGAATTCAGCCGTCCGCGTTCCGCCGGTATTATCGCGGTGAACCTCAACGACGGCGACGAGCTGATTGGCGT
TGACCTGACTTCTGGTTCTGACGAAGTCATGCTGTTCTCGGCCGCGGGTAAAGTGGTGCGTTTCAAAGAAGACGCCGTC
CGTGCGATGGGGCGTACCGCGACCGGTGTGCGCGGTATTAAGCTGGCGGGAGACGATAAAGTAGTTTCTCTGATCATCC
CACGCGGCGAAGGCGCTATTCTGACCGTAACGCAAAACGGCTACGGGAAGCGTACCGCAGCGGACGAGTACCCGACCAA
GTCTCGTGCGACGCAGGGCGTTATCTCTATCAAAGTGACCGAGCGCAACGGTTCCGTTGTCGGTGCGGTACAGGTAGAC
GATTGCGACCAGATCATGATGATCACGGATGCCGGTACTCTGGTGCGTACCCGAGTGTCTGAGATCAGCGTAGTGGGAC
GTAATACCCAGGGCGTTATCCTTATCCGCACGGCGGAAGACGAAAACGTGGTGGGTCTGCAACGCGTTGCTGAACCGGT
AGATGACGAAGAACTCGACGCTATCGACGGCAGCGTGGCGGAAGGGGATGAGGATATCGCCCCGGAAGCGGAAAGCGAT
GACGACGTTGCGGATGACGCTGACGAGTAA
>gyrA_Avian_60
ATGAGCGACCTTGCGAGAGAAATTACACCGGTCAACATTGAGGAAGAGCTGAAGAGCTCCTATCTGGATTATGCGATGT
CGGTCATTGTTGGCCGTGCGCTGCCGGATGTCCGAGATGGCCTGAAGCCGGTACACCGTCGCGTACTTTACGCCATGAA
CGTATTGGGCAATGACTGGAACAAAGCCTATAAAAAATCTGCCCGTGTCGTTGGTGACGTAATCGGTAAATACCATCCC
CACGGCGATTCCGCAGTGTATGACACCATCGTTCGTATGGCGCAGCCATTCTCGCTGCGTTACATGCTGGTGGATGGTC
AGGGTAACTTCGGTTCTATTGACGGCGACTCCGCGGCGGCAATGCGTTATACGGAGATCCGTCTGGCGAAAATCGCCCA
CGAACTGATGGCCGATCTCGAAAAAGAGACGGTGGATTTCGTGGATAACTATGACGGTACGGAAAAAATTCCGGACGTC
ATGCCGACCAAAATTCCGAATCTGCTGGTGAACGGTTCTTCCGGTATCGCAGTAGGTATGGCGACGAATATCCCGCCGC
ACAACCTGACGGAAGTGATTAACGGCTGCCTGGCGTATATCGACAACGAAGACATCAGCATTGAAGGGCTGATGGAACA
TATTCCGGGTCCGGACTTCCCGACCGCCGCGATCATCAACGGTCGTCGTGGTATCGAAGAAGCCTACCGTACCGGTCGT
GGAAAAGTGTACATTCGCGCCCGCGCGGAAGTTGAAGCTGACGCGAAAACGGGCCGTGAAACCATCATTGTCCATGAAA
TTCCCTATCAGGTGAACAAAGCGCGCCTGATCGAGAAAATCGCCGAGCTGGTGAAAGATAAACGCGTGGAAGGCATCAG
CGCGCTGCGTGACGAATCCGACAAAGACGGGATGCGCATCGTGATTGAAGTAAAACGCGATGCGGTGGGCGAGGTGGTG
CTTAATAATCTCTACTCCCAGACCCAGCTACAGGTTTCCTTCGGTATTAACATGGTGGCGCTGCATCACGGCCAGCCGA
AGATCATGAACCTGAAAGATATCATTTCAGCGTTCGTGCGCCACCGCCGTGAAGTGGTGACGCGTCGGACTATTTTTGA
ACTGCGTAAAGCCCGTGACCGCGCGCATATCCTTGAAGCTCTGGCGATTGCGCTGGCCAACATCGATCCGATTATCGAA
CTGATTCGCCGTGCGCCAACGCCGGCGGAAGCGAAAGCGGCGCTGATTTCGCGTCCGTGGGATCTGGGCAACGTTGCTG
CGATGCTGGAGCGCGCCGGTGACGACGCCGCGCGTCCGGAATGGCTGGAGCCAGAATTTGGCGTGCGTGACGGTCAGTA
TTACCTGACTGAGCAGCAGGCGCAGGCGATTCTGGATCTGCGGTTGCAGAAACTGACCGGCCTGGAGCATGAAAAACTG
CTCGACGAATACAAAGAGTTGCTGGAGCAGATTGCTGAACTACTGCACATTCTGGGCAGCGCCGATCGCCTGATGGAAG
TGATCCGCGAAGAGATGGAGTTAATTCGCGATCAGTTCGGCGATGAGCGTCGTACCGAAATCACCGCCAACAGCGCCGA
TATTAATATCGAAGATCTGATTAGCCAGGAAGATGTTGTCGTGACGCTGTCTCACCAGGGTTACGTCAAATATCAACCG
CTGACAGATTACGAAGCGCAACGTCGTGGTGGGAAAGGTAAATCTGCCGCGCGTATTAAAGAAGAAGACTTTATCGACC
GTCTGCTGGTGGCCAACACCCATGACACCATCCTCTGCTTCTCCAGCCGTGGTCGTTTGTACTGGATGAAGGTTTATCA
GTTGCCGGAAGCCAGCCGTGGCGCGCGCGGTCGTCCGATCGTTAACCTGCTGCCGCTGGAAGCCAACGAACGTATCACC
GCGATTCTGCCGGTTCGTGAATACGAAGAAGGCGTCAACGTCTTTATGGCGACCGCCAGCGGTACCGTGAAGAAAACGG
CGCTGACCGAATTCAGCCGTCCGCGTTCCGCCGGTATTATCGCGGTGAACCTCAACGACGGCGACGAGCTGATTGGCGT
TGACCTGACTTCTGGTTCTGACGAAGTCATGCTGTTCTCGGCCGCGGGTAAAGTGGTGCGTTTCAAAGAAGACGCCGTC
CGTGCGATGGGGCGTACCGCGACCGGTGTGCGCGGTATTAAGCTGGCGGGAGACGATAAAGTAGTTTCTCTGATCATCC
CACGCGGCGAAGGCGCTATTCTGACCGTAACGCAAAACGGCTACGGGAAGCGTACCGCAGCGGACGAGTACCCGACCAA
GTCTCGTGCGACGCAGGGCGTTATCTCTATCAAAGTGACCGAGCGCAACGGTTCCGTTGTCGGTGCGGTACAGGTAGAC
GATTGCGACCAGATCATGATGATCACGGATGCCGGTACTCTGGTGCGTACCCGAGTGTCTGAGATCAGCGTAGTGGGAC
GTAATACCCAGGGCGTTATCCTTATCCGCACGGCGGAAGACGAAAACGTGGTGGGTCTGCAACGCGTTGCTGAACCGGT
AGATGACGAAGAACTCGACGCTATCGACGGCAGCGTGGCGGAAGGGGATGAGGATATCGCCCCGGAAGCGGAAAGCGAT
GACGACGTTGCGGATGACGCTGACGAGTAA
>gyrA_Avian_61
ATGAGCGACCTTGCGAGAGAAATTACACCGGTCAACATTGAGGAAGAGCTGAAGAGCTCCTATCTGGATTATGCGATGT
CGGTCATTGTTGGCCGTGCGCTGCCGGATGTCCGAGATGGCCTGAAGCCGGTACACCGTCGCGTACTTTACGCCATGAA
CGTATTGGGCAATGACTGGAACAAAGCCTATAAAAAATCTGCCCGTGTCGTTGGTGACGTAATCGGTAAATACCATCCC
CACGGCGATTCCGCAGTGTATGACACCATCGTTCGTATGGCGCAGCCATTCTCGCTGCGTTACATGCTGGTGGATGGTC
AGGGTAACTTCGGTTCTATTGACGGCGACTCCGCGGCGGCAATGCGTTATACGGAGATCCGTCTGGCGAAAATCGCCCA
CGAACTGATGGCCGATCTCGAAAAAGAGACGGTGGATTTCGTGGATAACTATGACGGTACGGAAAAAATTCCGGACGTC
ATGCCGACCAAAATTCCGAATCTGCTGGTGAACGGTTCTTCCGGTATCGCAGTAGGTATGGCGACGAATATCCCGCCGC
ACAACCTGACGGAAGTGATTAACGGCTGCCTGGCGTATATCGACAACGAAGACATCAGCATTGAAGGGCTGATGGAACA
TATTCCGGGTCCGGACTTCCCGACCGCCGCGATCATCAACGGTCGTCGTGGTATCGAAGAAGCCTACCGTACCGGTCGT
GGAAAAGTGTACATTCGCGCCCGCGCGGAAGTTGAAGCTGACGCGAAAACGGGCCGTGAAACCATCATTGTCCATGAAA
TTCCCTATCAGGTGAACAAAGCGCGCCTGATCGAGAAAATCGCCGAGCTGGTGAAAGATAAACGCGTGGAAGGCATCAG
CGCGCTGCGTGACGAATCCGACAAAGACGGGATGCGCATCGTGATTGAAGTAAAACGCGATGCGGTGGGCGAGGTGGTG
CTTAATAATCTCTACTCCCAGACCCAGCTACAGGTTTCCTTCGGTATTAACATGGTGGCGCTGCATCACGGCCAGCCGA
AGATCATGAACCTGAAAGATATCATTTCAGCGTTCGTGCGCCACCGCCGTGAAGTGGTGACGCGTCGGACTATTTTTGA
ACTGCGTAAAGCCCGTGACCGCGCGCATATCCTTGAAGCTCTGGCGATTGCGCTGGCCAACATCGATCCGATTATCGAA
CTGATTCGCCGTGCGCCAACGCCGGCGGAAGCGAAAGCGGCGCTGATTTCGCGTCCGTGGGATCTGGGCAACGTTGCTG
CGATGCTGGAGCGCGCCGGTGACGACGCCGCGCGTCCGGAATGGCTGGAGCCAGAATTTGGCGTGCGTGACGGTCAGTA
TTACCTGACTGAGCAGCAGGCGCAGGCGATTCTGGATCTGCGGTTGCAGAAACTGACCGGCCTGGAGCATGAAAAACTG
CTCGACGAATACAAAGAGTTGCTGGAGCAGATTGCTGAACTACTGCACATTCTGGGCAGCGCCGATCGCCTGATGGAAG
TGATCCGCGAAGAGATGGAGTTAATTCGCGATCAGTTCGGCGATGAGCGTCGTACCGAAATCACCGCCAACAGCGCCGA
TATTAATATCGAAGATCTGATTAGCCAGGAAGATGTTGTCGTGACGCTGTCTCACCAGGGTTACGTCAAATATCAACCG
CTGACAGATTACGAAGCGCAACGTCGTGGTGGGAAAGGTAAATCTGCCGCGCGTATTAAAGAAGAAGACTTTATCGACC
GTCTGCTGGTGGCCAACACCCATGACACCATCCTCTGCTTCTCCAGCCGTGGTCGTTTGTACTGGATGAAGGTTTATCA
GTTGCCGGAAGCCAGCCGTGGCGCGCGCGGTCGTCCGATCGTTAACCTGCTGCCGCTGGAAGCCAACGAACGTATCACC
GCGATTCTGCCGGTTCGTGAATACGAAGAAGGCGTCAACGTCTTTATGGCGACCGCCAGCGGTACCGTGAAGAAAACGG
CGCTGACCGAATTCAGCCGTCCGCGTTCCGCCGGTATTATCGCGGTGAACCTCAACGACGGCGACGAGCTGATTGGCGT
TGACCTGACTTCTGGTTCTGACGAAGTCATGCTGTTCTCGGCCGCGGGTAAAGTGGTGCGTTTCAAAGAAGACGCCGTC
CGTGCGATGGGGCGTACCGCGACCGGTGTGCGCGGTATTAAGCTGGCGGGAGACGATAAAGTAGTTTCTCTGATCATCC
CACGCGGCGAAGGCGCTATTCTGACCGTAACGCAAAACGGCTACGGGAAGCGTACCGCAGCGGACGAGTACCCGACCAA
GTCTCGTGCGACGCAGGGCGTTATCTCTATCAAAGTGACCGAGCGCAACGGTTCCGTTGTCGGTGCGGTACAGGTAGAC
GATTGCGACCAGATCATGATGATCACGGATGCCGGTACTCTGGTGCGTACCCGAGTGTCTGAGATCAGCGTAGTGGGAC
GTAATACCCAGGGCGTTATCCTTATCCGCACGGCGGAAGACGAAAACGTGGTGGGTCTGCAACGCGTTGCTGAACCGGT
AGATGACGAAGAACTCGACGCTATCGACGGCAGCGTGGCGGAAGGGGATGAGGATATCGCCCCGGAAGCGGAAAGCGAT
GACGACGTTGCGGATGACGCTGACGAGTAA
>gyrA_Avian_62
ATGAGCGACCTTGCGAGAGAAATTACACCGGTCAACATTGAGGAAGAGCTGAAGAGCTCCTATCTGGATTATGCGATGT
CGGTCATTGTTGGCCGTGCGCTGCCGGATGTCCGAGATGGCCTGAAGCCGGTACACCGTCGCGTACTTTACGCCATGAA
CGTATTGGGCAATGACTGGAACAAAGCCTATAAAAAATCTGCCCGTGTCGTTGGTGACGTAATCGGTAAATACCATCCC
CACGGCGATTCCGCAGTGTATGACACCATCGTTCGTATGGCGCAGCCATTCTCGCTGCGTTACATGCTGGTGGATGGTC
AGGGTAACTTCGGTTCTATTGACGGCGACTCCGCGGCGGCAATGCGTTATACGGAGATCCGTCTGGCGAAAATCGCCCA
CGAACTGATGGCCGATCTCGAAAAAGAGACGGTGGATTTCGTGGATAACTATGACGGTACGGAAAAAATTCCGGACGTC
ATGCCGACCAAAATTCCGAATCTGCTGGTGAACGGTTCTTCCGGTATCGCAGTAGGTATGGCGACGAATATCCCGCCGC
ACAACCTGACGGAAGTGATTAACGGCTGCCTGGCGTATATCGACAACGAAGACATCAGCATTGAAGGGCTGATGGAACA
TATTCCGGGTCCGGACTTCCCGACCGCCGCGATCATCAACGGTCGTCGTGGTATCGAAGAAGCCTACCGTACCGGTCGT
GGAAAAGTGTACATTCGCGCCCGCGCGGAAGTTGAAGCTGACGCGAAAACGGGCCGTGAAACCATCATTGTCCATGAAA
TTCCCTATCAGGTGAACAAAGCGCGCCTGATCGAGAAAATCGCCGAGCTGGTGAAAGATAAACGCGTGGAAGGCATCAG
CGCGCTGCGTGACGAATCCGACAAAGACGGGATGCGCATCGTGATTGAAGTAAAACGCGATGCGGTGGGCGAGGTGGTG
CTTAATAATCTCTACTCCCAGACCCAGCTACAGGTTTCCTTCGGTATTAACATGGTGGCGCTGCATCACGGCCAGCCGA
AGATCATGAACCTGAAAGATATCATTTCAGCGTTCGTGCGCCACCGCCGTGAAGTGGTGACGCGTCGGACTATTTTTGA
ACTGCGTAAAGCCCGTGACCGCGCGCATATCCTTGAAGCTCTGGCGATTGCGCTGGCCAACATCGATCCGATTATCGAA
CTGATTCGCCGTGCGCCAACGCCGGCGGAAGCGAAAGCGGCGCTGATTTCGCGTCCGTGGGATCTGGGCAACGTTGCTG
CGATGCTGGAGCGCGCCGGTGACGACGCCGCGCGTCCGGAATGGCTGGAGCCAGAATTTGGCGTGCGTGACGGTCAGTA
TTACCTGACTGAGCAGCAGGCGCAGGCGATTCTGGATCTGCGGTTGCAGAAACTGACCGGCCTGGAGCATGAAAAACTG
CTCGACGAATACAAAGAGTTGCTGGAGCAGATTGCTGAACTACTGCACATTCTGGGCAGCGCCGATCGCCTGATGGAAG
TGATCCGCGAAGAGATGGAGTTAATTCGCGATCAGTTCGGCGATGAGCGTCGTACCGAAATCACCGCCAACAGCGCCGA
TATTAATATCGAAGATCTGATTAGCCAGGAAGATGTTGTCGTGACGCTGTCTCACCAGGGTTACGTCAAATATCAACCG
CTGACAGATTACGAAGCGCAACGTCGTGGTGGGAAAGGTAAATCTGCCGCGCGTATTAAAGAAGAAGACTTTATCGACC
GTCTGCTGGTGGCCAACACCCATGACACCATCCTCTGCTTCTCCAGCCGTGGTCGTTTGTACTGGATGAAGGTTTATCA
GTTGCCGGAAGCCAGCCGTGGCGCGCGCGGTCGTCCGATCGTTAACCTGCTGCCGCTGGAAGCCAACGAACGTATCACC
GCGATTCTGCCGGTTCGTGAATACGAAGAAGGCGTCAACGTCTTTATGGCGACCGCCAGCGGTACCGTGAAGAAAACGG
CGCTGACCGAATTCAGCCGTCCGCGTTCCGCCGGTATTATCGCGGTGAACCTCAACGACGGCGACGAGCTGATTGGCGT
TGACCTGACTTCTGGTTCTGACGAAGTCATGCTGTTCTCGGCCGCGGGTAAAGTGGTGCGTTTCAAAGAAGACGCCGTC
CGTGCGATGGGGCGTACCGCGACCGGTGTGCGCGGTATTAAGCTGGCGGGAGACGATAAAGTAGTTTCTCTGATCATCC
CACGCGGCGAAGGCGCTATTCTGACCGTAACGCAAAACGGCTACGGGAAGCGTACCGCAGCGGACGAGTACCCGACCAA
GTCTCGTGCGACGCAGGGCGTTATCTCTATCAAAGTGACCGAGCGCAACGGTTCCGTTGTCGGTGCGGTACAGGTAGAC
GATTGCGACCAGATCATGATGATCACGGATGCCGGTACTCTGGTGCGTACCCGAGTGTCTGAGATCAGCGTAGTGGGAC
GTAATACCCAGGGCGTTATCCTTATCCGCACGGCGGAAGACGAAAACGTGGTGGGTCTGCAACGCGTTGCTGAACCGGT
AGATGACGAAGAACTCGACGCTATCGACGGCAGCGTGGCGGAAGGGGATGAGGATATCGCCCCGGAAGCGGAAAGCGAT
GACGACGTTGCGGATGACGCTGACGAGTAA
>gyrA_Avian_63
ATGAGCGACCTTGCGAGAGAAATTACACCGGTCAACATTGAGGAAGAGCTGAAGAGCTCCTATCTGGATTATGCGATGT
CGGTCATTGTTGGCCGTGCGCTGCCGGATGTCCGAGATGGCCTGAAGCCGGTACACCGTCGCGTACTTTACGCCATGAA
CGTATTGGGCAATGACTGGAACAAAGCCTATAAAAAATCTGCCCGTGTCGTTGGTGACGTAATCGGTAAATACCATCCC
CACGGCGATTCCGCAGTGTATGACACCATCGTTCGTATGGCGCAGCCATTCTCGCTGCGTTACATGCTGGTGGATGGTC
AGGGTAACTTCGGTTCTATTGACGGCGACTCCGCGGCGGCAATGCGTTATACGGAGATCCGTCTGGCGAAAATCGCCCA
CGAACTGATGGCCGATCTCGAAAAAGAGACGGTGGATTTCGTGGATAACTATGACGGTACGGAAAAAATTCCGGACGTC
ATGCCGACCAAAATTCCGAATCTGCTGGTGAACGGTTCTTCCGGTATCGCAGTAGGTATGGCGACGAATATCCCGCCGC
ACAACCTGACGGAAGTGATTAACGGCTGCCTGGCGTATATCGACAACGAAGACATCAGCATTGAAGGGCTGATGGAACA
TATTCCGGGTCCGGACTTCCCGACCGCCGCGATCATCAACGGTCGTCGTGGTATCGAAGAAGCCTACCGTACCGGTCGT
GGAAAAGTGTACATTCGCGCCCGCGCGGAAGTTGAAGCTGACGCGAAAACGGGCCGTGAAACCATCATTGTCCATGAAA
TTCCCTATCAGGTGAACAAAGCGCGCCTGATCGAGAAAATCGCCGAGCTGGTGAAAGATAAACGCGTGGAAGGCATCAG
CGCGCTGCGTGACGAATCCGACAAAGACGGGATGCGCATCGTGATTGAAGTAAAACGCGATGCGGTGGGCGAGGTGGTG
CTTAATAATCTCTACTCCCAGACCCAGCTACAGGTTTCCTTCGGTATTAACATGGTGGCGCTGCATCACGGCCAGCCGA
AGATCATGAACCTGAAAGATATCATTTCAGCGTTCGTGCGCCACCGCCGTGAAGTGGTGACGCGTCGGACTATTTTTGA
ACTGCGTAAAGCCCGTGACCGCGCGCATATCCTTGAAGCTCTGGCGATTGCGCTGGCCAACATCGATCCGATTATCGAA
CTGATTCGCCGTGCGCCAACGCCGGCGGAAGCGAAAGCGGCGCTGATTTCGCGTCCGTGGGATCTGGGCAACGTTGCTG
CGATGCTGGAGCGCGCCGGTGACGACGCCGCGCGTCCGGAATGGCTGGAGCCAGAATTTGGCGTGCGTGACGGTCAGTA
TTACCTGACTGAGCAGCAGGCGCAGGCGATTCTGGATCTGCGGTTGCAGAAACTGACCGGCCTGGAGCATGAAAAACTG
CTCGACGAATACAAAGAGTTGCTGGAGCAGATTGCTGAACTACTGCACATTCTGGGCAGCGCCGATCGCCTGATGGAAG
TGATCCGCGAAGAGATGGAGTTAATTCGCGATCAGTTCGGCGATGAGCGTCGTACCGAAATCACCGCCAACAGCGCCGA
TATTAATATCGAAGATCTGATTAGCCAGGAAGATGTTGTCGTGACGCTGTCTCACCAGGGTTACGTCAAATATCAACCG
CTGACAGATTACGAAGCGCAACGTCGTGGTGGGAAAGGTAAATCTGCCGCGCGTATTAAAGAAGAAGACTTTATCGACC
GTCTGCTGGTGGCCAACACCCATGACACCATCCTCTGCTTCTCCAGCCGTGGTCGTTTGTACTGGATGAAGGTTTATCA
GTTGCCGGAAGCCAGCCGTGGCGCGCGCGGTCGTCCGATCGTTAACCTGCTGCCGCTGGAAGCCAACGAACGTATCACC
GCGATTCTGCCGGTTCGTGAATACGAAGAAGGCGTCAACGTCTTTATGGCGACCGCCAGCGGTACCGTGAAGAAAACGG
CGCTGACCGAATTCAGCCGTCCGCGTTCCGCCGGTATTATCGCGGTGAACCTCAACGACGGCGACGAGCTGATTGGCGT
TGACCTGACTTCTGGTTCTGACGAAGTCATGCTGTTCTCGGCCGCGGGTAAAGTGGTGCGTTTCAAAGAAGACGCCGTC
CGTGCGATGGGGCGTACCGCGACCGGTGTGCGCGGTATTAAGCTGGCGGGAGACGATAAAGTAGTTTCTCTGATCATCC
CACGCGGCGAAGGCGCTATTCTGACCGTAACGCAAAACGGCTACGGGAAGCGTACCGCAGCGGACGAGTACCCGACCAA
GTCTCGTGCGACGCAGGGCGTTATCTCTATCAAAGTGACCGAGCGCAACGGTTCCGTTGTCGGTGCGGTACAGGTAGAC
GATTGCGACCAGATCATGATGATCACGGATGCCGGTACTCTGGTGCGTACCCGAGTGTCTGAGATCAGCGTAGTGGGAC
GTAATACCCAGGGCGTTATCCTTATCCGCACGGCGGAAGACGAAAACGTGGTGGGTCTGCAACGCGTTGCTGAACCGGT
AGATGACGAAGAACTCGACGCTATCGACGGCAGCGTGGCGGAAGGGGATGAGGATATCGCCCCGGAAGCGGAAAGCGAT
GACGACGTTGCGGATGACGCTGACGAGTAA
>gyrA_Avian_64
ATGAGCGACCTTGCGAGAGAAATTACACCGGTCAACATTGAGGAAGAGCTGAAGAGCTCCTATCTGGATTATGCGATGT
CGGTCATTGTTGGCCGTGCGCTGCCGGATGTCCGAGATGGCCTGAAGCCGGTACACCGTCGCGTACTTTACGCCATGAA
CGTATTGGGCAATGACTGGAACAAAGCCTATAAAAAATCTGCCCGTGTCGTTGGTGACGTAATCGGTAAATACCATCCC
CACGGCGATTCCGCAGTGTATGACACCATCGTTCGTATGGCGCAGCCATTCTCGCTGCGTTACATGCTGGTGGATGGTC
AGGGTAACTTCGGTTCTATTGACGGCGACTCCGCGGCGGCAATGCGTTATACGGAGATCCGTCTGGCGAAAATCGCCCA
CGAACTGATGGCCGATCTCGAAAAAGAGACGGTGGATTTCGTGGATAACTATGACGGTACGGAAAAAATTCCGGACGTC
ATGCCGACCAAAATTCCGAATCTGCTGGTGAACGGTTCTTCCGGTATCGCAGTAGGTATGGCGACGAATATCCCGCCGC
ACAACCTGACGGAAGTGATTAACGGCTGCCTGGCGTATATCGACAACGAAGACATCAGCATTGAAGGGCTGATGGAACA
TATTCCGGGTCCGGACTTCCCGACCGCCGCGATCATCAACGGTCGTCGTGGTATCGAAGAAGCCTACCGTACCGGTCGT
GGAAAAGTGTACATTCGCGCCCGCGCGGAAGTTGAAGCTGACGCGAAAACGGGCCGTGAAACCATCATTGTCCATGAAA
TTCCCTATCAGGTGAACAAAGCGCGCCTGATCGAGAAAATCGCCGAGCTGGTGAAAGATAAACGCGTGGAAGGCATCAG
CGCGCTGCGTGACGAATCCGACAAAGACGGGATGCGCATCGTGATTGAAGTAAAACGCGATGCGGTGGGCGAGGTGGTG
CTTAATAATCTCTACTCCCAGACCCAGCTACAGGTTTCCTTCGGTATTAACATGGTGGCGCTGCATCACGGCCAGCCGA
AGATCATGAACCTGAAAGATATCATTTCAGCGTTCGTGCGCCACCGCCGTGAAGTGGTGACGCGTCGGACTATTTTTGA
ACTGCGTAAAGCCCGTGACCGCGCGCATATCCTTGAAGCTCTGGCGATTGCGCTGGCCAACATCGATCCGATTATCGAA
CTGATTCGCCGTGCGCCAACGCCGGCGGAAGCGAAAGCGGCGCTGATTTCGCGTCCGTGGGATCTGGGCAACGTTGCTG
CGATGCTGGAGCGCGCCGGTGACGACGCCGCGCGTCCGGAATGGCTGGAGCCAGAATTTGGCGTGCGTGACGGTCAGTA
TTACCTGACTGAGCAGCAGGCGCAGGCGATTCTGGATCTGCGGTTGCAGAAACTGACCGGCCTGGAGCATGAAAAACTG
CTCGACGAATACAAAGAGTTGCTGGAGCAGATTGCTGAACTACTGCACATTCTGGGCAGCGCCGATCGCCTGATGGAAG
TGATCCGCGAAGAGATGGAGTTAATTCGCGATCAGTTCGGCGATGAGCGTCGTACCGAAATCACCGCCAACAGCGCCGA
TATTAATATCGAAGATCTGATTAGCCAGGAAGATGTTGTCGTGACGCTGTCTCACCAGGGTTACGTCAAATATCAACCG
CTGACAGATTACGAAGCGCAACGTCGTGGTGGGAAAGGTAAATCTGCCGCGCGTATTAAAGAAGAAGACTTTATCGACC
GTCTGCTGGTGGCCAACACCCATGACACCATCCTCTGCTTCTCCAGCCGTGGTCGTTTGTACTGGATGAAGGTTTATCA
GTTGCCGGAAGCCAGCCGTGGCGCGCGCGGTCGTCCGATCGTTAACCTGCTGCCGCTGGAAGCCAACGAACGTATCACC
GCGATTCTGCCGGTTCGTGAATACGAAGAAGGCGTCAACGTCTTTATGGCGACCGCCAGCGGTACCGTGAAGAAAACGG
CGCTGACCGAATTCAGCCGTCCGCGTTCCGCCGGTATTATCGCGGTGAACCTCAACGACGGCGACGAGCTGATTGGCGT
TGACCTGACTTCTGGTTCTGACGAAGTCATGCTGTTCTCGGCCGCGGGTAAAGTGGTGCGTTTCAAAGAAGACGCCGTC
CGTGCGATGGGGCGTACCGCGACCGGTGTGCGCGGTATTAAGCTGGCGGGAGACGATAAAGTAGTTTCTCTGATCATCC
CACGCGGCGAAGGCGCTATTCTGACCGTAACGCAAAACGGCTACGGGAAGCGTACCGCAGCGGACGAGTACCCGACCAA
GTCTCGTGCGACGCAGGGCGTTATCTCTATCAAAGTGACCGAGCGCAACGGTTCCGTTGTCGGTGCGGTACAGGTAGAC
GATTGCGACCAGATCATGATGATCACGGATGCCGGTACTCTGGTGCGTACCCGAGTGTCTGAGATCAGCGTAGTGGGAC
GTAATACCCAGGGCGTTATCCTTATCCGCACGGCGGAAGACGAAAACGTGGTGGGTCTGCAACGCGTTGCTGAACCGGT
AGATGACGAAGAACTCGACGCTATCGACGGCAGCGTGGCGGAAGGGGATGAGGATATCGCCCCGGAAGCGGAAAGCGAT
GACGACGTTGCGGATGACGCTGACGAGTAA
>gyrA_Avian_65
ATGAGCGACCTTGCGAGAGAAATTACACCGGTCAACATTGAGGAAGAGCTGAAGAGCTCCTATCTGGATTATGCGATGT
CGGTCATTGTTGGCCGTGCGCTGCCGGATGTCCGAGATGGCCTGAAGCCGGTACACCGTCGCGTACTTTACGCCATGAA
CGTATTGGGCAATGACTGGAACAAAGCCTATAAAAAATCTGCCCGTGTCGTTGGTGACGTAATCGGTAAATACCATCCC
CACGGCGATTCCGCAGTGTATGACACCATCGTTCGTATGGCGCAGCCATTCTCGCTGCGTTACATGCTGGTGGATGGTC
AGGGTAACTTCGGTTCTATTGACGGCGACTCCGCGGCGGCAATGCGTTATACGGAGATCCGTCTGGCGAAAATCGCCCA
CGAACTGATGGCCGATCTCGAAAAAGAGACGGTGGATTTCGTGGATAACTATGACGGTACGGAAAAAATTCCGGACGTC
ATGCCGACCAAAATTCCGAATCTGCTGGTGAACGGTTCTTCCGGTATCGCAGTAGGTATGGCGACGAATATCCCGCCGC
ACAACCTGACGGAAGTGATTAACGGCTGCCTGGCGTATATCGACAACGAAGACATCAGCATTGAAGGGCTGATGGAACA
TATTCCGGGTCCGGACTTCCCGACCGCCGCGATCATCAACGGTCGTCGTGGTATCGAAGAAGCCTACCGTACCGGTCGT
GGAAAAGTGTACATTCGCGCCCGCGCGGAAGTTGAAGCTGACGCGAAAACGGGCCGTGAAACCATCATTGTCCATGAAA
TTCCCTATCAGGTGAACAAAGCGCGCCTGATCGAGAAAATCGCCGAGCTGGTGAAAGATAAACGCGTGGAAGGCATCAG
CGCGCTGCGTGACGAATCCGACAAAGACGGGATGCGCATCGTGATTGAAGTAAAACGCGATGCGGTGGGCGAGGTGGTG
CTTAATAATCTCTACTCCCAGACCCAGCTACAGGTTTCCTTCGGTATTAACATGGTGGCGCTGCATCACGGCCAGCCGA
AGATCATGAACCTGAAAGATATCATTTCAGCGTTCGTGCGCCACCGCCGTGAAGTGGTGACGCGTCGGACTATTTTTGA
ACTGCGTAAAGCCCGTGACCGCGCGCATATCCTTGAAGCTCTGGCGATTGCGCTGGCCAACATCGATCCGATTATCGAA
CTGATTCGCCGTGCGCCAACGCCGGCGGAAGCGAAAGCGGCGCTGATTTCGCGTCCGTGGGATCTGGGCAACGTTGCTG
CGATGCTGGAGCGCGCCGGTGACGACGCCGCGCGTCCGGAATGGCTGGAGCCAGAATTTGGCGTGCGTGACGGTCAGTA
TTACCTGACTGAGCAGCAGGCGCAGGCGATTCTGGATCTGCGGTTGCAGAAACTGACCGGCCTGGAGCATGAAAAACTG
CTCGACGAATACAAAGAGTTGCTGGAGCAGATTGCTGAACTACTGCACATTCTGGGCAGCGCCGATCGCCTGATGGAAG
TGATCCGCGAAGAGATGGAGTTAATTCGCGATCAGTTCGGCGATGAGCGTCGTACCGAAATCACCGCCAACAGCGCCGA
TATTAATATCGAAGATCTGATTAGCCAGGAAGATGTTGTCGTGACGCTGTCTCACCAGGGTTACGTCAAATATCAACCG
CTGACAGATTACGAAGCGCAACGTCGTGGTGGGAAAGGTAAATCTGCCGCGCGTATTAAAGAAGAAGACTTTATCGACC
GTCTGCTGGTGGCCAACACCCATGACACCATCCTCTGCTTCTCCAGCCGTGGTCGTTTGTACTGGATGAAGGTTTATCA
GTTGCCGGAAGCCAGCCGTGGCGCGCGCGGTCGTCCGATCGTTAACCTGCTGCCGCTGGAAGCCAACGAACGTATCACC
GCGATTCTGCCGGTTCGTGAATACGAAGAAGGCGTCAACGTCTTTATGGCGACCGCCAGCGGTACCGTGAAGAAAACGG
CGCTGACCGAATTCAGCCGTCCGCGTTCCGCCGGTATTATCGCGGTGAACCTCAACGACGGCGACGAGCTGATTGGCGT
TGACCTGACTTCTGGTTCTGACGAAGTCATGCTGTTCTCGGCCGCGGGTAAAGTGGTGCGTTTCAAAGAAGACGCCGTC
CGTGCGATGGGGCGTACCGCGACCGGTGTGCGCGGTATTAAGCTGGCGGGAGACGATAAAGTAGTTTCTCTGATCATCC
CACGCGGCGAAGGCGCTATTCTGACCGTAACGCAAAACGGCTACGGGAAGCGTACCGCAGCGGACGAGTACCCGACCAA
GTCTCGTGCGACGCAGGGCGTTATCTCTATCAAAGTGACCGAGCGCAACGGTTCCGTTGTCGGTGCGGTACAGGTAGAC
GATTGCGACCAGATCATGATGATCACGGATGCCGGTACTCTGGTGCGTACCCGAGTGTCTGAGATCAGCGTAGTGGGAC
GTAATACCCAGGGCGTTATCCTTATCCGCACGGCGGAAGACGAAAACGTGGTGGGTCTGCAACGCGTTGCTGAACCGGT
AGATGACGAAGAACTCGACGCTATCGACGGCAGCGTGGCGGAAGGGGATGAGGATATCGCCCCGGAAGCGGAAAGCGAT
GACGACGTTGCGGATGACGCTGACGAGTAA
>gyrA_Avian_66
ATGAGCGACCTTGCGAGAGAAATTACACCGGTCAACATTGAGGAAGAGCTGAAGAGCTCCTATCTGGATTATGCGATGT
CGGTCATTGTTGGCCGTGCGCTGCCGGATGTCCGAGATGGCCTGAAGCCGGTACACCGTCGCGTACTTTACGCCATGAA
CGTATTGGGCAATGACTGGAACAAAGCCTATAAAAAATCTGCCCGTGTCGTTGGTGACGTAATCGGTAAATACCATCCC
CACGGCGATTCCGCAGTGTATGACACCATCGTTCGTATGGCGCAGCCATTCTCGCTGCGTTACATGCTGGTGGATGGTC
AGGGTAACTTCGGTTCTATTGACGGCGACTCCGCGGCGGCAATGCGTTATACGGAGATCCGTCTGGCGAAAATCGCCCA
CGAACTGATGGCCGATCTCGAAAAAGAGACGGTGGATTTCGTGGATAACTATGACGGTACGGAAAAAATTCCGGACGTC
ATGCCGACCAAAATTCCGAATCTGCTGGTGAACGGTTCTTCCGGTATCGCAGTAGGTATGGCGACGAATATCCCGCCGC
ACAACCTGACGGAAGTGATTAACGGCTGCCTGGCGTATATCGACAACGAAGACATCAGCATTGAAGGGCTGATGGAACA
TATTCCGGGTCCGGACTTCCCGACCGCCGCGATCATCAACGGTCGTCGTGGTATCGAAGAAGCCTACCGTACCGGTCGT
GGAAAAGTGTACATTCGCGCCCGCGCGGAAGTTGAAGCTGACGCGAAAACGGGCCGTGAAACCATCATTGTCCATGAAA
TTCCCTATCAGGTGAACAAAGCGCGCCTGATCGAGAAAATCGCCGAGCTGGTGAAAGATAAACGCGTGGAAGGCATCAG
CGCGCTGCGTGACGAATCCGACAAAGACGGGATGCGCATCGTGATTGAAGTAAAACGCGATGCGGTGGGCGAGGTGGTG
CTTAATAATCTCTACTCCCAGACCCAGCTACAGGTTTCCTTCGGTATTAACATGGTGGCGCTGCATCACGGCCAGCCGA
AGATCATGAACCTGAAAGATATCATTTCAGCGTTCGTGCGCCACCGCCGTGAAGTGGTGACGCGTCGGACTATTTTTGA
ACTGCGTAAAGCCCGTGACCGCGCGCATATCCTTGAAGCTCTGGCGATTGCGCTGGCCAACATCGATCCGATTATCGAA
CTGATTCGCCGTGCGCCAACGCCGGCGGAAGCGAAAGCGGCGCTGATTTCGCGTCCGTGGGATCTGGGCAACGTTGCTG
CGATGCTGGAGCGCGCCGGTGACGACGCCGCGCGTCCGGAATGGCTGGAGCCAGAATTTGGCGTGCGTGACGGTCAGTA
TTACCTGACTGAGCAGCAGGCGCAGGCGATTCTGGATCTGCGGTTGCAGAAACTGACCGGCCTGGAGCATGAAAAACTG
CTCGACGAATACAAAGAGTTGCTGGAGCAGATTGCTGAACTACTGCACATTCTGGGCAGCGCCGATCGCCTGATGGAAG
TGATCCGCGAAGAGATGGAGTTAATTCGCGATCAGTTCGGCGATGAGCGTCGTACCGAAATCACCGCCAACAGCGCCGA
TATTAATATCGAAGATCTGATTAGCCAGGAAGATGTTGTCGTGACGCTGTCTCACCAGGGTTACGTCAAATATCAACCG
CTGACAGATTACGAAGCGCAACGTCGTGGTGGGAAAGGTAAATCTGCCGCGCGTATTAAAGAAGAAGACTTTATCGACC
GTCTGCTGGTGGCCAACACCCATGACACCATCCTCTGCTTCTCCAGCCGTGGTCGTTTGTACTGGATGAAGGTTTATCA
GTTGCCGGAAGCCAGCCGTGGCGCGCGCGGTCGTCCGATCGTTAACCTGCTGCCGCTGGAAGCCAACGAACGTATCACC
GCGATTCTGCCGGTTCGTGAATACGAAGAAGGCGTCAACGTCTTTATGGCGACCGCCAGCGGTACCGTGAAGAAAACGG
CGCTGACCGAATTCAGCCGTCCGCGTTCCGCCGGTATTATCGCGGTGAACCTCAACGACGGCGACGAGCTGATTGGCGT
TGACCTGACTTCTGGTTCTGACGAAGTCATGCTGTTCTCGGCCGCGGGTAAAGTGGTGCGTTTCAAAGAAGACGCCGTC
CGTGCGATGGGGCGTACCGCGACCGGTGTGCGCGGTATTAAGCTGGCGGGAGACGATAAAGTAGTTTCTCTGATCATCC
CACGCGGCGAAGGCGCTATTCTGACCGTAACGCAAAACGGCTACGGGAAGCGTACCGCAGCGGACGAGTACCCGACCAA
GTCTCGTGCGACGCAGGGCGTTATCTCTATCAAAGTGACCGAGCGCAACGGTTCCGTTGTCGGTGCGGTACAGGTAGAC
GATTGCGACCAGATCATGATGATCACGGATGCCGGTACTCTGGTGCGTACCCGAGTGTCTGAGATCAGCGTAGTGGGAC
GTAATACCCAGGGCGTTATCCTTATCCGCACGGCGGAAGACGAAAACGTGGTGGGTCTGCAACGCGTTGCTGAACCGGT
AGATGACGAAGAACTCGACGCTATCGACGGCAGCGTGGCGGAAGGGGATGAGGATATCGCCCCGGAAGCGGAAAGCGAT
GACGACGTTGCGGATGACGCTGACGAGTAA
>gyrA_Avian_67
ATGAGCGACCTTGCGAGAGAAATTACACCGGTCAACATTGAGGAAGAGCTGAAGAGCTCCTATCTGGATTATGCGATGT
CGGTCATTGTTGGCCGTGCGCTGCCGGATGTCCGAGATGGCCTGAAGCCGGTACACCGTCGCGTACTTTACGCCATGAA
CGTATTGGGCAATGACTGGAACAAAGCCTATAAAAAATCTGCCCGTGTCGTTGGTGACGTAATCGGTAAATACCATCCC
CACGGCGATTCCGCAGTGTATGACACCATCGTTCGTATGGCGCAGCCATTCTCGCTGCGTTACATGCTGGTGGATGGTC
AGGGTAACTTCGGTTCTATTGACGGCGACTCCGCGGCGGCAATGCGTTATACGGAGATCCGTCTGGCGAAAATCGCCCA
CGAACTGATGGCCGATCTCGAAAAAGAGACGGTGGATTTCGTGGATAACTATGACGGTACGGAAAAAATTCCGGACGTC
ATGCCGACCAAAATTCCGAATCTGCTGGTGAACGGTTCTTCCGGTATCGCAGTAGGTATGGCGACGAATATCCCGCCGC
ACAACCTGACGGAAGTGATTAACGGCTGCCTGGCGTATATCGACAACGAAGACATCAGCATTGAAGGGCTGATGGAACA
TATTCCGGGTCCGGACTTCCCGACCGCCGCGATCATCAACGGTCGTCGTGGTATCGAAGAAGCCTACCGTACCGGTCGT
GGAAAAGTGTACATTCGCGCCCGCGCGGAAGTTGAAGCTGACGCGAAAACGGGCCGTGAAACCATCATTGTCCATGAAA
TTCCCTATCAGGTGAACAAAGCGCGCCTGATCGAGAAAATCGCCGAGCTGGTGAAAGATAAACGCGTGGAAGGCATCAG
CGCGCTGCGTGACGAATCCGACAAAGACGGGATGCGCATCGTGATTGAAGTAAAACGCGATGCGGTGGGCGAGGTGGTG
CTTAATAATCTCTACTCCCAGACCCAGCTACAGGTTTCCTTCGGTATTAACATGGTGGCGCTGCATCACGGCCAGCCGA
AGATCATGAACCTGAAAGATATCATTTCAGCGTTCGTGCGCCACCGCCGTGAAGTGGTGACGCGTCGGACTATTTTTGA
ACTGCGTAAAGCCCGTGACCGCGCGCATATCCTTGAAGCTCTGGCGATTGCGCTGGCCAACATCGATCCGATTATCGAA
CTGATTCGCCGTGCGCCAACGCCGGCGGAAGCGAAAGCGGCGCTGATTTCGCGTCCGTGGGATCTGGGCAACGTTGCTG
CGATGCTGGAGCGCGCCGGTGACGACGCCGCGCGTCCGGAATGGCTGGAGCCAGAATTTGGCGTGCGTGACGGTCAGTA
TTACCTGACTGAGCAGCAGGCGCAGGCGATTCTGGATCTGCGGTTGCAGAAACTGACCGGCCTGGAGCATGAAAAACTG
CTCGACGAATACAAAGAGTTGCTGGAGCAGATTGCTGAACTACTGCACATTCTGGGCAGCGCCGATCGCCTGATGGAAG
TGATCCGCGAAGAGATGGAGTTAATTCGCGATCAGTTCGGCGATGAGCGTCGTACCGAAATCACCGCCAACAGCGCCGA
TATTAATATCGAAGATCTGATTAGCCAGGAAGATGTTGTCGTGACGCTGTCTCACCAGGGTTACGTCAAATATCAACCG
CTGACAGATTACGAAGCGCAACGTCGTGGTGGGAAAGGTAAATCTGCCGCGCGTATTAAAGAAGAAGACTTTATCGACC
GTCTGCTGGTGGCCAACACCCATGACACCATCCTCTGCTTCTCCAGCCGTGGTCGTTTGTACTGGATGAAGGTTTATCA
GTTGCCGGAAGCCAGCCGTGGCGCGCGCGGTCGTCCGATCGTTAACCTGCTGCCGCTGGAAGCCAACGAACGTATCACC
GCGATTCTGCCGGTTCGTGAATACGAAGAAGGCGTCAACGTCTTTATGGCGACCGCCAGCGGTACCGTGAAGAAAACGG
CGCTGACCGAATTCAGCCGTCCGCGTTCCGCCGGTATTATCGCGGTGAACCTCAACGACGGCGACGAGCTGATTGGCGT
TGACCTGACTTCTGGTTCTGACGAAGTCATGCTGTTCTCGGCCGCGGGTAAAGTGGTGCGTTTCAAAGAAGACGCCGTC
CGTGCGATGGGGCGTACCGCGACCGGTGTGCGCGGTATTAAGCTGGCGGGAGACGATAAAGTAGTTTCTCTGATCATCC
CACGCGGCGAAGGCGCTATTCTGACCGTAACGCAAAACGGCTACGGGAAGCGTACCGCAGCGGACGAGTACCCGACCAA
GTCTCGTGCGACGCAGGGCGTTATCTCTATCAAAGTGACCGAGCGCAACGGTTCCGTTGTCGGTGCGGTACAGGTAGAC
GATTGCGACCAGATCATGATGATCACGGATGCCGGTACTCTGGTGCGTACCCGAGTGTCTGAGATCAGCGTAGTGGGAC
GTAATACCCAGGGCGTTATCCTTATCCGCACGGCGGAAGACGAAAACGTGGTGGGTCTGCAACGCGTTGCTGAACCGGT
AGATGACGAAGAACTCGACGCTATCGACGGCAGCGTGGCGGAAGGGGATGAGGATATCGCCCCGGAAGCGGAAAGCGAT
GACGACGTTGCGGATGACGCTGACGAGTAA
>gyrA_Avian_68
ATGAGCGACCTTGCGAGAGAAATTACACCGGTCAACATTGAGGAAGAGCTGAAGAGCTCCTATCTGGATTATGCGATGT
CGGTCATTGTTGGCCGTGCGCTGCCGGATGTCCGAGATGGCCTGAAGCCGGTACACCGTCGCGTACTTTACGCCATGAA
CGTATTGGGCAATGACTGGAACAAAGCCTATAAAAAATCTGCCCGTGTCGTTGGTGACGTAATCGGTAAATACCATCCC
CACGGCGATTCCGCAGTGTATGACACCATCGTTCGTATGGCGCAGCCATTCTCGCTGCGTTACATGCTGGTGGATGGTC
AGGGTAACTTCGGTTCTATTGACGGCGACTCCGCGGCGGCAATGCGTTATACGGAGATCCGTCTGGCGAAAATCGCCCA
CGAACTGATGGCCGATCTCGAAAAAGAGACGGTGGATTTCGTGGATAACTATGACGGTACGGAAAAAATTCCGGACGTC
ATGCCGACCAAAATTCCGAATCTGCTGGTGAACGGTTCTTCCGGTATCGCAGTAGGTATGGCGACGAATATCCCGCCGC
ACAACCTGACGGAAGTGATTAACGGCTGCCTGGCGTATATCGACAACGAAGACATCAGCATTGAAGGGCTGATGGAACA
TATTCCGGGTCCGGACTTCCCGACCGCCGCGATCATCAACGGTCGTCGTGGTATCGAAGAAGCCTACCGTACCGGTCGT
GGAAAAGTGTACATTCGCGCCCGCGCGGAAGTTGAAGCTGACGCGAAAACGGGCCGTGAAACCATCATTGTCCATGAAA
TTCCCTATCAGGTGAACAAAGCGCGCCTGATCGAGAAAATCGCCGAGCTGGTGAAAGATAAACGCGTGGAAGGCATCAG
CGCGCTGCGTGACGAATCCGACAAAGACGGGATGCGCATCGTGATTGAAGTAAAACGCGATGCGGTGGGCGAGGTGGTG
CTTAATAATCTCTACTCCCAGACCCAGCTACAGGTTTCCTTCGGTATTAACATGGTGGCGCTGCATCACGGCCAGCCGA
AGATCATGAACCTGAAAGATATCATTTCAGCGTTCGTGCGCCACCGCCGTGAAGTGGTGACGCGTCGGACTATTTTTGA
ACTGCGTAAAGCCCGTGACCGCGCGCATATCCTTGAAGCTCTGGCGATTGCGCTGGCCAACATCGATCCGATTATCGAA
CTGATTCGCCGTGCGCCAACGCCGGCGGAAGCGAAAGCGGCGCTGATTTCGCGTCCGTGGGATCTGGGCAACGTTGCTG
CGATGCTGGAGCGCGCCGGTGACGACGCCGCGCGTCCGGAATGGCTGGAGCCAGAATTTGGCGTGCGTGACGGTCAGTA
TTACCTGACTGAGCAGCAGGCGCAGGCGATTCTGGATCTGCGGTTGCAGAAACTGACCGGCCTGGAGCATGAAAAACTG
CTCGACGAATACAAAGAGTTGCTGGAGCAGATTGCTGAACTACTGCACATTCTGGGCAGCGCCGATCGCCTGATGGAAG
TGATCCGCGAAGAGATGGAGTTAATTCGCGATCAGTTCGGCGATGAGCGTCGTACCGAAATCACCGCCAACAGCGCCGA
TATTAATATCGAAGATCTGATTAGCCAGGAAGATGTTGTCGTGACGCTGTCTCACCAGGGTTACGTCAAATATCAACCG
CTGACAGATTACGAAGCGCAACGTCGTGGTGGGAAAGGTAAATCTGCCGCGCGTATTAAAGAAGAAGACTTTATCGACC
GTCTGCTGGTGGCCAACACCCATGACACCATCCTCTGCTTCTCCAGCCGTGGTCGTTTGTACTGGATGAAGGTTTATCA
GTTGCCGGAAGCCAGCCGTGGCGCGCGCGGTCGTCCGATCGTTAACCTGCTGCCGCTGGAAGCCAACGAACGTATCACC
GCGATTCTGCCGGTTCGTGAATACGAAGAAGGCGTCAACGTCTTTATGGCGACCGCCAGCGGTACCGTGAAGAAAACGG
CGCTGACCGAATTCAGCCGTCCGCGTTCCGCCGGTATTATCGCGGTGAACCTCAACGACGGCGACGAGCTGATTGGCGT
TGACCTGACTTCTGGTTCTGACGAAGTCATGCTGTTCTCGGCCGCGGGTAAAGTGGTGCGTTTCAAAGAAGACGCCGTC
CGTGCGATGGGGCGTACCGCGACCGGTGTGCGCGGTATTAAGCTGGCGGGAGACGATAAAGTAGTTTCTCTGATCATCC
CACGCGGCGAAGGCGCTATTCTGACCGTAACGCAAAACGGCTACGGGAAGCGTACCGCAGCGGACGAGTACCCGACCAA
GTCTCGTGCGACGCAGGGCGTTATCTCTATCAAAGTGACCGAGCGCAACGGTTCCGTTGTCGGTGCGGTACAGGTAGAC
GATTGCGACCAGATCATGATGATCACGGATGCCGGTACTCTGGTGCGTACCCGAGTGTCTGAGATCAGCGTAGTGGGAC
GTAATACCCAGGGCGTTATCCTTATCCGCACGGCGGAAGACGAAAACGTGGTGGGTCTGCAACGCGTTGCTGAACCGGT
AGATGACGAAGAACTCGACGCTATCGACGGCAGCGTGGCGGAAGGGGATGAGGATATCGCCCCGGAAGCGGAAAGCGAT
GACGACGTTGCGGATGACGCTGACGAGTAA
>gyrA_Avian_69
ATGAGCGACCTTGCGAGAGAAATTACACCGGTCAACATTGAGGAAGAGCTGAAGAGCTCCTATCTGGATTATGCGATGT
CGGTCATTGTTGGCCGTGCGCTGCCGGATGTCCGAGATGGCCTGAAGCCGGTACACCGTCGCGTACTTTACGCCATGAA
CGTATTGGGCAATGACTGGAACAAAGCCTATAAAAAATCTGCCCGTGTCGTTGGTGACGTAATCGGTAAATACCATCCC
CACGGCGATTCCGCAGTGTATGACACCATCGTTCGTATGGCGCAGCCATTCTCGCTGCGTTACATGCTGGTGGATGGTC
AGGGTAACTTCGGTTCTATTGACGGCGACTCCGCGGCGGCAATGCGTTATACGGAGATCCGTCTGGCGAAAATCGCCCA
CGAACTGATGGCCGATCTCGAAAAAGAGACGGTGGATTTCGTGGATAACTATGACGGTACGGAAAAAATTCCGGACGTC
ATGCCGACCAAAATTCCGAATCTGCTGGTGAACGGTTCTTCCGGTATCGCAGTAGGTATGGCGACGAATATCCCGCCGC
ACAACCTGACGGAAGTGATTAACGGCTGCCTGGCGTATATCGACAACGAAGACATCAGCATTGAAGGGCTGATGGAACA
TATTCCGGGTCCGGACTTCCCGACCGCCGCGATCATCAACGGTCGTCGTGGTATCGAAGAAGCCTACCGTACCGGTCGT
GGAAAAGTGTACATTCGCGCCCGCGCGGAAGTTGAAGCTGACGCGAAAACGGGCCGTGAAACCATCATTGTCCATGAAA
TTCCCTATCAGGTGAACAAAGCGCGCCTGATCGAGAAAATCGCCGAGCTGGTGAAAGATAAACGCGTGGAAGGCATCAG
CGCGCTGCGTGACGAATCCGACAAAGACGGGATGCGCATCGTGATTGAAGTAAAACGCGATGCGGTGGGCGAGGTGGTG
CTTAATAATCTCTACTCCCAGACCCAGCTACAGGTTTCCTTCGGTATTAACATGGTGGCGCTGCATCACGGCCAGCCGA
AGATCATGAACCTGAAAGATATCATTTCAGCGTTCGTGCGCCACCGCCGTGAAGTGGTGACGCGTCGGACTATTTTTGA
ACTGCGTAAAGCCCGTGACCGCGCGCATATCCTTGAAGCTCTGGCGATTGCGCTGGCCAACATCGATCCGATTATCGAA
CTGATTCGCCGTGCGCCAACGCCGGCGGAAGCGAAAGCGGCGCTGATTTCGCGTCCGTGGGATCTGGGCAACGTTGCTG
CGATGCTGGAGCGCGCCGGTGACGACGCCGCGCGTCCGGAATGGCTGGAGCCAGAATTTGGCGTGCGTGACGGTCAGTA
TTACCTGACTGAGCAGCAGGCGCAGGCGATTCTGGATCTGCGGTTGCAGAAACTGACCGGCCTGGAGCATGAAAAACTG
CTCGACGAATACAAAGAGTTGCTGGAGCAGATTGCTGAACTACTGCACATTCTGGGCAGCGCCGATCGCCTGATGGAAG
TGATCCGCGAAGAGATGGAGTTAATTCGCGATCAGTTCGGCGATGAGCGTCGTACCGAAATCACCGCCAACAGCGCCGA
TATTAATATCGAAGATCTGATTAGCCAGGAAGATGTTGTCGTGACGCTGTCTCACCAGGGTTACGTCAAATATCAACCG
CTGACAGATTACGAAGCGCAACGTCGTGGTGGGAAAGGTAAATCTGCCGCGCGTATTAAAGAAGAAGACTTTATCGACC
GTCTGCTGGTGGCCAACACCCATGACACCATCCTCTGCTTCTCCAGCCGTGGTCGTTTGTACTGGATGAAGGTTTATCA
GTTGCCGGAAGCCAGCCGTGGCGCGCGCGGTCGTCCGATCGTTAACCTGCTGCCGCTGGAAGCCAACGAACGTATCACC
GCGATTCTGCCGGTTCGTGAATACGAAGAAGGCGTCAACGTCTTTATGGCGACCGCCAGCGGTACCGTGAAGAAAACGG
CGCTGACCGAATTCAGCCGTCCGCGTTCCGCCGGTATTATCGCGGTGAACCTCAACGACGGCGACGAGCTGATTGGCGT
TGACCTGACTTCTGGTTCTGACGAAGTCATGCTGTTCTCGGCCGCGGGTAAAGTGGTGCGTTTCAAAGAAGACGCCGTC
CGTGCGATGGGGCGTACCGCGACCGGTGTGCGCGGTATTAAGCTGGCGGGAGACGATAAAGTAGTTTCTCTGATCATCC
CACGCGGCGAAGGCGCTATTCTGACCGTAACGCAAAACGGCTACGGGAAGCGTACCGCAGCGGACGAGTACCCGACCAA
GTCTCGTGCGACGCAGGGCGTTATCTCTATCAAAGTGACCGAGCGCAACGGTTCCGTTGTCGGTGCGGTACAGGTAGAC
GATTGCGACCAGATCATGATGATCACGGATGCCGGTACTCTGGTGCGTACCCGAGTGTCTGAGATCAGCGTAGTGGGAC
GTAATACCCAGGGCGTTATCCTTATCCGCACGGCGGAAGACGAAAACGTGGTGGGTCTGCAACGCGTTGCTGAACCGGT
AGATGACGAAGAACTCGACGCTATCGACGGCAGCGTGGCGGAAGGGGATGAGGATATCGCCCCGGAAGCGGAAAGCGAT
GACGACGTTGCGGATGACGCTGACGAGTAA
>gyrA_Avian_70
ATGAGCGACCTTGCGAGAGAAATTACACCGGTCAACATTGAGGAAGAGCTGAAGAGCTCCTATCTGGATTATGCGATGT
CGGTCATTGTTGGCCGTGCGCTGCCGGATGTCCGAGATGGCCTGAAGCCGGTACACCGTCGCGTACTTTACGCCATGAA
CGTATTGGGCAATGACTGGAACAAAGCCTATAAAAAATCTGCCCGTGTCGTTGGTGACGTAATCGGTAAATACCATCCC
CACGGCGATTCCGCAGTGTATGACACCATCGTTCGTATGGCGCAGCCATTCTCGCTGCGTTACATGCTGGTGGATGGTC
AGGGTAACTTCGGTTCTATTGACGGCGACTCCGCGGCGGCAATGCGTTATACGGAGATCCGTCTGGCGAAAATCGCCCA
CGAACTGATGGCCGATCTCGAAAAAGAGACGGTGGATTTCGTGGATAACTATGACGGTACGGAAAAAATTCCGGACGTC
ATGCCGACCAAAATTCCGAATCTGCTGGTGAACGGTTCTTCCGGTATCGCAGTAGGTATGGCGACGAATATCCCGCCGC
ACAACCTGACGGAAGTGATTAACGGCTGCCTGGCGTATATCGACAACGAAGACATCAGCATTGAAGGGCTGATGGAACA
TATTCCGGGTCCGGACTTCCCGACCGCCGCGATCATCAACGGTCGTCGTGGTATCGAAGAAGCCTACCGTACCGGTCGT
GGAAAAGTGTACATTCGCGCCCGCGCGGAAGTTGAAGCTGACGCGAAAACGGGCCGTGAAACCATCATTGTCCATGAAA
TTCCCTATCAGGTGAACAAAGCGCGCCTGATCGAGAAAATCGCCGAGCTGGTGAAAGATAAACGCGTGGAAGGCATCAG
CGCGCTGCGTGACGAATCCGACAAAGACGGGATGCGCATCGTGATTGAAGTAAAACGCGATGCGGTGGGCGAGGTGGTG
CTTAATAATCTCTACTCCCAGACCCAGCTACAGGTTTCCTTCGGTATTAACATGGTGGCGCTGCATCACGGCCAGCCGA
AGATCATGAACCTGAAAGATATCATTTCAGCGTTCGTGCGCCACCGCCGTGAAGTGGTGACGCGTCGGACTATTTTTGA
ACTGCGTAAAGCCCGTGACCGCGCGCATATCCTTGAAGCTCTGGCGATTGCGCTGGCCAACATCGATCCGATTATCGAA
CTGATTCGCCGTGCGCCAACGCCGGCGGAAGCGAAAGCGGCGCTGATTTCGCGTCCGTGGGATCTGGGCAACGTTGCTG
CGATGCTGGAGCGCGCCGGTGACGACGCCGCGCGTCCGGAATGGCTGGAGCCAGAATTTGGCGTGCGTGACGGTCAGTA
TTACCTGACTGAGCAGCAGGCGCAGGCGATTCTGGATCTGCGGTTGCAGAAACTGACCGGCCTGGAGCATGAAAAACTG
CTCGACGAATACAAAGAGTTGCTGGAGCAGATTGCTGAACTACTGCACATTCTGGGCAGCGCCGATCGCCTGATGGAAG
TGATCCGCGAAGAGATGGAGTTAATTCGCGATCAGTTCGGCGATGAGCGTCGTACCGAAATCACCGCCAACAGCGCCGA
TATTAATATCGAAGATCTGATTAGCCAGGAAGATGTTGTCGTGACGCTGTCTCACCAGGGTTACGTCAAATATCAACCG
CTGACAGATTACGAAGCGCAACGTCGTGGTGGGAAAGGTAAATCTGCCGCGCGTATTAAAGAAGAAGACTTTATCGACC
GTCTGCTGGTGGCCAACACCCATGACACCATCCTCTGCTTCTCCAGCCGTGGTCGTTTGTACTGGATGAAGGTTTATCA
GTTGCCGGAAGCCAGCCGTGGCGCGCGCGGTCGTCCGATCGTTAACCTGCTGCCGCTGGAAGCCAACGAACGTATCACC
GCGATTCTGCCGGTTCGTGAATACGAAGAAGGCGTCAACGTCTTTATGGCGACCGCCAGCGGTACCGTGAAGAAAACGG
CGCTGACCGAATTCAGCCGTCCGCGTTCCGCCGGTATTATCGCGGTGAACCTCAACGACGGCGACGAGCTGATTGGCGT
TGACCTGACTTCTGGTTCTGACGAAGTCATGCTGTTCTCGGCCGCGGGTAAAGTGGTGCGTTTCAAAGAAGACGCCGTC
CGTGCGATGGGGCGTACCGCGACCGGTGTGCGCGGTATTAAGCTGGCGGGAGACGATAAAGTAGTTTCTCTGATCATCC
CACGCGGCGAAGGCGCTATTCTGACCGTAACGCAAAACGGCTACGGGAAGCGTACCGCAGCGGACGAGTACCCGACCAA
GTCTCGTGCGACGCAGGGCGTTATCTCTATCAAAGTGACCGAGCGCAACGGTTCCGTTGTCGGTGCGGTACAGGTAGAC
GATTGCGACCAGATCATGATGATCACGGATGCCGGTACTCTGGTGCGTACCCGAGTGTCTGAGATCAGCGTAGTGGGAC
GTAATACCCAGGGCGTTATCCTTATCCGCACGGCGGAAGACGAAAACGTGGTGGGTCTGCAACGCGTTGCTGAACCGGT
AGATGACGAAGAACTCGACGCTATCGACGGCAGCGTGGCGGAAGGGGATGAGGATATCGCCCCGGAAGCGGAAAGCGAT
GACGACGTTGCGGATGACGCTGACGAGTAA
>gyrA_Avian_71
ATGAGCGACCTTGCGAGAGAAATTACACCGGTCAACATTGAGGAAGAGCTGAAGAGCTCCTATCTGGATTATGCGATGT
CGGTCATTGTTGGCCGTGCGCTGCCGGATGTCCGAGATGGCCTGAAGCCGGTACACCGTCGCGTACTTTACGCCATGAA
CGTATTGGGCAATGACTGGAACAAAGCCTATAAAAAATCTGCCCGTGTCGTTGGTGACGTAATCGGTAAATACCATCCC
CACGGCGATTCCGCAGTGTATGACACCATCGTTCGTATGGCGCAGCCATTCTCGCTGCGTTACATGCTGGTGGATGGTC
AGGGTAACTTCGGTTCTATTGACGGCGACTCCGCGGCGGCAATGCGTTATACGGAGATCCGTCTGGCGAAAATCGCCCA
CGAACTGATGGCCGATCTCGAAAAAGAGACGGTGGATTTCGTGGATAACTATGACGGTACGGAAAAAATTCCGGACGTC
ATGCCGACCAAAATTCCGAATCTGCTGGTGAACGGTTCTTCCGGTATCGCAGTAGGTATGGCGACGAATATCCCGCCGC
ACAACCTGACGGAAGTGATTAACGGCTGCCTGGCGTATATCGACAACGAAGACATCAGCATTGAAGGGCTGATGGAACA
TATTCCGGGTCCGGACTTCCCGACCGCCGCGATCATCAACGGTCGTCGTGGTATCGAAGAAGCCTACCGTACCGGTCGT
GGAAAAGTGTACATTCGCGCCCGCGCGGAAGTTGAAGCTGACGCGAAAACGGGCCGTGAAACCATCATTGTCCATGAAA
TTCCCTATCAGGTGAACAAAGCGCGCCTGATCGAGAAAATCGCCGAGCTGGTGAAAGATAAACGCGTGGAAGGCATCAG
CGCGCTGCGTGACGAATCCGACAAAGACGGGATGCGCATCGTGATTGAAGTAAAACGCGATGCGGTGGGCGAGGTGGTG
CTTAATAATCTCTACTCCCAGACCCAGCTACAGGTTTCCTTCGGTATTAACATGGTGGCGCTGCATCACGGCCAGCCGA
AGATCATGAACCTGAAAGATATCATTTCAGCGTTCGTGCGCCACCGCCGTGAAGTGGTGACGCGTCGGACTATTTTTGA
ACTGCGTAAAGCCCGTGACCGCGCGCATATCCTTGAAGCTCTGGCGATTGCGCTGGCCAACATCGATCCGATTATCGAA
CTGATTCGCCGTGCGCCAACGCCGGCGGAAGCGAAAGCGGCGCTGATTTCGCGTCCGTGGGATCTGGGCAACGTTGCTG
CGATGCTGGAGCGCGCCGGTGACGACGCCGCGCGTCCGGAATGGCTGGAGCCAGAATTTGGCGTGCGTGACGGTCAGTA
TTACCTGACTGAGCAGCAGGCGCAGGCGATTCTGGATCTGCGGTTGCAGAAACTGACCGGCCTGGAGCATGAAAAACTG
CTCGACGAATACAAAGAGTTGCTGGAGCAGATTGCTGAACTACTGCACATTCTGGGCAGCGCCGATCGCCTGATGGAAG
TGATCCGCGAAGAGATGGAGTTAATTCGCGATCAGTTCGGCGATGAGCGTCGTACCGAAATCACCGCCAACAGCGCCGA
TATTAATATCGAAGATCTGATTAGCCAGGAAGATGTTGTCGTGACGCTGTCTCACCAGGGTTACGTCAAATATCAACCG
CTGACAGATTACGAAGCGCAACGTCGTGGTGGGAAAGGTAAATCTGCCGCGCGTATTAAAGAAGAAGACTTTATCGACC
GTCTGCTGGTGGCCAACACCCATGACACCATCCTCTGCTTCTCCAGCCGTGGTCGTTTGTACTGGATGAAGGTTTATCA
GTTGCCGGAAGCCAGCCGTGGCGCGCGCGGTCGTCCGATCGTTAACCTGCTGCCGCTGGAAGCCAACGAACGTATCACC
GCGATTCTGCCGGTTCGTGAATACGAAGAAGGCGTCAACGTCTTTATGGCGACCGCCAGCGGTACCGTGAAGAAAACGG
CGCTGACCGAATTCAGCCGTCCGCGTTCCGCCGGTATTATCGCGGTGAACCTCAACGACGGCGACGAGCTGATTGGCGT
TGACCTGACTTCTGGTTCTGACGAAGTCATGCTGTTCTCGGCCGCGGGTAAAGTGGTGCGTTTCAAAGAAGACGCCGTC
CGTGCGATGGGGCGTACCGCGACCGGTGTGCGCGGTATTAAGCTGGCGGGAGACGATAAAGTAGTTTCTCTGATCATCC
CACGCGGCGAAGGCGCTATTCTGACCGTAACGCAAAACGGCTACGGGAAGCGTACCGCAGCGGACGAGTACCCGACCAA
GTCTCGTGCGACGCAGGGCGTTATCTCTATCAAAGTGACCGAGCGCAACGGTTCCGTTGTCGGTGCGGTACAGGTAGAC
GATTGCGACCAGATCATGATGATCACGGATGCCGGTACTCTGGTGCGTACCCGAGTGTCTGAGATCAGCGTAGTGGGAC
GTAATACCCAGGGCGTTATCCTTATCCGCACGGCGGAAGACGAAAACGTGGTGGGTCTGCAACGCGTTGCTGAACCGGT
AGATGACGAAGAACTCGACGCTATCGACGGCAGCGTGGCGGAAGGGGATGAGGATATCGCCCCGGAAGCGGAAAGCGAT
GACGACGTTGCGGATGACGCTGACGAGTAA
>gyrA_Avian_72
ATGAGCGACCTTGCGAGAGAAATTACACCGGTCAACATTGAGGAAGAGCTGAAGAGCTCCTATCTGGATTATGCGATGT
CGGTCATTGTTGGCCGTGCGCTGCCGGATGTCCGAGATGGCCTGAAGCCGGTACACCGTCGCGTACTTTACGCCATGAA
CGTATTGGGCAATGACTGGAACAAAGCCTATAAAAAATCTGCCCGTGTCGTTGGTGACGTAATCGGTAAATACCATCCC
CACGGCGATTCCGCAGTGTATGACACCATCGTTCGTATGGCGCAGCCATTCTCGCTGCGTTACATGCTGGTGGATGGTC
AGGGTAACTTCGGTTCTATTGACGGCGACTCCGCGGCGGCAATGCGTTATACGGAGATCCGTCTGGCGAAAATCGCCCA
CGAACTGATGGCCGATCTCGAAAAAGAGACGGTGGATTTCGTGGATAACTATGACGGTACGGAAAAAATTCCGGACGTC
ATGCCGACCAAAATTCCGAATCTGCTGGTGAACGGTTCTTCCGGTATCGCAGTAGGTATGGCGACGAATATCCCGCCGC
ACAACCTGACGGAAGTGATTAACGGCTGCCTGGCGTATATCGACAACGAAGACATCAGCATTGAAGGGCTGATGGAACA
TATTCCGGGTCCGGACTTCCCGACCGCCGCGATCATCAACGGTCGTCGTGGTATCGAAGAAGCCTACCGTACCGGTCGT
GGAAAAGTGTACATTCGCGCCCGCGCGGAAGTTGAAGCTGACGCGAAAACGGGCCGTGAAACCATCATTGTCCATGAAA
TTCCCTATCAGGTGAACAAAGCGCGCCTGATCGAGAAAATCGCCGAGCTGGTGAAAGATAAACGCGTGGAAGGCATCAG
CGCGCTGCGTGACGAATCCGACAAAGACGGGATGCGCATCGTGATTGAAGTAAAACGCGATGCGGTGGGCGAGGTGGTG
CTTAATAATCTCTACTCCCAGACCCAGCTACAGGTTTCCTTCGGTATTAACATGGTGGCGCTGCATCACGGCCAGCCGA
AGATCATGAACCTGAAAGATATCATTTCAGCGTTCGTGCGCCACCGCCGTGAAGTGGTGACGCGTCGGACTATTTTTGA
ACTGCGTAAAGCCCGTGACCGCGCGCATATCCTTGAAGCTCTGGCGATTGCGCTGGCCAACATCGATCCGATTATCGAA
CTGATTCGCCGTGCGCCAACGCCGGCGGAAGCGAAAGCGGCGCTGATTTCGCGTCCGTGGGATCTGGGCAACGTTGCTG
CGATGCTGGAGCGCGCCGGTGACGACGCCGCGCGTCCGGAATGGCTGGAGCCAGAATTTGGCGTGCGTGACGGTCAGTA
TTACCTGACTGAGCAGCAGGCGCAGGCGATTCTGGATCTGCGGTTGCAGAAACTGACCGGCCTGGAGCATGAAAAACTG
CTCGACGAATACAAAGAGTTGCTGGAGCAGATTGCTGAACTACTGCACATTCTGGGCAGCGCCGATCGCCTGATGGAAG
TGATCCGCGAAGAGATGGAGTTAATTCGCGATCAGTTCGGCGATGAGCGTCGTACCGAAATCACCGCCAACAGCGCCGA
TATTAATATCGAAGATCTGATTAGCCAGGAAGATGTTGTCGTGACGCTGTCTCACCAGGGTTACGTCAAATATCAACCG
CTGACAGATTACGAAGCGCAACGTCGTGGTGGGAAAGGTAAATCTGCCGCGCGTATTAAAGAAGAAGACTTTATCGACC
GTCTGCTGGTGGCCAACACCCATGACACCATCCTCTGCTTCTCCAGCCGTGGTCGTTTGTACTGGATGAAGGTTTATCA
GTTGCCGGAAGCCAGCCGTGGCGCGCGCGGTCGTCCGATCGTTAACCTGCTGCCGCTGGAAGCCAACGAACGTATCACC
GCGATTCTGCCGGTTCGTGAATACGAAGAAGGCGTCAACGTCTTTATGGCGACCGCCAGCGGTACCGTGAAGAAAACGG
CGCTGACCGAATTCAGCCGTCCGCGTTCCGCCGGTATTATCGCGGTGAACCTCAACGACGGCGACGAGCTGATTGGCGT
TGACCTGACTTCTGGTTCTGACGAAGTCATGCTGTTCTCGGCCGCGGGTAAAGTGGTGCGTTTCAAAGAAGACGCCGTC
CGTGCGATGGGGCGTACCGCGACCGGTGTGCGCGGTATTAAGCTGGCGGGAGACGATAAAGTAGTTTCTCTGATCATCC
CACGCGGCGAAGGCGCTATTCTGACCGTAACGCAAAACGGCTACGGGAAGCGTACCGCAGCGGACGAGTACCCGACCAA
GTCTCGTGCGACGCAGGGCGTTATCTCTATCAAAGTGACCGAGCGCAACGGTTCCGTTGTCGGTGCGGTACAGGTAGAC
GATTGCGACCAGATCATGATGATCACGGATGCCGGTACTCTGGTGCGTACCCGAGTGTCTGAGATCAGCGTAGTGGGAC
GTAATACCCAGGGCGTTATCCTTATCCGCACGGCGGAAGACGAAAACGTGGTGGGTCTGCAACGCGTTGCTGAACCGGT
AGATGACGAAGAACTCGACGCTATCGACGGCAGCGTGGCGGAAGGGGATGAGGATATCGCCCCGGAAGCGGAAAGCGAT
GACGACGTTGCGGATGACGCTGACGAGTAA
>gyrA_Avian_73
ATGAGCGACCTTGCGAGAGAAATTACACCGGTCAACATTGAGGAAGAGCTGAAGAGCTCCTATCTGGATTATGCGATGT
CGGTCATTGTTGGCCGTGCGCTGCCGGATGTCCGAGATGGCCTGAAGCCGGTACACCGTCGCGTACTTTACGCCATGAA
CGTATTGGGCAATGACTGGAACAAAGCCTATAAAAAATCTGCCCGTGTCGTTGGTGACGTAATCGGTAAATACCATCCC
CACGGCGATTCCGCAGTGTATGACACCATCGTTCGTATGGCGCAGCCATTCTCGCTGCGTTACATGCTGGTGGATGGTC
AGGGTAACTTCGGTTCTATTGACGGCGACTCCGCGGCGGCAATGCGTTATACGGAGATCCGTCTGGCGAAAATCGCCCA
CGAACTGATGGCCGATCTCGAAAAAGAGACGGTGGATTTCGTGGATAACTATGACGGTACGGAAAAAATTCCGGACGTC
ATGCCGACCAAAATTCCGAATCTGCTGGTGAACGGTTCTTCCGGTATCGCAGTAGGTATGGCGACGAATATCCCGCCGC
ACAACCTGACGGAAGTGATTAACGGCTGCCTGGCGTATATCGACAACGAAGACATCAGCATTGAAGGGCTGATGGAACA
TATTCCGGGTCCGGACTTCCCGACCGCCGCGATCATCAACGGTCGTCGTGGTATCGAAGAAGCCTACCGTACCGGTCGT
GGAAAAGTGTACATTCGCGCCCGCGCGGAAGTTGAAGCTGACGCGAAAACGGGCCGTGAAACCATCATTGTCCATGAAA
TTCCCTATCAGGTGAACAAAGCGCGCCTGATCGAGAAAATCGCCGAGCTGGTGAAAGATAAACGCGTGGAAGGCATCAG
CGCGCTGCGTGACGAATCCGACAAAGACGGGATGCGCATCGTGATTGAAGTAAAACGCGATGCGGTGGGCGAGGTGGTG
CTTAATAATCTCTACTCCCAGACCCAGCTACAGGTTTCCTTCGGTATTAACATGGTGGCGCTGCATCACGGCCAGCCGA
AGATCATGAACCTGAAAGATATCATTTCAGCGTTCGTGCGCCACCGCCGTGAAGTGGTGACGCGTCGGACTATTTTTGA
ACTGCGTAAAGCCCGTGACCGCGCGCATATCCTTGAAGCTCTGGCGATTGCGCTGGCCAACATCGATCCGATTATCGAA
CTGATTCGCCGTGCGCCAACGCCGGCGGAAGCGAAAGCGGCGCTGATTTCGCGTCCGTGGGATCTGGGCAACGTTGCTG
CGATGCTGGAGCGCGCCGGTGACGACGCCGCGCGTCCGGAATGGCTGGAGCCAGAATTTGGCGTGCGTGACGGTCAGTA
TTACCTGACTGAGCAGCAGGCGCAGGCGATTCTGGATCTGCGGTTGCAGAAACTGACCGGCCTGGAGCATGAAAAACTG
CTCGACGAATACAAAGAGTTGCTGGAGCAGATTGCTGAACTACTGCACATTCTGGGCAGCGCCGATCGCCTGATGGAAG
TGATCCGCGAAGAGATGGAGTTAATTCGCGATCAGTTCGGCGATGAGCGTCGTACCGAAATCACCGCCAACAGCGCCGA
TATTAATATCGAAGATCTGATTAGCCAGGAAGATGTTGTCGTGACGCTGTCTCACCAGGGTTACGTCAAATATCAACCG
CTGACAGATTACGAAGCGCAACGTCGTGGTGGGAAAGGTAAATCTGCCGCGCGTATTAAAGAAGAAGACTTTATCGACC
GTCTGCTGGTGGCCAACACCCATGACACCATCCTCTGCTTCTCCAGCCGTGGTCGTTTGTACTGGATGAAGGTTTATCA
GTTGCCGGAAGCCAGCCGTGGCGCGCGCGGTCGTCCGATCGTTAACCTGCTGCCGCTGGAAGCCAACGAACGTATCACC
GCGATTCTGCCGGTTCGTGAATACGAAGAAGGCGTCAACGTCTTTATGGCGACCGCCAGCGGTACCGTGAAGAAAACGG
CGCTGACCGAATTCAGCCGTCCGCGTTCCGCCGGTATTATCGCGGTGAACCTCAACGACGGCGACGAGCTGATTGGCGT
TGACCTGACTTCTGGTTCTGACGAAGTCATGCTGTTCTCGGCCGCGGGTAAAGTGGTGCGTTTCAAAGAAGACGCCGTC
CGTGCGATGGGGCGTACCGCGACCGGTGTGCGCGGTATTAAGCTGGCGGGAGACGATAAAGTAGTTTCTCTGATCATCC
CACGCGGCGAAGGCGCTATTCTGACCGTAACGCAAAACGGCTACGGGAAGCGTACCGCAGCGGACGAGTACCCGACCAA
GTCTCGTGCGACGCAGGGCGTTATCTCTATCAAAGTGACCGAGCGCAACGGTTCCGTTGTCGGTGCGGTACAGGTAGAC
GATTGCGACCAGATCATGATGATCACGGATGCCGGTACTCTGGTGCGTACCCGAGTGTCTGAGATCAGCGTAGTGGGAC
GTAATACCCAGGGCGTTATCCTTATCCGCACGGCGGAAGACGAAAACGTGGTGGGTCTGCAACGCGTTGCTGAACCGGT
AGATGACGAAGAACTCGACGCTATCGACGGCAGCGTGGCGGAAGGGGATGAGGATATCGCCCCGGAAGCGGAAAGCGAT
GACGACGTTGCGGATGACGCTGACGAGTAA
>gyrA_Avian_74
ATGAGCGACCTTGCGAGAGAAATTACACCGGTCAACATTGAGGAAGAGCTGAAGAGCTCCTATCTGGATTATGCGATGT
CGGTCATTGTTGGCCGTGCGCTGCCGGATGTCCGAGATGGCCTGAAGCCGGTACACCGTCGCGTACTTTACGCCATGAA
CGTATTGGGCAATGACTGGAACAAAGCCTATAAAAAATCTGCCCGTGTCGTTGGTGACGTAATCGGTAAATACCATCCC
CACGGCGATTCCGCAGTGTATGACACCATCGTTCGTATGGCGCAGCCATTCTCGCTGCGTTACATGCTGGTGGATGGTC
AGGGTAACTTCGGTTCTATTGACGGCGACTCCGCGGCGGCAATGCGTTATACGGAGATCCGTCTGGCGAAAATCGCCCA
CGAACTGATGGCCGATCTCGAAAAAGAGACGGTGGATTTCGTGGATAACTATGACGGTACGGAAAAAATTCCGGACGTC
ATGCCGACCAAAATTCCGAATCTGCTGGTGAACGGTTCTTCCGGTATCGCAGTAGGTATGGCGACGAATATCCCGCCGC
ACAACCTGACGGAAGTGATTAACGGCTGCCTGGCGTATATCGACAACGAAGACATCAGCATTGAAGGGCTGATGGAACA
TATTCCGGGTCCGGACTTCCCGACCGCCGCGATCATCAACGGTCGTCGTGGTATCGAAGAAGCCTACCGTACCGGTCGT
GGAAAAGTGTACATTCGCGCCCGCGCGGAAGTTGAAGCTGACGCGAAAACGGGCCGTGAAACCATCATTGTCCATGAAA
TTCCCTATCAGGTGAACAAAGCGCGCCTGATCGAGAAAATCGCCGAGCTGGTGAAAGATAAACGCGTGGAAGGCATCAG
CGCGCTGCGTGACGAATCCGACAAAGACGGGATGCGCATCGTGATTGAAGTAAAACGCGATGCGGTGGGCGAGGTGGTG
CTTAATAATCTCTACTCCCAGACCCAGCTACAGGTTTCCTTCGGTATTAACATGGTGGCGCTGCATCACGGCCAGCCGA
AGATCATGAACCTGAAAGATATCATTTCAGCGTTCGTGCGCCACCGCCGTGAAGTGGTGACGCGTCGGACTATTTTTGA
ACTGCGTAAAGCCCGTGACCGCGCGCATATCCTTGAAGCTCTGGCGATTGCGCTGGCCAACATCGATCCGATTATCGAA
CTGATTCGCCGTGCGCCAACGCCGGCGGAAGCGAAAGCGGCGCTGATTTCGCGTCCGTGGGATCTGGGCAACGTTGCTG
CGATGCTGGAGCGCGCCGGTGACGACGCCGCGCGTCCGGAATGGCTGGAGCCAGAATTTGGCGTGCGTGACGGTCAGTA
TTACCTGACTGAGCAGCAGGCGCAGGCGATTCTGGATCTGCGGTTGCAGAAACTGACCGGCCTGGAGCATGAAAAACTG
CTCGACGAATACAAAGAGTTGCTGGAGCAGATTGCTGAACTACTGCACATTCTGGGCAGCGCCGATCGCCTGATGGAAG
TGATCCGCGAAGAGATGGAGTTAATTCGCGATCAGTTCGGCGATGAGCGTCGTACCGAAATCACCGCCAACAGCGCCGA
TATTAATATCGAAGATCTGATTAGCCAGGAAGATGTTGTCGTGACGCTGTCTCACCAGGGTTACGTCAAATATCAACCG
CTGACAGATTACGAAGCGCAACGTCGTGGTGGGAAAGGTAAATCTGCCGCGCGTATTAAAGAAGAAGACTTTATCGACC
GTCTGCTGGTGGCCAACACCCATGACACCATCCTCTGCTTCTCCAGCCGTGGTCGTTTGTACTGGATGAAGGTTTATCA
GTTGCCGGAAGCCAGCCGTGGCGCGCGCGGTCGTCCGATCGTTAACCTGCTGCCGCTGGAAGCCAACGAACGTATCACC
GCGATTCTGCCGGTTCGTGAATACGAAGAAGGCGTCAACGTCTTTATGGCGACCGCCAGCGGTACCGTGAAGAAAACGG
CGCTGACCGAATTCAGCCGTCCGCGTTCCGCCGGTATTATCGCGGTGAACCTCAACGACGGCGACGAGCTGATTGGCGT
TGACCTGACTTCTGGTTCTGACGAAGTCATGCTGTTCTCGGCCGCGGGTAAAGTGGTGCGTTTCAAAGAAGACGCCGTC
CGTGCGATGGGGCGTACCGCGACCGGTGTGCGCGGTATTAAGCTGGCGGGAGACGATAAAGTAGTTTCTCTGATCATCC
CACGCGGCGAAGGCGCTATTCTGACCGTAACGCAAAACGGCTACGGGAAGCGTACCGCAGCGGACGAGTACCCGACCAA
GTCTCGTGCGACGCAGGGCGTTATCTCTATCAAAGTGACCGAGCGCAACGGTTCCGTTGTCGGTGCGGTACAGGTAGAC
GATTGCGACCAGATCATGATGATCACGGATGCCGGTACTCTGGTGCGTACCCGAGTGTCTGAGATCAGCGTAGTGGGAC
GTAATACCCAGGGCGTTATCCTTATCCGCACGGCGGAAGACGAAAACGTGGTGGGTCTGCAACGCGTTGCTGAACCGGT
AGATGACGAAGAACTCGACGCTATCGACGGCAGCGTGGCGGAAGGGGATGAGGATATCGCCCCGGAAGCGGAAAGCGAT
GACGACGTTGCGGATGACGCTGACGAGTAA
>gyrA_Avian_75
ATGAGCGACCTTGCGAGAGAAATTACACCGGTCAACATTGAGGAAGAGCTGAAGAGCTCCTATCTGGATTATGCGATGT
CGGTCATTGTTGGCCGTGCGCTGCCGGATGTCCGAGATGGCCTGAAGCCGGTACACCGTCGCGTACTTTACGCCATGAA
CGTATTGGGCAATGACTGGAACAAAGCCTATAAAAAATCTGCCCGTGTCGTTGGTGACGTAATCGGTAAATACCATCCC
CACGGCGATTCCGCAGTGTATGACACCATCGTTCGTATGGCGCAGCCATTCTCGCTGCGTTACATGCTGGTGGATGGTC
AGGGTAACTTCGGTTCTATTGACGGCGACTCCGCGGCGGCAATGCGTTATACGGAGATCCGTCTGGCGAAAATCGCCCA
CGAACTGATGGCCGATCTCGAAAAAGAGACGGTGGATTTCGTGGATAACTATGACGGTACGGAAAAAATTCCGGACGTC
ATGCCGACCAAAATTCCGAATCTGCTGGTGAACGGTTCTTCCGGTATCGCAGTAGGTATGGCGACGAATATCCCGCCGC
ACAACCTGACGGAAGTGATTAACGGCTGCCTGGCGTATATCGACAACGAAGACATCAGCATTGAAGGGCTGATGGAACA
TATTCCGGGTCCGGACTTCCCGACCGCCGCGATCATCAACGGTCGTCGTGGTATCGAAGAAGCCTACCGTACCGGTCGT
GGAAAAGTGTACATTCGCGCCCGCGCGGAAGTTGAAGCTGACGCGAAAACGGGCCGTGAAACCATCATTGTCCATGAAA
TTCCCTATCAGGTGAACAAAGCGCGCCTGATCGAGAAAATCGCCGAGCTGGTGAAAGATAAACGCGTGGAAGGCATCAG
CGCGCTGCGTGACGAATCCGACAAAGACGGGATGCGCATCGTGATTGAAGTAAAACGCGATGCGGTGGGCGAGGTGGTG
CTTAATAATCTCTACTCCCAGACCCAGCTACAGGTTTCCTTCGGTATTAACATGGTGGCGCTGCATCACGGCCAGCCGA
AGATCATGAACCTGAAAGATATCATTTCAGCGTTCGTGCGCCACCGCCGTGAAGTGGTGACGCGTCGGACTATTTTTGA
ACTGCGTAAAGCCCGTGACCGCGCGCATATCCTTGAAGCTCTGGCGATTGCGCTGGCCAACATCGATCCGATTATCGAA
CTGATTCGCCGTGCGCCAACGCCGGCGGAAGCGAAAGCGGCGCTGATTTCGCGTCCGTGGGATCTGGGCAACGTTGCTG
CGATGCTGGAGCGCGCCGGTGACGACGCCGCGCGTCCGGAATGGCTGGAGCCAGAATTTGGCGTGCGTGACGGTCAGTA
TTACCTGACTGAGCAGCAGGCGCAGGCGATTCTGGATCTGCGGTTGCAGAAACTGACCGGCCTGGAGCATGAAAAACTG
CTCGACGAATACAAAGAGTTGCTGGAGCAGATTGCTGAACTACTGCACATTCTGGGCAGCGCCGATCGCCTGATGGAAG
TGATCCGCGAAGAGATGGAGTTAATTCGCGATCAGTTCGGCGATGAGCGTCGTACCGAAATCACCGCCAACAGCGCCGA
TATTAATATCGAAGATCTGATTAGCCAGGAAGATGTTGTCGTGACGCTGTCTCACCAGGGTTACGTCAAATATCAACCG
CTGACAGATTACGAAGCGCAACGTCGTGGTGGGAAAGGTAAATCTGCCGCGCGTATTAAAGAAGAAGACTTTATCGACC
GTCTGCTGGTGGCCAACACCCATGACACCATCCTCTGCTTCTCCAGCCGTGGTCGTTTGTACTGGATGAAGGTTTATCA
GTTGCCGGAAGCCAGCCGTGGCGCGCGCGGTCGTCCGATCGTTAACCTGCTGCCGCTGGAAGCCAACGAACGTATCACC
GCGATTCTGCCGGTTCGTGAATACGAAGAAGGCGTCAACGTCTTTATGGCGACCGCCAGCGGTACCGTGAAGAAAACGG
CGCTGACCGAATTCAGCCGTCCGCGTTCCGCCGGTATTATCGCGGTGAACCTCAACGACGGCGACGAGCTGATTGGCGT
TGACCTGACTTCTGGTTCTGACGAAGTCATGCTGTTCTCGGCCGCGGGTAAAGTGGTGCGTTTCAAAGAAGACGCCGTC
CGTGCGATGGGGCGTACCGCGACCGGTGTGCGCGGTATTAAGCTGGCGGGAGACGATAAAGTAGTTTCTCTGATCATCC
CACGCGGCGAAGGCGCTATTCTGACCGTAACGCAAAACGGCTACGGGAAGCGTACCGCAGCGGACGAGTACCCGACCAA
GTCTCGTGCGACGCAGGGCGTTATCTCTATCAAAGTGACCGAGCGCAACGGTTCCGTTGTCGGTGCGGTACAGGTAGAC
GATTGCGACCAGATCATGATGATCACGGATGCCGGTACTCTGGTGCGTACCCGAGTGTCTGAGATCAGCGTAGTGGGAC
GTAATACCCAGGGCGTTATCCTTATCCGCACGGCGGAAGACGAAAACGTGGTGGGTCTGCAACGCGTTGCTGAACCGGT
AGATGACGAAGAACTCGACGCTATCGACGGCAGCGTGGCGGAAGGGGATGAGGATATCGCCCCGGAAGCGGAAAGCGAT
GACGACGTTGCGGATGACGCTGACGAGTAA
>gyrA_Avian_76
ATGAGCGACCTTGCGAGAGAAATTACACCGGTCAACATTGAGGAAGAGCTGAAGAGCTCCTATCTGGATTATGCGATGT
CGGTCATTGTTGGCCGTGCGCTGCCGGATGTCCGAGATGGCCTGAAGCCGGTACACCGTCGCGTACTTTACGCCATGAA
CGTATTGGGCAATGACTGGAACAAAGCCTATAAAAAATCTGCCCGTGTCGTTGGTGACGTAATCGGTAAATACCATCCC
CACGGCGATTCCGCAGTGTATGACACCATCGTTCGTATGGCGCAGCCATTCTCGCTGCGTTACATGCTGGTGGATGGTC
AGGGTAACTTCGGTTCTATTGACGGCGACTCCGCGGCGGCAATGCGTTATACGGAGATCCGTCTGGCGAAAATCGCCCA
CGAACTGATGGCCGATCTCGAAAAAGAGACGGTGGATTTCGTGGATAACTATGACGGTACGGAAAAAATTCCGGACGTC
ATGCCGACCAAAATTCCGAATCTGCTGGTGAACGGTTCTTCCGGTATCGCAGTAGGTATGGCGACGAATATCCCGCCGC
ACAACCTGACGGAAGTGATTAACGGCTGCCTGGCGTATATCGACAACGAAGACATCAGCATTGAAGGGCTGATGGAACA
TATTCCGGGTCCGGACTTCCCGACCGCCGCGATCATCAACGGTCGTCGTGGTATCGAAGAAGCCTACCGTACCGGTCGT
GGAAAAGTGTACATTCGCGCCCGCGCGGAAGTTGAAGCTGACGCGAAAACGGGCCGTGAAACCATCATTGTCCATGAAA
TTCCCTATCAGGTGAACAAAGCGCGCCTGATCGAGAAAATCGCCGAGCTGGTGAAAGATAAACGCGTGGAAGGCATCAG
CGCGCTGCGTGACGAATCCGACAAAGACGGGATGCGCATCGTGATTGAAGTAAAACGCGATGCGGTGGGCGAGGTGGTG
CTTAATAATCTCTACTCCCAGACCCAGCTACAGGTTTCCTTCGGTATTAACATGGTGGCGCTGCATCACGGCCAGCCGA
AGATCATGAACCTGAAAGATATCATTTCAGCGTTCGTGCGCCACCGCCGTGAAGTGGTGACGCGTCGGACTATTTTTGA
ACTGCGTAAAGCCCGTGACCGCGCGCATATCCTTGAAGCTCTGGCGATTGCGCTGGCCAACATCGATCCGATTATCGAA
CTGATTCGCCGTGCGCCAACGCCGGCGGAAGCGAAAGCGGCGCTGATTTCGCGTCCGTGGGATCTGGGCAACGTTGCTG
CGATGCTGGAGCGCGCCGGTGACGACGCCGCGCGTCCGGAATGGCTGGAGCCAGAATTTGGCGTGCGTGACGGTCAGTA
TTACCTGACTGAGCAGCAGGCGCAGGCGATTCTGGATCTGCGGTTGCAGAAACTGACCGGCCTGGAGCATGAAAAACTG
CTCGACGAATACAAAGAGTTGCTGGAGCAGATTGCTGAACTACTGCACATTCTGGGCAGCGCCGATCGCCTGATGGAAG
TGATCCGCGAAGAGATGGAGTTAATTCGCGATCAGTTCGGCGATGAGCGTCGTACCGAAATCACCGCCAACAGCGCCGA
TATTAATATCGAAGATCTGATTAGCCAGGAAGATGTTGTCGTGACGCTGTCTCACCAGGGTTACGTCAAATATCAACCG
CTGACAGATTACGAAGCGCAACGTCGTGGTGGGAAAGGTAAATCTGCCGCGCGTATTAAAGAAGAAGACTTTATCGACC
GTCTGCTGGTGGCCAACACCCATGACACCATCCTCTGCTTCTCCAGCCGTGGTCGTTTGTACTGGATGAAGGTTTATCA
GTTGCCGGAAGCCAGCCGTGGCGCGCGCGGTCGTCCGATCGTTAACCTGCTGCCGCTGGAAGCCAACGAACGTATCACC
GCGATTCTGCCGGTTCGTGAATACGAAGAAGGCGTCAACGTCTTTATGGCGACCGCCAGCGGTACCGTGAAGAAAACGG
CGCTGACCGAATTCAGCCGTCCGCGTTCCGCCGGTATTATCGCGGTGAACCTCAACGACGGCGACGAGCTGATTGGCGT
TGACCTGACTTCTGGTTCTGACGAAGTCATGCTGTTCTCGGCCGCGGGTAAAGTGGTGCGTTTCAAAGAAGACGCCGTC
CGTGCGATGGGGCGTACCGCGACCGGTGTGCGCGGTATTAAGCTGGCGGGAGACGATAAAGTAGTTTCTCTGATCATCC
CACGCGGCGAAGGCGCTATTCTGACCGTAACGCAAAACGGCTACGGGAAGCGTACCGCAGCGGACGAGTACCCGACCAA
GTCTCGTGCGACGCAGGGCGTTATCTCTATCAAAGTGACCGAGCGCAACGGTTCCGTTGTCGGTGCGGTACAGGTAGAC
GATTGCGACCAGATCATGATGATCACGGATGCCGGTACTCTGGTGCGTACCCGAGTGTCTGAGATCAGCGTAGTGGGAC
GTAATACCCAGGGCGTTATCCTTATCCGCACGGCGGAAGACGAAAACGTGGTGGGTCTGCAACGCGTTGCTGAACCGGT
AGATGACGAAGAACTCGACGCTATCGACGGCAGCGTGGCGGAAGGGGATGAGGATATCGCCCCGGAAGCGGAAAGCGAT
GACGACGTTGCGGATGACGCTGACGAGTAA
>gyrA_Avian_77
ATGAGCGACCTTGCGAGAGAAATTACACCGGTCAACATTGAGGAAGAGCTGAAGAGCTCCTATCTGGATTATGCGATGT
CGGTCATTGTTGGCCGTGCGCTGCCGGATGTCCGAGATGGCCTGAAGCCGGTACACCGTCGCGTACTTTACGCCATGAA
CGTATTGGGCAATGACTGGAACAAAGCCTATAAAAAATCTGCCCGTGTCGTTGGTGACGTAATCGGTAAATACCATCCC
CACGGCGATTCCGCAGTGTATGACACCATCGTTCGTATGGCGCAGCCATTCTCGCTGCGTTACATGCTGGTGGATGGTC
AGGGTAACTTCGGTTCTATTGACGGCGACTCCGCGGCGGCAATGCGTTATACGGAGATCCGTCTGGCGAAAATCGCCCA
CGAACTGATGGCCGATCTCGAAAAAGAGACGGTGGATTTCGTGGATAACTATGACGGTACGGAAAAAATTCCGGACGTC
ATGCCGACCAAAATTCCGAATCTGCTGGTGAACGGTTCTTCCGGTATCGCAGTAGGTATGGCGACGAATATCCCGCCGC
ACAACCTGACGGAAGTGATTAACGGCTGCCTGGCGTATATCGACAACGAAGACATCAGCATTGAAGGGCTGATGGAACA
TATTCCGGGTCCGGACTTCCCGACCGCCGCGATCATCAACGGTCGTCGTGGTATCGAAGAAGCCTACCGTACCGGTCGT
GGAAAAGTGTACATTCGCGCCCGCGCGGAAGTTGAAGCTGACGCGAAAACGGGCCGTGAAACCATCATTGTCCATGAAA
TTCCCTATCAGGTGAACAAAGCGCGCCTGATCGAGAAAATCGCCGAGCTGGTGAAAGATAAACGCGTGGAAGGCATCAG
CGCGCTGCGTGACGAATCCGACAAAGACGGGATGCGCATCGTGATTGAAGTAAAACGCGATGCGGTGGGCGAGGTGGTG
CTTAATAATCTCTACTCCCAGACCCAGCTACAGGTTTCCTTCGGTATTAACATGGTGGCGCTGCATCACGGCCAGCCGA
AGATCATGAACCTGAAAGATATCATTTCAGCGTTCGTGCGCCACCGCCGTGAAGTGGTGACGCGTCGGACTATTTTTGA
ACTGCGTAAAGCCCGTGACCGCGCGCATATCCTTGAAGCTCTGGCGATTGCGCTGGCCAACATCGATCCGATTATCGAA
CTGATTCGCCGTGCGCCAACGCCGGCGGAAGCGAAAGCGGCGCTGATTTCGCGTCCGTGGGATCTGGGCAACGTTGCTG
CGATGCTGGAGCGCGCCGGTGACGACGCCGCGCGTCCGGAATGGCTGGAGCCAGAATTTGGCGTGCGTGACGGTCAGTA
TTACCTGACTGAGCAGCAGGCGCAGGCGATTCTGGATCTGCGGTTGCAGAAACTGACCGGCCTGGAGCATGAAAAACTG
CTCGACGAATACAAAGAGTTGCTGGAGCAGATTGCTGAACTACTGCACATTCTGGGCAGCGCCGATCGCCTGATGGAAG
TGATCCGCGAAGAGATGGAGTTAATTCGCGATCAGTTCGGCGATGAGCGTCGTACCGAAATCACCGCCAACAGCGCCGA
TATTAATATCGAAGATCTGATTAGCCAGGAAGATGTTGTCGTGACGCTGTCTCACCAGGGTTACGTCAAATATCAACCG
CTGACAGATTACGAAGCGCAACGTCGTGGTGGGAAAGGTAAATCTGCCGCGCGTATTAAAGAAGAAGACTTTATCGACC
GTCTGCTGGTGGCCAACACCCATGACACCATCCTCTGCTTCTCCAGCCGTGGTCGTTTGTACTGGATGAAGGTTTATCA
GTTGCCGGAAGCCAGCCGTGGCGCGCGCGGTCGTCCGATCGTTAACCTGCTGCCGCTGGAAGCCAACGAACGTATCACC
GCGATTCTGCCGGTTCGTGAATACGAAGAAGGCGTCAACGTCTTTATGGCGACCGCCAGCGGTACCGTGAAGAAAACGG
CGCTGACCGAATTCAGCCGTCCGCGTTCCGCCGGTATTATCGCGGTGAACCTCAACGACGGCGACGAGCTGATTGGCGT
TGACCTGACTTCTGGTTCTGACGAAGTCATGCTGTTCTCGGCCGCGGGTAAAGTGGTGCGTTTCAAAGAAGACGCCGTC
CGTGCGATGGGGCGTACCGCGACCGGTGTGCGCGGTATTAAGCTGGCGGGAGACGATAAAGTAGTTTCTCTGATCATCC
CACGCGGCGAAGGCGCTATTCTGACCGTAACGCAAAACGGCTACGGGAAGCGTACCGCAGCGGACGAGTACCCGACCAA
GTCTCGTGCGACGCAGGGCGTTATCTCTATCAAAGTGACCGAGCGCAACGGTTCCGTTGTCGGTGCGGTACAGGTAGAC
GATTGCGACCAGATCATGATGATCACGGATGCCGGTACTCTGGTGCGTACCCGAGTGTCTGAGATCAGCGTAGTGGGAC
GTAATACCCAGGGCGTTATCCTTATCCGCACGGCGGAAGACGAAAACGTGGTGGGTCTGCAACGCGTTGCTGAACCGGT
AGATGACGAAGAACTCGACGCTATCGACGGCAGCGTGGCGGAAGGGGATGAGGATATCGCCCCGGAAGCGGAAAGCGAT
GACGACGTTGCGGATGACGCTGACGAGTAA
>gyrA_Avian_78
ATGAGCGACCTTGCGAGAGAAATTACACCGGTCAACATTGAGGAAGAGCTGAAGAGCTCCTATCTGGATTATGCGATGT
CGGTCATTGTTGGCCGTGCGCTGCCGGATGTCCGAGATGGCCTGAAGCCGGTACACCGTCGCGTACTTTACGCCATGAA
CGTATTGGGCAATGACTGGAACAAAGCCTATAAAAAATCTGCCCGTGTCGTTGGTGACGTAATCGGTAAATACCATCCC
CACGGCGATTCCGCAGTGTATGACACCATCGTTCGTATGGCGCAGCCATTCTCGCTGCGTTACATGCTGGTGGATGGTC
AGGGTAACTTCGGTTCTATTGACGGCGACTCCGCGGCGGCAATGCGTTATACGGAGATCCGTCTGGCGAAAATCGCCCA
CGAACTGATGGCCGATCTCGAAAAAGAGACGGTGGATTTCGTGGATAACTATGACGGTACGGAAAAAATTCCGGACGTC
ATGCCGACCAAAATTCCGAATCTGCTGGTGAACGGTTCTTCCGGTATCGCAGTAGGTATGGCGACGAATATCCCGCCGC
ACAACCTGACGGAAGTGATTAACGGCTGCCTGGCGTATATCGACAACGAAGACATCAGCATTGAAGGGCTGATGGAACA
TATTCCGGGTCCGGACTTCCCGACCGCCGCGATCATCAACGGTCGTCGTGGTATCGAAGAAGCCTACCGTACCGGTCGT
GGAAAAGTGTACATTCGCGCCCGCGCGGAAGTTGAAGCTGACGCGAAAACGGGCCGTGAAACCATCATTGTCCATGAAA
TTCCCTATCAGGTGAACAAAGCGCGCCTGATCGAGAAAATCGCCGAGCTGGTGAAAGATAAACGCGTGGAAGGCATCAG
CGCGCTGCGTGACGAATCCGACAAAGACGGGATGCGCATCGTGATTGAAGTAAAACGCGATGCGGTGGGCGAGGTGGTG
CTTAATAATCTCTACTCCCAGACCCAGCTACAGGTTTCCTTCGGTATTAACATGGTGGCGCTGCATCACGGCCAGCCGA
AGATCATGAACCTGAAAGATATCATTTCAGCGTTCGTGCGCCACCGCCGTGAAGTGGTGACGCGTCGGACTATTTTTGA
ACTGCGTAAAGCCCGTGACCGCGCGCATATCCTTGAAGCTCTGGCGATTGCGCTGGCCAACATCGATCCGATTATCGAA
CTGATTCGCCGTGCGCCAACGCCGGCGGAAGCGAAAGCGGCGCTGATTTCGCGTCCGTGGGATCTGGGCAACGTTGCTG
CGATGCTGGAGCGCGCCGGTGACGACGCCGCGCGTCCGGAATGGCTGGAGCCAGAATTTGGCGTGCGTGACGGTCAGTA
TTACCTGACTGAGCAGCAGGCGCAGGCGATTCTGGATCTGCGGTTGCAGAAACTGACCGGCCTGGAGCATGAAAAACTG
CTCGACGAATACAAAGAGTTGCTGGAGCAGATTGCTGAACTACTGCACATTCTGGGCAGCGCCGATCGCCTGATGGAAG
TGATCCGCGAAGAGATGGAGTTAATTCGCGATCAGTTCGGCGATGAGCGTCGTACCGAAATCACCGCCAACAGCGCCGA
TATTAATATCGAAGATCTGATTAGCCAGGAAGATGTTGTCGTGACGCTGTCTCACCAGGGTTACGTCAAATATCAACCG
CTGACAGATTACGAAGCGCAACGTCGTGGTGGGAAAGGTAAATCTGCCGCGCGTATTAAAGAAGAAGACTTTATCGACC
GTCTGCTGGTGGCCAACACCCATGACACCATCCTCTGCTTCTCCAGCCGTGGTCGTTTGTACTGGATGAAGGTTTATCA
GTTGCCGGAAGCCAGCCGTGGCGCGCGCGGTCGTCCGATCGTTAACCTGCTGCCGCTGGAAGCCAACGAACGTATCACC
GCGATTCTGCCGGTTCGTGAATACGAAGAAGGCGTCAACGTCTTTATGGCGACCGCCAGCGGTACCGTGAAGAAAACGG
CGCTGACCGAATTCAGCCGTCCGCGTTCCGCCGGTATTATCGCGGTGAACCTCAACGACGGCGACGAGCTGATTGGCGT
TGACCTGACTTCTGGTTCTGACGAAGTCATGCTGTTCTCGGCCGCGGGTAAAGTGGTGCGTTTCAAAGAAGACGCCGTC
CGTGCGATGGGGCGTACCGCGACCGGTGTGCGCGGTATTAAGCTGGCGGGAGACGATAAAGTAGTTTCTCTGATCATCC
CACGCGGCGAAGGCGCTATTCTGACCGTAACGCAAAACGGCTACGGGAAGCGTACCGCAGCGGACGAGTACCCGACCAA
GTCTCGTGCGACGCAGGGCGTTATCTCTATCAAAGTGACCGAGCGCAACGGTTCCGTTGTCGGTGCGGTACAGGTAGAC
GATTGCGACCAGATCATGATGATCACGGATGCCGGTACTCTGGTGCGTACCCGAGTGTCTGAGATCAGCGTAGTGGGAC
GTAATACCCAGGGCGTTATCCTTATCCGCACGGCGGAAGACGAAAACGTGGTGGGTCTGCAACGCGTTGCTGAACCGGT
AGATGACGAAGAACTCGACGCTATCGACGGCAGCGTGGCGGAAGGGGATGAGGATATCGCCCCGGAAGCGGAAAGCGAT
GACGACGTTGCGGATGACGCTGACGAGTAA
>gyrA_Avian_79
ATGAGCGACCTTGCGAGAGAAATTACACCGGTCAACATTGAGGAAGAGCTGAAGAGCTCCTATCTGGATTATGCGATGT
CGGTCATTGTTGGCCGTGCGCTGCCGGATGTCCGAGATGGCCTGAAGCCGGTACACCGTCGCGTACTTTACGCCATGAA
CGTATTGGGCAATGACTGGAACAAAGCCTATAAAAAATCTGCCCGTGTCGTTGGTGACGTAATCGGTAAATACCATCCC
CACGGCGATTCCGCAGTGTATGACACCATCGTTCGTATGGCGCAGCCATTCTCGCTGCGTTACATGCTGGTGGATGGTC
AGGGTAACTTCGGTTCTATTGACGGCGACTCCGCGGCGGCAATGCGTTATACGGAGATCCGTCTGGCGAAAATCGCCCA
CGAACTGATGGCCGATCTCGAAAAAGAGACGGTGGATTTCGTGGATAACTATGACGGTACGGAAAAAATTCCGGACGTC
ATGCCGACCAAAATTCCGAATCTGCTGGTGAACGGTTCTTCCGGTATCGCAGTAGGTATGGCGACGAATATCCCGCCGC
ACAACCTGACGGAAGTGATTAACGGCTGCCTGGCGTATATCGACAACGAAGACATCAGCATTGAAGGGCTGATGGAACA
TATTCCGGGTCCGGACTTCCCGACCGCCGCGATCATCAACGGTCGTCGTGGTATCGAAGAAGCCTACCGTACCGGTCGT
GGAAAAGTGTACATTCGCGCCCGCGCGGAAGTTGAAGCTGACGCGAAAACGGGCCGTGAAACCATCATTGTCCATGAAA
TTCCCTATCAGGTGAACAAAGCGCGCCTGATCGAGAAAATCGCCGAGCTGGTGAAAGATAAACGCGTGGAAGGCATCAG
CGCGCTGCGTGACGAATCCGACAAAGACGGGATGCGCATCGTGATTGAAGTAAAACGCGATGCGGTGGGCGAGGTGGTG
CTTAATAATCTCTACTCCCAGACCCAGCTACAGGTTTCCTTCGGTATTAACATGGTGGCGCTGCATCACGGCCAGCCGA
AGATCATGAACCTGAAAGATATCATTTCAGCGTTCGTGCGCCACCGCCGTGAAGTGGTGACGCGTCGGACTATTTTTGA
ACTGCGTAAAGCCCGTGACCGCGCGCATATCCTTGAAGCTCTGGCGATTGCGCTGGCCAACATCGATCCGATTATCGAA
CTGATTCGCCGTGCGCCAACGCCGGCGGAAGCGAAAGCGGCGCTGATTTCGCGTCCGTGGGATCTGGGCAACGTTGCTG
CGATGCTGGAGCGCGCCGGTGACGACGCCGCGCGTCCGGAATGGCTGGAGCCAGAATTTGGCGTGCGTGACGGTCAGTA
TTACCTGACTGAGCAGCAGGCGCAGGCGATTCTGGATCTGCGGTTGCAGAAACTGACCGGCCTGGAGCATGAAAAACTG
CTCGACGAATACAAAGAGTTGCTGGAGCAGATTGCTGAACTACTGCACATTCTGGGCAGCGCCGATCGCCTGATGGAAG
TGATCCGCGAAGAGATGGAGTTAATTCGCGATCAGTTCGGCGATGAGCGTCGTACCGAAATCACCGCCAACAGCGCCGA
TATTAATATCGAAGATCTGATTAGCCAGGAAGATGTTGTCGTGACGCTGTCTCACCAGGGTTACGTCAAATATCAACCG
CTGACAGATTACGAAGCGCAACGTCGTGGTGGGAAAGGTAAATCTGCCGCGCGTATTAAAGAAGAAGACTTTATCGACC
GTCTGCTGGTGGCCAACACCCATGACACCATCCTCTGCTTCTCCAGCCGTGGTCGTTTGTACTGGATGAAGGTTTATCA
GTTGCCGGAAGCCAGCCGTGGCGCGCGCGGTCGTCCGATCGTTAACCTGCTGCCGCTGGAAGCCAACGAACGTATCACC
GCGATTCTGCCGGTTCGTGAATACGAAGAAGGCGTCAACGTCTTTATGGCGACCGCCAGCGGTACCGTGAAGAAAACGG
CGCTGACCGAATTCAGCCGTCCGCGTTCCGCCGGTATTATCGCGGTGAACCTCAACGACGGCGACGAGCTGATTGGCGT
TGACCTGACTTCTGGTTCTGACGAAGTCATGCTGTTCTCGGCCGCGGGTAAAGTGGTGCGTTTCAAAGAAGACGCCGTC
CGTGCGATGGGGCGTACCGCGACCGGTGTGCGCGGTATTAAGCTGGCGGGAGACGATAAAGTAGTTTCTCTGATCATCC
CACGCGGCGAAGGCGCTATTCTGACCGTAACGCAAAACGGCTACGGGAAGCGTACCGCAGCGGACGAGTACCCGACCAA
GTCTCGTGCGACGCAGGGCGTTATCTCTATCAAAGTGACCGAGCGCAACGGTTCCGTTGTCGGTGCGGTACAGGTAGAC
GATTGCGACCAGATCATGATGATCACGGATGCCGGTACTCTGGTGCGTACCCGAGTGTCTGAGATCAGCGTAGTGGGAC
GTAATACCCAGGGCGTTATCCTTATCCGCACGGCGGAAGACGAAAACGTGGTGGGTCTGCAACGCGTTGCTGAACCGGT
AGATGACGAAGAACTCGACGCTATCGACGGCAGCGTGGCGGAAGGGGATGAGGATATCGCCCCGGAAGCGGAAAGCGAT
GACGACGTTGCGGATGACGCTGACGAGTAA
>gyrA_Avian_80
ATGAGCGACCTTGCGAGAGAAATTACACCGGTCAACATTGAGGAAGAGCTGAAGAGCTCCTATCTGGATTATGCGATGT
CGGTCATTGTTGGCCGTGCGCTGCCGGATGTCCGAGATGGCCTGAAGCCGGTACACCGTCGCGTACTTTACGCCATGAA
CGTATTGGGCAATGACTGGAACAAAGCCTATAAAAAATCTGCCCGTGTCGTTGGTGACGTAATCGGTAAATACCATCCC
CACGGCGATTCCGCAGTGTATGACACCATCGTTCGTATGGCGCAGCCATTCTCGCTGCGTTACATGCTGGTGGATGGTC
AGGGTAACTTCGGTTCTATTGACGGCGACTCCGCGGCGGCAATGCGTTATACGGAGATCCGTCTGGCGAAAATCGCCCA
CGAACTGATGGCCGATCTCGAAAAAGAGACGGTGGATTTCGTGGATAACTATGACGGTACGGAAAAAATTCCGGACGTC
ATGCCGACCAAAATTCCGAATCTGCTGGTGAACGGTTCTTCCGGTATCGCAGTAGGTATGGCGACGAATATCCCGCCGC
ACAACCTGACGGAAGTGATTAACGGCTGCCTGGCGTATATCGACAACGAAGACATCAGCATTGAAGGGCTGATGGAACA
TATTCCGGGTCCGGACTTCCCGACCGCCGCGATCATCAACGGTCGTCGTGGTATCGAAGAAGCCTACCGTACCGGTCGT
GGAAAAGTGTACATTCGCGCCCGCGCGGAAGTTGAAGCTGACGCGAAAACGGGCCGTGAAACCATCATTGTCCATGAAA
TTCCCTATCAGGTGAACAAAGCGCGCCTGATCGAGAAAATCGCCGAGCTGGTGAAAGATAAACGCGTGGAAGGCATCAG
CGCGCTGCGTGACGAATCCGACAAAGACGGGATGCGCATCGTGATTGAAGTAAAACGCGATGCGGTGGGCGAGGTGGTG
CTTAATAATCTCTACTCCCAGACCCAGCTACAGGTTTCCTTCGGTATTAACATGGTGGCGCTGCATCACGGCCAGCCGA
AGATCATGAACCTGAAAGATATCATTTCAGCGTTCGTGCGCCACCGCCGTGAAGTGGTGACGCGTCGGACTATTTTTGA
ACTGCGTAAAGCCCGTGACCGCGCGCATATCCTTGAAGCTCTGGCGATTGCGCTGGCCAACATCGATCCGATTATCGAA
CTGATTCGCCGTGCGCCAACGCCGGCGGAAGCGAAAGCGGCGCTGATTTCGCGTCCGTGGGATCTGGGCAACGTTGCTG
CGATGCTGGAGCGCGCCGGTGACGACGCCGCGCGTCCGGAATGGCTGGAGCCAGAATTTGGCGTGCGTGACGGTCAGTA
TTACCTGACTGAGCAGCAGGCGCAGGCGATTCTGGATCTGCGGTTGCAGAAACTGACCGGCCTGGAGCATGAAAAACTG
CTCGACGAATACAAAGAGTTGCTGGAGCAGATTGCTGAACTACTGCACATTCTGGGCAGCGCCGATCGCCTGATGGAAG
TGATCCGCGAAGAGATGGAGTTAATTCGCGATCAGTTCGGCGATGAGCGTCGTACCGAAATCACCGCCAACAGCGCCGA
TATTAATATCGAAGATCTGATTAGCCAGGAAGATGTTGTCGTGACGCTGTCTCACCAGGGTTACGTCAAATATCAACCG
CTGACAGATTACGAAGCGCAACGTCGTGGTGGGAAAGGTAAATCTGCCGCGCGTATTAAAGAAGAAGACTTTATCGACC
GTCTGCTGGTGGCCAACACCCATGACACCATCCTCTGCTTCTCCAGCCGTGGTCGTTTGTACTGGATGAAGGTTTATCA
GTTGCCGGAAGCCAGCCGTGGCGCGCGCGGTCGTCCGATCGTTAACCTGCTGCCGCTGGAAGCCAACGAACGTATCACC
GCGATTCTGCCGGTTCGTGAATACGAAGAAGGCGTCAACGTCTTTATGGCGACCGCCAGCGGTACCGTGAAGAAAACGG
CGCTGACCGAATTCAGCCGTCCGCGTTCCGCCGGTATTATCGCGGTGAACCTCAACGACGGCGACGAGCTGATTGGCGT
TGACCTGACTTCTGGTTCTGACGAAGTCATGCTGTTCTCGGCCGCGGGTAAAGTGGTGCGTTTCAAAGAAGACGCCGTC
CGTGCGATGGGGCGTACCGCGACCGGTGTGCGCGGTATTAAGCTGGCGGGAGACGATAAAGTAGTTTCTCTGATCATCC
CACGCGGCGAAGGCGCTATTCTGACCGTAACGCAAAACGGCTACGGGAAGCGTACCGCAGCGGACGAGTACCCGACCAA
GTCTCGTGCGACGCAGGGCGTTATCTCTATCAAAGTGACCGAGCGCAACGGTTCCGTTGTCGGTGCGGTACAGGTAGAC
GATTGCGACCAGATCATGATGATCACGGATGCCGGTACTCTGGTGCGTACCCGAGTGTCTGAGATCAGCGTAGTGGGAC
GTAATACCCAGGGCGTTATCCTTATCCGCACGGCGGAAGACGAAAACGTGGTGGGTCTGCAACGCGTTGCTGAACCGGT
AGATGACGAAGAACTCGACGCTATCGACGGCAGCGTGGCGGAAGGGGATGAGGATATCGCCCCGGAAGCGGAAAGCGAT
GACGACGTTGCGGATGACGCTGACGAGTAA
