# Supplementary material for: Strong influence of livestock environments on the emergence and dissemination of distinct multidrug-resistant phenotypes among the population of non-typhoidal Salmonella
Source: PLoS One. 2017 Jun 7;12(6):e0179005. doi: 10.1371/journal.pone.0179005 (PMC5462443; doi:10.1371/journal.pone.0179005)
Supplement: S2 File — (TXT) [file pone.0179005.s002.txt]

>gyrA_Bovine_1
ATGAGCGACCTTGCGAGAGAAATTACACCGGTCAACATTGAGGAAGAGCTGAAGAGCTCCTATCTGGATTATGCGATGT
CGGTCATTGTTGGCCGTGCGCTGCCGGATGTCCGAGATGGCCTGAAGCCGGTACACCGTCGCGTACTTTACGCCATGAA
CGTATTGGGCAATGACTGGAACAAAGCCTATAAAAAATCTGCCCGTGTCGTTGGTGACGTAATCGGTAAATACCATCCC
CACGGCGATTCCGCAGTGTATGACACCATCGTTCGTATGGCGCAGCCATTCTCGCTGCGTTACATGCTGGTGGATGGTC
AGGGTAACTTCGGTTCTATTGACGGCGACTCCGCGGCGGCAATGCGTTATACGGAGATCCGTCTGGCGAAAATCGCCCA
CGAACTGATGGCCGATCTCGAAAAAGAGACGGTGGATTTCGTGGATAACTATGACGGTACGGAAAAAATTCCGGACGTC
ATGCCGACCAAAATTCCGAATCTGCTGGTGAACGGTTCTTCCGGTATCGCAGTAGGTATGGCGACGAATATCCCGCCGC
ACAACCTGACGGAAGTGATTAACGGCTGCCTGGCGTATATCGACAACGAAGACATCAGCATTGAAGGGCTGATGGAACA
TATTCCGGGGCCGGACTTCCCGACCGCCGCGATCATCAACGGTCGTCGTGGTATCGAAGAAGCCTACCGTACCGGTCGT
GGCAAAGTGTACATTCGCGCCCGCGCGGAAGTTGAAGCTGACGCGAAAACGGGCCGTGAAACCATCATCGTCCATGAAA
TTCCCTATCAGGTGAACAAAGCGCGCCTGATCGAGAAAATCGCCGAGCTGGTGAAAGATAAACGCGTGGAAGGCATCAG
CGCGCTGCGTGACGAATCCGATAAAGACGGGATGCGCATCGTGATTGAAGTGAAACGCGATGCGGTGGGTGAGGTGGTG
CTTAATAATCTCTACTCCCAGACCCAGCTACAGGTTTCCTTCGGTATTAACATGGTGGCGCTGCATCATGGCCAGCCGA
AGATCATGAACCTGAAAGATATTATTTCAGCGTTCGTGCGCCACCGCCGTGAAGTGGTGACGCGTCGGACTATTTTTGA
ACTGCGTAAAGCCCGTGACCGCGCGCATATCCTTGAAGCTCTGGCGATTGCGCTGGCCAACATCGATCCGATTATCGAA
CTGATTCGCCGTGCGCCAACGCCGGCGGAAGCGAAAGCGGCGCTGATTTCGCGTCCGTGGGATCTGGGCAACGTTGCTG
CGATGCTGGAGCGCGCCGGTGACGACGCCGCGCGTCCGGAATGGCTGGAGCCAGAATTTGGCGTGCGTGACGGTCAGTA
CTACCTGACTGAACAGCAGGCGCAGGCGATTCTGGATCTGCGTTTGCAGAAACTGACCGGCCTGGAGCATGAAAAACTG
CTCGACGAATACAAAGAGTTGCTGGAGCAGATTGCTGAACTGCTGCACATTCTGGGCAGCGCCGATCGCCTGATGGAAG
TGATTCGCGAAGAGATGGAGTTAATTCGCGATCAGTTCGGCGATGAGCGTCGTACCGAAATCACCGCCAACAGCGCCGA
TATTAATATCGAAGATCTGATTAGCCAGGAAGATGTTGTCGTGACGCTGTCTCACCAGGGTTACGTCAAATATCAACCG
CTGACAGATTACGAAGCGCAACGTCGTGGTGGGAAAGGTAAATCTGCCGCGCGTATTAAAGAAGAAGACTTTATCGACC
GTCTGCTGGTGGCCAACACCCATGACACCATCCTCTGCTTCTCCAGCCGGGGCCGTCTGTACTGGATGAAGGTCTATCA
GTTGCCGGAAGCCAGCCGTGGCGCGCGCGGTCGTCCGATCGTTAACCTGCTGCCGCTGGAAGCCAACGAACGTATCACC
GCGATTCTGCCGGTTCGTGAATACGAAGAGGGCGTCAACGTCTTTATGGCGACCGCCAGCGGTACCGTGAAGAAAACGG
CGCTGACCGAATTCAGCCGTCCGCGTTCCGCCGGTATTATCGCGGTGAACCTCAACGACGGCGACGAGCTGATTGGCGT
TGACCTGACTTCTGGTTCTGACGAAGTCATGCTGTTCTCGGCCGCGGGTAAAGTGGTGCGTTTCAAAGAAGACGCCGTC
CGTGCGATGGGGCGTACCGCGACCGGTGTGCGCGGTATTAAGCTGGCGGGAGACGATAAAGTAGTTTCTCTGATCATCC
CACGCGGCGAAGGCGCTATTCTGACCGTAACGCAAAACGGCTACGGGAAGCGTACCGCAGCGGACGAGTACCCGACCAA
GTCTCGTGCGACGCAGGGCGTTATCTCTATCAAAGTGACCGAGCGCAACGGTTCCGTTGTCGGTGCGGTACAGGTAGAC
GATTGCGACCAGATCATGATGATCACGGATGCCGGTACTCTGGTGCGTACCCGAGTGTCTGAGATCAGCGTAGTGGGAC
GTAATACCCAGGGCGTTATCCTTATCCGCACGGCGGAAGACGAAAACGTGGTGGGTCTGCAACGCGTTGCTGAACCGGT
AGATGACGAAGAACTCGACGCTATCGACGGCAGCGTGGCGGAAGGGGATGAGGATATCGCCCCGGAAGCGGAAAACGAT
GACGACGTTGCGGATGACGCTGACGAGTAA
>gyrA_Bovine_2
ATGAGCGACCTTGCGAGAGAAATTACACCGGTCAACATTGAGGAAGAGCTGAAGAGCTCCTATCTGGATTATGCGATGT
CGGTCATTGTTGGCCGTGCGCTGCCGGATGTCCGAGATGGCCTGAAGCCGGTACACCGTCGCGTACTTTACGCCATGAA
CGTATTGGGCAATGACTGGAACAAAGCCTATAAAAAATCTGCCCGTGTCGTTGGTGACGTAATCGGTAAATACCATCCC
CACGGCGATTCCGCAGTGTATGACACCATCGTTCGTATGGCGCAGCCATTCTCGCTGCGTTACATGCTGGTGGATGGTC
AGGGTAACTTCGGTTCTATTGACGGCGACTCCGCGGCGGCAATGCGTTATACGGAGATCCGTCTGGCGAAAATCGCCCA
CGAACTGATGGCCGATCTCGAAAAAGAGACGGTGGATTTCGTGGATAACTATGACGGTACGGAAAAAATTCCGGACGTC
ATGCCGACCAAAATTCCGAATCTGCTGGTGAACGGTTCTTCCGGTATCGCAGTAGGTATGGCGACGAATATCCCGCCGC
ACAACCTGACGGAAGTGATTAACGGCTGCCTGGCGTATATCGACAACGAAGACATCAGCATTGAAGGGCTGATGGAACA
TATTCCGGGGCCGGACTTCCCGACCGCCGCGATCATCAACGGTCGTCGTGGTATCGAAGAAGCCTACCGTACCGGTCGT
GGCAAAGTGTACATTCGCGCCCGCGCGGAAGTTGAAGCTGACGCGAAAACGGGCCGTGAAACCATCATCGTCCATGAAA
TTCCCTATCAGGTGAACAAAGCGCGCCTGATCGAGAAAATCGCCGAGCTGGTGAAAGATAAACGCGTGGAAGGCATCAG
CGCGCTGCGTGACGAATCCGATAAAGACGGGATGCGCATCGTGATTGAAGTGAAACGCGATGCGGTGGGTGAGGTGGTG
CTTAATAATCTCTACTCCCAGACCCAGCTACAGGTTTCCTTCGGTATTAACATGGTGGCGCTGCATCATGGCCAGCCGA
AGATCATGAACCTGAAAGATATTATTTCAGCGTTCGTGCGCCACCGCCGTGAAGTGGTGACGCGTCGGACTATTTTTGA
ACTGCGTAAAGCCCGTGACCGCGCGCATATCCTTGAAGCTCTGGCGATTGCGCTGGCCAACATCGATCCGATTATCGAA
CTGATTCGCCGTGCGCCAACGCCGGCGGAAGCGAAAGCGGCGCTGATTTCGCGTCCGTGGGATCTGGGCAACGTTGCTG
CGATGCTGGAGCGCGCCGGTGACGACGCCGCGCGTCCGGAATGGCTGGAGCCAGAATTTGGCGTGCGTGACGGTCAGTA
CTACCTGACTGAACAGCAGGCGCAGGCGATTCTGGATCTGCGTTTGCAGAAACTGACCGGCCTGGAGCATGAAAAACTG
CTCGACGAATACAAAGAGTTGCTGGAGCAGATTGCTGAACTGCTGCACATTCTGGGCAGCGCCGATCGCCTGATGGAAG
TGATTCGCGAAGAGATGGAGTTAATTCGCGATCAGTTCGGCGATGAGCGTCGTACCGAAATCACCGCCAACAGCGCCGA
TATTAATATCGAAGATCTGATTAGCCAGGAAGATGTTGTCGTGACGCTGTCTCACCAGGGTTACGTCAAATATCAACCG
CTGACAGATTACGAAGCGCAACGTCGTGGTGGGAAAGGTAAATCTGCCGCGCGTATTAAAGAAGAAGACTTTATCGACC
GTCTGCTGGTGGCCAACACCCATGACACCATCCTCTGCTTCTCCAGCCGGGGCCGTCTGTACTGGATGAAGGTCTATCA
GTTGCCGGAAGCCAGCCGTGGCGCGCGCGGTCGTCCGATCGTTAACCTGCTGCCGCTGGAAGCCAACGAACGTATCACC
GCGATTCTGCCGGTTCGTGAATACGAAGAGGGCGTCAACGTCTTTATGGCGACCGCCAGCGGTACCGTGAAGAAAACGG
CGCTGACCGAATTCAGCCGTCCGCGTTCCGCCGGTATTATCGCGGTGAACCTCAACGACGGCGACGAGCTGATTGGCGT
TGACCTGACTTCTGGTTCTGACGAAGTCATGCTGTTCTCGGCCGCGGGTAAAGTGGTGCGTTTCAAAGAAGACGCCGTC
CGTGCGATGGGGCGTACCGCGACCGGTGTGCGCGGTATTAAGCTGGCGGGAGACGATAAAGTAGTTTCTCTGATCATCC
CACGCGGCGAAGGCGCTATTCTGACCGTAACGCAAAACGGCTACGGGAAGCGTACCGCAGCGGACGAGTACCCGACCAA
GTCTCGTGCGACGCAGGGCGTTATCTCTATCAAAGTGACCGAGCGCAACGGTTCCGTTGTCGGTGCGGTACAGGTAGAC
GATTGCGACCAGATCATGATGATCACGGATGCCGGTACTCTGGTGCGTACCCGAGTGTCTGAGATCAGCGTAGTGGGAC
GTAATACCCAGGGCGTTATCCTTATCCGCACGGCGGAAGACGAAAACGTGGTGGGTCTGCAACGCGTTGCTGAACCGGT
AGATGACGAAGAACTCGACGCTATCGACGGCAGCGTGGCGGAAGGGGATGAGGATATCGCCCCGGAAGCGGAAAACGAT
GACGACGTTGCGGATGACGCTGACGAGTAA
>gyrA_Bovine_3
ATGAGCGACCTTGCGAGAGAAATTACACCGGTCAACATTGAGGAAGAGCTGAAGAGCTCCTATCTGGATTATGCGATGT
CGGTCATTGTTGGCCGTGCGCTGCCGGATGTCCGAGATGGCCTGAAGCCGGTACACCGTCGCGTACTTTACGCCATGAA
CGTATTGGGCAATGACTGGAACAAAGCCTATAAAAAATCTGCCCGTGTCGTTGGTGACGTAATCGGTAAATACCATCCC
CACGGCGATTCCGCAGTGTATGACACCATCGTTCGTATGGCGCAGCCATTCTCGCTGCGTTACATGCTGGTGGATGGTC
AGGGTAACTTCGGTTCTATTGACGGCGACTCCGCGGCGGCAATGCGTTATACGGAGATCCGTCTGGCGAAAATCGCCCA
CGAACTGATGGCCGATCTCGAAAAAGAGACGGTGGATTTCGTGGATAACTATGACGGTACGGAAAAAATTCCGGACGTC
ATGCCGACCAAAATTCCGAATCTGCTGGTGAACGGTTCTTCCGGTATCGCAGTAGGTATGGCGACGAATATCCCGCCGC
ACAACCTGACGGAAGTGATTAACGGCTGCCTGGCGTATATCGACAACGAAGACATCAGCATTGAAGGGCTGATGGAACA
TATTCCGGGGCCGGACTTCCCGACCGCCGCGATCATCAACGGTCGTCGTGGTATCGAAGAAGCCTACCGTACCGGTCGT
GGCAAAGTGTACATTCGCGCCCGCGCGGAAGTTGAAGCTGACGCGAAAACGGGCCGTGAAACCATCATCGTCCATGAAA
TTCCCTATCAGGTGAACAAAGCGCGCCTGATCGAGAAAATCGCCGAGCTGGTGAAAGATAAACGCGTGGAAGGCATCAG
CGCGCTGCGTGACGAATCCGATAAAGACGGGATGCGCATCGTGATTGAAGTGAAACGCGATGCGGTGGGTGAGGTGGTG
CTTAATAATCTCTACTCCCAGACCCAGCTACAGGTTTCCTTCGGTATTAACATGGTGGCGCTGCATCATGGCCAGCCGA
AGATCATGAACCTGAAAGATATTATTTCAGCGTTCGTGCGCCACCGCCGTGAAGTGGTGACGCGTCGGACTATTTTTGA
ACTGCGTAAAGCCCGTGACCGCGCGCATATCCTTGAAGCTCTGGCGATTGCGCTGGCCAACATCGATCCGATTATCGAA
CTGATTCGCCGTGCGCCAACGCCGGCGGAAGCGAAAGCGGCGCTGATTTCGCGTCCGTGGGATCTGGGCAACGTTGCTG
CGATGCTGGAGCGCGCCGGTGACGACGCCGCGCGTCCGGAATGGCTGGAGCCAGAATTTGGCGTGCGTGACGGTCAGTA
CTACCTGACTGAACAGCAGGCGCAGGCGATTCTGGATCTGCGTTTGCAGAAACTGACCGGCCTGGAGCATGAAAAACTG
CTCGACGAATACAAAGAGTTGCTGGAGCAGATTGCTGAACTGCTGCACATTCTGGGCAGCGCCGATCGCCTGATGGAAG
TGATTCGCGAAGAGATGGAGTTAATTCGCGATCAGTTCGGCGATGAGCGTCGTACCGAAATCACCGCCAACAGCGCCGA
TATTAATATCGAAGATCTGATTAGCCAGGAAGATGTTGTCGTGACGCTGTCTCACCAGGGTTACGTCAAATATCAACCG
CTGACAGATTACGAAGCGCAACGTCGTGGTGGGAAAGGTAAATCTGCCGCGCGTATTAAAGAAGAAGACTTTATCGACC
GTCTGCTGGTGGCCAACACCCATGACACCATCCTCTGCTTCTCCAGCCGGGGCCGTCTGTACTGGATGAAGGTCTATCA
GTTGCCGGAAGCCAGCCGTGGCGCGCGCGGTCGTCCGATCGTTAACCTGCTGCCGCTGGAAGCCAACGAACGTATCACC
GCGATTCTGCCGGTTCGTGAATACGAAGAGGGCGTCAACGTCTTTATGGCGACCGCCAGCGGTACCGTGAAGAAAACGG
CGCTGACCGAATTCAGCCGTCCGCGTTCCGCCGGTATTATCGCGGTGAACCTCAACGACGGCGACGAGCTGATTGGCGT
TGACCTGACTTCTGGTTCTGACGAAGTCATGCTGTTCTCGGCCGCGGGTAAAGTGGTGCGTTTCAAAGAAGACGCCGTC
CGTGCGATGGGGCGTACCGCGACCGGTGTGCGCGGTATTAAGCTGGCGGGAGACGATAAAGTAGTTTCTCTGATCATCC
CACGCGGCGAAGGCGCTATTCTGACCGTAACGCAAAACGGCTACGGGAAGCGTACCGCAGCGGACGAGTACCCGACCAA
GTCTCGTGCGACGCAGGGCGTTATCTCTATCAAAGTGACCGAGCGCAACGGTTCCGTTGTCGGTGCGGTACAGGTAGAC
GATTGCGACCAGATCATGATGATCACGGATGCCGGTACTCTGGTGCGTACCCGAGTGTCTGAGATCAGCGTAGTGGGAC
GTAATACCCAGGGCGTTATCCTTATCCGCACGGCGGAAGACGAAAACGTGGTGGGTCTGCAACGCGTTGCTGAACCGGT
AGATGACGAAGAACTCGACGCTATCGACGGCAGCGTGGCGGAAGGGGATGAGGATATCGCCCCGGAAGCGGAAAACGAT
GACGACGTTGCGGATGACGCTGACGAGTAA
>gyrA_Bovine_4
ATGAGCGACCTTGCGAGAGAAATTACACCGGTCAACATTGAGGAGGAGCTGAAGAGCTCCTATCTGGATTATGCGATGT
CGGTCATTGTTGGCCGTGCGCTGCCGGATGTCCGAGATGGCCTGAAGCCGGTACACCGTCGCGTACTTTACGCCATGAA
CGTATTGGGCAATGACTGGAACAAAGCCTATAAAAAATCTGCCCGTGTCGTTGGTGACGTAATCGGTAAATACCATCCC
CACGGCGATTCCGCAGTGTATGACACCATCGTTCGTATGGCGCAGCCATTCTCGCTGCGTTACATGCTGGTGGATGGTC
AGGGTAACTTCGGTTCTATTGACGGCGACTCCGCGGCGGCAATGCGTTATACGGAGATCCGTCTGGCGAAAATCGCCCA
CGAACTGATGGCCGATCTCGAAAAAGAGACGGTGGATTTCGTGGATAACTATGACGGTACGGAAAAAATTCCGGACGTC
ATGCCGACCAAAATTCCGAATCTGCTGGTGAACGGTTCTTCCGGTATCGCAGTAGGTATGGCGACGAATATCCCGCCGC
ACAACCTGACGGAAGTGATTAACGGCTGCCTGGCGTATATCGACAACGAAGACATCAGCATTGAAGGGCTGATGGAACA
TATTCCGGGGCCGGACTTCCCGACCGCCGCGATCATCAACGGTCGTCGTGGTATCGAAGAAGCCTACCGTACCGGTCGT
GGCAAAGTGTACATTCGCGCCCGCGCGGAAGTTGAAGCTGACGCGAAAACGGGCCGTGAAACCATCATCGTCCATGAAA
TTCCCTATCAGGTGAACAAAGCGCGCCTGATCGAGAAAATCGCCGAGCTGGTGAAAGATAAACGCGTGGAAGGCATCAG
CGCGCTGCGTGACGAATCCGATAAAGACGGGATGCGCATCGTGATTGAAGTGAAACGCGATGCGGTGGGCGAGGTGGTG
CTTAATAATCTCTACTCCCAGACCCAGCTACAGGTTTCCTTCGGTATTAACATGGTGGCGCTGCATCATGGCCAGCCGA
AGATCATGAACCTGAAAGATATTATTTCAGCGTTCGTGCGCCACCGCCGTGAAGTGGTGACGCGTCGGACTATTTTTGA
ACTGCGTAAAGCCCGTGACCGCGCGCATATCCTTGAAGCTCTGGCGATTGCGCTGGCCAACATCGATCCGATTATCGAA
CTGATTCGCCGTGCGCCAACGCCGGCGGAAGCGAAAGCGGCGCTGATTTCGCGTCCGTGGGATCTGGGCAACGTTGCTG
CGATGCTGGAGCGCGCCGGTGACGACGCCGCGCGTCCGGAATGGCTGGAGCCAGAATTTGGCGTGCGTGACGGTCAGTA
CTACCTGACTGAACAGCAGGCGCAGGCGATTCTGGATCTGCGTTTGCAGAAACTGACCGGCCTGGAGCATGAAAAACTG
CTCGACGAATACAAAGAGTTGCTGGAGCAGATTGCTGAACTGCTGCACATTCTGGGCAGCGCCGATCGCCTGATGGAAG
TGATTCGCGAAGAGATGGAGTTAATTCGCGATCAGTTCGGCGATGAGCGTCGTACCGAAATCACCGCCAACAGCGCCGA
TATTAATATCGAAGATCTGATTAGCCAGGAAGATGTTGTCGTGACGCTGTCTCACCAGGGTTACGTCAAATATCAACCG
CTGACAGATTACGAAGCGCAACGTCGTGGTGGGAAAGGTAAATCTGCCGCGCGTATTAAAGAAGAAGACTTTATCGACC
GTCTGCTGGTGGCCAACACCCATGACACCATCCTCTGCTTCTCCAGCCGGGGCCGTCTGTACTGGATGAAGGTCTATCA
GTTGCCGGAAGCCAGCCGTGGCGCGCGCGGTCGTCCGATCGTTAACCTGCTGCCGCTGGAAGCCAACGAACGTATCACC
GCGATTCTGCCGGTTCGTGAATACGAAGAAGGCGTCAACGTCTTTATGGCGACCGCCAGCGGTACCGTGAAGAAAACGG
CGCTGACCGAATTCAGCCGTCCGCGTTCCGCCGGTATTATCGCGGTGAACCTCAACGACGGCGACGAGCTGATTGGCGT
TGACCTGACTTCTGGTTCTGACGAAGTCATGCTGTTCTCGGCCGCGGGTAAAGTGGTGCGTTTCAAAGAAGACGCCGTC
CGTGCGATGGGGCGTACCGCGACCGGTGTGCGCGGTATTAAGCTGGCGGGAGACGATAAAGTAGTTTCTCTGATCATCC
CACGCGGCGAAGGCGCTATTCTGACCGTAACGCAAAACGGCTACGGGAAGCGTACCGCAGCGGACGAGTACCCGACCAA
GTCTCGTGCGACGCAGGGCGTTATCTCTATCAAAGTGACCGAGCGCAACGGTTCCGTTGTCGGTGCGGTACAGGTAGAC
GATTGCGACCAGATCATGATGATCACGGATGCCGGTACTCTGGTGCGTACCCGAGTGTCTGAGATCAGCGTAGTGGGAC
GTAATACCCAGGGCGTTATCCTTATCCGCACGGCGGAAGACGAAAACGTGGTGGGTCTGCAACGCGTTGCTGAACCGGT
AGATGACGAAGAACTCGACGCTATCGACGGCAGCGTGGCGGAAGGGGATGAGGATATCGCCCCGGAAGCGGAAAGCGAT
GACGACGTTGCGGATGACGCTGACGAGTAA
>gyrA_Bovine_5
ATGAGCGACCTTGCGAGAGAAATTACACCGGTCAACATTGAGGAAGAGCTGAAGAGCTCCTATCTGGATTATGCGATGT
CGGTCATTGTTGGCCGTGCGCTGCCGGATGTCCGAGATGGCCTGAAGCCGGTACACCGTCGCGTACTTTACGCCATGAA
CGTATTGGGCAATGACTGGAACAAAGCCTATAAAAAATCTGCCCGTGTCGTTGGTGACGTAATCGGTAAATACCATCCC
CACGGCGATTCCGCAGTGTATGACACCATCGTTCGTATGGCGCAGCCATTCTCGCTGCGTTACATGCTGGTGGATGGTC
AGGGTAACTTCGGTTCTATTGACGGCGACTCCGCGGCGGCAATGCGTTATACGGAGATCCGTCTGGCGAAAATCGCCCA
CGAACTGATGGCCGATCTCGAAAAAGAGACGGTGGATTTCGTGGATAACTATGACGGTACGGAAAAAATTCCGGACGTC
ATGCCGACCAAAATTCCGAATCTGCTGGTGAACGGTTCTTCCGGTATCGCAGTAGGTATGGCGACGAATATCCCGCCGC
ACAACCTGACGGAAGTGATTAATGGCTGCCTGGCGTATATCGACAACGAAGACATCAGCATTGAAGGGCTGATGGAACA
TATTCCGGGTCCGGACTTCCCGACCGCCGCGATCATCAACGGTCGTCGTGGTATCGAAGAAGCCTACCGTACCGGTCGT
GGCAAAGTGTACATCCGCGCCCGCGCGGAAGTTGAAGCTGACGCCAAAACGGGCCGTGAAACCATCATCGTCCATGAAA
TTCCCTATCAGGTGAACAAAGCGCGCCTGATCGAGAAAATCGCCGAGCTGGTGAAAGATAAACGCGTGGAAGGCATCAG
CGCGCTGCGTGACGAATCCGACAAAGACGGTATGCGCATCGTGATTGAAGTAAAACGCGATGCGGTGGGCGAGGTGGTG
CTTAATAATCTCTACTCCCAGACCCAGCTACAGGTTTCCTTCGGTATTAACATGGTGGCGCTGCATCACGGCCAGCCGA
AGATCATGAACCTGAAAGACATCATTTCAGCGTTCGTGCGCCACCGCCGTGAAGTGGTGACGCGTCGGACTATTTTTGA
ACTGCGTAAAGCCCGTGACCGCGCGCATATCCTTGAAGCTCTGGCGATTGCGCTAGCTAACATCGACCCGATTATCGAA
CTGATTCGCCGCGCGCCAACGCCGGCAGAAGCGAAAGCGGCGCTGATTTCGCGTCCGTGGGATCTGGGTAACGTTGCTG
CGATGCTGGAGCGCGCCGGTGATGACGCCGCGCGTCCGGAATGGCTGGAGCCAGAATTTGGCGTGCGTGACGGTCAGTA
CTACCTGACTGAACAGCAGGCGCAGGCGATTCTGGATCTGCGTTTGCAGAAACTGACCGGCCTGGAGCATGAAAAACTG
CTCGACGAATACAAAGAGTTGTTGGAGCAGATTGCTGAACTGCTGCACATTCTGGGCAGCGCCGATCGCCTGATGGAAG
TGATCCGCGAAGAGATGGAGTTAATTCGCGATCAGTTCGGCGATGAGCGTCGTACCGAAATCACCGCCAACAGCGCCGA
TATTAATATCGAAGATCTGATTAGCCAGGAAGATGTTGTCGTGACGCTGTCTCACCAGGGTTACGTCAAGTATCAACCG
CTGACGGATTACGAAGCGCAACGTCGTGGTGGGAAAGGTAAATCTGCCGCGCGTATTAAAGAAGAAGACTTTATCGACC
GCCTGCTGGTGGCCAACACCCATGACACCATCCTCTGCTTCTCCAGCCGGGGCCGTCTGTACTGGATGAAGGTCTATCA
GTTGCCGGAAGCCAGTCGTGGCGCGCGCGGTCGTCCGATCGTCAACCTGCTGCCGCTGGAAGCCAACGAACGTATCACC
GCGATTCTGCCGGTTCGTGAGTACGAAGAAGGCGTCAACGTCTTTATGGCGACCGCCAGCGGTACCGTGAAGAAAACGG
CGTTGACCGAATTCAGCCGTCCGCGTTCCGCCGGTATTATCGCGGTGAACCTCAACGACGGCGACGAGCTGATTGGCGT
TGACCTGACTTCTGGTTCTGACGAAGTCATGCTGTTCTCGGCCGCGGGTAAAGTGGTGCGCTTCAAAGAAGACGCCGTC
CGTGCGATGGGGCGTACCGCGACCGGTGTGCGCGGTATTAAGCTGGCGGGAGACGATAAAGTCGTCTCTCTGATCATCC
CACGCGGCGAAGGGGCAATCCTGACCGTCACGCAGAATGGTTACGGCAAACGCACCGCAGCTGAAGAGTATCCAACCAA
GTCGCGTGCGACGCAGGGCGTTATCTCTATCAAAGTCACCGAGCGCAACGGTTCCGTTGTTGGCGCGGTACAGGTGGAC
GATTGCGACCAGATCATGATGATCACGGATGCCGGTACTCTGGTGCGTACCCGTGTGTCCGAGATCAGCGTAGTGGGAC
GTAATACCCAGGGCGTTATCCTTATCCGCACGGCGGAAGATGAAAACGTGGTGGGTCTACAACGCGTTGCTGAACCGGT
AGATGACGAAGAACTCGACGCTATCGACGGCAGCGTGGCGGAAGGGGATGAGGATATCGCCCCGGAAGCGGAAAGCGAT
GACGACGTTGCGGATGACGCTGACGAGTAA
>gyrA_Bovine_6
ATGAGCGACCTTGCGAGAGAAATTACACCGGTCAACATTGAGGAAGAGCTGAAGAGCTCCTATCTGGATTATGCGATGT
CGGTCATTGTTGGCCGTGCGCTGCCGGATGTCCGAGATGGCCTGAAGCCGGTACACCGTCGCGTACTTTACGCCATGAA
CGTATTGGGCAATGACTGGAACAAAGCCTATAAAAAATCTGCCCGTGTCGTTGGTGACGTAATCGGTAAATACCATCCC
CACGGCGATTCCGCAGTGTATGACACCATCGTTCGTATGGCGCAGCCATTCTCGCTGCGTTACATGCTGGTGGATGGTC
AGGGTAACTTCGGTTCTATTGACGGCGACTCCGCGGCGGCAATGCGTTATACGGAGATCCGTCTGGCGAAAATCGCCCA
CGAACTGATGGCCGATCTCGAAAAAGAGACGGTGGATTTCGTGGATAACTATGACGGTACGGAAAAAATTCCGGACGTC
ATGCCGACCAAAATTCCGAATCTGCTGGTGAACGGTTCTTCCGGTATCGCAGTAGGTATGGCGACGAATATCCCGCCGC
ACAACCTGACGGAAGTGATTAACGGCTGCCTGGCGTATATCGACAACGAAGACATCAGCATTGAAGGGCTGATGGAACA
TATTCCGGGGCCGGACTTCCCGACCGCCGCGATCATCAACGGTCGTCGTGGTATCGAAGAAGCCTACCGTACCGGTCGT
GGCAAAGTGTACATTCGCGCCCGCGCGGAAGTTGAAGCTGACGCGAAAACGGGCCGTGAAACCATCATCGTCCATGAAA
TTCCCTATCAGGTGAACAAAGCGCGCCTGATCGAGAAAATCGCCGAGCTGGTGAAAGATAAACGCGTGGAAGGCATCAG
CGCGCTGCGTGACGAATCCGATAAAGACGGGATGCGCATCGTGATTGAAGTGAAACGCGATGCGGTGGGTGAGGTGGTG
CTTAATAATCTCTACTCCCAGACCCAGCTACAGGTTTCCTTCGGTATTAACATGGTGGCGCTGCATCATGGCCAGCCGA
AGATCATGAACCTGAAAGATATTATTTCAGCGTTCGTGCGCCACCGCCGTGAAGTGGTGACGCGTCGGACTATTTTTGA
ACTGCGTAAAGCCCGTGACCGCGCGCATATCCTTGAAGCTCTGGCGATTGCGCTGGCCAACATCGATCCGATTATCGAA
CTGATTCGCCGTGCGCCAACGCCGGCGGAAGCGAAAGCGGCGCTGATTTCGCGTCCGTGGGATCTGGGCAACGTTGCTG
CGATGCTGGAGCGCGCCGGTGACGACGCCGCGCGTCCGGAATGGCTGGAGCCAGAATTTGGCGTGCGTGACGGTCAGTA
CTACCTGACTGAACAGCAGGCGCAGGCGATTCTGGATCTGCGTTTGCAGAAACTGACCGGCCTGGAGCATGAAAAACTG
CTCGACGAATACAAAGAGTTGCTGGAGCAGATTGCTGAACTGCTGCACATTCTGGGCAGCGCCGATCGCCTGATGGAAG
TGATTCGCGAAGAGATGGAGTTAATTCGCGATCAGTTCGGCGATGAGCGTCGTACCGAAATCACCGCCAACAGCGCCGA
TATTAATATCGAAGATCTGATTAGCCAGGAAGATGTTGTCGTGACGCTGTCTCACCAGGGTTACGTCAAATATCAACCG
CTGACAGATTACGAAGCGCAACGTCGTGGTGGGAAAGGTAAATCTGCCGCGCGTATTAAAGAAGAAGACTTTATCGACC
GTCTGCTGGTGGCCAACACCCATGACACCATCCTCTGCTTCTCCAGCCGGGGCCGTCTGTACTGGATGAAGGTCTATCA
GTTGCCGGAAGCCAGCCGTGGCGCGCGCGGTCGTCCGATCGTTAACCTGCTGCCGCTGGAAGCCAACGAACGTATCACC
GCGATTCTGCCGGTTCGTGAATACGAAGAGGGCGTCAACGTCTTTATGGCGACCGCCAGCGGTACCGTGAAGAAAACGG
CGCTGACCGAATTCAGCCGTCCGCGTTCCGCCGGTATTATCGCGGTGAACCTCAACGACGGCGACGAGCTGATTGGCGT
TGACCTGACTTCTGGTTCTGACGAAGTCATGCTGTTCTCGGCCGCGGGTAAAGTGGTGCGTTTCAAAGAAGACGCCGTC
CGTGCGATGGGGCGTACCGCGACCGGTGTGCGCGGTATTAAGCTGGCGGGAGACGATAAAGTAGTTTCTCTGATCATCC
CACGCGGCGAAGGCGCTATTCTGACCGTAACGCAAAACGGCTACGGGAAGCGTACCGCAGCGGACGAGTACCCGACCAA
GTCTCGTGCGACGCAGGGCGTTATCTCTATCAAAGTGACCGAGCGCAACGGTTCCGTTGTCGGTGCGGTACAGGTAGAC
GATTGCGACCAGATCATGATGATCACGGATGCCGGTACTCTGGTGCGTACCCGAGTGTCTGAGATCAGCGTAGTGGGAC
GTAATACCCAGGGCGTTATCCTTATCCGCACGGCGGAAGACGAAAACGTGGTGGGTCTGCAACGCGTTGCTGAACCGGT
AGATGACGAAGAACTCGACGCTATCGACGGCAGCGTGGCGGAAGGGGATGAGGATATCGCCCCGGAAGCGGAAAACGAT
GACGACGTTGCGGATGACGCTGACGAGTAA
>gyrA_Bovine_7
ATGAGCGACCTTGCGAGAGAAATTACACCGGTCAACATTGAGGAAGAGCTGAAGAGCTCCTATCTGGATTATGCGATGT
CGGTCATTGTTGGCCGTGCGCTGCCGGATGTCCGAGATGGCCTGAAGCCGGTACACCGTCGCGTACTTTACGCCATGAA
CGTATTGGGCAATGACTGGAACAAAGCCTATAAAAAATCTGCCCGTGTCGTTGGTGACGTAATCGGTAAATACCATCCC
CACGGCGATTCCGCAGTGTATGACACCATCGTTCGTATGGCGCAGCCATTCTCGCTGCGTTACATGCTGGTGGATGGTC
AGGGTAACTTCGGTTCTATTGACGGCGACTCCGCGGCGGCAATGCGTTATACGGAGATCCGTCTGGCGAAAATCGCCCA
CGAACTGATGGCCGATCTCGAAAAAGAGACGGTGGATTTCGTGGATAACTATGACGGTACGGAAAAAATTCCGGACGTC
ATGCCGACCAAAATTCCGAATCTGCTGGTGAACGGTTCTTCCGGTATCGCAGTAGGTATGGCGACGAATATCCCGCCGC
ACAACCTGACGGAAGTGATTAATGGCTGCCTGGCGTATATCGACAACGAAGACATCAGCATTGAAGGGCTGATGGAACA
TATTCCGGGTCCGGACTTCCCGACCGCCGCGATCATCAACGGTCGTCGTGGTATCGAAGAAGCCTACCGTACCGGTCGT
GGCAAAGTGTACATCCGCGCCCGCGCGGAAGTTGAAGCTGACGCCAAAACGGGCCGTGAAACCATCATCGTCCATGAAA
TTCCCTATCAGGTGAACAAAGCGCGCCTGATCGAGAAAATCGCCGAGCTGGTGAAAGATAAACGCGTGGAAGGCATCAG
CGCGCTGCGTGACGAATCCGACAAAGACGGTATGCGCATCGTGATTGAAGTAAAACGCGATGCGGTGGGCGAGGTGGTG
CTTAATAATCTCTACTCCCAGACCCAGCTACAGGTTTCCTTCGGTATTAACATGGTGGCGCTGCATCACGGCCAGCCGA
AGATCATGAACCTGAAAGACATCATTTCAGCGTTCGTGCGCCACCGCCGTGAAGTGGTGACGCGTCGGACTATTTTTGA
ACTGCGTAAAGCCCGTGACCGCGCGCATATCCTTGAAGCTCTGGCGATTGCGCTAGCTAACATCGACCCGATTATCGAA
CTGATTCGCCGCGCGCCAACGCCGGCAGAAGCGAAAGCGGCGCTGATTTCGCGTCCGTGGGATCTGGGTAACGTTGCTG
CGATGCTGGAGCGCGCCGGTGATGACGCCGCGCGTCCGGAATGGCTGGAGCCAGAATTTGGCGTGCGTGACGGTCAGTA
CTACCTGACTGAACAGCAGGCGCAGGCGATTCTGGATCTGCGTTTGCAGAAACTGACCGGCCTGGAGCATGAAAAACTG
CTCGACGAATACAAAGAGTTGTTGGAGCAGATTGCTGAACTGCTGCACATTCTGGGCAGCGCCGATCGCCTGATGGAAG
TGATCCGCGAAGAGATGGAGTTAATTCGCGATCAGTTCGGCGATGAGCGTCGTACCGAAATCACCGCCAACAGCGCCGA
TATTAATATCGAAGATCTGATTAGCCAGGAAGATGTTGTCGTGACGCTGTCTCACCAGGGTTACGTCAAGTATCAACCG
CTGACGGATTACGAAGCGCAACGTCGTGGTGGGAAAGGTAAATCTGCCGCGCGTATTAAAGAAGAAGACTTTATCGACC
GCCTGCTGGTGGCCAACACCCATGACACCATCCTCTGCTTCTCCAGCCGGGGCCGTCTGTACTGGATGAAGGTCTATCA
GTTGCCGGAAGCCAGTCGTGGCGCGCGCGGTCGTCCGATCGTCAACCTGCTGCCGCTGGAAGCCAACGAACGTATCACC
GCGATTCTGCCGGTTCGTGAGTACGAAGAAGGCGTCAACGTCTTTATGGCGACCGCCAGCGGTACCGTGAAGAAAACGG
CGTTGACCGAATTCAGCCGTCCGCGTTCCGCCGGTATTATCGCGGTGAACCTCAACGACGGCGACGAGCTGATTGGCGT
TGACCTGACTTCTGGTTCTGACGAAGTCATGCTGTTCTCGGCCGCGGGTAAAGTGGTGCGCTTCAAAGAAGACGCCGTC
CGTGCGATGGGGCGTACCGCGACCGGTGTGCGCGGTATTAAGCTGGCGGGAGACGATAAAGTCGTCTCTCTGATCATCC
CACGCGGCGAAGGGGCAATCCTGACCGTCACGCAGAATGGTTACGGCAAACGCACCGCAGCTGAAGAGTATCCAACCAA
GTCGCGTGCGACGCAGGGCGTTATCTCTATCAAAGTCACCGAGCGCAACGGTTCCGTTGTTGGCGCGGTACAGGTGGAC
GATTGCGACCAGATCATGATGATCACGGATGCCGGTACTCTGGTGCGTACCCGTGTGTCCGAGATCAGCGTAGTGGGAC
GTAATACCCAGGGCGTTATCCTTATCCGCACGGCGGAAGATGAAAACGTGGTGGGTCTACAACGCGTTGCTGAACCGGT
AGATGACGAAGAACTCGACGCTATCGACGGCAGCGTGGCGGAAGGGGATGAGGATATCGCCCCGGAAGCGGAAAGCGAT
GACGACGTTGCGGATGACGCTGACGAGTAA
>gyrA_Bovine_8
ATGAGCGACCTTGCGAGAGAAATTACACCGGTCAACATTGAGGAAGAGCTGAAGAGCTCCTATCTGGATTATGCGATGT
CGGTCATTGTTGGCCGTGCGCTGCCGGATGTCCGAGATGGCCTGAAGCCGGTACACCGTCGCGTACTTTACGCCATGAA
CGTATTGGGCAATGACTGGAACAAAGCCTATAAAAAATCTGCCCGTGTCGTTGGTGACGTAATCGGTAAATACCATCCC
CACGGCGATTCCGCAGTGTATGACACCATCGTTCGTATGGCGCAGCCATTCTCGCTGCGTTACATGCTGGTGGATGGTC
AGGGTAACTTCGGTTCTATTGACGGCGACTCCGCGGCGGCAATGCGTTATACGGAGATCCGTCTGGCGAAAATCGCCCA
CGAACTGATGGCCGATCTCGAAAAAGAGACGGTGGATTTCGTGGATAACTATGACGGTACGGAAAAAATTCCGGACGTC
ATGCCGACCAAAATTCCGAATCTGCTGGTGAACGGTTCTTCCGGTATCGCAGTAGGTATGGCGACGAATATCCCGCCGC
ACAACCTGACGGAAGTGATTAATGGCTGCCTGGCGTATATCGACAACGAAGACATCAGCATTGAAGGGCTGATGGAACA
TATTCCGGGTCCGGACTTCCCGACCGCCGCGATCATCAACGGTCGTCGTGGTATCGAAGAAGCCTACCGTACCGGTCGT
GGCAAAGTGTACATCCGCGCCCGCGCGGAAGTTGAAGCTGACGCCAAAACGGGCCGTGAAACCATCATCGTCCATGAAA
TTCCCTATCAGGTGAACAAAGCGCGCCTGATCGAGAAAATCGCCGAGCTGGTGAAAGATAAACGCGTGGAAGGCATCAG
CGCGCTGCGTGACGAATCCGACAAAGACGGTATGCGCATCGTGATTGAAGTAAAACGCGATGCGGTGGGCGAGGTGGTG
CTTAATAATCTCTACTCCCAGACCCAGCTACAGGTTTCCTTCGGTATTAACATGGTGGCGCTGCATCACGGCCAGCCGA
AGATCATGAACCTGAAAGACATCATTTCAGCGTTCGTGCGCCACCGCCGTGAAGTGGTGACGCGTCGGACTATTTTTGA
ACTGCGTAAAGCCCGTGACCGCGCGCATATCCTTGAAGCTCTGGCGATTGCGCTAGCTAACATCGACCCGATTATCGAA
CTGATTCGCCGCGCGCCAACGCCGGCAGAAGCGAAAGCGGCGCTGATTTCGCGTCCGTGGGATCTGGGTAACGTTGCTG
CGATGCTGGAGCGCGCCGGTGATGACGCCGCGCGTCCGGAATGGCTGGAGCCAGAATTTGGCGTGCGTGACGGTCAGTA
CTACCTGACTGAACAGCAGGCGCAGGCGATTCTGGATCTGCGTTTGCAGAAACTGACCGGCCTGGAGCATGAAAAACTG
CTCGACGAATACAAAGAGTTGTTGGAGCAGATTGCTGAACTGCTGCACATTCTGGGCAGCGCCGATCGCCTGATGGAAG
TGATCCGCGAAGAGATGGAGTTAATTCGCGATCAGTTCGGCGATGAGCGTCGTACCGAAATCACCGCCAACAGCGCCGA
TATTAATATCGAAGATCTGATTAGCCAGGAAGATGTTGTCGTGACGCTGTCTCACCAGGGTTACGTCAAGTATCAACCG
CTGACGGATTACGAAGCGCAACGTCGTGGTGGGAAAGGTAAATCTGCCGCGCGTATTAAAGAAGAAGACTTTATCGACC
GCCTGCTGGTGGCCAACACCCATGACACCATCCTCTGCTTCTCCAGCCGGGGCCGTCTGTACTGGATGAAGGTCTATCA
GTTGCCGGAAGCCAGTCGTGGCGCGCGCGGTCGTCCGATCGTCAACCTGCTGCCGCTGGAAGCCAACGAACGTATCACC
GCGATTCTGCCGGTTCGTGAGTACGAAGAAGGCGTCAACGTCTTTATGGCGACCGCCAGCGGTACCGTGAAGAAAACGG
CGTTGACCGAATTCAGCCGTCCGCGTTCCGCCGGTATTATCGCGGTGAACCTCAACGACGGCGACGAGCTGATTGGCGT
TGACCTGACTTCTGGTTCTGACGAAGTCATGCTGTTCTCGGCCGCGGGTAAAGTGGTGCGCTTCAAAGAAGACGCCGTC
CGTGCGATGGGGCGTACCGCGACCGGTGTGCGCGGTATTAAGCTGGCGGGAGACGATAAAGTCGTCTCTCTGATCATCC
CACGCGGCGAAGGGGCAATCCTGACCGTCACGCAGAATGGTTACGGCAAACGCACCGCAGCTGAAGAGTATCCAACCAA
GTCGCGTGCGACGCAGGGCGTTATCTCTATCAAAGTCACCGAGCGCAACGGTTCCGTTGTTGGCGCGGTACAGGTGGAC
GATTGCGACCAGATCATGATGATCACGGATGCCGGTACTCTGGTGCGTACCCGTGTGTCCGAGATCAGCGTAGTGGGAC
GTAATACCCAGGGCGTTATCCTTATCCGCACGGCGGAAGATGAAAACGTGGTGGGTCTACAACGCGTTGCTGAACCGGT
AGATGACGAAGAACTCGACGCTATCGACGGCAGCGTGGCGGAAGGGGATGAGGATATCGCCCCGGAAGCGGAAAGCGAT
GACGACGTTGCGGATGACGCTGACGAGTAA
>gyrA_Bovine_9
ATGAGCGACCTTGCGAGAGAAATTACACCGGTCAACATTGAGGAAGAGCTGAAGAGCTCCTATCTGGATTATGCGATGT
CGGTCATTGTTGGCCGTGCGCTGCCGGATGTCCGAGATGGCCTGAAGCCGGTACACCGTCGCGTACTTTACGCCATGAA
CGTATTGGGCAATGACTGGAACAAAGCCTATAAAAAATCTGCCCGTGTCGTTGGTGACGTAATCGGTAAATACCATCCC
CACGGCGATTCCGCAGTGTATGACACCATCGTTCGTATGGCGCAGCCATTCTCGCTGCGTTACATGCTGGTGGATGGTC
AGGGTAACTTCGGTTCTATTGACGGCGACTCCGCGGCGGCAATGCGTTATACGGAGATCCGTCTGGCGAAAATCGCCCA
CGAACTGATGGCCGATCTCGAAAAAGAGACGGTGGATTTCGTGGATAACTATGACGGTACGGAAAAAATTCCGGACGTC
ATGCCGACCAAAATTCCGAATCTGCTGGTGAACGGTTCTTCCGGTATCGCAGTAGGTATGGCGACGAATATCCCGCCGC
ACAACCTGACGGAAGTGATTAACGGCTGCCTGGCGTATATCGACAACGAAGACATCAGCATTGAAGGGCTGATGGAACA
TATTCCGGGGCCGGACTTCCCGACCGCCGCGATCATCAACGGTCGTCGTGGTATCGAAGAAGCCTACCGTACCGGTCGT
GGCAAAGTGTACATTCGCGCCCGCGCGGAAGTTGAAGCTGACGCGAAAACGGGCCGTGAAACCATCATCGTCCATGAAA
TTCCCTATCAGGTGAACAAAGCGCGCCTGATCGAGAAAATCGCCGAGCTGGTGAAAGATAAACGCGTGGAAGGCATCAG
CGCGCTGCGTGACGAATCCGATAAAGACGGGATGCGCATCGTGATTGAAGTGAAACGCGATGCGGTGGGTGAGGTGGTG
CTTAATAATCTCTACTCCCAGACCCAGCTACAGGTTTCCTTCGGTATTAACATGGTGGCGCTGCATCATGGCCAGCCGA
AGATCATGAACCTGAAAGATATTATTTCAGCGTTCGTGCGCCACCGCCGTGAAGTGGTGACGCGTCGGACTATTTTTGA
ACTGCGTAAAGCCCGTGACCGCGCGCATATCCTTGAAGCTCTGGCGATTGCGCTGGCCAACATCGATCCGATTATCGAA
CTGATTCGCCGTGCGCCAACGCCGGCGGAAGCGAAAGCGGCGCTGATTTCGCGTCCGTGGGATCTGGGCAACGTTGCTG
CGATGCTGGAGCGCGCCGGTGACGACGCCGCGCGTCCGGAATGGCTGGAGCCAGAATTTGGCGTGCGTGACGGTCAGTA
CTACCTGACTGAACAGCAGGCGCAGGCGATTCTGGATCTGCGTTTGCAGAAACTGACCGGCCTGGAGCATGAAAAACTG
CTCGACGAATACAAAGAGTTGCTGGAGCAGATTGCTGAACTGCTGCACATTCTGGGCAGCGCCGATCGCCTGATGGAAG
TGATTCGCGAAGAGATGGAGTTAATTCGCGATCAGTTCGGCGATGAGCGTCGTACCGAAATCACCGCCAACAGCGCCGA
TATTAATATCGAAGATCTGATTAGCCAGGAAGATGTTGTCGTGACGCTGTCTCACCAGGGTTACGTCAAATATCAACCG
CTGACAGATTACGAAGCGCAACGTCGTGGTGGGAAAGGTAAATCTGCCGCGCGTATTAAAGAAGAAGACTTTATCGACC
GTCTGCTGGTGGCCAACACCCATGACACCATCCTCTGCTTCTCCAGCCGGGGCCGTCTGTACTGGATGAAGGTCTATCA
GTTGCCGGAAGCCAGCCGTGGCGCGCGCGGTCGTCCGATCGTTAACCTGCTGCCGCTGGAAGCCAACGAACGTATCACC
GCGATTCTGCCGGTTCGTGAATACGAAGAGGGCGTCAACGTCTTTATGGCGACCGCCAGCGGTACCGTGAAGAAAACGG
CGCTGACCGAATTCAGCCGTCCGCGTTCCGCCGGTATTATCGCGGTGAACCTCAACGACGGCGACGAGCTGATTGGCGT
TGACCTGACTTCTGGTTCTGACGAAGTCATGCTGTTCTCGGCCGCGGGTAAAGTGGTGCGTTTCAAAGAAGACGCCGTC
CGTGCGATGGGGCGTACCGCGACCGGTGTGCGCGGTATTAAGCTGGCGGGAGACGATAAAGTAGTTTCTCTGATCATCC
CACGCGGCGAAGGCGCTATTCTGACCGTAACGCAAAACGGCTACGGGAAGCGTACCGCAGCGGACGAGTACCCGACCAA
GTCTCGTGCGACGCAGGGCGTTATCTCTATCAAAGTGACCGAGCGCAACGGTTCCGTTGTCGGTGCGGTACAGGTAGAC
GATTGCGACCAGATCATGATGATCACGGATGCCGGTACTCTGGTGCGTACCCGAGTGTCTGAGATCAGCGTAGTGGGAC
GTAATACCCAGGGCGTTATCCTTATCCGCACGGCGGAAGACGAAAACGTGGTGGGTCTGCAACGCGTTGCTGAACCGGT
AGATGACGAAGAACTCGACGCTATCGACGGCAGCGTGGCGGAAGGGGATGAGGATATCGCCCCGGAAGCGGAAAACGAT
GACGACGTTGCGGATGACGCTGACGAGTAA
>gyrA_Bovine_10
ATGAGCGACCTTGCGAGAGAAATTACACCGGTCAACATTGAGGAAGAGCTGAAGAGCTCCTATCTGGATTATGCGATGT
CGGTCATTGTTGGCCGTGCGCTGCCGGATGTCCGAGATGGCCTGAAGCCGGTACACCGTCGCGTACTTTACGCCATGAA
CGTATTGGGCAATGACTGGAACAAAGCCTATAAAAAATCTGCCCGTGTCGTTGGTGACGTAATCGGTAAATACCATCCC
CACGGCGATTCCGCAGTGTATGACACCATCGTTCGTATGGCGCAGCCATTCTCGCTGCGTTACATGCTGGTGGATGGTC
AGGGTAACTTCGGTTCTATTGACGGCGACTCCGCGGCGGCAATGCGTTATACGGAGATCCGTCTGGCGAAAATCGCCCA
CGAACTGATGGCCGATCTCGAAAAAGAGACGGTGGATTTCGTGGATAACTATGACGGTACGGAAAAAATTCCGGACGTC
ATGCCGACCAAAATTCCGAATCTGCTGGTGAACGGTTCTTCCGGTATCGCAGTAGGTATGGCGACGAATATCCCGCCGC
ACAACCTGACGGAAGTGATTAATGGCTGCCTGGCGTATATCGACAACGAAGACATCAGCATTGAAGGGCTGATGGAACA
TATTCCGGGTCCGGACTTCCCGACCGCCGCGATCATCAACGGTCGTCGTGGTATCGAAGAAGCCTACCGTACCGGTCGT
GGCAAAGTGTACATCCGCGCCCGCGCGGAAGTTGAAGCTGACGCCAAAACGGGCCGTGAAACCATCATCGTCCATGAAA
TTCCCTATCAGGTGAACAAAGCGCGCCTGATCGAGAAAATCGCCGAGCTGGTGAAAGATAAACGCGTGGAAGGCATCAG
CGCGCTGCGTGACGAATCCGACAAAGACGGTATGCGCATCGTGATTGAAGTAAAACGCGATGCGGTGGGCGAGGTGGTG
CTTAATAATCTCTACTCCCAGACCCAGCTACAGGTTTCCTTCGGTATTAACATGGTGGCGCTGCATCACGGCCAGCCGA
AGATCATGAACCTGAAAGACATCATTTCAGCGTTCGTGCGCCACCGCCGTGAAGTGGTGACGCGTCGGACTATTTTTGA
ACTGCGTAAAGCCCGTGACCGCGCGCATATCCTTGAAGCTCTGGCGATTGCGCTAGCTAACATCGACCCGATTATCGAA
CTGATTCGCCGCGCGCCAACGCCGGCAGAAGCGAAAGCGGCGCTGATTTCGCGTCCGTGGGATCTGGGTAACGTTGCTG
CGATGCTGGAGCGCGCCGGTGATGACGCCGCGCGTCCGGAATGGCTGGAGCCAGAATTTGGCGTGCGTGACGGTCAGTA
CTACCTGACTGAACAGCAGGCGCAGGCGATTCTGGATCTGCGTTTGCAGAAACTGACCGGCCTGGAGCATGAAAAACTG
CTCGACGAATACAAAGAGTTGTTGGAGCAGATTGCTGAACTGCTGCACATTCTGGGCAGCGCCGATCGCCTGATGGAAG
TGATCCGCGAAGAGATGGAGTTAATTCGCGATCAGTTCGGCGATGAGCGTCGTACCGAAATCACCGCCAACAGCGCCGA
TATTAATATCGAAGATCTGATTAGCCAGGAAGATGTTGTCGTGACGCTGTCTCACCAGGGTTACGTCAAGTATCAACCG
CTGACGGATTACGAAGCGCAACGTCGTGGTGGGAAAGGTAAATCTGCCGCGCGTATTAAAGAAGAAGACTTTATCGACC
GCCTGCTGGTGGCCAACACCCATGACACCATCCTCTGCTTCTCCAGCCGGGGCCGTCTGTACTGGATGAAGGTCTATCA
GTTGCCGGAAGCCAGTCGTGGCGCGCGCGGTCGTCCGATCGTCAACCTGCTGCCGCTGGAAGCCAACGAACGTATCACC
GCGATTCTGCCGGTTCGTGAGTACGAAGAAGGCGTCAACGTCTTTATGGCGACCGCCAGCGGTACCGTGAAGAAAACGG
CGTTGACCGAATTCAGCCGTCCGCGTTCCGCCGGTATTATCGCGGTGAACCTCAACGACGGCGACGAGCTGATTGGCGT
TGACCTGACTTCTGGTTCTGACGAAGTCATGCTGTTCTCGGCCGCGGGTAAAGTGGTGCGCTTCAAAGAAGACGCCGTC
CGTGCGATGGGGCGTACCGCGACCGGTGTGCGCGGTATTAAGCTGGCGGGAGACGATAAAGTCGTCTCTCTGATCATCC
CACGCGGCGAAGGGGCAATCCTGACCGTCACGCAGAATGGTTACGGCAAACGCACCGCAGCTGAAGAGTATCCAACCAA
GTCGCGTGCGACGCAGGGCGTTATCTCTATCAAAGTCACCGAGCGCAACGGTTCCGTTGTTGGCGCGGTACAGGTGGAC
GATTGCGACCAGATCATGATGATCACGGATGCCGGTACTCTGGTGCGTACCCGTGTGTCCGAGATCAGCGTAGTGGGAC
GTAATACCCAGGGCGTTATCCTTATCCGCACGGCGGAAGATGAAAACGTGGTGGGTCTACAACGCGTTGCTGAACCGGT
AGATGACGAAGAACTCGACGCTATCGACGGCAGCGTGGCGGAAGGGGATGAGGATATCGCCCCGGAAGCGGAAAGCGAT
GACGACGTTGCGGATGACGCTGACGAGTAA
>gyrA_Bovine_11
ATGAGCGACCTTGCGAGAGAAATTACACCGGTCAACATTGAGGAAGAGCTGAAGAGCTCCTATCTGGATTATGCGATGT
CGGTCATTGTTGGCCGTGCGCTGCCGGATGTCCGAGATGGCCTGAAGCCGGTACACCGTCGCGTACTTTACGCCATGAA
CGTATTGGGCAATGACTGGAACAAAGCCTATAAAAAATCTGCCCGTGTCGTTGGTGACGTAATCGGTAAATACCATCCC
CACGGCGATTCCGCAGTGTATGACACCATCGTTCGTATGGCGCAGCCATTCTCGCTGCGTTACATGCTGGTGGATGGTC
AGGGTAACTTCGGTTCTATTGACGGCGACTCCGCGGCGGCAATGCGTTATACGGAGATCCGTCTGGCGAAAATCGCCCA
CGAACTGATGGCCGATCTCGAAAAAGAGACGGTGGATTTCGTGGATAACTATGACGGTACGGAAAAAATTCCGGACGTC
ATGCCGACCAAAATTCCGAATCTGCTGGTGAACGGTTCTTCCGGTATCGCAGTAGGTATGGCGACGAATATCCCGCCGC
ACAACCTGACGGAAGTGATTAACGGCTGCCTGGCGTATATCGACAACGAAGACATCAGCATTGAAGGGCTGATGGAACA
TATTCCGGGGCCGGACTTCCCGACCGCCGCGATCATCAACGGTCGTCGTGGTATCGAAGAAGCCTACCGTACCGGTCGT
GGCAAAGTGTACATTCGCGCCCGCGCGGAAGTTGAAGCTGACGCGAAAACGGGCCGTGAAACCATCATCGTCCATGAAA
TTCCCTATCAGGTGAACAAAGCGCGCCTGATCGAGAAAATCGCCGAGCTGGTGAAAGATAAACGCGTGGAAGGCATCAG
CGCGCTGCGTGACGAATCCGATAAAGACGGGATGCGCATCGTGATTGAAGTGAAACGCGATGCGGTGGGTGAGGTGGTG
CTTAATAATCTCTACTCCCAGACCCAGCTACAGGTTTCCTTCGGTATTAACATGGTGGCGCTGCATCATGGCCAGCCGA
AGATCATGAACCTGAAAGATATTATTTCAGCGTTCGTGCGCCACCGCCGTGAAGTGGTGACGCGTCGGACTATTTTTGA
ACTGCGTAAAGCCCGTGACCGCGCGCATATCCTTGAAGCTCTGGCGATTGCGCTGGCCAACATCGATCCGATTATCGAA
CTGATTCGCCGTGCGCCAACGCCGGCGGAAGCGAAAGCGGCGCTGATTTCGCGTCCGTGGGATCTGGGCAACGTTGCTG
CGATGCTGGAGCGCGCCGGTGACGACGCCGCGCGTCCGGAATGGCTGGAGCCAGAATTTGGCGTGCGTGACGGTCAGTA
CTACCTGACTGAACAGCAGGCGCAGGCGATTCTGGATCTGCGTTTGCAGAAACTGACCGGCCTGGAGCATGAAAAACTG
CTCGACGAATACAAAGAGTTGCTGGAGCAGATTGCTGAACTGCTGCACATTCTGGGCAGCGCCGATCGCCTGATGGAAG
TGATTCGCGAAGAGATGGAGTTAATTCGCGATCAGTTCGGCGATGAGCGTCGTACCGAAATCACCGCCAACAGCGCCGA
TATTAATATCGAAGATCTGATTAGCCAGGAAGATGTTGTCGTGACGCTGTCTCACCAGGGTTACGTCAAATATCAACCG
CTGACAGATTACGAAGCGCAACGTCGTGGTGGGAAAGGTAAATCTGCCGCGCGTATTAAAGAAGAAGACTTTATCGACC
GTCTGCTGGTGGCCAACACCCATGACACCATCCTCTGCTTCTCCAGCCGGGGCCGTCTGTACTGGATGAAGGTCTATCA
GTTGCCGGAAGCCAGCCGTGGCGCGCGCGGTCGTCCGATCGTTAACCTGCTGCCGCTGGAAGCCAACGAACGTATCACC
GCGATTCTGCCGGTTCGTGAATACGAAGAGGGCGTCAACGTCTTTATGGCGACCGCCAGCGGTACCGTGAAGAAAACGG
CGCTGACCGAATTCAGCCGTCCGCGTTCCGCCGGTATTATCGCGGTGAACCTCAACGACGGCGACGAGCTGATTGGCGT
TGACCTGACTTCTGGTTCTGACGAAGTCATGCTGTTCTCGGCCGCGGGTAAAGTGGTGCGTTTCAAAGAAGACGCCGTC
CGTGCGATGGGGCGTACCGCGACCGGTGTGCGCGGTATTAAGCTGGCGGGAGACGATAAAGTAGTTTCTCTGATCATCC
CACGCGGCGAAGGCGCTATTCTGACCGTAACGCAAAACGGCTACGGGAAGCGTACCGCAGCGGACGAGTACCCGACCAA
GTCTCGTGCGACGCAGGGCGTTATCTCTATCAAAGTGACCGAGCGCAACGGTTCCGTTGTCGGTGCGGTACAGGTAGAC
GATTGCGACCAGATCATGATGATCACGGATGCCGGTACTCTGGTGCGTACCCGAGTGTCTGAGATCAGCGTAGTGGGAC
GTAATACCCAGGGCGTTATCCTTATCCGCACGGCGGAAGACGAAAACGTGGTGGGTCTGCAACGCGTTGCTGAACCGGT
AGATGACGAAGAACTCGACGCTATCGACGGCAGCGTGGCGGAAGGGGATGAGGATATCGCCCCGGAAGCGGAAAACGAT
GACGACGTTGCGGATGACGCTGACGAGTAA
>gyrA_Bovine_12
ATGAGCGACCTTGCGAGAGAAATTACACCGGTCAACATTGAGGAAGAGCTGAAGAGCTCCTATCTGGATTATGCGATGT
CGGTCATTGTTGGCCGTGCGCTGCCGGATGTCCGAGATGGCCTGAAGCCGGTACACCGTCGCGTACTTTACGCCATGAA
CGTATTGGGCAATGACTGGAACAAAGCCTATAAAAAATCTGCCCGTGTCGTTGGTGACGTAATCGGTAAATACCATCCC
CACGGCGATTCCGCAGTGTATGACACCATCGTTCGTATGGCGCAGCCATTCTCGCTGCGTTACATGCTGGTGGATGGTC
AGGGTAACTTCGGTTCTATTGACGGCGACTCCGCGGCGGCAATGCGTTATACGGAGATCCGTCTGGCGAAAATCGCCCA
CGAACTGATGGCCGATCTCGAAAAAGAGACGGTGGATTTCGTGGATAACTATGACGGTACGGAAAAAATTCCGGACGTC
ATGCCGACCAAAATTCCGAATCTGCTGGTGAACGGTTCTTCCGGTATCGCAGTAGGTATGGCGACGAATATCCCGCCGC
ACAACCTGACGGAAGTGATTAACGGCTGCCTGGCGTATATCGACAACGAAGACATCAGCATTGAAGGGCTGATGGAACA
TATTCCGGGGCCGGACTTCCCGACCGCCGCGATCATCAACGGTCGTCGTGGTATCGAAGAAGCCTACCGTACCGGTCGT
GGCAAAGTGTACATTCGCGCCCGCGCGGAAGTTGAAGCTGACGCGAAAACGGGCCGTGAAACCATCATCGTCCATGAAA
TTCCCTATCAGGTGAACAAAGCGCGCCTGATCGAGAAAATCGCCGAGCTGGTGAAAGATAAACGCGTGGAAGGCATCAG
CGCGCTGCGTGACGAATCCGATAAAGACGGGATGCGCATCGTGATTGAAGTGAAACGCGATGCGGTGGGTGAGGTGGTG
CTTAATAATCTCTACTCCCAGACCCAGCTACAGGTTTCCTTCGGTATTAACATGGTGGCGCTGCATCATGGCCAGCCGA
AGATCATGAACCTGAAAGATATTATTTCAGCGTTCGTGCGCCACCGCCGTGAAGTGGTGACGCGTCGGACTATTTTTGA
ACTGCGTAAAGCCCGTGACCGCGCGCATATCCTTGAAGCTCTGGCGATTGCGCTGGCCAACATCGATCCGATTATCGAA
CTGATTCGCCGTGCGCCAACGCCGGCGGAAGCGAAAGCGGCGCTGATTTCGCGTCCGTGGGATCTGGGCAACGTTGCTG
CGATGCTGGAGCGCGCCGGTGACGACGCCGCGCGTCCGGAATGGCTGGAGCCAGAATTTGGCGTGCGTGACGGTCAGTA
CTACCTGACTGAACAGCAGGCGCAGGCGATTCTGGATCTGCGTTTGCAGAAACTGACCGGCCTGGAGCATGAAAAACTG
CTCGACGAATACAAAGAGTTGCTGGAGCAGATTGCTGAACTGCTGCACATTCTGGGCAGCGCCGATCGCCTGATGGAAG
TGATTCGCGAAGAGATGGAGTTAATTCGCGATCAGTTCGGCGATGAGCGTCGTACCGAAATCACCGCCAACAGCGCCGA
TATTAATATCGAAGATCTGATTAGCCAGGAAGATGTTGTCGTGACGCTGTCTCACCAGGGTTACGTCAAATATCAACCG
CTGACAGATTACGAAGCGCAACGTCGTGGTGGGAAAGGTAAATCTGCCGCGCGTATTAAAGAAGAAGACTTTATCGACC
GTCTGCTGGTGGCCAACACCCATGACACCATCCTCTGCTTCTCCAGCCGGGGCCGTCTGTACTGGATGAAGGTCTATCA
GTTGCCGGAAGCCAGCCGTGGCGCGCGCGGTCGTCCGATCGTTAACCTGCTGCCGCTGGAAGCCAACGAACGTATCACC
GCGATTCTGCCGGTTCGTGAATACGAAGAGGGCGTCAACGTCTTTATGGCGACCGCCAGCGGTACCGTGAAGAAAACGG
CGCTGACCGAATTCAGCCGTCCGCGTTCCGCCGGTATTATCGCGGTGAACCTCAACGACGGCGACGAGCTGATTGGCGT
TGACCTGACTTCTGGTTCTGACGAAGTCATGCTGTTCTCGGCCGCGGGTAAAGTGGTGCGTTTCAAAGAAGACGCCGTC
CGTGCGATGGGGCGTACCGCGACCGGTGTGCGCGGTATTAAGCTGGCGGGAGACGATAAAGTAGTTTCTCTGATCATCC
CACGCGGCGAAGGCGCTATTCTGACCGTAACGCAAAACGGCTACGGGAAGCGTACCGCAGCGGACGAGTACCCGACCAA
GTCTCGTGCGACGCAGGGCGTTATCTCTATCAAAGTGACCGAGCGCAACGGTTCCGTTGTCGGTGCGGTACAGGTAGAC
GATTGCGACCAGATCATGATGATCACGGATGCCGGTACTCTGGTGCGTACCCGAGTGTCTGAGATCAGCGTAGTGGGAC
GTAATACCCAGGGCGTTATCCTTATCCGCACGGCGGAAGACGAAAACGTGGTGGGTCTGCAACGCGTTGCTGAACCGGT
AGATGACGAAGAACTCGACGCTATCGACGGCAGCGTGGCGGAAGGGGATGAGGATATCGCCCCGGAAGCGGAAAACGAT
GACGACGTTGCGGATGACGCTGACGAGTAA
>gyrA_Bovine_13
ATGAGCGACCTTGCGAGAGAAATTACACCGGTCAACATTGAGGAGGAGCTGAAGAGCTCCTATCTGGATTATGCGATGT
CGGTCATTGTTGGCCGTGCGCTGCCGGATGTCCGAGATGGCCTGAAGCCGGTACACCGTCGCGTACTTTACGCCATGAA
CGTATTGGGCAATGACTGGAACAAAGCCTATAAAAAATCTGCCCGTGTCGTTGGTGACGTAATCGGTAAATACCATCCC
CACGGCGATTCCGCAGTGTATGACACCATCGTTCGTATGGCGCAGCCATTCTCGCTGCGTTACATGCTGGTGGATGGTC
AGGGTAACTTCGGTTCTATTGACGGCGACTCCGCGGCGGCAATGCGTTATACGGAGATCCGTCTGGCGAAAATCGCCCA
CGAACTGATGGCCGATCTCGAAAAAGAGACGGTGGATTTCGTGGATAACTATGACGGTACGGAAAAAATTCCGGACGTC
ATGCCGACCAAAATTCCGAATCTGCTGGTGAACGGTTCTTCCGGTATCGCAGTAGGTATGGCGACGAATATCCCGCCGC
ACAACCTGACGGAAGTGATTAACGGCTGCCTGGCGTATATCGACAACGAAGACATCAGCATTGAAGGGCTGATGGAACA
TATTCCGGGGCCGGACTTCCCGACCGCCGCGATCATCAACGGTCGTCGTGGTATCGAAGAAGCCTACCGTACCGGTCGT
GGCAAAGTGTACATTCGCGCCCGCGCGGAAGTTGAAGCTGACGCGAAAACGGGCCGTGAAACCATCATCGTCCATGAAA
TTCCCTATCAGGTGAACAAAGCGCGCCTGATCGAGAAAATCGCCGAGCTGGTGAAAGATAAACGCGTGGAAGGCATCAG
CGCGCTGCGTGACGAATCCGATAAAGACGGGATGCGCATCGTGATTGAAGTGAAACGCGATGCGGTGGGCGAGGTGGTG
CTTAATAATCTCTACTCCCAGACCCAGCTACAGGTTTCCTTCGGTATTAACATGGTGGCGCTGCATCATGGCCAGCCGA
AGATCATGAACCTGAAAGATATTATTTCAGCGTTCGTGCGCCACCGCCGTGAAGTGGTGACGCGTCGGACTATTTTTGA
ACTGCGTAAAGCCCGTGACCGCGCGCATATCCTTGAAGCTCTGGCGATTGCGCTGGCCAACATCGATCCGATTATCGAA
CTGATTCGCCGTGCGCCAACGCCGGCGGAAGCGAAAGCGGCGCTGATTTCGCGTCCGTGGGATCTGGGCAACGTTGCTG
CGATGCTGGAGCGCGCCGGTGACGACGCCGCGCGTCCGGAATGGCTGGAGCCAGAATTTGGCGTGCGTGACGGTCAGTA
CTACCTGACTGAACAGCAGGCGCAGGCGATTCTGGATCTGCGTTTGCAGAAACTGACCGGCCTGGAGCATGAAAAACTG
CTCGACGAATACAAAGAGTTGCTGGAGCAGATTGCTGAACTGCTGCACATTCTGGGCAGCGCCGATCGCCTGATGGAAG
TGATTCGCGAAGAGATGGAGTTAATTCGCGATCAGTTCGGCGATGAGCGTCGTACCGAAATCACCGCCAACAGCGCCGA
TATTAATATCGAAGATCTGATTAGCCAGGAAGATGTTGTCGTGACGCTGTCTCACCAGGGTTACGTCAAATATCAACCG
CTGACAGATTACGAAGCGCAACGTCGTGGTGGGAAAGGTAAATCTGCCGCGCGTATTAAAGAAGAAGACTTTATCGACC
GTCTGCTGGTGGCCAACACCCATGACACCATCCTCTGCTTCTCCAGCCGGGGCCGTCTGTACTGGATGAAGGTCTATCA
GTTGCCGGAAGCCAGCCGTGGCGCGCGCGGTCGTCCGATCGTTAACCTGCTGCCGCTGGAAGCCAACGAACGTATCACC
GCGATTCTGCCGGTTCGTGAATACGAAGAAGGCGTCAACGTCTTTATGGCGACCGCCAGCGGTACCGTGAAGAAAACGG
CGCTGACCGAATTCAGCCGTCCGCGTTCCGCCGGTATTATCGCGGTGAACCTCAACGACGGCGACGAGCTGATTGGCGT
TGACCTGACTTCTGGTTCTGACGAAGTCATGCTGTTCTCGGCCGCGGGTAAAGTGGTGCGTTTCAAAGAAGACGCCGTC
CGTGCGATGGGGCGTACCGCGACCGGTGTGCGCGGTATTAAGCTGGCGGGAGACGATAAAGTAGTTTCTCTGATCATCC
CACGCGGCGAAGGCGCTATTCTGACCGTAACGCAAAACGGCTACGGGAAGCGTACCGCAGCGGACGAGTACCCGACCAA
GTCTCGTGCGACGCAGGGCGTTATCTCTATCAAAGTGACCGAGCGCAACGGTTCCGTTGTCGGTGCGGTACAGGTAGAC
GATTGCGACCAGATCATGATGATCACGGATGCCGGTACTCTGGTGCGTACCCGAGTGTCTGAGATCAGCGTAGTGGGAC
GTAATACCCAGGGCGTTATCCTTATCCGCACGGCGGAAGACGAAAACGTGGTGGGTCTGCAACGCGTTGCTGAACCGGT
AGATGACGAAGAACTCGACGCTATCGACGGCAGCGTGGCGGAAGGGGATGAGGATATCGCCCCGGAAGCGGAAAGCGAT
GACGACGTTGCGGATGACGCTGACGAGTAA
>gyrA_Bovine_14
ATGAGCGACCTTGCGAGAGAAATTACACCGGTCAACATTGAGGAAGAGCTGAAGAGCTCCTATCTGGATTATGCGATGT
CGGTCATTGTTGGCCGTGCGCTGCCGGATGTCCGAGATGGCCTGAAGCCGGTACACCGTCGCGTACTTTACGCCATGAA
CGTATTGGGCAATGACTGGAACAAAGCCTATAAAAAATCTGCCCGTGTCGTTGGTGACGTAATCGGTAAATACCATCCC
CACGGCGATTCCGCAGTGTATGACACCATCGTTCGTATGGCGCAGCCATTCTCGCTGCGTTACATGCTGGTGGATGGTC
AGGGTAACTTCGGTTCTATTGACGGCGACTCCGCGGCGGCAATGCGTTATACGGAGATCCGTCTGGCGAAAATCGCCCA
CGAACTGATGGCCGATCTCGAAAAAGAGACGGTGGATTTCGTGGATAACTATGACGGTACGGAAAAAATTCCGGACGTC
ATGCCGACCAAAATTCCGAATCTGCTGGTGAACGGTTCTTCCGGTATCGCAGTAGGTATGGCGACGAATATCCCGCCGC
ACAACCTGACGGAAGTGATTAACGGCTGCCTGGCGTATATCGACAACGAAGACATCAGCATTGAAGGGCTGATGGAACA
TATTCCGGGGCCGGACTTCCCGACCGCCGCGATCATCAACGGTCGTCGTGGTATCGAAGAAGCCTACCGTACCGGTCGT
GGCAAAGTGTACATTCGCGCCCGCGCGGAAGTTGAAGCTGACGCGAAAACGGGCCGTGAAACCATCATCGTCCATGAAA
TTCCCTATCAGGTGAACAAAGCGCGCCTGATCGAGAAAATCGCCGAGCTGGTGAAAGATAAACGCGTGGAAGGCATCAG
CGCGCTGCGTGACGAATCCGATAAAGACGGGATGCGCATCGTGATTGAAGTGAAACGCGATGCGGTGGGTGAGGTGGTG
CTTAATAATCTCTACTCCCAGACCCAGCTACAGGTTTCCTTCGGTATTAACATGGTGGCGCTGCATCATGGCCAGCCGA
AGATCATGAACCTGAAAGATATTATTTCAGCGTTCGTGCGCCACCGCCGTGAAGTGGTGACGCGTCGGACTATTTTTGA
ACTGCGTAAAGCCCGTGACCGCGCGCATATCCTTGAAGCTCTGGCGATTGCGCTGGCCAACATCGATCCGATTATCGAA
CTGATTCGCCGTGCGCCAACGCCGGCGGAAGCGAAAGCGGCGCTGATTTCGCGTCCGTGGGATCTGGGCAACGTTGCTG
CGATGCTGGAGCGCGCCGGTGACGACGCCGCGCGTCCGGAATGGCTGGAGCCAGAATTTGGCGTGCGTGACGGTCAGTA
CTACCTGACTGAACAGCAGGCGCAGGCGATTCTGGATCTGCGTTTGCAGAAACTGACCGGCCTGGAGCATGAAAAACTG
CTCGACGAATACAAAGAGTTGCTGGAGCAGATTGCTGAACTGCTGCACATTCTGGGCAGCGCCGATCGCCTGATGGAAG
TGATTCGCGAAGAGATGGAGTTAATTCGCGATCAGTTCGGCGATGAGCGTCGTACCGAAATCACCGCCAACAGCGCCGA
TATTAATATCGAAGATCTGATTAGCCAGGAAGATGTTGTCGTGACGCTGTCTCACCAGGGTTACGTCAAATATCAACCG
CTGACAGATTACGAAGCGCAACGTCGTGGTGGGAAAGGTAAATCTGCCGCGCGTATTAAAGAAGAAGACTTTATCGACC
GTCTGCTGGTGGCCAACACCCATGACACCATCCTCTGCTTCTCCAGCCGGGGCCGTCTGTACTGGATGAAGGTCTATCA
GTTGCCGGAAGCCAGCCGTGGCGCGCGCGGTCGTCCGATCGTTAACCTGCTGCCGCTGGAAGCCAACGAACGTATCACC
GCGATTCTGCCGGTTCGTGAATACGAAGAGGGCGTCAACGTCTTTATGGCGACCGCCAGCGGTACCGTGAAGAAAACGG
CGCTGACCGAATTCAGCCGTCCGCGTTCCGCCGGTATTATCGCGGTGAACCTCAACGACGGCGACGAGCTGATTGGCGT
TGACCTGACTTCTGGTTCTGACGAAGTCATGCTGTTCTCGGCCGCGGGTAAAGTGGTGCGTTTCAAAGAAGACGCCGTC
CGTGCGATGGGGCGTACCGCGACCGGTGTGCGCGGTATTAAGCTGGCGGGAGACGATAAAGTAGTTTCTCTGATCATCC
CACGCGGCGAAGGCGCTATTCTGACCGTAACGCAAAACGGCTACGGGAAGCGTACCGCAGCGGACGAGTACCCGACCAA
GTCTCGTGCGACGCAGGGCGTTATCTCTATCAAAGTGACCGAGCGCAACGGTTCCGTTGTCGGTGCGGTACAGGTAGAC
GATTGCGACCAGATCATGATGATCACGGATGCCGGTACTCTGGTGCGTACCCGAGTGTCTGAGATCAGCGTAGTGGGAC
GTAATACCCAGGGCGTTATCCTTATCCGCACGGCGGAAGACGAAAACGTGGTGGGTCTGCAACGCGTTGCTGAACCGGT
AGATGACGAAGAACTCGACGCTATCGACGGCAGCGTGGCGGAAGGGGATGAGGATATCGCCCCGGAAGCGGAAAACGAT
GACGACGTTGCGGATGACGCTGACGAGTAA
>gyrA_Bovine_15
ATGAGCGACCTTGCGAGAGAAATTACACCGGTCAACATTGAGGAGGAGCTGAAGAGCTCCTATCTGGATTATGCGATGT
CGGTCATTGTTGGCCGTGCGCTGCCGGATGTCCGAGATGGCCTGAAGCCGGTACACCGTCGCGTACTTTACGCCATGAA
CGTATTGGGCAATGACTGGAACAAAGCCTATAAAAAATCTGCCCGTGTCGTTGGTGACGTAATCGGTAAATACCATCCC
CACGGCGATTCCGCAGTGTATGACACCATCGTTCGTATGGCGCAGCCATTCTCGCTGCGTTACATGCTGGTGGATGGTC
AGGGTAACTTCGGTTCTATTGACGGCGACTCCGCGGCGGCAATGCGTTATACGGAGATCCGTCTGGCGAAAATCGCCCA
CGAACTGATGGCCGATCTCGAAAAAGAGACGGTGGATTTCGTGGATAACTATGACGGTACGGAAAAAATTCCGGACGTC
ATGCCGACCAAAATTCCGAATCTGCTGGTGAACGGTTCTTCCGGTATCGCAGTAGGTATGGCGACGAATATCCCGCCGC
ACAACCTGACGGAAGTGATTAACGGCTGCCTGGCGTATATCGACAACGAAGACATCAGCATTGAAGGGCTGATGGAACA
TATTCCGGGGCCGGACTTCCCGACCGCCGCGATCATCAACGGTCGTCGTGGTATCGAAGAAGCCTACCGTACCGGTCGT
GGCAAAGTGTACATTCGCGCCCGCGCGGAAGTTGAAGCTGACGCGAAAACGGGCCGTGAAACCATCATCGTCCATGAAA
TTCCCTATCAGGTGAACAAAGCGCGCCTGATCGAGAAAATCGCCGAGCTGGTGAAAGATAAACGCGTGGAAGGCATCAG
CGCGCTGCGTGACGAATCCGATAAAGACGGGATGCGCATCGTGATTGAAGTGAAACGCGATGCGGTGGGCGAGGTGGTG
CTTAATAATCTCTACTCCCAGACCCAGCTACAGGTTTCCTTCGGTATTAACATGGTGGCGCTGCATCATGGCCAGCCGA
AGATCATGAACCTGAAAGATATTATTTCAGCGTTCGTGCGCCACCGCCGTGAAGTGGTGACGCGTCGGACTATTTTTGA
ACTGCGTAAAGCCCGTGACCGCGCGCATATCCTTGAAGCTCTGGCGATTGCGCTGGCCAACATCGATCCGATTATCGAA
CTGATTCGCCGTGCGCCAACGCCGGCGGAAGCGAAAGCGGCGCTGATTTCGCGTCCGTGGGATCTGGGCAACGTTGCTG
CGATGCTGGAGCGCGCCGGTGACGACGCCGCGCGTCCGGAATGGCTGGAGCCAGAATTTGGCGTGCGTGACGGTCAGTA
CTACCTGACTGAACAGCAGGCGCAGGCGATTCTGGATCTGCGTTTGCAGAAACTGACCGGCCTGGAGCATGAAAAACTG
CTCGACGAATACAAAGAGTTGCTGGAGCAGATTGCTGAACTGCTGCACATTCTGGGCAGCGCCGATCGCCTGATGGAAG
TGATTCGCGAAGAGATGGAGTTAATTCGCGATCAGTTCGGCGATGAGCGTCGTACCGAAATCACCGCCAACAGCGCCGA
TATTAATATCGAAGATCTGATTAGCCAGGAAGATGTTGTCGTGACGCTGTCTCACCAGGGTTACGTCAAATATCAACCG
CTGACAGATTACGAAGCGCAACGTCGTGGTGGGAAAGGTAAATCTGCCGCGCGTATTAAAGAAGAAGACTTTATCGACC
GTCTGCTGGTGGCCAACACCCATGACACCATCCTCTGCTTCTCCAGCCGGGGCCGTCTGTACTGGATGAAGGTCTATCA
GTTGCCGGAAGCCAGCCGTGGCGCGCGCGGTCGTCCGATCGTTAACCTGCTGCCGCTGGAAGCCAACGAACGTATCACC
GCGATTCTGCCGGTTCGTGAATACGAAGAAGGCGTCAACGTCTTTATGGCGACCGCCAGCGGTACCGTGAAGAAAACGG
CGCTGACCGAATTCAGCCGTCCGCGTTCCGCCGGTATTATCGCGGTGAACCTCAACGACGGCGACGAGCTGATTGGCGT
TGACCTGACTTCTGGTTCTGACGAAGTCATGCTGTTCTCGGCCGCGGGTAAAGTGGTGCGTTTCAAAGAAGACGCCGTC
CGTGCGATGGGGCGTACCGCGACCGGTGTGCGCGGTATTAAGCTGGCGGGAGACGATAAAGTAGTTTCTCTGATCATCC
CACGCGGCGAAGGCGCTATTCTGACCGTAACGCAAAACGGCTACGGGAAGCGTACCGCAGCGGACGAGTACCCGACCAA
GTCTCGTGCGACGCAGGGCGTTATCTCTATCAAAGTGACCGAGCGCAACGGTTCCGTTGTCGGTGCGGTACAGGTAGAC
GATTGCGACCAGATCATGATGATCACGGATGCCGGTACTCTGGTGCGTACCCGAGTGTCTGAGATCAGCGTAGTGGGAC
GTAATACCCAGGGCGTTATCCTTATCCGCACGGCGGAAGACGAAAACGTGGTGGGTCTGCAACGCGTTGCTGAACCGGT
AGATGACGAAGAACTCGACGCTATCGACGGCAGCGTGGCGGAAGGGGATGAGGATATCGCCCCGGAAGCGGAAAGCGAT
GACGACGTTGCGGATGACGCTGACGAGTAA
>gyrA_Bovine_16
ATGAGCGACCTTGCGAGAGAAATTACACCGGTCAACATTGAGGAAGAGCTGAAGAGCTCCTATCTGGATTATGCGATGT
CGGTCATTGTTGGCCGTGCGCTGCCGGATGTCCGAGATGGCCTGAAGCCGGTACACCGTCGCGTACTTTACGCCATGAA
CGTATTGGGCAATGACTGGAACAAAGCCTATAAAAAATCTGCCCGTGTCGTTGGTGACGTAATCGGTAAATACCATCCC
CACGGCGATTCCGCAGTGTATGACACCATCGTTCGTATGGCGCAGCCATTCTCGCTGCGTTACATGCTGGTGGATGGTC
AGGGTAACTTCGGTTCTATTGACGGCGACTCCGCGGCGGCAATGCGTTATACGGAGATCCGTCTGGCGAAAATCGCCCA
CGAACTGATGGCCGATCTCGAAAAAGAGACGGTGGATTTCGTGGATAACTATGACGGTACGGAAAAAATTCCGGACGTC
ATGCCGACCAAAATTCCGAATCTGCTGGTGAACGGTTCTTCCGGTATCGCAGTAGGTATGGCGACGAATATCCCGCCGC
ACAACCTGACGGAAGTGATTAACGGCTGCCTGGCGTATATCGACAACGAAGACATCAGCATTGAAGGGCTGATGGAACA
TATTCCGGGGCCGGACTTCCCGACCGCCGCGATCATCAACGGTCGTCGTGGTATCGAAGAAGCCTACCGTACCGGTCGT
GGCAAAGTGTACATTCGCGCCCGCGCGGAAGTTGAAGCTGACGCGAAAACGGGCCGTGAAACCATCATCGTCCATGAAA
TTCCCTATCAGGTGAACAAAGCGCGCCTGATCGAGAAAATCGCCGAGCTGGTGAAAGATAAACGCGTGGAAGGCATCAG
CGCGCTGCGTGACGAATCCGATAAAGACGGGATGCGCATCGTGATTGAAGTGAAACGCGATGCGGTGGGTGAGGTGGTG
CTTAATAATCTCTACTCCCAGACCCAGCTACAGGTTTCCTTCGGTATTAACATGGTGGCGCTGCATCATGGCCAGCCGA
AGATCATGAACCTGAAAGATATTATTTCAGCGTTCGTGCGCCACCGCCGTGAAGTGGTGACGCGTCGGACTATTTTTGA
ACTGCGTAAAGCCCGTGACCGCGCGCATATCCTTGAAGCTCTGGCGATTGCGCTGGCCAACATCGATCCGATTATCGAA
CTGATTCGCCGTGCGCCAACGCCGGCGGAAGCGAAAGCGGCGCTGATTTCGCGTCCGTGGGATCTGGGCAACGTTGCTG
CGATGCTGGAGCGCGCCGGTGACGACGCCGCGCGTCCGGAATGGCTGGAGCCAGAATTTGGCGTGCGTGACGGTCAGTA
CTACCTGACTGAACAGCAGGCGCAGGCGATTCTGGATCTGCGTTTGCAGAAACTGACCGGCCTGGAGCATGAAAAACTG
CTCGACGAATACAAAGAGTTGCTGGAGCAGATTGCTGAACTGCTGCACATTCTGGGCAGCGCCGATCGCCTGATGGAAG
TGATTCGCGAAGAGATGGAGTTAATTCGCGATCAGTTCGGCGATGAGCGTCGTACCGAAATCACCGCCAACAGCGCCGA
TATTAATATCGAAGATCTGATTAGCCAGGAAGATGTTGTCGTGACGCTGTCTCACCAGGGTTACGTCAAATATCAACCG
CTGACAGATTACGAAGCGCAACGTCGTGGTGGGAAAGGTAAATCTGCCGCGCGTATTAAAGAAGAAGACTTTATCGACC
GTCTGCTGGTGGCCAACACCCATGACACCATCCTCTGCTTCTCCAGCCGGGGCCGTCTGTACTGGATGAAGGTCTATCA
GTTGCCGGAAGCCAGCCGTGGCGCGCGCGGTCGTCCGATCGTTAACCTGCTGCCGCTGGAAGCCAACGAACGTATCACC
GCGATTCTGCCGGTTCGTGAATACGAAGAGGGCGTCAACGTCTTTATGGCGACCGCCAGCGGTACCGTGAAGAAAACGG
CGCTGACCGAATTCAGCCGTCCGCGTTCCGCCGGTATTATCGCGGTGAACCTCAACGACGGCGACGAGCTGATTGGCGT
TGACCTGACTTCTGGTTCTGACGAAGTCATGCTGTTCTCGGCCGCGGGTAAAGTGGTGCGTTTCAAAGAAGACGCCGTC
CGTGCGATGGGGCGTACCGCGACCGGTGTGCGCGGTATTAAGCTGGCGGGAGACGATAAAGTAGTTTCTCTGATCATCC
CACGCGGCGAAGGCGCTATTCTGACCGTAACGCAAAACGGCTACGGGAAGCGTACCGCAGCGGACGAGTACCCGACCAA
GTCTCGTGCGACGCAGGGCGTTATCTCTATCAAAGTGACCGAGCGCAACGGTTCCGTTGTCGGTGCGGTACAGGTAGAC
GATTGCGACCAGATCATGATGATCACGGATGCCGGTACTCTGGTGCGTACCCGAGTGTCTGAGATCAGCGTAGTGGGAC
GTAATACCCAGGGCGTTATCCTTATCCGCACGGCGGAAGACGAAAACGTGGTGGGTCTGCAACGCGTTGCTGAACCGGT
AGATGACGAAGAACTCGACGCTATCGACGGCAGCGTGGCGGAAGGGGATGAGGATATCGCCCCGGAAGCGGAAAACGAT
GACGACGTTGCGGATGACGCTGACGAGTAA
>gyrA_Bovine_17
ATGAGCGACCTTGCGAGAGAAATTACACCGGTCAACATTGAGGAGGAGCTGAAGAGCTCCTATCTGGATTATGCGATGT
CGGTCATTGTTGGCCGTGCGCTGCCGGATGTCCGAGATGGCCTGAAGCCGGTACACCGTCGCGTACTTTACGCCATGAA
CGTATTGGGCAATGACTGGAACAAAGCCTATAAAAAATCTGCCCGTGTCGTTGGTGACGTAATCGGTAAATACCATCCC
CACGGCGATTCCGCAGTGTATGACACCATCGTTCGTATGGCGCAGCCATTCTCGCTGCGTTACATGCTGGTGGATGGTC
AGGGTAACTTCGGTTCTATTGACGGCGACTCCGCGGCGGCAATGCGTTATACGGAGATCCGTCTGGCGAAAATCGCCCA
CGAACTGATGGCCGATCTCGAAAAAGAGACGGTGGATTTCGTGGATAACTATGACGGTACGGAAAAAATTCCGGACGTC
ATGCCGACCAAAATTCCGAATCTGCTGGTGAACGGTTCTTCCGGTATCGCAGTAGGTATGGCGACGAATATCCCGCCGC
ACAACCTGACGGAAGTGATTAACGGCTGCCTGGCGTATATCGACAACGAAGACATCAGCATTGAAGGGCTGATGGAACA
TATTCCGGGGCCGGACTTCCCGACCGCCGCGATCATCAACGGTCGTCGTGGTATCGAAGAAGCCTACCGTACCGGTCGT
GGCAAAGTGTACATTCGCGCCCGCGCGGAAGTTGAAGCTGACGCGAAAACGGGCCGTGAAACCATCATCGTCCATGAAA
TTCCCTATCAGGTGAACAAAGCGCGCCTGATCGAGAAAATCGCCGAGCTGGTGAAAGATAAACGCGTGGAAGGCATCAG
CGCGCTGCGTGACGAATCCGATAAAGACGGGATGCGCATCGTGATTGAAGTGAAACGCGATGCGGTGGGCGAGGTGGTG
CTTAATAATCTCTACTCCCAGACCCAGCTACAGGTTTCCTTCGGTATTAACATGGTGGCGCTGCATCATGGCCAGCCGA
AGATCATGAACCTGAAAGATATTATTTCAGCGTTCGTGCGCCACCGCCGTGAAGTGGTGACGCGTCGGACTATTTTTGA
ACTGCGTAAAGCCCGTGACCGCGCGCATATCCTTGAAGCTCTGGCGATTGCGCTGGCCAACATCGATCCGATTATCGAA
CTGATTCGCCGTGCGCCAACGCCGGCGGAAGCGAAAGCGGCGCTGATTTCGCGTCCGTGGGATCTGGGCAACGTTGCTG
CGATGCTGGAGCGCGCCGGTGACGACGCCGCGCGTCCGGAATGGCTGGAGCCAGAATTTGGCGTGCGTGACGGTCAGTA
CTACCTGACTGAACAGCAGGCGCAGGCGATTCTGGATCTGCGTTTGCAGAAACTGACCGGCCTGGAGCATGAAAAACTG
CTCGACGAATACAAAGAGTTGCTGGAGCAGATTGCTGAACTGCTGCACATTCTGGGCAGCGCCGATCGCCTGATGGAAG
TGATTCGCGAAGAGATGGAGTTAATTCGCGATCAGTTCGGCGATGAGCGTCGTACCGAAATCACCGCCAACAGCGCCGA
TATTAATATCGAAGATCTGATTAGCCAGGAAGATGTTGTCGTGACGCTGTCTCACCAGGGTTACGTCAAATATCAACCG
CTGACAGATTACGAAGCGCAACGTCGTGGTGGGAAAGGTAAATCTGCCGCGCGTATTAAAGAAGAAGACTTTATCGACC
GTCTGCTGGTGGCCAACACCCATGACACCATCCTCTGCTTCTCCAGCCGGGGCCGTCTGTACTGGATGAAGGTCTATCA
GTTGCCGGAAGCCAGCCGTGGCGCGCGCGGTCGTCCGATCGTTAACCTGCTGCCGCTGGAAGCCAACGAACGTATCACC
GCGATTCTGCCGGTTCGTGAATACGAAGAAGGCGTCAACGTCTTTATGGCGACCGCCAGCGGTACCGTGAAGAAAACGG
CGCTGACCGAATTCAGCCGTCCGCGTTCCGCCGGTATTATCGCGGTGAACCTCAACGACGGCGACGAGCTGATTGGCGT
TGACCTGACTTCTGGTTCTGACGAAGTCATGCTGTTCTCGGCCGCGGGTAAAGTGGTGCGTTTCAAAGAAGACGCCGTC
CGTGCGATGGGGCGTACCGCGACCGGTGTGCGCGGTATTAAGCTGGCGGGAGACGATAAAGTAGTTTCTCTGATCATCC
CACGCGGCGAAGGCGCTATTCTGACCGTAACGCAAAACGGCTACGGGAAGCGTACCGCAGCGGACGAGTACCCGACCAA
GTCTCGTGCGACGCAGGGCGTTATCTCTATCAAAGTGACCGAGCGCAACGGTTCCGTTGTCGGTGCGGTACAGGTAGAC
GATTGCGACCAGATCATGATGATCACGGATGCCGGTACTCTGGTGCGTACCCGAGTGTCTGAGATCAGCGTAGTGGGAC
GTAATACCCAGGGCGTTATCCTTATCCGCACGGCGGAAGACGAAAACGTGGTGGGTCTGCAACGCGTTGCTGAACCGGT
AGATGACGAAGAACTCGACGCTATCGACGGCAGCGTGGCGGAAGGGGATGAGGATATCGCCCCGGAAGCGGAAAGCGAT
GACGACGTTGCGGATGACGCTGACGAGTAA
>gyrA_Bovine_18
ATGAGCGACCTTGCGAGAGAAATTACACCGGTCAACATTGAGGAAGAGCTGAAGAGCTCCTATCTGGATTATGCGATGT
CGGTCATTGTTGGCCGTGCGCTGCCGGATGTCCGAGATGGCCTGAAGCCGGTACACCGTCGCGTACTTTACGCCATGAA
CGTATTGGGCAATGACTGGAACAAAGCCTATAAAAAATCTGCCCGTGTCGTTGGTGACGTAATCGGTAAATACCATCCC
CACGGCGATTCCGCAGTGTATGACACCATCGTTCGTATGGCGCAGCCATTCTCGCTGCGTTACATGCTGGTGGATGGTC
AGGGTAACTTCGGTTCTATTGACGGCGACTCCGCGGCGGCAATGCGTTATACGGAGATCCGTCTGGCGAAAATCGCCCA
CGAACTGATGGCCGATCTCGAAAAAGAGACGGTGGATTTCGTGGATAACTATGACGGTACGGAAAAAATTCCGGACGTC
ATGCCGACCAAAATTCCGAATCTGCTGGTGAACGGTTCTTCCGGTATCGCAGTAGGTATGGCGACGAATATCCCGCCGC
ACAACCTGACGGAAGTGATTAACGGCTGCCTGGCGTATATCGACAACGAAGACATCAGCATTGAAGGGCTGATGGAACA
TATTCCGGGGCCGGACTTCCCGACCGCCGCGATCATCAACGGTCGTCGTGGTATCGAAGAAGCCTACCGTACCGGTCGT
GGCAAAGTGTACATTCGCGCCCGCGCGGAAGTTGAAGCTGACGCGAAAACGGGCCGTGAAACCATCATCGTCCATGAAA
TTCCCTATCAGGTGAACAAAGCGCGCCTGATCGAGAAAATCGCCGAGCTGGTGAAAGATAAACGCGTGGAAGGCATCAG
CGCGCTGCGTGACGAATCCGATAAAGACGGGATGCGCATCGTGATTGAAGTGAAACGCGATGCGGTGGGTGAGGTGGTG
CTTAATAATCTCTACTCCCAGACCCAGCTACAGGTTTCCTTCGGTATTAACATGGTGGCGCTGCATCATGGCCAGCCGA
AGATCATGAACCTGAAAGATATTATTTCAGCGTTCGTGCGCCACCGCCGTGAAGTGGTGACGCGTCGGACTATTTTTGA
ACTGCGTAAAGCCCGTGACCGCGCGCATATCCTTGAAGCTCTGGCGATTGCGCTGGCCAACATCGATCCGATTATCGAA
CTGATTCGCCGTGCGCCAACGCCGGCGGAAGCGAAAGCGGCGCTGATTTCGCGTCCGTGGGATCTGGGCAACGTTGCTG
CGATGCTGGAGCGCGCCGGTGACGACGCCGCGCGTCCGGAATGGCTGGAGCCAGAATTTGGCGTGCGTGACGGTCAGTA
CTACCTGACTGAACAGCAGGCGCAGGCGATTCTGGATCTGCGTTTGCAGAAACTGACCGGCCTGGAGCATGAAAAACTG
CTCGACGAATACAAAGAGTTGCTGGAGCAGATTGCTGAACTGCTGCACATTCTGGGCAGCGCCGATCGCCTGATGGAAG
TGATTCGCGAAGAGATGGAGTTAATTCGCGATCAGTTCGGCGATGAGCGTCGTACCGAAATCACCGCCAACAGCGCCGA
TATTAATATCGAAGATCTGATTAGCCAGGAAGATGTTGTCGTGACGCTGTCTCACCAGGGTTACGTCAAATATCAACCG
CTGACAGATTACGAAGCGCAACGTCGTGGTGGGAAAGGTAAATCTGCCGCGCGTATTAAAGAAGAAGACTTTATCGACC
GTCTGCTGGTGGCCAACACCCATGACACCATCCTCTGCTTCTCCAGCCGGGGCCGTCTGTACTGGATGAAGGTCTATCA
GTTGCCGGAAGCCAGCCGTGGCGCGCGCGGTCGTCCGATCGTTAACCTGCTGCCGCTGGAAGCCAACGAACGTATCACC
GCGATTCTGCCGGTTCGTGAATACGAAGAGGGCGTCAACGTCTTTATGGCGACCGCCAGCGGTACCGTGAAGAAAACGG
CGCTGACCGAATTCAGCCGTCCGCGTTCCGCCGGTATTATCGCGGTGAACCTCAACGACGGCGACGAGCTGATTGGCGT
TGACCTGACTTCTGGTTCTGACGAAGTCATGCTGTTCTCGGCCGCGGGTAAAGTGGTGCGTTTCAAAGAAGACGCCGTC
CGTGCGATGGGGCGTACCGCGACCGGTGTGCGCGGTATTAAGCTGGCGGGAGACGATAAAGTAGTTTCTCTGATCATCC
CACGCGGCGAAGGCGCTATTCTGACCGTAACGCAAAACGGCTACGGGAAGCGTACCGCAGCGGACGAGTACCCGACCAA
GTCTCGTGCGACGCAGGGCGTTATCTCTATCAAAGTGACCGAGCGCAACGGTTCCGTTGTCGGTGCGGTACAGGTAGAC
GATTGCGACCAGATCATGATGATCACGGATGCCGGTACTCTGGTGCGTACCCGAGTGTCTGAGATCAGCGTAGTGGGAC
GTAATACCCAGGGCGTTATCCTTATCCGCACGGCGGAAGACGAAAACGTGGTGGGTCTGCAACGCGTTGCTGAACCGGT
AGATGACGAAGAACTCGACGCTATCGACGGCAGCGTGGCGGAAGGGGATGAGGATATCGCCCCGGAAGCGGAAAACGAT
GACGACGTTGCGGATGACGCTGACGAGTAA
>gyrA_Bovine_19
ATGAGCGACCTTGCGAGAGAAATTACACCGGTCAACATTGAGGAAGAGCTGAAGAGCTCCTATCTGGATTATGCGATGT
CGGTCATTGTTGGCCGTGCGCTGCCGGATGTCCGAGATGGCCTGAAGCCGGTACACCGTCGCGTACTTTACGCCATGAA
CGTATTGGGCAATGACTGGAACAAAGCCTATAAAAAATCTGCCCGTGTCGTTGGTGACGTAATCGGTAAATACCATCCC
CACGGCGATTCCGCAGTGTATGACACCATCGTTCGTATGGCGCAGCCATTCTCGCTGCGTTACATGCTGGTGGATGGTC
AGGGTAACTTCGGTTCTATTGACGGCGACTCCGCGGCGGCAATGCGTTATACGGAGATCCGTCTGGCGAAAATCGCCCA
CGAACTGATGGCCGATCTCGAAAAAGAGACGGTGGATTTCGTGGATAACTATGACGGTACGGAAAAAATTCCGGACGTC
ATGCCGACCAAAATTCCGAATCTGCTGGTGAACGGTTCTTCCGGTATCGCAGTAGGTATGGCGACGAATATCCCGCCGC
ACAACCTGACGGAAGTGATTAATGGCTGCCTGGCGTATATCGACAACGAAGACATCAGCATTGAAGGGCTGATGGAACA
TATTCCGGGTCCGGACTTCCCGACCGCCGCGATCATCAACGGTCGTCGTGGTATCGAAGAAGCCTACCGTACCGGTCGT
GGCAAAGTGTACATCCGCGCCCGCGCGGAAGTTGAAGCTGACGCCAAAACGGGCCGTGAAACCATCATCGTCCATGAAA
TTCCCTATCAGGTGAACAAAGCGCGCCTGATCGAGAAAATCGCCGAGCTGGTGAAAGATAAACGCGTGGAAGGCATCAG
CGCGCTGCGTGACGAATCCGACAAAGACGGTATGCGCATCGTGATTGAAGTAAAACGCGATGCGGTGGGCGAGGTGGTG
CTTAATAATCTCTACTCCCAGACCCAGCTACAGGTTTCCTTCGGTATTAACATGGTGGCGCTGCATCACGGCCAGCCGA
AGATCATGAACCTGAAAGACATCATTTCAGCGTTCGTGCGCCACCGCCGTGAAGTGGTGACGCGTCGGACTATTTTTGA
ACTGCGTAAAGCCCGTGACCGCGCGCATATCCTTGAAGCTCTGGCGATTGCGCTAGCTAACATCGACCCGATTATCGAA
CTGATTCGCCGCGCGCCAACGCCGGCAGAAGCGAAAGCGGCGCTGATTTCGCGTCCGTGGGATCTGGGTAACGTTGCTG
CGATGCTGGAGCGCGCCGGTGATGACGCCGCGCGTCCGGAATGGCTGGAGCCAGAATTTGGCGTGCGTGACGGTCAGTA
CTACCTGACTGAACAGCAGGCGCAGGCGATTCTGGATCTGCGTTTGCAGAAACTGACCGGCCTGGAGCATGAAAAACTG
CTCGACGAATACAAAGAGTTGTTGGAGCAGATTGCTGAACTGCTGCACATTCTGGGCAGCGCCGATCGCCTGATGGAAG
TGATCCGCGAAGAGATGGAGTTAATTCGCGATCAGTTCGGCGATGAGCGTCGTACCGAAATCACCGCCAACAGCGCCGA
TATTAATATCGAAGATCTGATTAGCCAGGAAGATGTTGTCGTGACGCTGTCTCACCAGGGTTACGTCAAGTATCAACCG
CTGACGGATTACGAAGCGCAACGTCGTGGTGGGAAAGGTAAATCTGCCGCGCGTATTAAAGAAGAAGACTTTATCGACC
GCCTGCTGGTGGCCAACACCCATGACACCATCCTCTGCTTCTCCAGCCGGGGCCGTCTGTACTGGATGAAGGTCTATCA
GTTGCCGGAAGCCAGTCGTGGCGCGCGCGGTCGTCCGATCGTCAACCTGCTGCCGCTGGAAGCCAACGAACGTATCACC
GCGATTCTGCCGGTTCGTGAGTACGAAGAAGGCGTCAACGTCTTTATGGCGACCGCCAGCGGTACCGTGAAGAAAACGG
CGTTGACCGAATTCAGCCGTCCGCGTTCCGCCGGTATTATCGCGGTGAACCTCAACGACGGCGACGAGCTGATTGGCGT
TGACCTGACTTCTGGTTCTGACGAAGTCATGCTGTTCTCGGCCGCGGGTAAAGTGGTGCGCTTCAAAGAAGACGCCGTC
CGTGCGATGGGGCGTACCGCGACCGGTGTGCGCGGTATTAAGCTGGCGGGAGACGATAAAGTCGTCTCTCTGATCATCC
CACGCGGCGAAGGGGCAATCCTGACCGTCACGCAGAATGGTTACGGCAAACGCACCGCAGCTGAAGAGTATCCAACCAA
GTCGCGTGCGACGCAGGGCGTTATCTCTATCAAAGTCACCGAGCGCAACGGTTCCGTTGTTGGCGCGGTACAGGTGGAC
GATTGCGACCAGATCATGATGATCACGGATGCCGGTACTCTGGTGCGTACCCGTGTGTCCGAGATCAGCGTAGTGGGAC
GTAATACCCAGGGCGTTATCCTTATCCGCACGGCGGAAGATGAAAACGTGGTGGGTCTACAACGCGTTGCTGAACCGGT
AGATGACGAAGAACTCGACGCTATCGACGGCAGCGTGGCGGAAGGGGATGAGGATATCGCCCCGGAAGCGGAAAGCGAT
GACGACGTTGCGGATGACGCTGACGAGTAA
>gyrA_Bovine_20
ATGAGCGACCTTGCGAGAGAAATTACACCGGTCAACATTGAGGAGGAGCTGAAGAGCTCCTATCTGGATTATGCGATGT
CGGTCATTGTTGGCCGTGCGCTGCCGGATGTCCGAGATGGCCTGAAGCCGGTACACCGTCGCGTACTTTACGCCATGAA
CGTATTGGGCAATGACTGGAACAAAGCCTATAAAAAATCTGCCCGTGTCGTTGGTGACGTAATCGGTAAATACCATCCC
CACGGCGATTCCGCAGTGTATGACACCATCGTTCGTATGGCGCAGCCATTCTCGCTGCGTTACATGCTGGTGGATGGTC
AGGGTAACTTCGGTTCTATTGACGGCGACTCCGCGGCGGCAATGCGTTATACGGAGATCCGTCTGGCGAAAATCGCCCA
CGAACTGATGGCCGATCTCGAAAAAGAGACGGTGGATTTCGTGGATAACTATGACGGTACGGAAAAAATTCCGGACGTC
ATGCCGACCAAAATTCCGAATCTGCTGGTGAACGGTTCTTCCGGTATCGCAGTAGGTATGGCGACGAATATCCCGCCGC
ACAACCTGACGGAAGTGATTAACGGCTGCCTGGCGTATATCGACAACGAAGACATCAGCATTGAAGGGCTGATGGAACA
TATTCCGGGGCCGGACTTCCCGACCGCCGCGATCATCAACGGTCGTCGTGGTATCGAAGAAGCCTACCGTACCGGTCGT
GGCAAAGTGTACATTCGCGCCCGCGCGGAAGTTGAAGCTGACGCGAAAACGGGCCGTGAAACCATCATCGTCCATGAAA
TTCCCTATCAGGTGAACAAAGCGCGCCTGATCGAGAAAATCGCCGAGCTGGTGAAAGATAAACGCGTGGAAGGCATCAG
CGCGCTGCGTGACGAATCCGATAAAGACGGGATGCGCATCGTGATTGAAGTGAAACGCGATGCGGTGGGCGAGGTGGTG
CTTAATAATCTCTACTCCCAGACCCAGCTACAGGTTTCCTTCGGTATTAACATGGTGGCGCTGCATCATGGCCAGCCGA
AGATCATGAACCTGAAAGATATTATTTCAGCGTTCGTGCGCCACCGCCGTGAAGTGGTGACGCGTCGGACTATTTTTGA
ACTGCGTAAAGCCCGTGACCGCGCGCATATCCTTGAAGCTCTGGCGATTGCGCTGGCCAACATCGATCCGATTATCGAA
CTGATTCGCCGTGCGCCAACGCCGGCGGAAGCGAAAGCGGCGCTGATTTCGCGTCCGTGGGATCTGGGCAACGTTGCTG
CGATGCTGGAGCGCGCCGGTGACGACGCCGCGCGTCCGGAATGGCTGGAGCCAGAATTTGGCGTGCGTGACGGTCAGTA
CTACCTGACTGAACAGCAGGCGCAGGCGATTCTGGATCTGCGTTTGCAGAAACTGACCGGCCTGGAGCATGAAAAACTG
CTCGACGAATACAAAGAGTTGCTGGAGCAGATTGCTGAACTGCTGCACATTCTGGGCAGCGCCGATCGCCTGATGGAAG
TGATTCGCGAAGAGATGGAGTTAATTCGCGATCAGTTCGGCGATGAGCGTCGTACCGAAATCACCGCCAACAGCGCCGA
TATTAATATCGAAGATCTGATTAGCCAGGAAGATGTTGTCGTGACGCTGTCTCACCAGGGTTACGTCAAATATCAACCG
CTGACAGATTACGAAGCGCAACGTCGTGGTGGGAAAGGTAAATCTGCCGCGCGTATTAAAGAAGAAGACTTTATCGACC
GTCTGCTGGTGGCCAACACCCATGACACCATCCTCTGCTTCTCCAGCCGGGGCCGTCTGTACTGGATGAAGGTCTATCA
GTTGCCGGAAGCCAGCCGTGGCGCGCGCGGTCGTCCGATCGTTAACCTGCTGCCGCTGGAAGCCAACGAACGTATCACC
GCGATTCTGCCGGTTCGTGAATACGAAGAAGGCGTCAACGTCTTTATGGCGACCGCCAGCGGTACCGTGAAGAAAACGG
CGCTGACCGAATTCAGCCGTCCGCGTTCCGCCGGTATTATCGCGGTGAACCTCAACGACGGCGACGAGCTGATTGGCGT
TGACCTGACTTCTGGTTCTGACGAAGTCATGCTGTTCTCGGCCGCGGGTAAAGTGGTGCGTTTCAAAGAAGACGCCGTC
CGTGCGATGGGGCGTACCGCGACCGGTGTGCGCGGTATTAAGCTGGCGGGAGACGATAAAGTAGTTTCTCTGATCATCC
CACGCGGCGAAGGCGCTATTCTGACCGTAACGCAAAACGGCTACGGGAAGCGTACCGCAGCGGACGAGTACCCGACCAA
GTCTCGTGCGACGCAGGGCGTTATCTCTATCAAAGTGACCGAGCGCAACGGTTCCGTTGTCGGTGCGGTACAGGTAGAC
GATTGCGACCAGATCATGATGATCACGGATGCCGGTACTCTGGTGCGTACCCGAGTGTCTGAGATCAGCGTAGTGGGAC
GTAATACCCAGGGCGTTATCCTTATCCGCACGGCGGAAGACGAAAACGTGGTGGGTCTGCAACGCGTTGCTGAACCGGT
AGATGACGAAGAACTCGACGCTATCGACGGCAGCGTGGCGGAAGGGGATGAGGATATCGCCCCGGAAGCGGAAAGCGAT
GACGACGTTGCGGATGACGCTGACGAGTAA
>gyrA_Bovine_21
ATGAGCGACCTTGCGAGAGAAATTACACCGGTCAACATTGAGGAGGAGCTGAAGAGCTCCTATCTGGATTATGCGATGT
CGGTCATTGTTGGCCGTGCGCTGCCGGATGTCCGAGATGGCCTGAAGCCGGTACACCGTCGCGTACTTTACGCCATGAA
CGTATTGGGCAATGACTGGAACAAAGCCTATAAAAAATCTGCCCGTGTCGTTGGTGACGTAATCGGTAAATACCATCCC
CACGGCGATTCCGCAGTGTATGACACCATCGTTCGTATGGCGCAGCCATTCTCGCTGCGTTACATGCTGGTGGATGGTC
AGGGTAACTTCGGTTCTATTGACGGCGACTCCGCGGCGGCAATGCGTTATACGGAGATCCGTCTGGCGAAAATCGCCCA
CGAACTGATGGCCGATCTCGAAAAAGAGACGGTGGATTTCGTGGATAACTATGACGGTACGGAAAAAATTCCGGACGTC
ATGCCGACCAAAATTCCGAATCTGCTGGTGAACGGTTCTTCCGGTATCGCAGTAGGTATGGCGACGAATATCCCGCCGC
ACAACCTGACGGAAGTGATTAACGGCTGCCTGGCGTATATCGACAACGAAGACATCAGCATTGAAGGGCTGATGGAACA
TATTCCGGGGCCGGACTTCCCGACCGCCGCGATCATCAACGGTCGTCGTGGTATCGAAGAAGCCTACCGTACCGGTCGT
GGCAAAGTGTACATTCGCGCCCGCGCGGAAGTTGAAGCTGACGCGAAAACGGGCCGTGAAACCATCATCGTCCATGAAA
TTCCCTATCAGGTGAACAAAGCGCGCCTGATCGAGAAAATCGCCGAGCTGGTGAAAGATAAACGCGTGGAAGGCATCAG
CGCGCTGCGTGACGAATCCGATAAAGACGGGATGCGCATCGTGATTGAAGTGAAACGCGATGCGGTGGGCGAGGTGGTG
CTTAATAATCTCTACTCCCAGACCCAGCTACAGGTTTCCTTCGGTATTAACATGGTGGCGCTGCATCATGGCCAGCCGA
AGATCATGAACCTGAAAGATATTATTTCAGCGTTCGTGCGCCACCGCCGTGAAGTGGTGACGCGTCGGACTATTTTTGA
ACTGCGTAAAGCCCGTGACCGCGCGCATATCCTTGAAGCTCTGGCGATTGCGCTGGCCAACATCGATCCGATTATCGAA
CTGATTCGCCGTGCGCCAACGCCGGCGGAAGCGAAAGCGGCGCTGATTTCGCGTCCGTGGGATCTGGGCAACGTTGCTG
CGATGCTGGAGCGCGCCGGTGACGACGCCGCGCGTCCGGAATGGCTGGAGCCAGAATTTGGCGTGCGTGACGGTCAGTA
CTACCTGACTGAACAGCAGGCGCAGGCGATTCTGGATCTGCGTTTGCAGAAACTGACCGGCCTGGAGCATGAAAAACTG
CTCGACGAATACAAAGAGTTGCTGGAGCAGATTGCTGAACTGCTGCACATTCTGGGCAGCGCCGATCGCCTGATGGAAG
TGATTCGCGAAGAGATGGAGTTAATTCGCGATCAGTTCGGCGATGAGCGTCGTACCGAAATCACCGCCAACAGCGCCGA
TATTAATATCGAAGATCTGATTAGCCAGGAAGATGTTGTCGTGACGCTGTCTCACCAGGGTTACGTCAAATATCAACCG
CTGACAGATTACGAAGCGCAACGTCGTGGTGGGAAAGGTAAATCTGCCGCGCGTATTAAAGAAGAAGACTTTATCGACC
GTCTGCTGGTGGCCAACACCCATGACACCATCCTCTGCTTCTCCAGCCGGGGCCGTCTGTACTGGATGAAGGTCTATCA
GTTGCCGGAAGCCAGCCGTGGCGCGCGCGGTCGTCCGATCGTTAACCTGCTGCCGCTGGAAGCCAACGAACGTATCACC
GCGATTCTGCCGGTTCGTGAATACGAAGAAGGCGTCAACGTCTTTATGGCGACCGCCAGCGGTACCGTGAAGAAAACGG
CGCTGACCGAATTCAGCCGTCCGCGTTCCGCCGGTATTATCGCGGTGAACCTCAACGACGGCGACGAGCTGATTGGCGT
TGACCTGACTTCTGGTTCTGACGAAGTCATGCTGTTCTCGGCCGCGGGTAAAGTGGTGCGTTTCAAAGAAGACGCCGTC
CGTGCGATGGGGCGTACCGCGACCGGTGTGCGCGGTATTAAGCTGGCGGGAGACGATAAAGTAGTTTCTCTGATCATCC
CACGCGGCGAAGGCGCTATTCTGACCGTAACGCAAAACGGCTACGGGAAGCGTACCGCAGCGGACGAGTACCCGACCAA
GTCTCGTGCGACGCAGGGCGTTATCTCTATCAAAGTGACCGAGCGCAACGGTTCCGTTGTCGGTGCGGTACAGGTAGAC
GATTGCGACCAGATCATGATGATCACGGATGCCGGTACTCTGGTGCGTACCCGAGTGTCTGAGATCAGCGTAGTGGGAC
GTAATACCCAGGGCGTTATCCTTATCCGCACGGCGGAAGACGAAAACGTGGTGGGTCTGCAACGCGTTGCTGAACCGGT
AGATGACGAAGAACTCGACGCTATCGACGGCAGCGTGGCGGAAGGGGATGAGGATATCGCCCCGGAAGCGGAAAGCGAT
GACGACGTTGCGGATGACGCTGACGAGTAA
>gyrA_Bovine_22
ATGAGCGACCTTGCGAGAGAAATTACACCGGTCAACATTGAGGAGGAGCTGAAGAGCTCCTATCTGGATTATGCGATGT
CGGTCATTGTTGGCCGTGCGCTGCCGGATGTCCGAGATGGCCTGAAGCCGGTACACCGTCGCGTACTTTACGCCATGAA
CGTATTGGGCAATGACTGGAACAAAGCCTATAAAAAATCTGCCCGTGTCGTTGGTGACGTAATCGGTAAATACCATCCC
CACGGCGATTCCGCAGTGTATGACACCATCGTTCGTATGGCGCAGCCATTCTCGCTGCGTTACATGCTGGTGGATGGTC
AGGGTAACTTCGGTTCTATTGACGGCGACTCCGCGGCGGCAATGCGTTATACGGAGATCCGTCTGGCGAAAATCGCCCA
CGAACTGATGGCCGATCTCGAAAAAGAGACGGTGGATTTCGTGGATAACTATGACGGTACGGAAAAAATTCCGGACGTC
ATGCCGACCAAAATTCCGAATCTGCTGGTGAACGGTTCTTCCGGTATCGCAGTAGGTATGGCGACGAATATCCCGCCGC
ACAACCTGACGGAAGTGATTAACGGCTGCCTGGCGTATATCGACAACGAAGACATCAGCATTGAAGGGCTGATGGAACA
TATTCCGGGGCCGGACTTCCCGACCGCCGCGATCATCAACGGTCGTCGTGGTATCGAAGAAGCCTACCGTACCGGTCGT
GGCAAAGTGTACATTCGCGCCCGCGCGGAAGTTGAAGCTGACGCGAAAACGGGCCGTGAAACCATCATCGTCCATGAAA
TTCCCTATCAGGTGAACAAAGCGCGCCTGATCGAGAAAATCGCCGAGCTGGTGAAAGATAAACGCGTGGAAGGCATCAG
CGCGCTGCGTGACGAATCCGATAAAGACGGGATGCGCATCGTGATTGAAGTGAAACGCGATGCGGTGGGCGAGGTGGTG
CTTAATAATCTCTACTCCCAGACCCAGCTACAGGTTTCCTTCGGTATTAACATGGTGGCGCTGCATCATGGCCAGCCGA
AGATCATGAACCTGAAAGATATTATTTCAGCGTTCGTGCGCCACCGCCGTGAAGTGGTGACGCGTCGGACTATTTTTGA
ACTGCGTAAAGCCCGTGACCGCGCGCATATCCTTGAAGCTCTGGCGATTGCGCTGGCCAACATCGATCCGATTATCGAA
CTGATTCGCCGTGCGCCAACGCCGGCGGAAGCGAAAGCGGCGCTGATTTCGCGTCCGTGGGATCTGGGCAACGTTGCTG
CGATGCTGGAGCGCGCCGGTGACGACGCCGCGCGTCCGGAATGGCTGGAGCCAGAATTTGGCGTGCGTGACGGTCAGTA
CTACCTGACTGAACAGCAGGCGCAGGCGATTCTGGATCTGCGTTTGCAGAAACTGACCGGCCTGGAGCATGAAAAACTG
CTCGACGAATACAAAGAGTTGCTGGAGCAGATTGCTGAACTGCTGCACATTCTGGGCAGCGCCGATCGCCTGATGGAAG
TGATTCGCGAAGAGATGGAGTTAATTCGCGATCAGTTCGGCGATGAGCGTCGTACCGAAATCACCGCCAACAGCGCCGA
TATTAATATCGAAGATCTGATTAGCCAGGAAGATGTTGTCGTGACGCTGTCTCACCAGGGTTACGTCAAATATCAACCG
CTGACAGATTACGAAGCGCAACGTCGTGGTGGGAAAGGTAAATCTGCCGCGCGTATTAAAGAAGAAGACTTTATCGACC
GTCTGCTGGTGGCCAACACCCATGACACCATCCTCTGCTTCTCCAGCCGGGGCCGTCTGTACTGGATGAAGGTCTATCA
GTTGCCGGAAGCCAGCCGTGGCGCGCGCGGTCGTCCGATCGTTAACCTGCTGCCGCTGGAAGCCAACGAACGTATCACC
GCGATTCTGCCGGTTCGTGAATACGAAGAAGGCGTCAACGTCTTTATGGCGACCGCCAGCGGTACCGTGAAGAAAACGG
CGCTGACCGAATTCAGCCGTCCGCGTTCCGCCGGTATTATCGCGGTGAACCTCAACGACGGCGACGAGCTGATTGGCGT
TGACCTGACTTCTGGTTCTGACGAAGTCATGCTGTTCTCGGCCGCGGGTAAAGTGGTGCGTTTCAAAGAAGACGCCGTC
CGTGCGATGGGGCGTACCGCGACCGGTGTGCGCGGTATTAAGCTGGCGGGAGACGATAAAGTAGTTTCTCTGATCATCC
CACGCGGCGAAGGCGCTATTCTGACCGTAACGCAAAACGGCTACGGGAAGCGTACCGCAGCGGACGAGTACCCGACCAA
GTCTCGTGCGACGCAGGGCGTTATCTCTATCAAAGTGACCGAGCGCAACGGTTCCGTTGTCGGTGCGGTACAGGTAGAC
GATTGCGACCAGATCATGATGATCACGGATGCCGGTACTCTGGTGCGTACCCGAGTGTCTGAGATCAGCGTAGTGGGAC
GTAATACCCAGGGCGTTATCCTTATCCGCACGGCGGAAGACGAAAACGTGGTGGGTCTGCAACGCGTTGCTGAACCGGT
AGATGACGAAGAACTCGACGCTATCGACGGCAGCGTGGCGGAAGGGGATGAGGATATCGCCCCGGAAGCGGAAAGCGAT
GACGACGTTGCGGATGACGCTGACGAGTAA
>gyrA_Bovine_23
ATGAGCGACCTTGCGAGAGAAATTACACCGGTCAACATTGAGGAAGAGCTGAAGAGCTCCTATCTGGATTATGCGATGT
CGGTCATTGTTGGCCGTGCGCTGCCGGATGTCCGAGATGGCCTGAAGCCGGTACACCGTCGCGTACTTTACGCCATGAA
CGTATTGGGCAATGACTGGAACAAAGCCTATAAAAAATCTGCCCGTGTCGTTGGTGACGTAATCGGTAAATACCATCCC
CACGGCGATTCCGCAGTGTATGACACCATCGTTCGTATGGCGCAGCCATTCTCGCTGCGTTACATGCTGGTGGATGGTC
AGGGTAACTTCGGTTCTATTGACGGCGACTCCGCGGCGGCAATGCGTTATACGGAGATCCGTCTGGCGAAAATCGCCCA
CGAACTGATGGCCGATCTCGAAAAAGAGACGGTGGATTTCGTGGATAACTATGACGGTACGGAAAAAATTCCGGACGTC
ATGCCGACCAAAATTCCGAATCTGCTGGTGAACGGTTCTTCCGGTATCGCAGTAGGTATGGCGACGAATATCCCGCCGC
ACAACCTGACGGAAGTGATTAACGGCTGCCTGGCGTATATCGACAACGAAGACATCAGCATTGAAGGGCTGATGGAACA
TATTCCGGGGCCGGACTTCCCGACCGCCGCGATCATCAACGGTCGTCGTGGTATCGAAGAAGCCTACCGTACCGGTCGT
GGCAAAGTGTACATTCGCGCCCGCGCGGAAGTTGAAGCTGACGCGAAAACGGGCCGTGAAACCATCATCGTCCATGAAA
TTCCCTATCAGGTGAACAAAGCGCGCCTGATCGAGAAAATCGCCGAGCTGGTGAAAGATAAACGCGTGGAAGGCATCAG
CGCGCTGCGTGACGAATCCGATAAAGACGGGATGCGCATCGTGATTGAAGTGAAACGCGATGCGGTGGGTGAGGTGGTG
CTTAATAATCTCTACTCCCAGACCCAGCTACAGGTTTCCTTCGGTATTAACATGGTGGCGCTGCATCATGGCCAGCCGA
AGATCATGAACCTGAAAGATATTATTTCAGCGTTCGTGCGCCACCGCCGTGAAGTGGTGACGCGTCGGACTATTTTTGA
ACTGCGTAAAGCCCGTGACCGCGCGCATATCCTTGAAGCTCTGGCGATTGCGCTGGCCAACATCGATCCGATTATCGAA
CTGATTCGCCGTGCGCCAACGCCGGCGGAAGCGAAAGCGGCGCTGATTTCGCGTCCGTGGGATCTGGGCAACGTTGCTG
CGATGCTGGAGCGCGCCGGTGACGACGCCGCGCGTCCGGAATGGCTGGAGCCAGAATTTGGCGTGCGTGACGGTCAGTA
CTACCTGACTGAACAGCAGGCGCAGGCGATTCTGGATCTGCGTTTGCAGAAACTGACCGGCCTGGAGCATGAAAAACTG
CTCGACGAATACAAAGAGTTGCTGGAGCAGATTGCTGAACTGCTGCACATTCTGGGCAGCGCCGATCGCCTGATGGAAG
TGATTCGCGAAGAGATGGAGTTAATTCGCGATCAGTTCGGCGATGAGCGTCGTACCGAAATCACCGCCAACAGCGCCGA
TATTAATATCGAAGATCTGATTAGCCAGGAAGATGTTGTCGTGACGCTGTCTCACCAGGGTTACGTCAAATATCAACCG
CTGACAGATTACGAAGCGCAACGTCGTGGTGGGAAAGGTAAATCTGCCGCGCGTATTAAAGAAGAAGACTTTATCGACC
GTCTGCTGGTGGCCAACACCCATGACACCATCCTCTGCTTCTCCAGCCGGGGCCGTCTGTACTGGATGAAGGTCTATCA
GTTGCCGGAAGCCAGCCGTGGCGCGCGCGGTCGTCCGATCGTTAACCTGCTGCCGCTGGAAGCCAACGAACGTATCACC
GCGATTCTGCCGGTTCGTGAATACGAAGAGGGCGTCAACGTCTTTATGGCGACCGCCAGCGGTACCGTGAAGAAAACGG
CGCTGACCGAATTCAGCCGTCCGCGTTCCGCCGGTATTATCGCGGTGAACCTCAACGACGGCGACGAGCTGATTGGCGT
TGACCTGACTTCTGGTTCTGACGAAGTCATGCTGTTCTCGGCCGCGGGTAAAGTGGTGCGTTTCAAAGAAGACGCCGTC
CGTGCGATGGGGCGTACCGCGACCGGTGTGCGCGGTATTAAGCTGGCGGGAGACGATAAAGTAGTTTCTCTGATCATCC
CACGCGGCGAAGGCGCTATTCTGACCGTAACGCAAAACGGCTACGGGAAGCGTACCGCAGCGGACGAGTACCCGACCAA
GTCTCGTGCGACGCAGGGCGTTATCTCTATCAAAGTGACCGAGCGCAACGGTTCCGTTGTCGGTGCGGTACAGGTAGAC
GATTGCGACCAGATCATGATGATCACGGATGCCGGTACTCTGGTGCGTACCCGAGTGTCTGAGATCAGCGTAGTGGGAC
GTAATACCCAGGGCGTTATCCTTATCCGCACGGCGGAAGACGAAAACGTGGTGGGTCTGCAACGCGTTGCTGAACCGGT
AGATGACGAAGAACTCGACGCTATCGACGGCAGCGTGGCGGAAGGGGATGAGGATATCGCCCCGGAAGCGGAAAACGAT
GACGACGTTGCGGATGACGCTGACGAGTAA
>gyrA_Bovine_24
ATGAGCGACCTTGCGAGAGAAATTACACCGGTCAACATTGAGGAAGAGCTGAAGAGCTCCTATCTGGATTATGCGATGT
CGGTCATTGTTGGCCGTGCGCTGCCGGATGTCCGAGATGGCCTGAAGCCGGTACACCGTCGCGTACTTTACGCCATGAA
CGTATTGGGCAATGACTGGAACAAAGCCTATAAAAAATCTGCCCGTGTCGTTGGTGACGTAATCGGTAAATACCATCCC
CACGGCGATTCCGCAGTGTATGACACCATCGTTCGTATGGCGCAGCCATTCTCGCTGCGTTACATGCTGGTGGATGGTC
AGGGTAACTTCGGTTCTATTGACGGCGACTCCGCGGCGGCAATGCGTTATACGGAGATCCGTCTGGCGAAAATCGCCCA
CGAACTGATGGCCGATCTCGAAAAAGAGACGGTGGATTTCGTGGATAACTATGACGGTACGGAAAAAATTCCGGACGTC
ATGCCGACCAAAATTCCGAATCTGCTGGTGAACGGTTCTTCCGGTATCGCAGTAGGTATGGCGACGAATATCCCGCCGC
ACAACCTGACGGAAGTGATTAACGGCTGCCTGGCGTATATCGACAACGAAGACATCAGCATTGAAGGGCTGATGGAACA
TATTCCGGGGCCGGACTTCCCGACCGCCGCGATCATCAACGGTCGTCGTGGTATCGAAGAAGCCTACCGTACCGGTCGT
GGCAAAGTGTACATTCGCGCCCGCGCGGAAGTTGAAGCTGACGCGAAAACGGGCCGTGAAACCATCATCGTCCATGAAA
TTCCCTATCAGGTGAACAAAGCGCGCCTGATCGAGAAAATCGCCGAGCTGGTGAAAGATAAACGCGTGGAAGGCATCAG
CGCGCTGCGTGACGAATCCGATAAAGACGGGATGCGCATCGTGATTGAAGTGAAACGCGATGCGGTGGGTGAGGTGGTG
CTTAATAATCTCTACTCCCAGACCCAGCTACAGGTTTCCTTCGGTATTAACATGGTGGCGCTGCATCATGGCCAGCCGA
AGATCATGAACCTGAAAGATATTATTTCAGCGTTCGTGCGCCACCGCCGTGAAGTGGTGACGCGTCGGACTATTTTTGA
ACTGCGTAAAGCCCGTGACCGCGCGCATATCCTTGAAGCTCTGGCGATTGCGCTGGCCAACATCGATCCGATTATCGAA
CTGATTCGCCGTGCGCCAACGCCGGCGGAAGCGAAAGCGGCGCTGATTTCGCGTCCGTGGGATCTGGGCAACGTTGCTG
CGATGCTGGAGCGCGCCGGTGACGACGCCGCGCGTCCGGAATGGCTGGAGCCAGAATTTGGCGTGCGTGACGGTCAGTA
CTACCTGACTGAACAGCAGGCGCAGGCGATTCTGGATCTGCGTTTGCAGAAACTGACCGGCCTGGAGCATGAAAAACTG
CTCGACGAATACAAAGAGTTGCTGGAGCAGATTGCTGAACTGCTGCACATTCTGGGCAGCGCCGATCGCCTGATGGAAG
TGATTCGCGAAGAGATGGAGTTAATTCGCGATCAGTTCGGCGATGAGCGTCGTACCGAAATCACCGCCAACAGCGCCGA
TATTAATATCGAAGATCTGATTAGCCAGGAAGATGTTGTCGTGACGCTGTCTCACCAGGGTTACGTCAAATATCAACCG
CTGACAGATTACGAAGCGCAACGTCGTGGTGGGAAAGGTAAATCTGCCGCGCGTATTAAAGAAGAAGACTTTATCGACC
GTCTGCTGGTGGCCAACACCCATGACACCATCCTCTGCTTCTCCAGCCGGGGCCGTCTGTACTGGATGAAGGTCTATCA
GTTGCCGGAAGCCAGCCGTGGCGCGCGCGGTCGTCCGATCGTTAACCTGCTGCCGCTGGAAGCCAACGAACGTATCACC
GCGATTCTGCCGGTTCGTGAATACGAAGAGGGCGTCAACGTCTTTATGGCGACCGCCAGCGGTACCGTGAAGAAAACGG
CGCTGACCGAATTCAGCCGTCCGCGTTCCGCCGGTATTATCGCGGTGAACCTCAACGACGGCGACGAGCTGATTGGCGT
TGACCTGACTTCTGGTTCTGACGAAGTCATGCTGTTCTCGGCCGCGGGTAAAGTGGTGCGTTTCAAAGAAGACGCCGTC
CGTGCGATGGGGCGTACCGCGACCGGTGTGCGCGGTATTAAGCTGGCGGGAGACGATAAAGTAGTTTCTCTGATCATCC
CACGCGGCGAAGGCGCTATTCTGACCGTAACGCAAAACGGCTACGGGAAGCGTACCGCAGCGGACGAGTACCCGACCAA
GTCTCGTGCGACGCAGGGCGTTATCTCTATCAAAGTGACCGAGCGCAACGGTTCCGTTGTCGGTGCGGTACAGGTAGAC
GATTGCGACCAGATCATGATGATCACGGATGCCGGTACTCTGGTGCGTACCCGAGTGTCTGAGATCAGCGTAGTGGGAC
GTAATACCCAGGGCGTTATCCTTATCCGCACGGCGGAAGACGAAAACGTGGTGGGTCTGCAACGCGTTGCTGAACCGGT
AGATGACGAAGAACTCGACGCTATCGACGGCAGCGTGGCGGAAGGGGATGAGGATATCGCCCCGGAAGCGGAAAACGAT
GACGACGTTGCGGATGACGCTGACGAGTAA
>gyrA_Bovine_25
ATGAGCGACCTTGCGAGAGAAATTACACCGGTCAACATTGAGGAAGAGCTGAAGAGCTCCTATCTGGATTATGCGATGT
CGGTCATTGTTGGCCGTGCGCTGCCGGATGTCCGAGATGGCCTGAAGCCGGTACACCGTCGCGTACTTTACGCCATGAA
CGTATTGGGCAATGACTGGAACAAAGCCTATAAAAAATCTGCCCGTGTCGTTGGTGACGTAATCGGTAAATACCATCCC
CACGGCGATTCCGCAGTGTATGACACCATCGTTCGTATGGCGCAGCCATTCTCGCTGCGTTACATGCTGGTGGATGGTC
AGGGTAACTTCGGTTCTATTGACGGCGACTCCGCGGCGGCAATGCGTTATACGGAGATCCGTCTGGCGAAAATCGCCCA
CGAACTGATGGCCGATCTCGAAAAAGAGACGGTGGATTTCGTGGATAACTATGACGGTACGGAAAAAATTCCGGACGTC
ATGCCGACCAAAATTCCGAATCTGCTGGTGAACGGTTCTTCCGGTATCGCAGTAGGTATGGCGACGAATATCCCGCCGC
ACAACCTGACGGAAGTGATTAACGGCTGCCTGGCGTATATCGACAACGAAGACATCAGCATTGAAGGGCTGATGGAACA
TATTCCGGGGCCGGACTTCCCGACCGCCGCGATCATCAACGGTCGTCGTGGTATCGAAGAAGCCTACCGTACCGGTCGT
GGCAAAGTGTACATTCGCGCCCGCGCGGAAGTTGAAGCTGACGCGAAAACGGGCCGTGAAACCATCATCGTCCATGAAA
TTCCCTATCAGGTGAACAAAGCGCGCCTGATCGAGAAAATCGCCGAGCTGGTGAAAGATAAACGCGTGGAAGGCATCAG
CGCGCTGCGTGACGAATCCGATAAAGACGGGATGCGCATCGTGATTGAAGTGAAACGCGATGCGGTGGGTGAGGTGGTG
CTTAATAATCTCTACTCCCAGACCCAGCTACAGGTTTCCTTCGGTATTAACATGGTGGCGCTGCATCATGGCCAGCCGA
AGATCATGAACCTGAAAGATATTATTTCAGCGTTCGTGCGCCACCGCCGTGAAGTGGTGACGCGTCGGACTATTTTTGA
ACTGCGTAAAGCCCGTGACCGCGCGCATATCCTTGAAGCTCTGGCGATTGCGCTGGCCAACATCGATCCGATTATCGAA
CTGATTCGCCGTGCGCCAACGCCGGCGGAAGCGAAAGCGGCGCTGATTTCGCGTCCGTGGGATCTGGGCAACGTTGCTG
CGATGCTGGAGCGCGCCGGTGACGACGCCGCGCGTCCGGAATGGCTGGAGCCAGAATTTGGCGTGCGTGACGGTCAGTA
CTACCTGACTGAACAGCAGGCGCAGGCGATTCTGGATCTGCGTTTGCAGAAACTGACCGGCCTGGAGCATGAAAAACTG
CTCGACGAATACAAAGAGTTGCTGGAGCAGATTGCTGAACTGCTGCACATTCTGGGCAGCGCCGATCGCCTGATGGAAG
TGATTCGCGAAGAGATGGAGTTAATTCGCGATCAGTTCGGCGATGAGCGTCGTACCGAAATCACCGCCAACAGCGCCGA
TATTAATATCGAAGATCTGATTAGCCAGGAAGATGTTGTCGTGACGCTGTCTCACCAGGGTTACGTCAAATATCAACCG
CTGACAGATTACGAAGCGCAACGTCGTGGTGGGAAAGGTAAATCTGCCGCGCGTATTAAAGAAGAAGACTTTATCGACC
GTCTGCTGGTGGCCAACACCCATGACACCATCCTCTGCTTCTCCAGCCGGGGCCGTCTGTACTGGATGAAGGTCTATCA
GTTGCCGGAAGCCAGCCGTGGCGCGCGCGGTCGTCCGATCGTTAACCTGCTGCCGCTGGAAGCCAACGAACGTATCACC
GCGATTCTGCCGGTTCGTGAATACGAAGAGGGCGTCAACGTCTTTATGGCGACCGCCAGCGGTACCGTGAAGAAAACGG
CGCTGACCGAATTCAGCCGTCCGCGTTCCGCCGGTATTATCGCGGTGAACCTCAACGACGGCGACGAGCTGATTGGCGT
TGACCTGACTTCTGGTTCTGACGAAGTCATGCTGTTCTCGGCCGCGGGTAAAGTGGTGCGTTTCAAAGAAGACGCCGTC
CGTGCGATGGGGCGTACCGCGACCGGTGTGCGCGGTATTAAGCTGGCGGGAGACGATAAAGTAGTTTCTCTGATCATCC
CACGCGGCGAAGGCGCTATTCTGACCGTAACGCAAAACGGCTACGGGAAGCGTACCGCAGCGGACGAGTACCCGACCAA
GTCTCGTGCGACGCAGGGCGTTATCTCTATCAAAGTGACCGAGCGCAACGGTTCCGTTGTCGGTGCGGTACAGGTAGAC
GATTGCGACCAGATCATGATGATCACGGATGCCGGTACTCTGGTGCGTACCCGAGTGTCTGAGATCAGCGTAGTGGGAC
GTAATACCCAGGGCGTTATCCTTATCCGCACGGCGGAAGACGAAAACGTGGTGGGTCTGCAACGCGTTGCTGAACCGGT
AGATGACGAAGAACTCGACGCTATCGACGGCAGCGTGGCGGAAGGGGATGAGGATATCGCCCCGGAAGCGGAAAACGAT
GACGACGTTGCGGATGACGCTGACGAGTAA
>gyrA_Bovine_26
ATGAGCGACCTTGCGAGAGAAATTACACCGGTCAACATTGAGGAAGAGCTGAAGAGCTCCTATCTGGATTATGCGATGT
CGGTCATTGTTGGCCGTGCGCTGCCGGATGTCCGAGATGGCCTGAAGCCGGTACACCGTCGCGTACTTTACGCCATGAA
CGTATTGGGCAATGACTGGAACAAAGCCTATAAAAAATCTGCCCGTGTCGTTGGTGACGTAATCGGTAAATACCATCCC
CACGGCGATTCCGCAGTGTATGACACCATCGTTCGTATGGCGCAGCCATTCTCGCTGCGTTACATGCTGGTGGATGGTC
AGGGTAACTTCGGTTCTATTGACGGCGACTCCGCGGCGGCAATGCGTTATACGGAGATCCGTCTGGCGAAAATCGCCCA
CGAACTGATGGCCGATCTCGAAAAAGAGACGGTGGATTTCGTGGATAACTATGACGGTACGGAAAAAATTCCGGACGTC
ATGCCGACCAAAATTCCGAATCTGCTGGTGAACGGTTCTTCCGGTATCGCAGTAGGTATGGCGACGAATATCCCGCCGC
ACAACCTGACGGAAGTGATTAATGGCTGCCTGGCGTATATCGACAACGAAGACATCAGCATTGAAGGGCTGATGGAACA
TATTCCGGGTCCGGACTTCCCGACCGCCGCGATCATCAACGGTCGTCGTGGTATCGAAGAAGCCTACCGTACCGGTCGT
GGCAAAGTGTACATCCGCGCCCGCGCGGAAGTTGAAGCTGACGCCAAAACGGGCCGTGAAACCATCATCGTCCATGAAA
TTCCCTATCAGGTGAACAAAGCGCGCCTGATCGAGAAAATCGCCGAGCTGGTGAAAGATAAACGCGTGGAAGGCATCAG
CGCGCTGCGTGACGAATCCGACAAAGACGGTATGCGCATCGTGATTGAAGTAAAACGCGATGCGGTGGGCGAGGTGGTG
CTTAATAATCTCTACTCCCAGACCCAGCTACAGGTTTCCTTCGGTATTAACATGGTGGCGCTGCATCACGGCCAGCCGA
AGATCATGAACCTGAAAGACATCATTTCAGCGTTCGTGCGCCACCGCCGTGAAGTGGTGACGCGTCGGACTATTTTTGA
ACTGCGTAAAGCCCGTGACCGCGCGCATATCCTTGAAGCTCTGGCGATTGCGCTAGCTAACATCGACCCGATTATCGAA
CTGATTCGCCGCGCGCCAACGCCGGCAGAAGCGAAAGCGGCGCTGATTTCGCGTCCGTGGGATCTGGGTAACGTTGCTG
CGATGCTGGAGCGCGCCGGTGATGACGCCGCGCGTCCGGAATGGCTGGAGCCAGAATTTGGCGTGCGTGACGGTCAGTA
CTACCTGACTGAACAGCAGGCGCAGGCGATTCTGGATCTGCGTTTGCAGAAACTGACCGGCCTGGAGCATGAAAAACTG
CTCGACGAATACAAAGAGTTGTTGGAGCAGATTGCTGAACTGCTGCACATTCTGGGCAGCGCCGATCGCCTGATGGAAG
TGATCCGCGAAGAGATGGAGTTAATTCGCGATCAGTTCGGCGATGAGCGTCGTACCGAAATCACCGCCAACAGCGCCGA
TATTAATATCGAAGATCTGATTAGCCAGGAAGATGTTGTCGTGACGCTGTCTCACCAGGGTTACGTCAAGTATCAACCG
CTGACGGATTACGAAGCGCAACGTCGTGGTGGGAAAGGTAAATCTGCCGCGCGTATTAAAGAAGAAGACTTTATCGACC
GCCTGCTGGTGGCCAACACCCATGACACCATCCTCTGCTTCTCCAGCCGGGGCCGTCTGTACTGGATGAAGGTCTATCA
GTTGCCGGAAGCCAGTCGTGGCGCGCGCGGTCGTCCGATCGTCAACCTGCTGCCGCTGGAAGCCAACGAACGTATCACC
GCGATTCTGCCGGTTCGTGAGTACGAAGAAGGCGTCAACGTCTTTATGGCGACCGCCAGCGGTACCGTGAAGAAAACGG
CGTTGACCGAATTCAGCCGTCCGCGTTCCGCCGGTATTATCGCGGTGAACCTCAACGACGGCGACGAGCTGATTGGCGT
TGACCTGACTTCTGGTTCTGACGAAGTCATGCTGTTCTCGGCCGCGGGTAAAGTGGTGCGCTTCAAAGAAGACGCCGTC
CGTGCGATGGGGCGTACCGCGACCGGTGTGCGCGGTATTAAGCTGGCGGGAGACGATAAAGTCGTCTCTCTGATCATCC
CACGCGGCGAAGGGGCAATCCTGACCGTCACGCAGAATGGTTACGGCAAACGCACCGCAGCTGAAGAGTATCCAACCAA
GTCGCGTGCGACGCAGGGCGTTATCTCTATCAAAGTCACCGAGCGCAACGGTTCCGTTGTTGGCGCGGTACAGGTGGAC
GATTGCGACCAGATCATGATGATCACGGATGCCGGTACTCTGGTGCGTACCCGTGTGTCCGAGATCAGCGTAGTGGGAC
GTAATACCCAGGGCGTTATCCTTATCCGCACGGCGGAAGATGAAAACGTGGTGGGTCTACAACGCGTTGCTGAACCGGT
AGATGACGAAGAACTCGACGCTATCGACGGCAGCGTGGCGGAAGGGGATGAGGATATCGCCCCGGAAGCGGAAAGCGAT
GACGACGTTGCGGATGACGCTGACGAGTAA
>gyrA_Bovine_27
ATGAGCGACCTTGCGAGAGAAATTACACCGGTCAACATTGAGGAGGAGCTGAAGAGCTCCTATCTGGATTATGCGATGT
CGGTCATTGTTGGCCGTGCGCTGCCGGATGTCCGAGATGGCCTGAAGCCGGTACACCGTCGCGTACTTTACGCCATGAA
CGTATTGGGCAATGACTGGAACAAAGCCTATAAAAAATCTGCCCGTGTCGTTGGTGACGTAATCGGTAAATACCATCCC
CACGGCGATTCCGCAGTGTATGACACCATCGTTCGTATGGCGCAGCCATTCTCGCTGCGTTACATGCTGGTGGATGGTC
AGGGTAACTTCGGTTCTATTGACGGCGACTCCGCGGCGGCAATGCGTTATACGGAGATCCGTCTGGCGAAAATCGCCCA
CGAACTGATGGCCGATCTCGAAAAAGAGACGGTGGATTTCGTGGATAACTATGACGGTACGGAAAAAATTCCGGACGTC
ATGCCGACCAAAATTCCGAATCTGCTGGTGAACGGTTCTTCCGGTATCGCAGTAGGTATGGCGACGAATATCCCGCCGC
ACAACCTGACGGAAGTGATTAACGGCTGCCTGGCGTATATCGACAACGAAGACATCAGCATTGAAGGGCTGATGGAACA
TATTCCGGGGCCGGACTTCCCGACCGCCGCGATCATCAACGGTCGTCGTGGTATCGAAGAAGCCTACCGTACCGGTCGT
GGCAAAGTGTACATTCGCGCCCGCGCGGAAGTTGAAGCTGACGCGAAAACGGGCCGTGAAACCATCATCGTCCATGAAA
TTCCCTATCAGGTGAACAAAGCGCGCCTGATCGAGAAAATCGCCGAGCTGGTGAAAGATAAACGCGTGGAAGGCATCAG
CGCGCTGCGTGACGAATCCGATAAAGACGGGATGCGCATCGTGATTGAAGTGAAACGCGATGCGGTGGGCGAGGTGGTG
CTTAATAATCTCTACTCCCAGACCCAGCTACAGGTTTCCTTCGGTATTAACATGGTGGCGCTGCATCATGGCCAGCCGA
AGATCATGAACCTGAAAGATATTATTTCAGCGTTCGTGCGCCACCGCCGTGAAGTGGTGACGCGTCGGACTATTTTTGA
ACTGCGTAAAGCCCGTGACCGCGCGCATATCCTTGAAGCTCTGGCGATTGCGCTGGCCAACATCGATCCGATTATCGAA
CTGATTCGCCGTGCGCCAACGCCGGCGGAAGCGAAAGCGGCGCTGATTTCGCGTCCGTGGGATCTGGGCAACGTTGCTG
CGATGCTGGAGCGCGCCGGTGACGACGCCGCGCGTCCGGAATGGCTGGAGCCAGAATTTGGCGTGCGTGACGGTCAGTA
CTACCTGACTGAACAGCAGGCGCAGGCGATTCTGGATCTGCGTTTGCAGAAACTGACCGGCCTGGAGCATGAAAAACTG
CTCGACGAATACAAAGAGTTGCTGGAGCAGATTGCTGAACTGCTGCACATTCTGGGCAGCGCCGATCGCCTGATGGAAG
TGATTCGCGAAGAGATGGAGTTAATTCGCGATCAGTTCGGCGATGAGCGTCGTACCGAAATCACCGCCAACAGCGCCGA
TATTAATATCGAAGATCTGATTAGCCAGGAAGATGTTGTCGTGACGCTGTCTCACCAGGGTTACGTCAAATATCAACCG
CTGACAGATTACGAAGCGCAACGTCGTGGTGGGAAAGGTAAATCTGCCGCGCGTATTAAAGAAGAAGACTTTATCGACC
GTCTGCTGGTGGCCAACACCCATGACACCATCCTCTGCTTCTCCAGCCGGGGCCGTCTGTACTGGATGAAGGTCTATCA
GTTGCCGGAAGCCAGCCGTGGCGCGCGCGGTCGTCCGATCGTTAACCTGCTGCCGCTGGAAGCCAACGAACGTATCACC
GCGATTCTGCCGGTTCGTGAATACGAAGAAGGCGTCAACGTCTTTATGGCGACCGCCAGCGGTACCGTGAAGAAAACGG
CGCTGACCGAATTCAGCCGTCCGCGTTCCGCCGGTATTATCGCGGTGAACCTCAACGACGGCGACGAGCTGATTGGCGT
TGACCTGACTTCTGGTTCTGACGAAGTCATGCTGTTCTCGGCCGCGGGTAAAGTGGTGCGTTTCAAAGAAGACGCCGTC
CGTGCGATGGGGCGTACCGCGACCGGTGTGCGCGGTATTAAGCTGGCGGGAGACGATAAAGTAGTTTCTCTGATCATCC
CACGCGGCGAAGGCGCTATTCTGACCGTAACGCAAAACGGCTACGGGAAGCGTACCGCAGCGGACGAGTACCCGACCAA
GTCTCGTGCGACGCAGGGCGTTATCTCTATCAAAGTGACCGAGCGCAACGGTTCCGTTGTCGGTGCGGTACAGGTAGAC
GATTGCGACCAGATCATGATGATCACGGATGCCGGTACTCTGGTGCGTACCCGAGTGTCTGAGATCAGCGTAGTGGGAC
GTAATACCCAGGGCGTTATCCTTATCCGCACGGCGGAAGACGAAAACGTGGTGGGTCTGCAACGCGTTGCTGAACCGGT
AGATGACGAAGAACTCGACGCTATCGACGGCAGCGTGGCGGAAGGGGATGAGGATATCGCCCCGGAAGCGGAAAGCGAT
GACGACGTTGCGGATGACGCTGACGAGTAA
>gyrA_Bovine_28
ATGAGCGACCTTGCGAGAGAAATTACACCGGTCAACATTGAGGAAGAGCTGAAGAGCTCCTATCTGGATTATGCGATGT
CGGTCATTGTTGGCCGTGCGCTGCCGGATGTCCGAGATGGCCTGAAGCCGGTACACCGTCGCGTACTTTACGCCATGAA
CGTATTGGGCAATGACTGGAACAAAGCCTATAAAAAATCTGCCCGTGTCGTTGGTGACGTAATCGGTAAATACCATCCC
CACGGCGATTCCGCAGTGTATGACACCATCGTTCGTATGGCGCAGCCATTCTCGCTGCGTTACATGCTGGTGGATGGTC
AGGGTAACTTCGGTTCTATTGACGGCGACTCCGCGGCGGCAATGCGTTATACGGAGATCCGTCTGGCGAAAATCGCCCA
CGAACTGATGGCCGATCTCGAAAAAGAGACGGTGGATTTCGTGGATAACTATGACGGTACGGAAAAAATTCCGGACGTC
ATGCCGACCAAAATTCCGAATCTGCTGGTGAACGGTTCTTCCGGTATCGCAGTAGGTATGGCGACGAATATCCCGCCGC
ACAACCTGACGGAAGTGATTAATGGCTGCCTGGCGTATATCGACAACGAAGACATCAGCATTGAAGGGCTGATGGAACA
TATTCCGGGTCCGGACTTCCCGACCGCCGCGATCATCAACGGTCGTCGTGGTATCGAAGAAGCCTACCGTACCGGTCGT
GGCAAAGTGTACATCCGCGCCCGCGCGGAAGTTGAAGCTGACGCCAAAACGGGCCGTGAAACCATCATCGTCCATGAAA
TTCCCTATCAGGTGAACAAAGCGCGCCTGATCGAGAAAATCGCCGAGCTGGTGAAAGATAAACGCGTGGAAGGCATCAG
CGCGCTGCGTGACGAATCCGACAAAGACGGTATGCGCATCGTGATTGAAGTAAAACGCGATGCGGTGGGCGAGGTGGTG
CTTAATAATCTCTACTCCCAGACCCAGCTACAGGTTTCCTTCGGTATTAACATGGTGGCGCTGCATCACGGCCAGCCGA
AGATCATGAACCTGAAAGACATCATTTCAGCGTTCGTGCGCCACCGCCGTGAAGTGGTGACGCGTCGGACTATTTTTGA
ACTGCGTAAAGCCCGTGACCGCGCGCATATCCTTGAAGCTCTGGCGATTGCGCTAGCTAACATCGACCCGATTATCGAA
CTGATTCGCCGCGCGCCAACGCCGGCAGAAGCGAAAGCGGCGCTGATTTCGCGTCCGTGGGATCTGGGTAACGTTGCTG
CGATGCTGGAGCGCGCCGGTGATGACGCCGCGCGTCCGGAATGGCTGGAGCCAGAATTTGGCGTGCGTGACGGTCAGTA
CTACCTGACTGAACAGCAGGCGCAGGCGATTCTGGATCTGCGTTTGCAGAAACTGACCGGCCTGGAGCATGAAAAACTG
CTCGACGAATACAAAGAGTTGTTGGAGCAGATTGCTGAACTGCTGCACATTCTGGGCAGCGCCGATCGCCTGATGGAAG
TGATCCGCGAAGAGATGGAGTTAATTCGCGATCAGTTCGGCGATGAGCGTCGTACCGAAATCACCGCCAACAGCGCCGA
TATTAATATCGAAGATCTGATTAGCCAGGAAGATGTTGTCGTGACGCTGTCTCACCAGGGTTACGTCAAGTATCAACCG
CTGACGGATTACGAAGCGCAACGTCGTGGTGGGAAAGGTAAATCTGCCGCGCGTATTAAAGAAGAAGACTTTATCGACC
GCCTGCTGGTGGCCAACACCCATGACACCATCCTCTGCTTCTCCAGCCGGGGCCGTCTGTACTGGATGAAGGTCTATCA
GTTGCCGGAAGCCAGTCGTGGCGCGCGCGGTCGTCCGATCGTCAACCTGCTGCCGCTGGAAGCCAACGAACGTATCACC
GCGATTCTGCCGGTTCGTGAGTACGAAGAAGGCGTCAACGTCTTTATGGCGACCGCCAGCGGTACCGTGAAGAAAACGG
CGTTGACCGAATTCAGCCGTCCGCGTTCCGCCGGTATTATCGCGGTGAACCTCAACGACGGCGACGAGCTGATTGGCGT
TGACCTGACTTCTGGTTCTGACGAAGTCATGCTGTTCTCGGCCGCGGGTAAAGTGGTGCGCTTCAAAGAAGACGCCGTC
CGTGCGATGGGGCGTACCGCGACCGGTGTGCGCGGTATTAAGCTGGCGGGAGACGATAAAGTCGTCTCTCTGATCATCC
CACGCGGCGAAGGGGCAATCCTGACCGTCACGCAGAATGGTTACGGCAAACGCACCGCAGCTGAAGAGTATCCAACCAA
GTCGCGTGCGACGCAGGGCGTTATCTCTATCAAAGTCACCGAGCGCAACGGTTCCGTTGTTGGCGCGGTACAGGTGGAC
GATTGCGACCAGATCATGATGATCACGGATGCCGGTACTCTGGTGCGTACCCGTGTGTCCGAGATCAGCGTAGTGGGAC
GTAATACCCAGGGCGTTATCCTTATCCGCACGGCGGAAGATGAAAACGTGGTGGGTCTACAACGCGTTGCTGAACCGGT
AGATGACGAAGAACTCGACGCTATCGACGGCAGCGTGGCGGAAGGGGATGAGGATATCGCCCCGGAAGCGGAAAGCGAT
GACGACGTTGCGGATGACGCTGACGAGTAA
>gyrA_Bovine_29
ATGAGCGACCTTGCGAGAGAAATTACACCGGTCAACATTGAGGAGGAGCTGAAGAGCTCCTATCTGGATTATGCGATGT
CGGTCATTGTTGGCCGTGCGCTGCCGGATGTCCGAGATGGCCTGAAGCCGGTACACCGTCGCGTACTTTACGCCATGAA
CGTATTGGGCAATGACTGGAACAAAGCCTATAAAAAATCTGCCCGTGTCGTTGGTGACGTAATCGGTAAATACCATCCC
CACGGCGATTCCGCAGTGTATGACACCATCGTTCGTATGGCGCAGCCATTCTCGCTGCGTTACATGCTGGTGGATGGTC
AGGGTAACTTCGGTTCTATTGACGGCGACTCCGCGGCGGCAATGCGTTATACGGAGATCCGTCTGGCGAAAATCGCCCA
CGAACTGATGGCCGATCTCGAAAAAGAGACGGTGGATTTCGTGGATAACTATGACGGTACGGAAAAAATTCCGGACGTC
ATGCCGACCAAAATTCCGAATCTGCTGGTGAACGGTTCTTCCGGTATCGCAGTAGGTATGGCGACGAATATCCCGCCGC
ACAACCTGACGGAAGTGATTAACGGCTGCCTGGCGTATATCGACAACGAAGACATCAGCATTGAAGGGCTGATGGAACA
TATTCCGGGGCCGGACTTCCCGACCGCCGCGATCATCAACGGTCGTCGTGGTATCGAAGAAGCCTACCGTACCGGTCGT
GGCAAAGTGTACATTCGCGCCCGCGCGGAAGTTGAAGCTGACGCGAAAACGGGCCGTGAAACCATCATCGTCCATGAAA
TTCCCTATCAGGTGAACAAAGCGCGCCTGATCGAGAAAATCGCCGAGCTGGTGAAAGATAAACGCGTGGAAGGCATCAG
CGCGCTGCGTGACGAATCCGATAAAGACGGGATGCGCATCGTGATTGAAGTGAAACGCGATGCGGTGGGCGAGGTGGTG
CTTAATAATCTCTACTCCCAGACCCAGCTACAGGTTTCCTTCGGTATTAACATGGTGGCGCTGCATCATGGCCAGCCGA
AGATCATGAACCTGAAAGATATTATTTCAGCGTTCGTGCGCCACCGCCGTGAAGTGGTGACGCGTCGGACTATTTTTGA
ACTGCGTAAAGCCCGTGACCGCGCGCATATCCTTGAAGCTCTGGCGATTGCGCTGGCCAACATCGATCCGATTATCGAA
CTGATTCGCCGTGCGCCAACGCCGGCGGAAGCGAAAGCGGCGCTGATTTCGCGTCCGTGGGATCTGGGCAACGTTGCTG
CGATGCTGGAGCGCGCCGGTGACGACGCCGCGCGTCCGGAATGGCTGGAGCCAGAATTTGGCGTGCGTGACGGTCAGTA
CTACCTGACTGAACAGCAGGCGCAGGCGATTCTGGATCTGCGTTTGCAGAAACTGACCGGCCTGGAGCATGAAAAACTG
CTCGACGAATACAAAGAGTTGCTGGAGCAGATTGCTGAACTGCTGCACATTCTGGGCAGCGCCGATCGCCTGATGGAAG
TGATTCGCGAAGAGATGGAGTTAATTCGCGATCAGTTCGGCGATGAGCGTCGTACCGAAATCACCGCCAACAGCGCCGA
TATTAATATCGAAGATCTGATTAGCCAGGAAGATGTTGTCGTGACGCTGTCTCACCAGGGTTACGTCAAATATCAACCG
CTGACAGATTACGAAGCGCAACGTCGTGGTGGGAAAGGTAAATCTGCCGCGCGTATTAAAGAAGAAGACTTTATCGACC
GTCTGCTGGTGGCCAACACCCATGACACCATCCTCTGCTTCTCCAGCCGGGGCCGTCTGTACTGGATGAAGGTCTATCA
GTTGCCGGAAGCCAGCCGTGGCGCGCGCGGTCGTCCGATCGTTAACCTGCTGCCGCTGGAAGCCAACGAACGTATCACC
GCGATTCTGCCGGTTCGTGAATACGAAGAAGGCGTCAACGTCTTTATGGCGACCGCCAGCGGTACCGTGAAGAAAACGG
CGCTGACCGAATTCAGCCGTCCGCGTTCCGCCGGTATTATCGCGGTGAACCTCAACGACGGCGACGAGCTGATTGGCGT
TGACCTGACTTCTGGTTCTGACGAAGTCATGCTGTTCTCGGCCGCGGGTAAAGTGGTGCGTTTCAAAGAAGACGCCGTC
CGTGCGATGGGGCGTACCGCGACCGGTGTGCGCGGTATTAAGCTGGCGGGAGACGATAAAGTAGTTTCTCTGATCATCC
CACGCGGCGAAGGCGCTATTCTGACCGTAACGCAAAACGGCTACGGGAAGCGTACCGCAGCGGACGAGTACCCGACCAA
GTCTCGTGCGACGCAGGGCGTTATCTCTATCAAAGTGACCGAGCGCAACGGTTCCGTTGTCGGTGCGGTACAGGTAGAC
GATTGCGACCAGATCATGATGATCACGGATGCCGGTACTCTGGTGCGTACCCGAGTGTCTGAGATCAGCGTAGTGGGAC
GTAATACCCAGGGCGTTATCCTTATCCGCACGGCGGAAGACGAAAACGTGGTGGGTCTGCAACGCGTTGCTGAACCGGT
AGATGACGAAGAACTCGACGCTATCGACGGCAGCGTGGCGGAAGGGGATGAGGATATCGCCCCGGAAGCGGAAAGCGAT
GACGACGTTGCGGATGACGCTGACGAGTAA
>gyrA_Bovine_30
ATGAGCGACCTTGCGAGAGAAATTACACCGGTCAACATTGAGGAAGAGCTGAAGAGCTCCTATCTGGATTATGCGATGT
CGGTCATTGTTGGCCGTGCGCTGCCGGATGTCCGAGATGGCCTGAAGCCGGTACACCGTCGCGTACTTTACGCCATGAA
CGTATTGGGCAATGACTGGAACAAAGCCTATAAAAAATCTGCCCGTGTCGTTGGTGACGTAATCGGTAAATACCATCCC
CACGGCGATTCCGCAGTGTATAACACCATCGTTCGTATGGCGCAGCCATTCTCGCTGCGTTACATGCTGGTGGATGGTC
AGGGTAACTTCGGTTCTATTGACGGCGACTCCGCGGCGGCAATGCGTTATACGGAGATCCGTCTGGCGAAAATCGCCCA
CGAACTGATGGCCGATCTCGAAAAAGAGACGGTGGATTTCGTGGATAACTATGACGGTACGGAAAAAATTCCGGACGTC
ATGCCGACCAAAATTCCGAATCTGCTGGTGAACGGTTCTTCCGGTATCGCAGTAGGTATGGCGACGAATATCCCGCCGC
ACAACCTGACGGAAGTGATTAACGGCTGCCTGGCGTATATCGACAACGAAGACATCAGCATTGAAGGGCTGATGGAACA
TATTCCGGGGCCGGACTTCCCGACCGCCGCGATCATCAACGGTCGTCGTGGTATCGAAGAAGCCTACCGTACCGGTCGT
GGCAAAGTGTACATTCGCGCCCGCGCGGAAGTTGAAGCTGACGCGAAAACGGGCCGTGAAACCATCATCGTCCATGAAA
TTCCCTATCAGGTGAACAAAGCGCGCCTGATCGAGAAAATCGCCGAGCTGGTGAAAGATAAACGCGTGGAAGGCATCAG
CGCGCTGCGTGACGAATCCGATAAAGACGGGATGCGCATCGTGATTGAAGTGAAACGCGATGCGGTGGGTGAGGTGGTG
CTTAATAATCTCTACTCCCAGACCCAGCTACAGGTTTCCTTCGGTATTAACATGGTGGCGCTGCATCATGGCCAGCCGA
AGATCATGAACCTGAAAGATATTATTTCAGCGTTCGTGCGCCACCGCCGTGAAGTGGTGACGCGTCGGACTATTTTTGA
ACTGCGTAAAGCCCGTGACCGCGCGCATATCCTTGAAGCTCTGGCGATTGCGCTGGCCAACATCGATCCGATTATCGAA
CTGATTCGCCGTGCGCCAACGCCGGCGGAAGCGAAAGCGGCGCTGATTTCGCGTCCGTGGGATCTGGGCAACGTTGCTG
CGATGCTGGAGCGCGCCGGTGACGACGCCGCGCGTCCGGAATGGCTGGAGCCAGAATTTGGCGTGCGTGACGGTCAGTA
CTACCTGACTGAACAGCAGGCGCAGGCGATTCTGGATCTGCGTTTGCAGAAACTGACCGGCCTGGAGCATGAAAAACTG
CTCGACGAATACAAAGAGTTGCTGGAGCAGATTGCTGAACTGCTGCACATTCTGGGCAGCGCCGATCGCCTGATGGAAG
TGATTCGCGAAGAGATGGAGTTAATTCGCGATCAGTTCGGCGATGAGCGTCGTACCGAAATCACCGCCAACAGCGCCGA
TATTAATATCGAAGATCTGATTAGCCAGGAAGATGTTGTCGTGACGCTGTCTCACCAGGGTTACGTCAAATATCAACCG
CTGACAGATTACGAAGCGCAACGTCGTGGTGGGAAAGGTAAATCTGCCGCGCGTATTAAAGAAGAAGACTTTATCGACC
GTCTGCTGGTGGCCAACACCCATGACACCATCCTCTGCTTCTCCAGCCGGGGCCGTCTGTACTGGATGAAGGTCTATCA
GTTGCCGGAAGCCAGCCGTGGCGCGCGCGGTCGTCCGATCGTTAACCTGCTGCCGCTGGAAGCCAACGAACGTATCACC
GCGATTCTGCCGGTTCGTGAATACGAAGAGGGCGTCAACGTCTTTATGGCGACCGCCAGCGGTACCGTGAAGAAAACGG
CGCTGACCGAATTCAGCCGTCCGCGTTCCGCCGGTATTATCGCGGTGAACCTCAACGACGGCGACGAGCTGATTGGCGT
TGACCTGACTTCTGGTTCTGACGAAGTCATGCTGTTCTCGGCCGCGGGTAAAGTGGTGCGTTTCAAAGAAGACGCCGTC
CGTGCGATGGGGCGTACCGCGACCGGTGTGCGCGGTATTAAGCTGGCGGGAGACGATAAAGTAGTTTCTCTGATCATCC
CACGCGGCGAAGGCGCTATTCTGACCGTAACGCAAAACGGCTACGGGAAGCGTACCGCAGCGGACGAGTACCCGACCAA
GTCTCGTGCGACGCAGGGCGTTATCTCTATCAAAGTGACCGAGCGCAACGGTTCCGTTGTCGGTGCGGTACAGGTAGAC
GATTGCGACCAGATCATGATGATCACGGATGCCGGTACTCTGGTGCGTACCCGAGTGTCTGAGATCAGCGTAGTGGGAC
GTAATACCCAGGGCGTTATCCTTATCCGCACGGCGGAAGACGAAAACGTGGTGGGTCTGCAACGCGTTGCTGAACCGGT
AGATGACGAAGAACTCGACGCTATCGACGGCAGCGTGGCGGAAGGGGATGAGGATATCGCCCCGGAAGCGGAAAACGAT
GACGACGTTGCGGATGACGCTGACGAGTAA
>gyrA_Bovine_31
ATGAGCGACCTTGCGAGAGAAATTACACCGGTCAACATTGAGGAAGAGCTGAAGAGCTCCTATCTGGATTATGCGATGT
CGGTCATTGTTGGCCGTGCGCTGCCGGATGTCCGAGATGGCCTGAAGCCGGTACACCGTCGCGTACTTTACGCCATGAA
CGTATTGGGCAATGACTGGAACAAAGCCTATAAAAAATCTGCCCGTGTCGTTGGTGACGTAATCGGTAAATACCATCCC
CACGGCGATTCCGCAGTGTATGACACCATCGTTCGTATGGCGCAGCCATTCTCGCTGCGTTACATGCTGGTGGATGGTC
AGGGTAACTTCGGTTCTATTGACGGCGACTCCGCGGCGGCAATGCGTTATACGGAGATCCGTCTGGCGAAAATCGCCCA
CGAACTGATGGCCGATCTCGAAAAAGAGACGGTGGATTTCGTGGATAACTATGACGGTACGGAAAAAATTCCGGACGTC
ATGCCGACCAAAATTCCGAATCTGCTGGTGAACGGTTCTTCCGGTATCGCAGTAGGTATGGCGACGAATATCCCGCCGC
ACAACCTGACGGAAGTGATTAACGGCTGCCTGGCGTATATCGACAACGAAGACATCAGCATTGAAGGGCTGATGGAACA
TATTCCGGGGCCGGACTTCCCGACCGCCGCGATCATCAACGGTCGTCGTGGTATCGAAGAAGCCTACCGTACCGGTCGT
GGCAAAGTGTACATTCGCGCCCGCGCGGAAGTTGAAGCTGACGCGAAAACGGGCCGTGAAACCATCATCGTCCATGAAA
TTCCCTATCAGGTGAACAAAGCGCGCCTGATCGAGAAAATCGCCGAGCTGGTGAAAGATAAACGCGTGGAAGGCATCAG
CGCGCTGCGTGACGAATCCGATAAAGACGGGATGCGCATCGTGATTGAAGTGAAACGCGATGCGGTGGGTGAGGTGGTG
CTTAATAATCTCTACTCCCAGACCCAGCTACAGGTTTCCTTCGGTATTAACATGGTGGCGCTGCATCATGGCCAGCCGA
AGATCATGAACCTGAAAGATATTATTTCAGCGTTCGTGCGCCACCGCCGTGAAGTGGTGACGCGTCGGACTATTTTTGA
ACTGCGTAAAGCCCGTGACCGCGCGCATATCCTTGAAGCTCTGGCGATTGCGCTGGCCAACATCGATCCGATTATCGAA
CTGATTCGCCGTGCGCCAACGCCGGCGGAAGCGAAAGCGGCGCTGATTTCGCGTCCGTGGGATCTGGGCAACGTTGCTG
CGATGCTGGAGCGCGCCGGTGACGACGCCGCGCGTCCGGAATGGCTGGAGCCAGAATTTGGCGTGCGTGACGGTCAGTA
CTACCTGACTGAACAGCAGGCGCAGGCGATTCTGGATCTGCGTTTGCAGAAACTGACCGGCCTGGAGCATGAAAAACTG
CTCGACGAATACAAAGAGTTGCTGGAGCAGATTGCTGAACTGCTGCACATTCTGGGCAGCGCCGATCGCCTGATGGAAG
TGATTCGCGAAGAGATGGAGTTAATTCGCGATCAGTTCGGCGATGAGCGTCGTACCGAAATCACCGCCAACAGCGCCGA
TATTAATATCGAAGATCTGATTAGCCAGGAAGATGTTGTCGTGACGCTGTCTCACCAGGGTTACGTCAAATATCAACCG
CTGACAGATTACGAAGCGCAACGTCGTGGTGGGAAAGGTAAATCTGCCGCGCGTATTAAAGAAGAAGACTTTATCGACC
GTCTGCTGGTGGCCAACACCCATGACACCATCCTCTGCTTCTCCAGCCGGGGCCGTCTGTACTGGATGAAGGTCTATCA
GTTGCCGGAAGCCAGCCGTGGCGCGCGCGGTCGTCCGATCGTTAACCTGCTGCCGCTGGAAGCCAACGAACGTATCACC
GCGATTCTGCCGGTTCGTGAATACGAAGAGGGCGTCAACGTCTTTATGGCGACCGCCAGCGGTACCGTGAAGAAAACGG
CGCTGACCGAATTCAGCCGTCCGCGTTCCGCCGGTATTATCGCGGTGAACCTCAACGACGGCGACGAGCTGATTGGCGT
TGACCTGACTTCTGGTTCTGACGAAGTCATGCTGTTCTCGGCCGCGGGTAAAGTGGTGCGTTTCAAAGAAGACGCCGTC
CGTGCGATGGGGCGTACCGCGACCGGTGTGCGCGGTATTAAGCTGGCGGGAGACGATAAAGTAGTTTCTCTGATCATCC
CACGCGGCGAAGGCGCTATTCTGACCGTAACGCAAAACGGCTACGGGAAGCGTACCGCAGCGGACGAGTACCCGACCAA
GTCTCGTGCGACGCAGGGCGTTATCTCTATCAAAGTGACCGAGCGCAACGGTTCCGTTGTCGGTGCGGTACAGGTAGAC
GATTGCGACCAGATCATGATGATCACGGATGCCGGTACTCTGGTGCGTACCCGAGTGTCTGAGATCAGCGTAGTGGGAC
GTAATACCCAGGGCGTTATCCTTATCCGCACGGCGGAAGACGAAAACGTGGTGGGTCTGCAACGCGTTGCTGAACCGGT
AGATGACGAAGAACTCGACGCTATCGACGGCAGCGTGGCGGAAGGGGATGAGGATATCGCCCCGGAAGCGGAAAACGAT
GACGACGTTGCGGATGACGCTGACGAGTAA
>gyrA_Bovine_32
ATGAGCGACCTTGCGAGAGAAATTACACCGGTCAACATTGAGGAAGAGCTGAAGAGCTCCTATCTGGATTATGCGATGT
CGGTCATTGTTGGCCGTGCGCTGCCGGATGTCCGAGATGGCCTGAAGCCGGTACACCGTCGCGTACTTTACGCCATGAA
CGTATTGGGCAATGACTGGAACAAAGCCTATAAAAAATCTGCCCGTGTCGTTGGTGACGTAATCGGTAAATACCATCCC
CACGGCGATTCCGCAGTGTATTACACCATCGTTCGTATGGCGCAGCCATTCTCGCTGCGTTACATGCTGGTGGATGGTC
AGGGTAACTTCGGTTCTATTGACGGCGACTCCGCGGCGGCAATGCGTTATACGGAGATCCGTCTGGCGAAAATCGCCCA
CGAACTGATGGCCGATCTCGAAAAAGAGACGGTGGATTTCGTGGATAACTATGACGGTACGGAAAAAATTCCGGACGTC
ATGCCGACCAAAATTCCGAATCTGCTGGTGAACGGTTCTTCCGGTATCGCAGTAGGTATGGCGACGAATATCCCGCCGC
ACAACCTGACGGAAGTGATTAACGGCTGCCTGGCGTATATCGACAACGAAGACATCAGCATTGAAGGGCTGATGGAACA
TATTCCGGGGCCGGACTTCCCGACCGCCGCGATCATCAACGGTCGTCGTGGTATCGAAGAAGCCTACCGTACCGGTCGT
GGCAAAGTGTACATTCGCGCCCGCGCGGAAGTTGAAGCTGACGCGAAAACGGGCCGTGAAACCATCATCGTCCATGAAA
TTCCCTATCAGGTGAACAAAGCGCGCCTGATCGAGAAAATCGCCGAGCTGGTGAAAGATAAACGCGTGGAAGGCATCAG
CGCGCTGCGTGACGAATCCGATAAAGACGGGATGCGCATCGTGATTGAAGTGAAACGCGATGCGGTGGGTGAGGTGGTG
CTTAATAATCTCTACTCCCAGACCCAGCTACAGGTTTCCTTCGGTATTAACATGGTGGCGCTGCATCATGGCCAGCCGA
AGATCATGAACCTGAAAGATATTATTTCAGCGTTCGTGCGCCACCGCCGTGAAGTGGTGACGCGTCGGACTATTTTTGA
ACTGCGTAAAGCCCGTGACCGCGCGCATATCCTTGAAGCTCTGGCGATTGCGCTGGCCAACATCGATCCGATTATCGAA
CTGATTCGCCGTGCGCCAACGCCGGCGGAAGCGAAAGCGGCGCTGATTTCGCGTCCGTGGGATCTGGGCAACGTTGCTG
CGATGCTGGAGCGCGCCGGTGACGACGCCGCGCGTCCGGAATGGCTGGAGCCAGAATTTGGCGTGCGTGACGGTCAGTA
CTACCTGACTGAACAGCAGGCGCAGGCGATTCTGGATCTGCGTTTGCAGAAACTGACCGGCCTGGAGCATGAAAAACTG
CTCGACGAATACAAAGAGTTGCTGGAGCAGATTGCTGAACTGCTGCACATTCTGGGCAGCGCCGATCGCCTGATGGAAG
TGATTCGCGAAGAGATGGAGTTAATTCGCGATCAGTTCGGCGATGAGCGTCGTACCGAAATCACCGCCAACAGCGCCGA
TATTAATATCGAAGATCTGATTAGCCAGGAAGATGTTGTCGTGACGCTGTCTCACCAGGGTTACGTCAAATATCAACCG
CTGACAGATTACGAAGCGCAACGTCGTGGTGGGAAAGGTAAATCTGCCGCGCGTATTAAAGAAGAAGACTTTATCGACC
GTCTGCTGGTGGCCAACACCCATGACACCATCCTCTGCTTCTCCAGCCGGGGCCGTCTGTACTGGATGAAGGTCTATCA
GTTGCCGGAAGCCAGCCGTGGCGCGCGCGGTCGTCCGATCGTTAACCTGCTGCCGCTGGAAGCCAACGAACGTATCACC
GCGATTCTGCCGGTTCGTGAATACGAAGAGGGCGTCAACGTCTTTATGGCGACCGCCAGCGGTACCGTGAAGAAAACGG
CGCTGACCGAATTCAGCCGTCCGCGTTCCGCCGGTATTATCGCGGTGAACCTCAACGACGGCGACGAGCTGATTGGCGT
TGACCTGACTTCTGGTTCTGACGAAGTCATGCTGTTCTCGGCCGCGGGTAAAGTGGTGCGTTTCAAAGAAGACGCCGTC
CGTGCGATGGGGCGTACCGCGACCGGTGTGCGCGGTATTAAGCTGGCGGGAGACGATAAAGTAGTTTCTCTGATCATCC
CACGCGGCGAAGGCGCTATTCTGACCGTAACGCAAAACGGCTACGGGAAGCGTACCGCAGCGGACGAGTACCCGACCAA
GTCTCGTGCGACGCAGGGCGTTATCTCTATCAAAGTGACCGAGCGCAACGGTTCCGTTGTCGGTGCGGTACAGGTAGAC
GATTGCGACCAGATCATGATGATCACGGATGCCGGTACTCTGGTGCGTACCCGAGTGTCTGAGATCAGCGTAGTGGGAC
GTAATACCCAGGGCGTTATCCTTATCCGCACGGCGGAAGACGAAAACGTGGTGGGTCTGCAACGCGTTGCTGAACCGGT
AGATGACGAAGAACTCGACGCTATCGACGGCAGCGTGGCGGAAGGGGATGAGGATATCGCCCCGGAAGCGGAAAACGAT
GACGACGTTGCGGATGACGCTGACGAGTAA
>gyrA_Bovine_33
ATGAGCGACCTTGCGAGAGAAATTACACCGGTCAACATTGAGGAAGAGCTGAAGAGCTCCTATCTGGATTATGCGATGT
CGGTCATTGTTGGCCGTGCGCTGCCGGATGTCCGAGATGGCCTGAAGCCGGTACACCGTCGCGTACTTTACGCCATGAA
CGTATTGGGCAATGACTGGAACAAAGCCTATAAAAAATCTGCCCGTGTCGTTGGTGACGTAATCGGTAAATACCATCCC
CACGGCGATTTCGCAGTGTATGACACCATCGTTCGTATGGCGCAGCCATTCTCGCTGCGTTACATGCTGGTGGATGGTC
AGGGTAACTTCGGTTCTATTGACGGCGACTCCGCGGCGGCAATGCGTTATACGGAGATCCGTCTGGCGAAAATCGCCCA
CGAACTGATGGCCGATCTCGAAAAAGAGACGGTGGATTTCGTGGATAACTATGACGGTACGGAAAAAATTCCGGACGTC
ATGCCGACCAAAATTCCGAATCTGCTGGTGAACGGTTCTTCCGGTATCGCAGTAGGTATGGCGACGAATATCCCGCCGC
ACAACCTGACGGAAGTGATTAACGGCTGCCTGGCGTATATCGACAACGAAGACATCAGCATTGAAGGGCTGATGGAACA
TATTCCGGGGCCGGACTTCCCGACCGCCGCGATCATCAACGGTCGTCGTGGTATCGAAGAAGCCTACCGTACCGGTCGT
GGCAAAGTGTACATTCGCGCCCGCGCGGAAGTTGAAGCTGACGCGAAAACGGGCCGTGAAACCATCATCGTCCATGAAA
TTCCCTATCAGGTGAACAAAGCGCGCCTGATCGAGAAAATCGCCGAGCTGGTGAAAGATAAACGCGTGGAAGGCATCAG
CGCGCTGCGTGACGAATCCGATAAAGACGGGATGCGCATCGTGATTGAAGTGAAACGCGATGCGGTGGGTGAGGTGGTG
CTTAATAATCTCTACTCCCAGACCCAGCTACAGGTTTCCTTCGGTATTAACATGGTGGCGCTGCATCATGGCCAGCCGA
AGATCATGAACCTGAAAGATATTATTTCAGCGTTCGTGCGCCACCGCCGTGAAGTGGTGACGCGTCGGACTATTTTTGA
ACTGCGTAAAGCCCGTGACCGCGCGCATATCCTTGAAGCTCTGGCGATTGCGCTGGCCAACATCGATCCGATTATCGAA
CTGATTCGCCGTGCGCCAACGCCGGCGGAAGCGAAAGCGGCGCTGATTTCGCGTCCGTGGGATCTGGGCAACGTTGCTG
CGATGCTGGAGCGCGCCGGTGACGACGCCGCGCGTCCGGAATGGCTGGAGCCAGAATTTGGCGTGCGTGACGGTCAGTA
CTACCTGACTGAACAGCAGGCGCAGGCGATTCTGGATCTGCGTTTGCAGAAACTGACCGGCCTGGAGCATGAAAAACTG
CTCGACGAATACAAAGAGTTGCTGGAGCAGATTGCTGAACTGCTGCACATTCTGGGCAGCGCCGATCGCCTGATGGAAG
TGATTCGCGAAGAGATGGAGTTAATTCGCGATCAGTTCGGCGATGAGCGTCGTACCGAAATCACCGCCAACAGCGCCGA
TATTAATATCGAAGATCTGATTAGCCAGGAAGATGTTGTCGTGACGCTGTCTCACCAGGGTTACGTCAAATATCAACCG
CTGACAGATTACGAAGCGCAACGTCGTGGTGGGAAAGGTAAATCTGCCGCGCGTATTAAAGAAGAAGACTTTATCGACC
GTCTGCTGGTGGCCAACACCCATGACACCATCCTCTGCTTCTCCAGCCGGGGCCGTCTGTACTGGATGAAGGTCTATCA
GTTGCCGGAAGCCAGCCGTGGCGCGCGCGGTCGTCCGATCGTTAACCTGCTGCCGCTGGAAGCCAACGAACGTATCACC
GCGATTCTGCCGGTTCGTGAATACGAAGAGGGCGTCAACGTCTTTATGGCGACCGCCAGCGGTACCGTGAAGAAAACGG
CGCTGACCGAATTCAGCCGTCCGCGTTCCGCCGGTATTATCGCGGTGAACCTCAACGACGGCGACGAGCTGATTGGCGT
TGACCTGACTTCTGGTTCTGACGAAGTCATGCTGTTCTCGGCCGCGGGTAAAGTGGTGCGTTTCAAAGAAGACGCCGTC
CGTGCGATGGGGCGTACCGCGACCGGTGTGCGCGGTATTAAGCTGGCGGGAGACGATAAAGTAGTTTCTCTGATCATCC
CACGCGGCGAAGGCGCTATTCTGACCGTAACGCAAAACGGCTACGGGAAGCGTACCGCAGCGGACGAGTACCCGACCAA
GTCTCGTGCGACGCAGGGCGTTATCTCTATCAAAGTGACCGAGCGCAACGGTTCCGTTGTCGGTGCGGTACAGGTAGAC
GATTGCGACCAGATCATGATGATCACGGATGCCGGTACTCTGGTGCGTACCCGAGTGTCTGAGATCAGCGTAGTGGGAC
GTAATACCCAGGGCGTTATCCTTATCCGCACGGCGGAAGACGAAAACGTGGTGGGTCTGCAACGCGTTGCTGAACCGGT
AGATGACGAAGAACTCGACGCTATCGACGGCAGCGTGGCGGAAGGGGATGAGGATATCGCCCCGGAAGCGGAAAACGAT
GACGACGTTGCGGATGACGCTGACGAGTAA
>gyrA_Bovine_34
ATGAGCGACCTTGCGAGAGAAATTACACCGGTCAACATTGAGGAAGAGCTGAAGAGCTCCTATCTGGATTATGCGATGT
CGGTCATTGTTGGCCGTGCGCTGCCGGATGTCCGAGATGGCCTGAAGCCGGTACACCGTCGCGTACTTTACGCCATGAA
CGTATTGGGCAATGACTGGAACAAAGCCTATAAAAAATCTGCCCGTGTCGTTGGTGACGTAATCGGTAAATACCATCCC
CACGGCGATTTCGCAGTGTATGACACCATCGTTCGTATGGCGCAGCCATTCTCGCTGCGTTACATGCTGGTGGATGGTC
AGGGTAACTTCGGTTCTATTGACGGCGACTCCGCGGCGGCAATGCGTTATACGGAGATCCGTCTGGCGAAAATCGCCCA
CGAACTGATGGCCGATCTCGAAAAAGAGACGGTGGATTTCGTGGATAACTATGACGGTACGGAAAAAATTCCGGACGTC
ATGCCGACCAAAATTCCGAATCTGCTGGTGAACGGTTCTTCCGGTATCGCAGTAGGTATGGCGACGAATATCCCGCCGC
ACAACCTGACGGAAGTGATTAACGGCTGCCTGGCGTATATCGACAACGAAGACATCAGCATTGAAGGGCTGATGGAACA
TATTCCGGGGCCGGACTTCCCGACCGCCGCGATCATCAACGGTCGTCGTGGTATCGAAGAAGCCTACCGTACCGGTCGT
GGCAAAGTGTACATTCGCGCCCGCGCGGAAGTTGAAGCTGACGCGAAAACGGGCCGTGAAACCATCATCGTCCATGAAA
TTCCCTATCAGGTGAACAAAGCGCGCCTGATCGAGAAAATCGCCGAGCTGGTGAAAGATAAACGCGTGGAAGGCATCAG
CGCGCTGCGTGACGAATCCGATAAAGACGGGATGCGCATCGTGATTGAAGTGAAACGCGATGCGGTGGGTGAGGTGGTG
CTTAATAATCTCTACTCCCAGACCCAGCTACAGGTTTCCTTCGGTATTAACATGGTGGCGCTGCATCATGGCCAGCCGA
AGATCATGAACCTGAAAGATATTATTTCAGCGTTCGTGCGCCACCGCCGTGAAGTGGTGACGCGTCGGACTATTTTTGA
ACTGCGTAAAGCCCGTGACCGCGCGCATATCCTTGAAGCTCTGGCGATTGCGCTGGCCAACATCGATCCGATTATCGAA
CTGATTCGCCGTGCGCCAACGCCGGCGGAAGCGAAAGCGGCGCTGATTTCGCGTCCGTGGGATCTGGGCAACGTTGCTG
CGATGCTGGAGCGCGCCGGTGACGACGCCGCGCGTCCGGAATGGCTGGAGCCAGAATTTGGCGTGCGTGACGGTCAGTA
CTACCTGACTGAACAGCAGGCGCAGGCGATTCTGGATCTGCGTTTGCAGAAACTGACCGGCCTGGAGCATGAAAAACTG
CTCGACGAATACAAAGAGTTGCTGGAGCAGATTGCTGAACTGCTGCACATTCTGGGCAGCGCCGATCGCCTGATGGAAG
TGATTCGCGAAGAGATGGAGTTAATTCGCGATCAGTTCGGCGATGAGCGTCGTACCGAAATCACCGCCAACAGCGCCGA
TATTAATATCGAAGATCTGATTAGCCAGGAAGATGTTGTCGTGACGCTGTCTCACCAGGGTTACGTCAAATATCAACCG
CTGACAGATTACGAAGCGCAACGTCGTGGTGGGAAAGGTAAATCTGCCGCGCGTATTAAAGAAGAAGACTTTATCGACC
GTCTGCTGGTGGCCAACACCCATGACACCATCCTCTGCTTCTCCAGCCGGGGCCGTCTGTACTGGATGAAGGTCTATCA
GTTGCCGGAAGCCAGCCGTGGCGCGCGCGGTCGTCCGATCGTTAACCTGCTGCCGCTGGAAGCCAACGAACGTATCACC
GCGATTCTGCCGGTTCGTGAATACGAAGAGGGCGTCAACGTCTTTATGGCGACCGCCAGCGGTACCGTGAAGAAAACGG
CGCTGACCGAATTCAGCCGTCCGCGTTCCGCCGGTATTATCGCGGTGAACCTCAACGACGGCGACGAGCTGATTGGCGT
TGACCTGACTTCTGGTTCTGACGAAGTCATGCTGTTCTCGGCCGCGGGTAAAGTGGTGCGTTTCAAAGAAGACGCCGTC
CGTGCGATGGGGCGTACCGCGACCGGTGTGCGCGGTATTAAGCTGGCGGGAGACGATAAAGTAGTTTCTCTGATCATCC
CACGCGGCGAAGGCGCTATTCTGACCGTAACGCAAAACGGCTACGGGAAGCGTACCGCAGCGGACGAGTACCCGACCAA
GTCTCGTGCGACGCAGGGCGTTATCTCTATCAAAGTGACCGAGCGCAACGGTTCCGTTGTCGGTGCGGTACAGGTAGAC
GATTGCGACCAGATCATGATGATCACGGATGCCGGTACTCTGGTGCGTACCCGAGTGTCTGAGATCAGCGTAGTGGGAC
GTAATACCCAGGGCGTTATCCTTATCCGCACGGCGGAAGACGAAAACGTGGTGGGTCTGCAACGCGTTGCTGAACCGGT
AGATGACGAAGAACTCGACGCTATCGACGGCAGCGTGGCGGAAGGGGATGAGGATATCGCCCCGGAAGCGGAAAACGAT
GACGACGTTGCGGATGACGCTGACGAGTAA
>gyrA_Bovine_35
ATGAGCGACCTTGCGAGAGAAATTACACCGGTCAACATTGAGGAAGAGCTGAAGAGCTCCTATCTGGATTATGCGATGT
CGGTCATTGTTGGCCGTGCGCTGCCGGATGTCCGAGATGGCCTGAAGCCGGTACACCGTCGCGTACTTTACGCCATGAA
CGTATTGGGCAATGACTGGAACAAAGCCTATAAAAAATCTGCCCGTGTCGTTGGTGACGTAATCGGTAAATACCATCCC
CACGGCGATTCCGCAGTGTATGACACCATCGTTCGTATGGCGCAGCCATTCTCGCTGCGTTACATGCTGGTGGATGGTC
AGGGTAACTTCGGTTCTATTGACGGCGACTCCGCGGCGGCAATGCGTTATACGGAGATCCGTCTGGCGAAAATCGCCCA
CGAACTGATGGCCGATCTCGAAAAAGAGACGGTGGATTTCGTGGATAACTATGACGGTACGGAAAAAATTCCGGACGTC
ATGCCGACCAAAATTCCGAATCTGCTGGTGAACGGTTCTTCCGGTATCGCAGTAGGTATGGCGACGAATATCCCGCCGC
ACAACCTGACGGAAGTGATTAACGGCTGCCTGGCGTATATCGACAACGAAGACATCAGCATTGAAGGGCTGATGGAACA
TATTCCGGGGCCGGACTTCCCGACCGCCGCGATCATCAACGGTCGTCGTGGTATCGAAGAAGCCTACCGTACCGGTCGT
GGCAAAGTGTACATTCGCGCCCGCGCGGAAGTTGAAGCTGACGCGAAAACGGGCCGTGAAACCATCATCGTCCATGAAA
TTCCCTATCAGGTGAACAAAGCGCGCCTGATCGAGAAAATCGCCGAGCTGGTGAAAGATAAACGCGTGGAAGGCATCAG
CGCGCTGCGTGACGAATCCGATAAAGACGGGATGCGCATCGTGATTGAAGTGAAACGCGATGCGGTGGGTGAGGTGGTG
CTTAATAATCTCTACTCCCAGACCCAGCTACAGGTTTCCTTCGGTATTAACATGGTGGCGCTGCATCATGGCCAGCCGA
AGATCATGAACCTGAAAGATATTATTTCAGCGTTCGTGCGCCACCGCCGTGAAGTGGTGACGCGTCGGACTATTTTTGA
ACTGCGTAAAGCCCGTGACCGCGCGCATATCCTTGAAGCTCTGGCGATTGCGCTGGCCAACATCGATCCGATTATCGAA
CTGATTCGCCGTGCGCCAACGCCGGCGGAAGCGAAAGCGGCGCTGATTTCGCGTCCGTGGGATCTGGGCAACGTTGCTG
CGATGCTGGAGCGCGCCGGTGACGACGCCGCGCGTCCGGAATGGCTGGAGCCAGAATTTGGCGTGCGTGACGGTCAGTA
CTACCTGACTGAACAGCAGGCGCAGGCGATTCTGGATCTGCGTTTGCAGAAACTGACCGGCCTGGAGCATGAAAAACTG
CTCGACGAATACAAAGAGTTGCTGGAGCAGATTGCTGAACTGCTGCACATTCTGGGCAGCGCCGATCGCCTGATGGAAG
TGATTCGCGAAGAGATGGAGTTAATTCGCGATCAGTTCGGCGATGAGCGTCGTACCGAAATCACCGCCAACAGCGCCGA
TATTAATATCGAAGATCTGATTAGCCAGGAAGATGTTGTCGTGACGCTGTCTCACCAGGGTTACGTCAAATATCAACCG
CTGACAGATTACGAAGCGCAACGTCGTGGTGGGAAAGGTAAATCTGCCGCGCGTATTAAAGAAGAAGACTTTATCGACC
GTCTGCTGGTGGCCAACACCCATGACACCATCCTCTGCTTCTCCAGCCGGGGCCGTCTGTACTGGATGAAGGTCTATCA
GTTGCCGGAAGCCAGCCGTGGCGCGCGCGGTCGTCCGATCGTTAACCTGCTGCCGCTGGAAGCCAACGAACGTATCACC
GCGATTCTGCCGGTTCGTGAATACGAAGAGGGCGTCAACGTCTTTATGGCGACCGCCAGCGGTACCGTGAAGAAAACGG
CGCTGACCGAATTCAGCCGTCCGCGTTCCGCCGGTATTATCGCGGTGAACCTCAACGACGGCGACGAGCTGATTGGCGT
TGACCTGACTTCTGGTTCTGACGAAGTCATGCTGTTCTCGGCCGCGGGTAAAGTGGTGCGTTTCAAAGAAGACGCCGTC
CGTGCGATGGGGCGTACCGCGACCGGTGTGCGCGGTATTAAGCTGGCGGGAGACGATAAAGTAGTTTCTCTGATCATCC
CACGCGGCGAAGGCGCTATTCTGACCGTAACGCAAAACGGCTACGGGAAGCGTACCGCAGCGGACGAGTACCCGACCAA
GTCTCGTGCGACGCAGGGCGTTATCTCTATCAAAGTGACCGAGCGCAACGGTTCCGTTGTCGGTGCGGTACAGGTAGAC
GATTGCGACCAGATCATGATGATCACGGATGCCGGTACTCTGGTGCGTACCCGAGTGTCTGAGATCAGCGTAGTGGGAC
GTAATACCCAGGGCGTTATCCTTATCCGCACGGCGGAAGACGAAAACGTGGTGGGTCTGCAACGCGTTGCTGAACCGGT
AGATGACGAAGAACTCGACGCTATCGACGGCAGCGTGGCGGAAGGGGATGAGGATATCGCCCCGGAAGCGGAAAACGAT
GACGACGTTGCGGATGACGCTGACGAGTAA
>gyrA_Bovine_36
ATGAGCGACCTTGCGAGAGAAATTACACCGGTCAACATTGAGGAAGAGCTGAAGAGCTCCTATCTGGATTATGCGATGT
CGGTCATTGTTGGCCGTGCGCTGCCGGATGTCCGAGATGGCCTGAAGCCGGTACACCGTCGCGTACTTTACGCCATGAA
CGTATTGGGCAATGACTGGAACAAAGCCTATAAAAAATCTGCCCGTGTCGTTGGTGACGTAATCGGTAAATACCATCCC
CACGGCGATTCCGCAGTGTATGACACCATCGTTCGTATGGCGCAGCCATTCTCGCTGCGTTACATGCTGGTGGATGGTC
AGGGTAACTTCGGTTCTATTGACGGCGACTCCGCGGCGGCAATGCGTTATACGGAGATCCGTCTGGCGAAAATCGCCCA
CGAACTGATGGCCGATCTCGAAAAAGAGACGGTGGATTTCGTGGATAACTATGACGGTACGGAAAAAATTCCGGACGTC
ATGCCGACCAAAATTCCGAATCTGCTGGTGAACGGTTCTTCCGGTATCGCAGTAGGTATGGCGACGAATATCCCGCCGC
ACAACCTGACGGAAGTGATTAATGGCTGCCTGGCGTATATCGACAACGAAGACATCAGCATTGAAGGGCTGATGGAACA
TATTCCGGGTCCGGACTTCCCGACCGCCGCGATCATCAACGGTCGTCGTGGTATCGAAGAAGCCTACCGTACCGGTCGT
GGCAAAGTGTACATCCGCGCCCGCGCGGAAGTTGAAGCTGACGCCAAAACGGGCCGTGAAACCATCATCGTCCATGAAA
TTCCCTATCAGGTGAACAAAGCGCGCCTGATCGAGAAAATCGCCGAGCTGGTGAAAGATAAACGCGTGGAAGGCATCAG
CGCGCTGCGTGACGAATCCGACAAAGACGGTATGCGCATCGTGATTGAAGTAAAACGCGATGCGGTGGGCGAGGTGGTG
CTTAATAATCTCTACTCCCAGACCCAGCTACAGGTTTCCTTCGGTATTAACATGGTGGCGCTGCATCACGGCCAGCCGA
AGATCATGAACCTGAAAGACATCATTTCAGCGTTCGTGCGCCACCGCCGTGAAGTGGTGACGCGTCGGACTATTTTTGA
ACTGCGTAAAGCCCGTGACCGCGCGCATATCCTTGAAGCTCTGGCGATTGCGCTAGCTAACATCGACCCGATTATCGAA
CTGATTCGCCGCGCGCCAACGCCGGCAGAAGCGAAAGCGGCGCTGATTTCGCGTCCGTGGGATCTGGGTAACGTTGCTG
CGATGCTGGAGCGCGCCGGTGATGACGCCGCGCGTCCGGAATGGCTGGAGCCAGAATTTGGCGTGCGTGACGGTCAGTA
CTACCTGACTGAACAGCAGGCGCAGGCGATTCTGGATCTGCGTTTGCAGAAACTGACCGGCCTGGAGCATGAAAAACTG
CTCGACGAATACAAAGAGTTGTTGGAGCAGATTGCTGAACTGCTGCACATTCTGGGCAGCGCCGATCGCCTGATGGAAG
TGATCCGCGAAGAGATGGAGTTAATTCGCGATCAGTTCGGCGATGAGCGTCGTACCGAAATCACCGCCAACAGCGCCGA
TATTAATATCGAAGATCTGATTAGCCAGGAAGATGTTGTCGTGACGCTGTCTCACCAGGGTTACGTCAAGTATCAACCG
CTGACGGATTACGAAGCGCAACGTCGTGGTGGGAAAGGTAAATCTGCCGCGCGTATTAAAGAAGAAGACTTTATCGACC
GCCTGCTGGTGGCCAACACCCATGACACCATCCTCTGCTTCTCCAGCCGGGGCCGTCTGTACTGGATGAAGGTCTATCA
GTTGCCGGAAGCCAGTCGTGGCGCGCGCGGTCGTCCGATCGTCAACCTGCTGCCGCTGGAAGCCAACGAACGTATCACC
GCGATTCTGCCGGTTCGTGAGTACGAAGAAGGCGTCAACGTCTTTATGGCGACCGCCAGCGGTACCGTGAAGAAAACGG
CGTTGACCGAATTCAGCCGTCCGCGTTCCGCCGGTATTATCGCGGTGAACCTCAACGACGGCGACGAGCTGATTGGCGT
TGACCTGACTTCTGGTTCTGACGAAGTCATGCTGTTCTCGGCCGCGGGTAAAGTGGTGCGCTTCAAAGAAGACGCCGTC
CGTGCGATGGGGCGTACCGCGACCGGTGTGCGCGGTATTAAGCTGGCGGGAGACGATAAAGTCGTCTCTCTGATCATCC
CACGCGGCGAAGGGGCAATCCTGACCGTCACGCAGAATGGTTACGGCAAACGCACCGCAGCTGAAGAGTATCCAACCAA
GTCGCGTGCGACGCAGGGCGTTATCTCTATCAAAGTCACCGAGCGCAACGGTTCCGTTGTTGGCGCGGTACAGGTGGAC
GATTGCGACCAGATCATGATGATCACGGATGCCGGTACTCTGGTGCGTACCCGTGTGTCCGAGATCAGCGTAGTGGGAC
GTAATACCCAGGGCGTTATCCTTATCCGCACGGCGGAAGATGAAAACGTGGTGGGTCTACAACGCGTTGCTGAACCGGT
AGATGACGAAGAACTCGACGCTATCGACGGCAGCGTGGCGGAAGGGGATGAGGATATCGCCCCGGAAGCGGAAAGCGAT
GACGACGTTGCGGATGACGCTGACGAGTAA
>gyrA_Bovine_37
ATGAGCGACCTTGCGAGAGAAATTACACCGGTCAACATTGAGGAAGAGCTGAAGAGCTCCTATCTGGATTATGCGATGT
CGGTCATTGTTGGCCGTGCGCTGCCGGATGTCCGAGATGGCCTGAAGCCGGTACACCGTCGCGTACTTTACGCCATGAA
CGTATTGGGCAATGACTGGAACAAAGCCTATAAAAAATCTGCCCGTGTCGTTGGTGACGTAATCGGTAAATACCATCCC
CACGGCGATTCCGCAGTGTATGACACCATCGTTCGTATGGCGCAGCCATTCTCGCTGCGTTACATGCTGGTGGATGGTC
AGGGTAACTTCGGTTCTATTGACGGCGACTCCGCGGCGGCAATGCGTTATACGGAGATCCGTCTGGCGAAAATCGCCCA
CGAACTGATGGCCGATCTCGAAAAAGAGACGGTGGATTTCGTGGATAACTATGACGGTACGGAAAAAATTCCGGACGTC
ATGCCGACCAAAATTCCGAATCTGCTGGTGAACGGTTCTTCCGGTATCGCAGTAGGTATGGCGACGAATATCCCGCCGC
ACAACCTGACGGAAGTGATTAATGGCTGCCTGGCGTATATCGACAACGAAGACATCAGCATTGAAGGGCTGATGGAACA
TATTCCGGGTCCGGACTTCCCGACCGCCGCGATCATCAACGGTCGTCGTGGTATCGAAGAAGCCTACCGTACCGGTCGT
GGCAAAGTGTACATCCGCGCCCGCGCGGAAGTTGAAGCTGACGCCAAAACGGGCCGTGAAACCATCATCGTCCATGAAA
TTCCCTATCAGGTGAACAAAGCGCGCCTGATCGAGAAAATCGCCGAGCTGGTGAAAGATAAACGCGTGGAAGGCATCAG
CGCGCTGCGTGACGAATCCGACAAAGACGGTATGCGCATCGTGATTGAAGTAAAACGCGATGCGGTGGGCGAGGTGGTG
CTTAATAATCTCTACTCCCAGACCCAGCTACAGGTTTCCTTCGGTATTAACATGGTGGCGCTGCATCACGGCCAGCCGA
AGATCATGAACCTGAAAGACATCATTTCAGCGTTCGTGCGCCACCGCCGTGAAGTGGTGACGCGTCGGACTATTTTTGA
ACTGCGTAAAGCCCGTGACCGCGCGCATATCCTTGAAGCTCTGGCGATTGCGCTAGCTAACATCGACCCGATTATCGAA
CTGATTCGCCGCGCGCCAACGCCGGCAGAAGCGAAAGCGGCGCTGATTTCGCGTCCGTGGGATCTGGGTAACGTTGCTG
CGATGCTGGAGCGCGCCGGTGATGACGCCGCGCGTCCGGAATGGCTGGAGCCAGAATTTGGCGTGCGTGACGGTCAGTA
CTACCTGACTGAACAGCAGGCGCAGGCGATTCTGGATCTGCGTTTGCAGAAACTGACCGGCCTGGAGCATGAAAAACTG
CTCGACGAATACAAAGAGTTGTTGGAGCAGATTGCTGAACTGCTGCACATTCTGGGCAGCGCCGATCGCCTGATGGAAG
TGATCCGCGAAGAGATGGAGTTAATTCGCGATCAGTTCGGCGATGAGCGTCGTACCGAAATCACCGCCAACAGCGCCGA
TATTAATATCGAAGATCTGATTAGCCAGGAAGATGTTGTCGTGACGCTGTCTCACCAGGGTTACGTCAAGTATCAACCG
CTGACGGATTACGAAGCGCAACGTCGTGGTGGGAAAGGTAAATCTGCCGCGCGTATTAAAGAAGAAGACTTTATCGACC
GCCTGCTGGTGGCCAACACCCATGACACCATCCTCTGCTTCTCCAGCCGGGGCCGTCTGTACTGGATGAAGGTCTATCA
GTTGCCGGAAGCCAGTCGTGGCGCGCGCGGTCGTCCGATCGTCAACCTGCTGCCGCTGGAAGCCAACGAACGTATCACC
GCGATTCTGCCGGTTCGTGAGTACGAAGAAGGCGTCAACGTCTTTATGGCGACCGCCAGCGGTACCGTGAAGAAAACGG
CGTTGACCGAATTCAGCCGTCCGCGTTCCGCCGGTATTATCGCGGTGAACCTCAACGACGGCGACGAGCTGATTGGCGT
TGACCTGACTTCTGGTTCTGACGAAGTCATGCTGTTCTCGGCCGCGGGTAAAGTGGTGCGCTTCAAAGAAGACGCCGTC
CGTGCGATGGGGCGTACCGCGACCGGTGTGCGCGGTATTAAGCTGGCGGGAGACGATAAAGTCGTCTCTCTGATCATCC
CACGCGGCGAAGGGGCAATCCTGACCGTCACGCAGAATGGTTACGGCAAACGCACCGCAGCTGAAGAGTATCCAACCAA
GTCGCGTGCGACGCAGGGCGTTATCTCTATCAAAGTCACCGAGCGCAACGGTTCCGTTGTTGGCGCGGTACAGGTGGAC
GATTGCGACCAGATCATGATGATCACGGATGCCGGTACTCTGGTGCGTACCCGTGTGTCCGAGATCAGCGTAGTGGGAC
GTAATACCCAGGGCGTTATCCTTATCCGCACGGCGGAAGATGAAAACGTGGTGGGTCTACAACGCGTTGCTGAACCGGT
AGATGACGAAGAACTCGACGCTATCGACGGCAGCGTGGCGGAAGGGGATGAGGATATCGCCCCGGAAGCGGAAAGCGAT
GACGACGTTGCGGATGACGCTGACGAGTAA
>gyrA_Bovine_38
ATGAGCGACCTTGCGAGAGAAATTACACCGGTCAACATTGAGGAAGAGCTGAAGAGCTCCTATCTGGATTATGCGATGT
CGGTCATTGTTGGCCGTGCGCTGCCGGATGTCCGAGATGGCCTGAAGCCGGTACACCGTCGCGTACTTTACGCCATGAA
CGTATTGGGCAATGACTGGAACAAAGCCTATAAAAAATCTGCCCGTGTCGTTGGTGACGTAATCGGTAAATACCATCCC
CACGGCGATTCCGCAGTGTATGACACCATCGTTCGTATGGCGCAGCCATTCTCGCTGCGTTACATGCTGGTGGATGGTC
AGGGTAACTTCGGTTCTATTGACGGCGACTCCGCGGCGGCAATGCGTTATACGGAGATCCGTCTGGCGAAAATCGCCCA
CGAACTGATGGCCGATCTCGAAAAAGAGACGGTGGATTTCGTGGATAACTATGACGGTACGGAAAAAATTCCGGACGTC
ATGCCGACCAAAATTCCGAATCTGCTGGTGAACGGTTCTTCCGGTATCGCAGTAGGTATGGCGACGAATATCCCGCCGC
ACAACCTGACGGAAGTGATTAACGGCTGCCTGGCGTATATCGACAACGAAGACATCAGCATTGAAGGGCTGATGGAACA
TATTCCGGGGCCGGACTTCCCGACCGCCGCGATCATCAACGGTCGTCGTGGTATCGAAGAAGCCTACCGTACCGGTCGT
GGCAAAGTGTACATTCGCGCCCGCGCGGAAGTTGAAGCTGACGCGAAAACGGGCCGTGAAACCATCATCGTCCATGAAA
TTCCCTATCAGGTGAACAAAGCGCGCCTGATCGAGAAAATCGCCGAGCTGGTGAAAGATAAACGCGTGGAAGGCATCAG
CGCGCTGCGTGACGAATCCGATAAAGACGGGATGCGCATCGTGATTGAAGTGAAACGCGATGCGGTGGGTGAGGTGGTG
CTTAATAATCTCTACTCCCAGACCCAGCTACAGGTTTCCTTCGGTATTAACATGGTGGCGCTGCATCATGGCCAGCCGA
AGATCATGAACCTGAAAGATATTATTTCAGCGTTCGTGCGCCACCGCCGTGAAGTGGTGACGCGTCGGACTATTTTTGA
ACTGCGTAAAGCCCGTGACCGCGCGCATATCCTTGAAGCTCTGGCGATTGCGCTGGCCAACATCGATCCGATTATCGAA
CTGATTCGCCGTGCGCCAACGCCGGCGGAAGCGAAAGCGGCGCTGATTTCGCGTCCGTGGGATCTGGGCAACGTTGCTG
CGATGCTGGAGCGCGCCGGTGACGACGCCGCGCGTCCGGAATGGCTGGAGCCAGAATTTGGCGTGCGTGACGGTCAGTA
CTACCTGACTGAACAGCAGGCGCAGGCGATTCTGGATCTGCGTTTGCAGAAACTGACCGGCCTGGAGCATGAAAAACTG
CTCGACGAATACAAAGAGTTGCTGGAGCAGATTGCTGAACTGCTGCACATTCTGGGCAGCGCCGATCGCCTGATGGAAG
TGATTCGCGAAGAGATGGAGTTAATTCGCGATCAGTTCGGCGATGAGCGTCGTACCGAAATCACCGCCAACAGCGCCGA
TATTAATATCGAAGATCTGATTAGCCAGGAAGATGTTGTCGTGACGCTGTCTCACCAGGGTTACGTCAAATATCAACCG
CTGACAGATTACGAAGCGCAACGTCGTGGTGGGAAAGGTAAATCTGCCGCGCGTATTAAAGAAGAAGACTTTATCGACC
GTCTGCTGGTGGCCAACACCCATGACACCATCCTCTGCTTCTCCAGCCGGGGCCGTCTGTACTGGATGAAGGTCTATCA
GTTGCCGGAAGCCAGCCGTGGCGCGCGCGGTCGTCCGATCGTTAACCTGCTGCCGCTGGAAGCCAACGAACGTATCACC
GCGATTCTGCCGGTTCGTGAATACGAAGAGGGCGTCAACGTCTTTATGGCGACCGCCAGCGGTACCGTGAAGAAAACGG
CGCTGACCGAATTCAGCCGTCCGCGTTCCGCCGGTATTATCGCGGTGAACCTCAACGACGGCGACGAGCTGATTGGCGT
TGACCTGACTTCTGGTTCTGACGAAGTCATGCTGTTCTCGGCCGCGGGTAAAGTGGTGCGTTTCAAAGAAGACGCCGTC
CGTGCGATGGGGCGTACCGCGACCGGTGTGCGCGGTATTAAGCTGGCGGGAGACGATAAAGTAGTTTCTCTGATCATCC
CACGCGGCGAAGGCGCTATTCTGACCGTAACGCAAAACGGCTACGGGAAGCGTACCGCAGCGGACGAGTACCCGACCAA
GTCTCGTGCGACGCAGGGCGTTATCTCTATCAAAGTGACCGAGCGCAACGGTTCCGTTGTCGGTGCGGTACAGGTAGAC
GATTGCGACCAGATCATGATGATCACGGATGCCGGTACTCTGGTGCGTACCCGAGTGTCTGAGATCAGCGTAGTGGGAC
GTAATACCCAGGGCGTTATCCTTATCCGCACGGCGGAAGACGAAAACGTGGTGGGTCTGCAACGCGTTGCTGAACCGGT
AGATGACGAAGAACTCGACGCTATCGACGGCAGCGTGGCGGAAGGGGATGAGGATATCGCCCCGGAAGCGGAAAACGAT
GACGACGTTGCGGATGACGCTGACGAGTAA
>gyrA_Bovine_39
ATGAGCGACCTTGCGAGAGAAATTACACCGGTCAACATTGAGGAAGAGCTGAAGAGCTCCTATCTGGATTATGCGATGT
CGGTCATTGTTGGCCGTGCGCTGCCGGATGTCCGAGATGGCCTGAAGCCGGTACACCGTCGCGTACTTTACGCCATGAA
CGTATTGGGCAATGACTGGAACAAAGCCTATAAAAAATCTGCCCGTGTCGTTGGTGACGTAATCGGTAAATACCATCCC
CACGGCGATTTCGCAGTGTATGACACCATCGTTCGTATGGCGCAGCCATTCTCGCTGCGTTACATGCTGGTGGATGGTC
AGGGTAACTTCGGTTCTATTGACGGCGACTCCGCGGCGGCAATGCGTTATACGGAGATCCGTCTGGCGAAAATCGCCCA
CGAACTGATGGCCGATCTCGAAAAAGAGACGGTGGATTTCGTGGATAACTATGACGGTACGGAAAAAATTCCGGACGTC
ATGCCGACCAAAATTCCGAATCTGCTGGTGAACGGTTCTTCCGGTATCGCAGTAGGTATGGCGACGAATATCCCGCCGC
ACAACCTGACGGAAGTGATTAACGGCTGCCTGGCGTATATCGACAACGAAGACATCAGCATTGAAGGGCTGATGGAACA
TATTCCGGGGCCGGACTTCCCGACCGCCGCGATCATCAACGGTCGTCGTGGTATCGAAGAAGCCTACCGTACCGGTCGT
GGCAAAGTGTACATTCGCGCCCGCGCGGAAGTTGAAGCTGACGCGAAAACGGGCCGTGAAACCATCATCGTCCATGAAA
TTCCCTATCAGGTGAACAAAGCGCGCCTGATCGAGAAAATCGCCGAGCTGGTGAAAGATAAACGCGTGGAAGGCATCAG
CGCGCTGCGTGACGAATCCGATAAAGACGGGATGCGCATCGTGATTGAAGTGAAACGCGATGCGGTGGGTGAGGTGGTG
CTTAATAATCTCTACTCCCAGACCCAGCTACAGGTTTCCTTCGGTATTAACATGGTGGCGCTGCATCATGGCCAGCCGA
AGATCATGAACCTGAAAGATATTATTTCAGCGTTCGTGCGCCACCGCCGTGAAGTGGTGACGCGTCGGACTATTTTTGA
ACTGCGTAAAGCCCGTGACCGCGCGCATATCCTTGAAGCTCTGGCGATTGCGCTGGCCAACATCGATCCGATTATCGAA
CTGATTCGCCGTGCGCCAACGCCGGCGGAAGCGAAAGCGGCGCTGATTTCGCGTCCGTGGGATCTGGGCAACGTTGCTG
CGATGCTGGAGCGCGCCGGTGACGACGCCGCGCGTCCGGAATGGCTGGAGCCAGAATTTGGCGTGCGTGACGGTCAGTA
CTACCTGACTGAACAGCAGGCGCAGGCGATTCTGGATCTGCGTTTGCAGAAACTGACCGGCCTGGAGCATGAAAAACTG
CTCGACGAATACAAAGAGTTGCTGGAGCAGATTGCTGAACTGCTGCACATTCTGGGCAGCGCCGATCGCCTGATGGAAG
TGATTCGCGAAGAGATGGAGTTAATTCGCGATCAGTTCGGCGATGAGCGTCGTACCGAAATCACCGCCAACAGCGCCGA
TATTAATATCGAAGATCTGATTAGCCAGGAAGATGTTGTCGTGACGCTGTCTCACCAGGGTTACGTCAAATATCAACCG
CTGACAGATTACGAAGCGCAACGTCGTGGTGGGAAAGGTAAATCTGCCGCGCGTATTAAAGAAGAAGACTTTATCGACC
GTCTGCTGGTGGCCAACACCCATGACACCATCCTCTGCTTCTCCAGCCGGGGCCGTCTGTACTGGATGAAGGTCTATCA
GTTGCCGGAAGCCAGCCGTGGCGCGCGCGGTCGTCCGATCGTTAACCTGCTGCCGCTGGAAGCCAACGAACGTATCACC
GCGATTCTGCCGGTTCGTGAATACGAAGAGGGCGTCAACGTCTTTATGGCGACCGCCAGCGGTACCGTGAAGAAAACGG
CGCTGACCGAATTCAGCCGTCCGCGTTCCGCCGGTATTATCGCGGTGAACCTCAACGACGGCGACGAGCTGATTGGCGT
TGACCTGACTTCTGGTTCTGACGAAGTCATGCTGTTCTCGGCCGCGGGTAAAGTGGTGCGTTTCAAAGAAGACGCCGTC
CGTGCGATGGGGCGTACCGCGACCGGTGTGCGCGGTATTAAGCTGGCGGGAGACGATAAAGTAGTTTCTCTGATCATCC
CACGCGGCGAAGGCGCTATTCTGACCGTAACGCAAAACGGCTACGGGAAGCGTACCGCAGCGGACGAGTACCCGACCAA
GTCTCGTGCGACGCAGGGCGTTATCTCTATCAAAGTGACCGAGCGCAACGGTTCCGTTGTCGGTGCGGTACAGGTAGAC
GATTGCGACCAGATCATGATGATCACGGATGCCGGTACTCTGGTGCGTACCCGAGTGTCTGAGATCAGCGTAGTGGGAC
GTAATACCCAGGGCGTTATCCTTATCCGCACGGCGGAAGACGAAAACGTGGTGGGTCTGCAACGCGTTGCTGAACCGGT
AGATGACGAAGAACTCGACGCTATCGACGGCAGCGTGGCGGAAGGGGATGAGGATATCGCCCCGGAAGCGGAAAACGAT
GACGACGTTGCGGATGACGCTGACGAGTAA
>gyrA_Bovine_40
ATGAGCGACCTTGCGAGAGAAATTACACCGGTCAACATTGAGGAAGAGCTGAAGAGCTCCTATCTGGATTATGCGATGT
CGGTCATTGTTGGCCGTGCGCTGCCGGATGTCCGAGATGGCCTGAAGCCGGTACACCGTCGCGTACTTTACGCCATGAA
CGTATTGGGCAATGACTGGAACAAAGCCTATAAAAAATCTGCCCGTGTCGTTGGTGACGTAATCGGTAAATACCATCCC
CACGGCGATTCCGCAGTGTATAACACCATCGTTCGTATGGCGCAGCCATTCTCGCTGCGTTACATGCTGGTGGATGGTC
AGGGTAACTTCGGTTCTATTGACGGCGACTCCGCGGCGGCAATGCGTTATACGGAGATCCGTCTGGCGAAAATCGCCCA
CGAACTGATGGCCGATCTCGAAAAAGAGACGGTGGATTTCGTGGATAACTATGACGGTACGGAAAAAATTCCGGACGTC
ATGCCGACCAAAATTCCGAATCTGCTGGTGAACGGTTCTTCCGGTATCGCAGTAGGTATGGCGACGAATATCCCGCCGC
ACAACCTGACGGAAGTGATTAACGGCTGCCTGGCGTATATCGACAACGAAGACATCAGCATTGAAGGGCTGATGGAACA
TATTCCGGGGCCGGACTTCCCGACCGCCGCGATCATCAACGGTCGTCGTGGTATCGAAGAAGCCTACCGTACCGGTCGT
GGCAAAGTGTACATTCGCGCCCGCGCGGAAGTTGAAGCTGACGCGAAAACGGGCCGTGAAACCATCATCGTCCATGAAA
TTCCCTATCAGGTGAACAAAGCGCGCCTGATCGAGAAAATCGCCGAGCTGGTGAAAGATAAACGCGTGGAAGGCATCAG
CGCGCTGCGTGACGAATCCGATAAAGACGGGATGCGCATCGTGATTGAAGTGAAACGCGATGCGGTGGGTGAGGTGGTG
CTTAATAATCTCTACTCCCAGACCCAGCTACAGGTTTCCTTCGGTATTAACATGGTGGCGCTGCATCATGGCCAGCCGA
AGATCATGAACCTGAAAGATATTATTTCAGCGTTCGTGCGCCACCGCCGTGAAGTGGTGACGCGTCGGACTATTTTTGA
ACTGCGTAAAGCCCGTGACCGCGCGCATATCCTTGAAGCTCTGGCGATTGCGCTGGCCAACATCGATCCGATTATCGAA
CTGATTCGCCGTGCGCCAACGCCGGCGGAAGCGAAAGCGGCGCTGATTTCGCGTCCGTGGGATCTGGGCAACGTTGCTG
CGATGCTGGAGCGCGCCGGTGACGACGCCGCGCGTCCGGAATGGCTGGAGCCAGAATTTGGCGTGCGTGACGGTCAGTA
CTACCTGACTGAACAGCAGGCGCAGGCGATTCTGGATCTGCGTTTGCAGAAACTGACCGGCCTGGAGCATGAAAAACTG
CTCGACGAATACAAAGAGTTGCTGGAGCAGATTGCTGAACTGCTGCACATTCTGGGCAGCGCCGATCGCCTGATGGAAG
TGATTCGCGAAGAGATGGAGTTAATTCGCGATCAGTTCGGCGATGAGCGTCGTACCGAAATCACCGCCAACAGCGCCGA
TATTAATATCGAAGATCTGATTAGCCAGGAAGATGTTGTCGTGACGCTGTCTCACCAGGGTTACGTCAAATATCAACCG
CTGACAGATTACGAAGCGCAACGTCGTGGTGGGAAAGGTAAATCTGCCGCGCGTATTAAAGAAGAAGACTTTATCGACC
GTCTGCTGGTGGCCAACACCCATGACACCATCCTCTGCTTCTCCAGCCGGGGCCGTCTGTACTGGATGAAGGTCTATCA
GTTGCCGGAAGCCAGCCGTGGCGCGCGCGGTCGTCCGATCGTTAACCTGCTGCCGCTGGAAGCCAACGAACGTATCACC
GCGATTCTGCCGGTTCGTGAATACGAAGAGGGCGTCAACGTCTTTATGGCGACCGCCAGCGGTACCGTGAAGAAAACGG
CGCTGACCGAATTCAGCCGTCCGCGTTCCGCCGGTATTATCGCGGTGAACCTCAACGACGGCGACGAGCTGATTGGCGT
TGACCTGACTTCTGGTTCTGACGAAGTCATGCTGTTCTCGGCCGCGGGTAAAGTGGTGCGTTTCAAAGAAGACGCCGTC
CGTGCGATGGGGCGTACCGCGACCGGTGTGCGCGGTATTAAGCTGGCGGGAGACGATAAAGTAGTTTCTCTGATCATCC
CACGCGGCGAAGGCGCTATTCTGACCGTAACGCAAAACGGCTACGGGAAGCGTACCGCAGCGGACGAGTACCCGACCAA
GTCTCGTGCGACGCAGGGCGTTATCTCTATCAAAGTGACCGAGCGCAACGGTTCCGTTGTCGGTGCGGTACAGGTAGAC
GATTGCGACCAGATCATGATGATCACGGATGCCGGTACTCTGGTGCGTACCCGAGTGTCTGAGATCAGCGTAGTGGGAC
GTAATACCCAGGGCGTTATCCTTATCCGCACGGCGGAAGACGAAAACGTGGTGGGTCTGCAACGCGTTGCTGAACCGGT
AGATGACGAAGAACTCGACGCTATCGACGGCAGCGTGGCGGAAGGGGATGAGGATATCGCCCCGGAAGCGGAAAACGAT
GACGACGTTGCGGATGACGCTGACGAGTAA
>gyrA_Bovine_41
ATGAGCGACCTTGCGAGAGAAATTACACCGGTCAACATTGAGGAAGAGCTGAAGAGCTCCTATCTGGATTATGCGATGT
CGGTCATTGTTGGCCGTGCGCTGCCGGATGTCCGAGATGGCCTGAAGCCGGTACACCGTCGCGTACTTTACGCCATGAA
CGTATTGGGCAATGACTGGAACAAAGCCTATAAAAAATCTGCCCGTGTCGTTGGTGACGTAATCGGTAAATACCATCCC
CACGGCGATTCCGCAGTGTATGACACCATCGTTCGTATGGCGCAGCCATTCTCGCTGCGTTACATGCTGGTGGATGGTC
AGGGTAACTTCGGTTCTATTGACGGCGACTCCGCGGCGGCAATGCGTTATACGGAGATCCGTCTGGCGAAAATCGCCCA
CGAACTGATGGCCGATCTCGAAAAAGAGACGGTGGATTTCGTGGATAACTATGACGGTACGGAAAAAATTCCGGACGTC
ATGCCGACCAAAATTCCGAATCTGCTGGTGAACGGTTCTTCCGGTATCGCAGTAGGTATGGCGACGAATATCCCGCCGC
ACAACCTGACGGAAGTGATTAACGGCTGCCTGGCGTATATCGACAACGAAGACATCAGCATTGAAGGGCTGATGGAACA
TATTCCGGGGCCGGACTTCCCGACCGCCGCGATCATCAACGGTCGTCGTGGTATCGAAGAAGCCTACCGTACCGGTCGT
GGCAAAGTGTACATTCGCGCCCGCGCGGAAGTTGAAGCTGACGCGAAAACGGGCCGTGAAACCATCATCGTCCATGAAA
TTCCCTATCAGGTGAACAAAGCGCGCCTGATCGAGAAAATCGCCGAGCTGGTGAAAGATAAACGCGTGGAAGGCATCAG
CGCGCTGCGTGACGAATCCGATAAAGACGGGATGCGCATCGTGATTGAAGTGAAACGCGATGCGGTGGGTGAGGTGGTG
CTTAATAATCTCTACTCCCAGACCCAGCTACAGGTTTCCTTCGGTATTAACATGGTGGCGCTGCATCATGGCCAGCCGA
AGATCATGAACCTGAAAGATATTATTTCAGCGTTCGTGCGCCACCGCCGTGAAGTGGTGACGCGTCGGACTATTTTTGA
ACTGCGTAAAGCCCGTGACCGCGCGCATATCCTTGAAGCTCTGGCGATTGCGCTGGCCAACATCGATCCGATTATCGAA
CTGATTCGCCGTGCGCCAACGCCGGCGGAAGCGAAAGCGGCGCTGATTTCGCGTCCGTGGGATCTGGGCAACGTTGCTG
CGATGCTGGAGCGCGCCGGTGACGACGCCGCGCGTCCGGAATGGCTGGAGCCAGAATTTGGCGTGCGTGACGGTCAGTA
CTACCTGACTGAACAGCAGGCGCAGGCGATTCTGGATCTGCGTTTGCAGAAACTGACCGGCCTGGAGCATGAAAAACTG
CTCGACGAATACAAAGAGTTGCTGGAGCAGATTGCTGAACTGCTGCACATTCTGGGCAGCGCCGATCGCCTGATGGAAG
TGATTCGCGAAGAGATGGAGTTAATTCGCGATCAGTTCGGCGATGAGCGTCGTACCGAAATCACCGCCAACAGCGCCGA
TATTAATATCGAAGATCTGATTAGCCAGGAAGATGTTGTCGTGACGCTGTCTCACCAGGGTTACGTCAAATATCAACCG
CTGACAGATTACGAAGCGCAACGTCGTGGTGGGAAAGGTAAATCTGCCGCGCGTATTAAAGAAGAAGACTTTATCGACC
GTCTGCTGGTGGCCAACACCCATGACACCATCCTCTGCTTCTCCAGCCGGGGCCGTCTGTACTGGATGAAGGTCTATCA
GTTGCCGGAAGCCAGCCGTGGCGCGCGCGGTCGTCCGATCGTTAACCTGCTGCCGCTGGAAGCCAACGAACGTATCACC
GCGATTCTGCCGGTTCGTGAATACGAAGAGGGCGTCAACGTCTTTATGGCGACCGCCAGCGGTACCGTGAAGAAAACGG
CGCTGACCGAATTCAGCCGTCCGCGTTCCGCCGGTATTATCGCGGTGAACCTCAACGACGGCGACGAGCTGATTGGCGT
TGACCTGACTTCTGGTTCTGACGAAGTCATGCTGTTCTCGGCCGCGGGTAAAGTGGTGCGTTTCAAAGAAGACGCCGTC
CGTGCGATGGGGCGTACCGCGACCGGTGTGCGCGGTATTAAGCTGGCGGGAGACGATAAAGTAGTTTCTCTGATCATCC
CACGCGGCGAAGGCGCTATTCTGACCGTAACGCAAAACGGCTACGGGAAGCGTACCGCAGCGGACGAGTACCCGACCAA
GTCTCGTGCGACGCAGGGCGTTATCTCTATCAAAGTGACCGAGCGCAACGGTTCCGTTGTCGGTGCGGTACAGGTAGAC
GATTGCGACCAGATCATGATGATCACGGATGCCGGTACTCTGGTGCGTACCCGAGTGTCTGAGATCAGCGTAGTGGGAC
GTAATACCCAGGGCGTTATCCTTATCCGCACGGCGGAAGACGAAAACGTGGTGGGTCTGCAACGCGTTGCTGAACCGGT
AGATGACGAAGAACTCGACGCTATCGACGGCAGCGTGGCGGAAGGGGATGAGGATATCGCCCCGGAAGCGGAAAACGAT
GACGACGTTGCGGATGACGCTGACGAGTAA
>gyrA_Bovine_42
ATGAGCGACCTTGCGAGAGAAATTACACCGGTCAACATTGAGGAAGAGCTGAAGAGCTCCTATCTGGATTATGCGATGT
CGGTCATTGTTGGCCGTGCGCTGCCGGATGTCCGAGATGGCCTGAAGCCGGTACACCGTCGCGTACTTTACGCCATGAA
CGTATTGGGCAATGACTGGAACAAAGCCTATAAAAAATCTGCCCGTGTCGTTGGTGACGTAATCGGTAAATACCATCCC
CACGGCGATTCCGCAGTGTATGACACCATCGTTCGTATGGCGCAGCCATTCTCGCTGCGTTACATGCTGGTGGATGGTC
AGGGTAACTTCGGTTCTATTGACGGCGACTCCGCGGCGGCAATGCGTTATACGGAGATCCGTCTGGCGAAAATCGCCCA
CGAACTGATGGCCGATCTCGAAAAAGAGACGGTGGATTTCGTGGATAACTATGACGGTACGGAAAAAATTCCGGACGTC
ATGCCGACCAAAATTCCGAATCTGCTGGTGAACGGTTCTTCCGGTATCGCAGTAGGTATGGCGACGAATATCCCGCCGC
ACAACCTGACGGAAGTGATTAACGGCTGCCTGGCGTATATCGACAACGAAGACATCAGCATTGAAGGGCTGATGGAACA
TATTCCGGGGCCGGACTTCCCGACCGCCGCGATCATCAACGGTCGTCGTGGTATCGAAGAAGCCTACCGTACCGGTCGT
GGCAAAGTGTACATTCGCGCCCGCGCGGAAGTTGAAGCTGACGCGAAAACGGGCCGTGAAACCATCATCGTCCATGAAA
TTCCCTATCAGGTGAACAAAGCGCGCCTGATCGAGAAAATCGCCGAGCTGGTGAAAGATAAACGCGTGGAAGGCATCAG
CGCGCTGCGTGACGAATCCGATAAAGACGGGATGCGCATCGTGATTGAAGTGAAACGCGATGCGGTGGGTGAGGTGGTG
CTTAATAATCTCTACTCCCAGACCCAGCTACAGGTTTCCTTCGGTATTAACATGGTGGCGCTGCATCATGGCCAGCCGA
AGATCATGAACCTGAAAGATATTATTTCAGCGTTCGTGCGCCACCGCCGTGAAGTGGTGACGCGTCGGACTATTTTTGA
ACTGCGTAAAGCCCGTGACCGCGCGCATATCCTTGAAGCTCTGGCGATTGCGCTGGCCAACATCGATCCGATTATCGAA
CTGATTCGCCGTGCGCCAACGCCGGCGGAAGCGAAAGCGGCGCTGATTTCGCGTCCGTGGGATCTGGGCAACGTTGCTG
CGATGCTGGAGCGCGCCGGTGACGACGCCGCGCGTCCGGAATGGCTGGAGCCAGAATTTGGCGTGCGTGACGGTCAGTA
CTACCTGACTGAACAGCAGGCGCAGGCGATTCTGGATCTGCGTTTGCAGAAACTGACCGGCCTGGAGCATGAAAAACTG
CTCGACGAATACAAAGAGTTGCTGGAGCAGATTGCTGAACTGCTGCACATTCTGGGCAGCGCCGATCGCCTGATGGAAG
TGATTCGCGAAGAGATGGAGTTAATTCGCGATCAGTTCGGCGATGAGCGTCGTACCGAAATCACCGCCAACAGCGCCGA
TATTAATATCGAAGATCTGATTAGCCAGGAAGATGTTGTCGTGACGCTGTCTCACCAGGGTTACGTCAAATATCAACCG
CTGACAGATTACGAAGCGCAACGTCGTGGTGGGAAAGGTAAATCTGCCGCGCGTATTAAAGAAGAAGACTTTATCGACC
GTCTGCTGGTGGCCAACACCCATGACACCATCCTCTGCTTCTCCAGCCGGGGCCGTCTGTACTGGATGAAGGTCTATCA
GTTGCCGGAAGCCAGCCGTGGCGCGCGCGGTCGTCCGATCGTTAACCTGCTGCCGCTGGAAGCCAACGAACGTATCACC
GCGATTCTGCCGGTTCGTGAATACGAAGAGGGCGTCAACGTCTTTATGGCGACCGCCAGCGGTACCGTGAAGAAAACGG
CGCTGACCGAATTCAGCCGTCCGCGTTCCGCCGGTATTATCGCGGTGAACCTCAACGACGGCGACGAGCTGATTGGCGT
TGACCTGACTTCTGGTTCTGACGAAGTCATGCTGTTCTCGGCCGCGGGTAAAGTGGTGCGTTTCAAAGAAGACGCCGTC
CGTGCGATGGGGCGTACCGCGACCGGTGTGCGCGGTATTAAGCTGGCGGGAGACGATAAAGTAGTTTCTCTGATCATCC
CACGCGGCGAAGGCGCTATTCTGACCGTAACGCAAAACGGCTACGGGAAGCGTACCGCAGCGGACGAGTACCCGACCAA
GTCTCGTGCGACGCAGGGCGTTATCTCTATCAAAGTGACCGAGCGCAACGGTTCCGTTGTCGGTGCGGTACAGGTAGAC
GATTGCGACCAGATCATGATGATCACGGATGCCGGTACTCTGGTGCGTACCCGAGTGTCTGAGATCAGCGTAGTGGGAC
GTAATACCCAGGGCGTTATCCTTATCCGCACGGCGGAAGACGAAAACGTGGTGGGTCTGCAACGCGTTGCTGAACCGGT
AGATGACGAAGAACTCGACGCTATCGACGGCAGCGTGGCGGAAGGGGATGAGGATATCGCCCCGGAAGCGGAAAACGAT
GACGACGTTGCGGATGACGCTGACGAGTAA
>gyrA_Bovine_43
ATGAGCGACCTTGCGAGAGAAATTACACCGGTCAACATTGAGGAAGAGCTGAAGAGCTCCTATCTGGATTATGCGATGT
CGGTCATTGTTGGCCGTGCGCTGCCGGATGTCCGAGATGGCCTGAAGCCGGTACACCGTCGCGTACTTTACGCCATGAA
CGTATTGGGCAATGACTGGAACAAAGCCTATAAAAAATCTGCCCGTGTCGTTGGTGACGTAATCGGTAAATACCATCCC
CACGGCGATTCCGCAGTGTATGACACCATCGTTCGTATGGCGCAGCCATTCTCGCTGCGTTACATGCTGGTGGATGGTC
AGGGTAACTTCGGTTCTATTGACGGCGACTCCGCGGCGGCAATGCGTTATACGGAGATCCGTCTGGCGAAAATCGCCCA
CGAACTGATGGCCGATCTCGAAAAAGAGACGGTGGATTTCGTGGATAACTATGACGGTACGGAAAAAATTCCGGACGTC
ATGCCGACCAAAATTCCGAATCTGCTGGTGAACGGTTCTTCCGGTATCGCAGTAGGTATGGCGACGAATATCCCGCCGC
ACAACCTGACGGAAGTGATTAACGGCTGCCTGGCGTATATCGACAACGAAGACATCAGCATTGAAGGGCTGATGGAACA
TATTCCGGGGCCGGACTTCCCGACCGCCGCGATCATCAACGGTCGTCGTGGTATCGAAGAAGCCTACCGTACCGGTCGT
GGCAAAGTGTACATTCGCGCCCGCGCGGAAGTTGAAGCTGACGCGAAAACGGGCCGTGAAACCATCATCGTCCATGAAA
TTCCCTATCAGGTGAACAAAGCGCGCCTGATCGAGAAAATCGCCGAGCTGGTGAAAGATAAACGCGTGGAAGGCATCAG
CGCGCTGCGTGACGAATCCGATAAAGACGGGATGCGCATCGTGATTGAAGTGAAACGCGATGCGGTGGGTGAGGTGGTG
CTTAATAATCTCTACTCCCAGACCCAGCTACAGGTTTCCTTCGGTATTAACATGGTGGCGCTGCATCATGGCCAGCCGA
AGATCATGAACCTGAAAGATATTATTTCAGCGTTCGTGCGCCACCGCCGTGAAGTGGTGACGCGTCGGACTATTTTTGA
ACTGCGTAAAGCCCGTGACCGCGCGCATATCCTTGAAGCTCTGGCGATTGCGCTGGCCAACATCGATCCGATTATCGAA
CTGATTCGCCGTGCGCCAACGCCGGCGGAAGCGAAAGCGGCGCTGATTTCGCGTCCGTGGGATCTGGGCAACGTTGCTG
CGATGCTGGAGCGCGCCGGTGACGACGCCGCGCGTCCGGAATGGCTGGAGCCAGAATTTGGCGTGCGTGACGGTCAGTA
CTACCTGACTGAACAGCAGGCGCAGGCGATTCTGGATCTGCGTTTGCAGAAACTGACCGGCCTGGAGCATGAAAAACTG
CTCGACGAATACAAAGAGTTGCTGGAGCAGATTGCTGAACTGCTGCACATTCTGGGCAGCGCCGATCGCCTGATGGAAG
TGATTCGCGAAGAGATGGAGTTAATTCGCGATCAGTTCGGCGATGAGCGTCGTACCGAAATCACCGCCAACAGCGCCGA
TATTAATATCGAAGATCTGATTAGCCAGGAAGATGTTGTCGTGACGCTGTCTCACCAGGGTTACGTCAAATATCAACCG
CTGACAGATTACGAAGCGCAACGTCGTGGTGGGAAAGGTAAATCTGCCGCGCGTATTAAAGAAGAAGACTTTATCGACC
GTCTGCTGGTGGCCAACACCCATGACACCATCCTCTGCTTCTCCAGCCGGGGCCGTCTGTACTGGATGAAGGTCTATCA
GTTGCCGGAAGCCAGCCGTGGCGCGCGCGGTCGTCCGATCGTTAACCTGCTGCCGCTGGAAGCCAACGAACGTATCACC
GCGATTCTGCCGGTTCGTGAATACGAAGAGGGCGTCAACGTCTTTATGGCGACCGCCAGCGGTACCGTGAAGAAAACGG
CGCTGACCGAATTCAGCCGTCCGCGTTCCGCCGGTATTATCGCGGTGAACCTCAACGACGGCGACGAGCTGATTGGCGT
TGACCTGACTTCTGGTTCTGACGAAGTCATGCTGTTCTCGGCCGCGGGTAAAGTGGTGCGTTTCAAAGAAGACGCCGTC
CGTGCGATGGGGCGTACCGCGACCGGTGTGCGCGGTATTAAGCTGGCGGGAGACGATAAAGTAGTTTCTCTGATCATCC
CACGCGGCGAAGGCGCTATTCTGACCGTAACGCAAAACGGCTACGGGAAGCGTACCGCAGCGGACGAGTACCCGACCAA
GTCTCGTGCGACGCAGGGCGTTATCTCTATCAAAGTGACCGAGCGCAACGGTTCCGTTGTCGGTGCGGTACAGGTAGAC
GATTGCGACCAGATCATGATGATCACGGATGCCGGTACTCTGGTGCGTACCCGAGTGTCTGAGATCAGCGTAGTGGGAC
GTAATACCCAGGGCGTTATCCTTATCCGCACGGCGGAAGACGAAAACGTGGTGGGTCTGCAACGCGTTGCTGAACCGGT
AGATGACGAAGAACTCGACGCTATCGACGGCAGCGTGGCGGAAGGGGATGAGGATATCGCCCCGGAAGCGGAAAACGAT
GACGACGTTGCGGATGACGCTGACGAGTAA
>gyrA_Bovine_44
ATGAGCGACCTTGCGAGAGAAATTACACCGGTCAACATTGAGGAAGAGCTGAAGAGCTCCTATCTGGATTATGCGATGT
CGGTCATTGTTGGCCGTGCGCTGCCGGATGTCCGAGATGGCCTGAAGCCGGTACACCGTCGCGTACTTTACGCCATGAA
CGTATTGGGCAATGACTGGAACAAAGCCTATAAAAAATCTGCCCGTGTCGTTGGTGACGTAATCGGTAAATACCATCCC
CACGGCGATTCCGCAGTGTATGACACCATCGTTCGTATGGCGCAGCCATTCTCGCTGCGTTACATGCTGGTGGATGGTC
AGGGTAACTTCGGTTCTATTGACGGCGACTCCGCGGCGGCAATGCGTTATACGGAGATCCGTCTGGCGAAAATCGCCCA
CGAACTGATGGCCGATCTCGAAAAAGAGACGGTGGATTTCGTGGATAACTATGACGGTACGGAAAAAATTCCGGACGTC
ATGCCGACCAAAATTCCGAATCTGCTGGTGAACGGTTCTTCCGGTATCGCAGTAGGTATGGCGACGAATATCCCGCCGC
ACAACCTGACGGAAGTGATTAACGGCTGCCTGGCGTATATCGACAACGAAGACATCAGCATTGAAGGGCTGATGGAACA
TATTCCGGGGCCGGACTTCCCGACCGCCGCGATCATCAACGGTCGTCGTGGTATCGAAGAAGCCTACCGTACCGGTCGT
GGCAAAGTGTACATTCGCGCCCGCGCGGAAGTTGAAGCTGACGCGAAAACGGGCCGTGAAACCATCATCGTCCATGAAA
TTCCCTATCAGGTGAACAAAGCGCGCCTGATCGAGAAAATCGCCGAGCTGGTGAAAGATAAACGCGTGGAAGGCATCAG
CGCGCTGCGTGACGAATCCGATAAAGACGGGATGCGCATCGTGATTGAAGTGAAACGCGATGCGGTGGGTGAGGTGGTG
CTTAATAATCTCTACTCCCAGACCCAGCTACAGGTTTCCTTCGGTATTAACATGGTGGCGCTGCATCATGGCCAGCCGA
AGATCATGAACCTGAAAGATATTATTTCAGCGTTCGTGCGCCACCGCCGTGAAGTGGTGACGCGTCGGACTATTTTTGA
ACTGCGTAAAGCCCGTGACCGCGCGCATATCCTTGAAGCTCTGGCGATTGCGCTGGCCAACATCGATCCGATTATCGAA
CTGATTCGCCGTGCGCCAACGCCGGCGGAAGCGAAAGCGGCGCTGATTTCGCGTCCGTGGGATCTGGGCAACGTTGCTG
CGATGCTGGAGCGCGCCGGTGACGACGCCGCGCGTCCGGAATGGCTGGAGCCAGAATTTGGCGTGCGTGACGGTCAGTA
CTACCTGACTGAACAGCAGGCGCAGGCGATTCTGGATCTGCGTTTGCAGAAACTGACCGGCCTGGAGCATGAAAAACTG
CTCGACGAATACAAAGAGTTGCTGGAGCAGATTGCTGAACTGCTGCACATTCTGGGCAGCGCCGATCGCCTGATGGAAG
TGATTCGCGAAGAGATGGAGTTAATTCGCGATCAGTTCGGCGATGAGCGTCGTACCGAAATCACCGCCAACAGCGCCGA
TATTAATATCGAAGATCTGATTAGCCAGGAAGATGTTGTCGTGACGCTGTCTCACCAGGGTTACGTCAAATATCAACCG
CTGACAGATTACGAAGCGCAACGTCGTGGTGGGAAAGGTAAATCTGCCGCGCGTATTAAAGAAGAAGACTTTATCGACC
GTCTGCTGGTGGCCAACACCCATGACACCATCCTCTGCTTCTCCAGCCGGGGCCGTCTGTACTGGATGAAGGTCTATCA
GTTGCCGGAAGCCAGCCGTGGCGCGCGCGGTCGTCCGATCGTTAACCTGCTGCCGCTGGAAGCCAACGAACGTATCACC
GCGATTCTGCCGGTTCGTGAATACGAAGAGGGCGTCAACGTCTTTATGGCGACCGCCAGCGGTACCGTGAAGAAAACGG
CGCTGACCGAATTCAGCCGTCCGCGTTCCGCCGGTATTATCGCGGTGAACCTCAACGACGGCGACGAGCTGATTGGCGT
TGACCTGACTTCTGGTTCTGACGAAGTCATGCTGTTCTCGGCCGCGGGTAAAGTGGTGCGTTTCAAAGAAGACGCCGTC
CGTGCGATGGGGCGTACCGCGACCGGTGTGCGCGGTATTAAGCTGGCGGGAGACGATAAAGTAGTTTCTCTGATCATCC
CACGCGGCGAAGGCGCTATTCTGACCGTAACGCAAAACGGCTACGGGAAGCGTACCGCAGCGGACGAGTACCCGACCAA
GTCTCGTGCGACGCAGGGCGTTATCTCTATCAAAGTGACCGAGCGCAACGGTTCCGTTGTCGGTGCGGTACAGGTAGAC
GATTGCGACCAGATCATGATGATCACGGATGCCGGTACTCTGGTGCGTACCCGAGTGTCTGAGATCAGCGTAGTGGGAC
GTAATACCCAGGGCGTTATCCTTATCCGCACGGCGGAAGACGAAAACGTGGTGGGTCTGCAACGCGTTGCTGAACCGGT
AGATGACGAAGAACTCGACGCTATCGACGGCAGCGTGGCGGAAGGGGATGAGGATATCGCCCCGGAAGCGGAAAACGAT
GACGACGTTGCGGATGACGCTGACGAGTAA
>gyrA_Bovine_45
ATGAGCGACCTTGCGAGAGAAATTACACCGGTCAACATTGAGGAAGAGCTGAAGAGCTCCTATCTGGATTATGCGATGT
CGGTCATTGTTGGCCGTGCGCTGCCGGATGTCCGAGATGGCCTGAAGCCGGTACACCGTCGCGTACTTTACGCCATGAA
CGTATTGGGCAATGACTGGAACAAAGCCTATAAAAAATCTGCCCGTGTCGTTGGTGACGTAATCGGTAAATACCATCCC
CACGGCGATTCCGCAGTGTATGACACCATCGTTCGTATGGCGCAGCCATTCTCGCTGCGTTACATGCTGGTGGATGGTC
AGGGTAACTTCGGTTCTATTGACGGCGACTCCGCGGCGGCAATGCGTTATACGGAGATCCGTCTGGCGAAAATCGCCCA
CGAACTGATGGCCGATCTCGAAAAAGAGACGGTGGATTTCGTGGATAACTATGACGGTACGGAAAAAATTCCGGACGTC
ATGCCGACCAAAATTCCGAATCTGCTGGTGAACGGTTCTTCCGGTATCGCAGTAGGTATGGCGACGAATATCCCGCCGC
ACAACCTGACGGAAGTGATTAACGGCTGCCTGGCGTATATCGACAACGAAGACATCAGCATTGAAGGGCTGATGGAACA
TATTCCGGGGCCGGACTTCCCGACCGCCGCGATCATCAACGGTCGTCGTGGTATCGAAGAAGCCTACCGTACCGGTCGT
GGCAAAGTGTACATTCGCGCCCGCGCGGAAGTTGAAGCTGACGCGAAAACGGGCCGTGAAACCATCATCGTCCATGAAA
TTCCCTATCAGGTGAACAAAGCGCGCCTGATCGAGAAAATCGCCGAGCTGGTGAAAGATAAACGCGTGGAAGGCATCAG
CGCGCTGCGTGACGAATCCGATAAAGACGGGATGCGCATCGTGATTGAAGTGAAACGCGATGCGGTGGGTGAGGTGGTG
CTTAATAATCTCTACTCCCAGACCCAGCTACAGGTTTCCTTCGGTATTAACATGGTGGCGCTGCATCATGGCCAGCCGA
AGATCATGAACCTGAAAGATATTATTTCAGCGTTCGTGCGCCACCGCCGTGAAGTGGTGACGCGTCGGACTATTTTTGA
ACTGCGTAAAGCCCGTGACCGCGCGCATATCCTTGAAGCTCTGGCGATTGCGCTGGCCAACATCGATCCGATTATCGAA
CTGATTCGCCGTGCGCCAACGCCGGCGGAAGCGAAAGCGGCGCTGATTTCGCGTCCGTGGGATCTGGGCAACGTTGCTG
CGATGCTGGAGCGCGCCGGTGACGACGCCGCGCGTCCGGAATGGCTGGAGCCAGAATTTGGCGTGCGTGACGGTCAGTA
CTACCTGACTGAACAGCAGGCGCAGGCGATTCTGGATCTGCGTTTGCAGAAACTGACCGGCCTGGAGCATGAAAAACTG
CTCGACGAATACAAAGAGTTGCTGGAGCAGATTGCTGAACTGCTGCACATTCTGGGCAGCGCCGATCGCCTGATGGAAG
TGATTCGCGAAGAGATGGAGTTAATTCGCGATCAGTTCGGCGATGAGCGTCGTACCGAAATCACCGCCAACAGCGCCGA
TATTAATATCGAAGATCTGATTAGCCAGGAAGATGTTGTCGTGACGCTGTCTCACCAGGGTTACGTCAAATATCAACCG
CTGACAGATTACGAAGCGCAACGTCGTGGTGGGAAAGGTAAATCTGCCGCGCGTATTAAAGAAGAAGACTTTATCGACC
GTCTGCTGGTGGCCAACACCCATGACACCATCCTCTGCTTCTCCAGCCGGGGCCGTCTGTACTGGATGAAGGTCTATCA
GTTGCCGGAAGCCAGCCGTGGCGCGCGCGGTCGTCCGATCGTTAACCTGCTGCCGCTGGAAGCCAACGAACGTATCACC
GCGATTCTGCCGGTTCGTGAATACGAAGAGGGCGTCAACGTCTTTATGGCGACCGCCAGCGGTACCGTGAAGAAAACGG
CGCTGACCGAATTCAGCCGTCCGCGTTCCGCCGGTATTATCGCGGTGAACCTCAACGACGGCGACGAGCTGATTGGCGT
TGACCTGACTTCTGGTTCTGACGAAGTCATGCTGTTCTCGGCCGCGGGTAAAGTGGTGCGTTTCAAAGAAGACGCCGTC
CGTGCGATGGGGCGTACCGCGACCGGTGTGCGCGGTATTAAGCTGGCGGGAGACGATAAAGTAGTTTCTCTGATCATCC
CACGCGGCGAAGGCGCTATTCTGACCGTAACGCAAAACGGCTACGGGAAGCGTACCGCAGCGGACGAGTACCCGACCAA
GTCTCGTGCGACGCAGGGCGTTATCTCTATCAAAGTGACCGAGCGCAACGGTTCCGTTGTCGGTGCGGTACAGGTAGAC
GATTGCGACCAGATCATGATGATCACGGATGCCGGTACTCTGGTGCGTACCCGAGTGTCTGAGATCAGCGTAGTGGGAC
GTAATACCCAGGGCGTTATCCTTATCCGCACGGCGGAAGACGAAAACGTGGTGGGTCTGCAACGCGTTGCTGAACCGGT
AGATGACGAAGAACTCGACGCTATCGACGGCAGCGTGGCGGAAGGGGATGAGGATATCGCCCCGGAAGCGGAAAACGAT
GACGACGTTGCGGATGACGCTGACGAGTAA
>gyrA_Bovine_46
ATGAGCGACCTTGCGAGAGAAATTACACCGGTCAACATTGAGGAAGAGCTGAAGAGCTCCTATCTGGATTATGCGATGT
CGGTCATTGTTGGCCGTGCGCTGCCGGATGTCCGAGATGGCCTGAAGCCGGTACACCGTCGCGTACTTTACGCCATGAA
CGTATTGGGCAATGACTGGAACAAAGCCTATAAAAAATCTGCCCGTGTCGTTGGTGACGTAATCGGTAAATACCATCCC
CACGGCGATTCCGCAGTGTATGACACCATCGTTCGTATGGCGCAGCCATTCTCGCTGCGTTACATGCTGGTGGATGGTC
AGGGTAACTTCGGTTCTATTGACGGCGACTCCGCGGCGGCAATGCGTTATACGGAGATCCGTCTGGCGAAAATCGCCCA
CGAACTGATGGCCGATCTCGAAAAAGAGACGGTGGATTTCGTGGATAACTATGACGGTACGGAAAAAATTCCGGACGTC
ATGCCGACCAAAATTCCGAATCTGCTGGTGAACGGTTCTTCCGGTATCGCAGTAGGTATGGCGACGAATATCCCGCCGC
ACAACCTGACGGAAGTGATTAACGGCTGCCTGGCGTATATCGACAACGAAGACATCAGCATTGAAGGGCTGATGGAACA
TATTCCGGGGCCGGACTTCCCGACCGCCGCGATCATCAACGGTCGTCGTGGTATCGAAGAAGCCTACCGTACCGGTCGT
GGCAAAGTGTACATTCGCGCCCGCGCGGAAGTTGAAGCTGACGCGAAAACGGGCCGTGAAACCATCATCGTCCATGAAA
TTCCCTATCAGGTGAACAAAGCGCGCCTGATCGAGAAAATCGCCGAGCTGGTGAAAGATAAACGCGTGGAAGGCATCAG
CGCGCTGCGTGACGAATCCGATAAAGACGGGATGCGCATCGTGATTGAAGTGAAACGCGATGCGGTGGGTGAGGTGGTG
CTTAATAATCTCTACTCCCAGACCCAGCTACAGGTTTCCTTCGGTATTAACATGGTGGCGCTGCATCATGGCCAGCCGA
AGATCATGAACCTGAAAGATATTATTTCAGCGTTCGTGCGCCACCGCCGTGAAGTGGTGACGCGTCGGACTATTTTTGA
ACTGCGTAAAGCCCGTGACCGCGCGCATATCCTTGAAGCTCTGGCGATTGCGCTGGCCAACATCGATCCGATTATCGAA
CTGATTCGCCGTGCGCCAACGCCGGCGGAAGCGAAAGCGGCGCTGATTTCGCGTCCGTGGGATCTGGGCAACGTTGCTG
CGATGCTGGAGCGCGCCGGTGACGACGCCGCGCGTCCGGAATGGCTGGAGCCAGAATTTGGCGTGCGTGACGGTCAGTA
CTACCTGACTGAACAGCAGGCGCAGGCGATTCTGGATCTGCGTTTGCAGAAACTGACCGGCCTGGAGCATGAAAAACTG
CTCGACGAATACAAAGAGTTGCTGGAGCAGATTGCTGAACTGCTGCACATTCTGGGCAGCGCCGATCGCCTGATGGAAG
TGATTCGCGAAGAGATGGAGTTAATTCGCGATCAGTTCGGCGATGAGCGTCGTACCGAAATCACCGCCAACAGCGCCGA
TATTAATATCGAAGATCTGATTAGCCAGGAAGATGTTGTCGTGACGCTGTCTCACCAGGGTTACGTCAAATATCAACCG
CTGACAGATTACGAAGCGCAACGTCGTGGTGGGAAAGGTAAATCTGCCGCGCGTATTAAAGAAGAAGACTTTATCGACC
GTCTGCTGGTGGCCAACACCCATGACACCATCCTCTGCTTCTCCAGCCGGGGCCGTCTGTACTGGATGAAGGTCTATCA
GTTGCCGGAAGCCAGCCGTGGCGCGCGCGGTCGTCCGATCGTTAACCTGCTGCCGCTGGAAGCCAACGAACGTATCACC
GCGATTCTGCCGGTTCGTGAATACGAAGAGGGCGTCAACGTCTTTATGGCGACCGCCAGCGGTACCGTGAAGAAAACGG
CGCTGACCGAATTCAGCCGTCCGCGTTCCGCCGGTATTATCGCGGTGAACCTCAACGACGGCGACGAGCTGATTGGCGT
TGACCTGACTTCTGGTTCTGACGAAGTCATGCTGTTCTCGGCCGCGGGTAAAGTGGTGCGTTTCAAAGAAGACGCCGTC
CGTGCGATGGGGCGTACCGCGACCGGTGTGCGCGGTATTAAGCTGGCGGGAGACGATAAAGTAGTTTCTCTGATCATCC
CACGCGGCGAAGGCGCTATTCTGACCGTAACGCAAAACGGCTACGGGAAGCGTACCGCAGCGGACGAGTACCCGACCAA
GTCTCGTGCGACGCAGGGCGTTATCTCTATCAAAGTGACCGAGCGCAACGGTTCCGTTGTCGGTGCGGTACAGGTAGAC
GATTGCGACCAGATCATGATGATCACGGATGCCGGTACTCTGGTGCGTACCCGAGTGTCTGAGATCAGCGTAGTGGGAC
GTAATACCCAGGGCGTTATCCTTATCCGCACGGCGGAAGACGAAAACGTGGTGGGTCTGCAACGCGTTGCTGAACCGGT
AGATGACGAAGAACTCGACGCTATCGACGGCAGCGTGGCGGAAGGGGATGAGGATATCGCCCCGGAAGCGGAAAACGAT
GACGACGTTGCGGATGACGCTGACGAGTAA
>gyrA_Bovine_47
ATGAGCGACCTTGCGAGAGAAATTACACCGGTCAACATTGAGGAAGAGCTGAAGAGCTCCTATCTGGATTATGCGATGT
CGGTCATTGTTGGCCGTGCGCTGCCGGATGTCCGAGATGGCCTGAAGCCGGTACACCGTCGCGTACTTTACGCCATGAA
CGTATTGGGCAATGACTGGAACAAAGCCTATAAAAAATCTGCCCGTGTCGTTGGTGACGTAATCGGTAAATACCATCCC
CACGGCGATTCCGCAGTGTATAACACCATCGTTCGTATGGCGCAGCCATTCTCGCTGCGTTACATGCTGGTGGATGGTC
AGGGTAACTTCGGTTCTATTGACGGCGACTCCGCGGCGGCAATGCGTTATACGGAGATCCGTCTGGCGAAAATCGCCCA
CGAACTGATGGCCGATCTCGAAAAAGAGACGGTGGATTTCGTGGATAACTATGACGGTACGGAAAAAATTCCGGACGTC
ATGCCGACCAAAATTCCGAATCTGCTGGTGAACGGTTCTTCCGGTATCGCAGTAGGTATGGCGACGAATATCCCGCCGC
ACAACCTGACGGAAGTGATTAACGGCTGCCTGGCGTATATCGACAACGAAGACATCAGCATTGAAGGGCTGATGGAACA
TATTCCGGGGCCGGACTTCCCGACCGCCGCGATCATCAACGGTCGTCGTGGTATCGAAGAAGCCTACCGTACCGGTCGT
GGCAAAGTGTACATTCGCGCCCGCGCGGAAGTTGAAGCTGACGCGAAAACGGGCCGTGAAACCATCATCGTCCATGAAA
TTCCCTATCAGGTGAACAAAGCGCGCCTGATCGAGAAAATCGCCGAGCTGGTGAAAGATAAACGCGTGGAAGGCATCAG
CGCGCTGCGTGACGAATCCGATAAAGACGGGATGCGCATCGTGATTGAAGTGAAACGCGATGCGGTGGGTGAGGTGGTG
CTTAATAATCTCTACTCCCAGACCCAGCTACAGGTTTCCTTCGGTATTAACATGGTGGCGCTGCATCATGGCCAGCCGA
AGATCATGAACCTGAAAGATATTATTTCAGCGTTCGTGCGCCACCGCCGTGAAGTGGTGACGCGTCGGACTATTTTTGA
ACTGCGTAAAGCCCGTGACCGCGCGCATATCCTTGAAGCTCTGGCGATTGCGCTGGCCAACATCGATCCGATTATCGAA
CTGATTCGCCGTGCGCCAACGCCGGCGGAAGCGAAAGCGGCGCTGATTTCGCGTCCGTGGGATCTGGGCAACGTTGCTG
CGATGCTGGAGCGCGCCGGTGACGACGCCGCGCGTCCGGAATGGCTGGAGCCAGAATTTGGCGTGCGTGACGGTCAGTA
CTACCTGACTGAACAGCAGGCGCAGGCGATTCTGGATCTGCGTTTGCAGAAACTGACCGGCCTGGAGCATGAAAAACTG
CTCGACGAATACAAAGAGTTGCTGGAGCAGATTGCTGAACTGCTGCACATTCTGGGCAGCGCCGATCGCCTGATGGAAG
TGATTCGCGAAGAGATGGAGTTAATTCGCGATCAGTTCGGCGATGAGCGTCGTACCGAAATCACCGCCAACAGCGCCGA
TATTAATATCGAAGATCTGATTAGCCAGGAAGATGTTGTCGTGACGCTGTCTCACCAGGGTTACGTCAAATATCAACCG
CTGACAGATTACGAAGCGCAACGTCGTGGTGGGAAAGGTAAATCTGCCGCGCGTATTAAAGAAGAAGACTTTATCGACC
GTCTGCTGGTGGCCAACACCCATGACACCATCCTCTGCTTCTCCAGCCGGGGCCGTCTGTACTGGATGAAGGTCTATCA
GTTGCCGGAAGCCAGCCGTGGCGCGCGCGGTCGTCCGATCGTTAACCTGCTGCCGCTGGAAGCCAACGAACGTATCACC
GCGATTCTGCCGGTTCGTGAATACGAAGAGGGCGTCAACGTCTTTATGGCGACCGCCAGCGGTACCGTGAAGAAAACGG
CGCTGACCGAATTCAGCCGTCCGCGTTCCGCCGGTATTATCGCGGTGAACCTCAACGACGGCGACGAGCTGATTGGCGT
TGACCTGACTTCTGGTTCTGACGAAGTCATGCTGTTCTCGGCCGCGGGTAAAGTGGTGCGTTTCAAAGAAGACGCCGTC
CGTGCGATGGGGCGTACCGCGACCGGTGTGCGCGGTATTAAGCTGGCGGGAGACGATAAAGTAGTTTCTCTGATCATCC
CACGCGGCGAAGGCGCTATTCTGACCGTAACGCAAAACGGCTACGGGAAGCGTACCGCAGCGGACGAGTACCCGACCAA
GTCTCGTGCGACGCAGGGCGTTATCTCTATCAAAGTGACCGAGCGCAACGGTTCCGTTGTCGGTGCGGTACAGGTAGAC
GATTGCGACCAGATCATGATGATCACGGATGCCGGTACTCTGGTGCGTACCCGAGTGTCTGAGATCAGCGTAGTGGGAC
GTAATACCCAGGGCGTTATCCTTATCCGCACGGCGGAAGACGAAAACGTGGTGGGTCTGCAACGCGTTGCTGAACCGGT
AGATGACGAAGAACTCGACGCTATCGACGGCAGCGTGGCGGAAGGGGATGAGGATATCGCCCCGGAAGCGGAAAACGAT
GACGACGTTGCGGATGACGCTGACGAGTAA
>gyrA_Bovine_48
ATGAGCGACCTTGCGAGAGAAATTACACCGGTCAACATTGAGGAAGAGCTGAAGAGCTCCTATCTGGATTATGCGATGT
CGGTCATTGTTGGCCGTGCGCTGCCGGATGTCCGAGATGGCCTGAAGCCGGTACACCGTCGCGTACTTTACGCCATGAA
CGTATTGGGCAATGACTGGAACAAAGCCTATAAAAAATCTGCCCGTGTCGTTGGTGACGTAATCGGTAAATACCATCCC
CACGGCGATTCCGCAGTGTATGACACCATCGTTCGTATGGCGCAGCCATTCTCGCTGCGTTACATGCTGGTGGATGGTC
AGGGTAACTTCGGTTCTATTGACGGCGACTCCGCGGCGGCAATGCGTTATACGGAGATCCGTCTGGCGAAAATCGCCCA
CGAACTGATGGCCGATCTCGAAAAAGAGACGGTGGATTTCGTGGATAACTATGACGGTACGGAAAAAATTCCGGACGTC
ATGCCGACCAAAATTCCGAATCTGCTGGTGAACGGTTCTTCCGGTATCGCAGTAGGTATGGCGACGAATATCCCGCCGC
ACAACCTGACGGAAGTGATTAACGGCTGCCTGGCGTATATCGACAACGAAGACATCAGCATTGAAGGGCTGATGGAACA
TATTCCGGGGCCGGACTTCCCGACCGCCGCGATCATCAACGGTCGTCGTGGTATCGAAGAAGCCTACCGTACCGGTCGT
GGCAAAGTGTACATTCGCGCCCGCGCGGAAGTTGAAGCTGACGCGAAAACGGGCCGTGAAACCATCATCGTCCATGAAA
TTCCCTATCAGGTGAACAAAGCGCGCCTGATCGAGAAAATCGCCGAGCTGGTGAAAGATAAACGCGTGGAAGGCATCAG
CGCGCTGCGTGACGAATCCGATAAAGACGGGATGCGCATCGTGATTGAAGTGAAACGCGATGCGGTGGGTGAGGTGGTG
CTTAATAATCTCTACTCCCAGACCCAGCTACAGGTTTCCTTCGGTATTAACATGGTGGCGCTGCATCATGGCCAGCCGA
AGATCATGAACCTGAAAGATATTATTTCAGCGTTCGTGCGCCACCGCCGTGAAGTGGTGACGCGTCGGACTATTTTTGA
ACTGCGTAAAGCCCGTGACCGCGCGCATATCCTTGAAGCTCTGGCGATTGCGCTGGCCAACATCGATCCGATTATCGAA
CTGATTCGCCGTGCGCCAACGCCGGCGGAAGCGAAAGCGGCGCTGATTTCGCGTCCGTGGGATCTGGGCAACGTTGCTG
CGATGCTGGAGCGCGCCGGTGACGACGCCGCGCGTCCGGAATGGCTGGAGCCAGAATTTGGCGTGCGTGACGGTCAGTA
CTACCTGACTGAACAGCAGGCGCAGGCGATTCTGGATCTGCGTTTGCAGAAACTGACCGGCCTGGAGCATGAAAAACTG
CTCGACGAATACAAAGAGTTGCTGGAGCAGATTGCTGAACTGCTGCACATTCTGGGCAGCGCCGATCGCCTGATGGAAG
TGATTCGCGAAGAGATGGAGTTAATTCGCGATCAGTTCGGCGATGAGCGTCGTACCGAAATCACCGCCAACAGCGCCGA
TATTAATATCGAAGATCTGATTAGCCAGGAAGATGTTGTCGTGACGCTGTCTCACCAGGGTTACGTCAAATATCAACCG
CTGACAGATTACGAAGCGCAACGTCGTGGTGGGAAAGGTAAATCTGCCGCGCGTATTAAAGAAGAAGACTTTATCGACC
GTCTGCTGGTGGCCAACACCCATGACACCATCCTCTGCTTCTCCAGCCGGGGCCGTCTGTACTGGATGAAGGTCTATCA
GTTGCCGGAAGCCAGCCGTGGCGCGCGCGGTCGTCCGATCGTTAACCTGCTGCCGCTGGAAGCCAACGAACGTATCACC
GCGATTCTGCCGGTTCGTGAATACGAAGAGGGCGTCAACGTCTTTATGGCGACCGCCAGCGGTACCGTGAAGAAAACGG
CGCTGACCGAATTCAGCCGTCCGCGTTCCGCCGGTATTATCGCGGTGAACCTCAACGACGGCGACGAGCTGATTGGCGT
TGACCTGACTTCTGGTTCTGACGAAGTCATGCTGTTCTCGGCCGCGGGTAAAGTGGTGCGTTTCAAAGAAGACGCCGTC
CGTGCGATGGGGCGTACCGCGACCGGTGTGCGCGGTATTAAGCTGGCGGGAGACGATAAAGTAGTTTCTCTGATCATCC
CACGCGGCGAAGGCGCTATTCTGACCGTAACGCAAAACGGCTACGGGAAGCGTACCGCAGCGGACGAGTACCCGACCAA
GTCTCGTGCGACGCAGGGCGTTATCTCTATCAAAGTGACCGAGCGCAACGGTTCCGTTGTCGGTGCGGTACAGGTAGAC
GATTGCGACCAGATCATGATGATCACGGATGCCGGTACTCTGGTGCGTACCCGAGTGTCTGAGATCAGCGTAGTGGGAC
GTAATACCCAGGGCGTTATCCTTATCCGCACGGCGGAAGACGAAAACGTGGTGGGTCTGCAACGCGTTGCTGAACCGGT
AGATGACGAAGAACTCGACGCTATCGACGGCAGCGTGGCGGAAGGGGATGAGGATATCGCCCCGGAAGCGGAAAACGAT
GACGACGTTGCGGATGACGCTGACGAGTAA
>gyrA_Bovine_49
ATGAGCGACCTTGCGAGAGAAATTACACCGGTCAACATTGAGGAAGAGCTGAAGAGCTCCTATCTGGATTATGCGATGT
CGGTCATTGTTGGCCGTGCGCTGCCGGATGTCCGAGATGGCCTGAAGCCGGTACACCGTCGCGTACTTTACGCCATGAA
CGTATTGGGCAATGACTGGAACAAAGCCTATAAAAAATCTGCCCGTGTCGTTGGTGACGTAATCGGTAAATACCATCCC
CACGGCGATTCCGCAGTGTATGACACCATCGTTCGTATGGCGCAGCCATTCTCGCTGCGTTACATGCTGGTGGATGGTC
AGGGTAACTTCGGTTCTATTGACGGCGACTCCGCGGCGGCAATGCGTTATACGGAGATCCGTCTGGCGAAAATCGCCCA
CGAACTGATGGCCGATCTCGAAAAAGAGACGGTGGATTTCGTGGATAACTATGACGGTACGGAAAAAATTCCGGACGTC
ATGCCGACCAAAATTCCGAATCTGCTGGTGAACGGTTCTTCCGGTATCGCAGTAGGTATGGCGACGAATATCCCGCCGC
ACAACCTGACGGAAGTGATTAACGGCTGCCTGGCGTATATCGACAACGAAGACATCAGCATTGAAGGGCTGATGGAACA
TATTCCGGGGCCGGACTTCCCGACCGCCGCGATCATCAACGGTCGTCGTGGTATCGAAGAAGCCTACCGTACCGGTCGT
GGCAAAGTGTACATTCGCGCCCGCGCGGAAGTTGAAGCTGACGCGAAAACGGGCCGTGAAACCATCATCGTCCATGAAA
TTCCCTATCAGGTGAACAAAGCGCGCCTGATCGAGAAAATCGCCGAGCTGGTGAAAGATAAACGCGTGGAAGGCATCAG
CGCGCTGCGTGACGAATCCGATAAAGACGGGATGCGCATCGTGATTGAAGTGAAACGCGATGCGGTGGGTGAGGTGGTG
CTTAATAATCTCTACTCCCAGACCCAGCTACAGGTTTCCTTCGGTATTAACATGGTGGCGCTGCATCATGGCCAGCCGA
AGATCATGAACCTGAAAGATATTATTTCAGCGTTCGTGCGCCACCGCCGTGAAGTGGTGACGCGTCGGACTATTTTTGA
ACTGCGTAAAGCCCGTGACCGCGCGCATATCCTTGAAGCTCTGGCGATTGCGCTGGCCAACATCGATCCGATTATCGAA
CTGATTCGCCGTGCGCCAACGCCGGCGGAAGCGAAAGCGGCGCTGATTTCGCGTCCGTGGGATCTGGGCAACGTTGCTG
CGATGCTGGAGCGCGCCGGTGACGACGCCGCGCGTCCGGAATGGCTGGAGCCAGAATTTGGCGTGCGTGACGGTCAGTA
CTACCTGACTGAACAGCAGGCGCAGGCGATTCTGGATCTGCGTTTGCAGAAACTGACCGGCCTGGAGCATGAAAAACTG
CTCGACGAATACAAAGAGTTGCTGGAGCAGATTGCTGAACTGCTGCACATTCTGGGCAGCGCCGATCGCCTGATGGAAG
TGATTCGCGAAGAGATGGAGTTAATTCGCGATCAGTTCGGCGATGAGCGTCGTACCGAAATCACCGCCAACAGCGCCGA
TATTAATATCGAAGATCTGATTAGCCAGGAAGATGTTGTCGTGACGCTGTCTCACCAGGGTTACGTCAAATATCAACCG
CTGACAGATTACGAAGCGCAACGTCGTGGTGGGAAAGGTAAATCTGCCGCGCGTATTAAAGAAGAAGACTTTATCGACC
GTCTGCTGGTGGCCAACACCCATGACACCATCCTCTGCTTCTCCAGCCGGGGCCGTCTGTACTGGATGAAGGTCTATCA
GTTGCCGGAAGCCAGCCGTGGCGCGCGCGGTCGTCCGATCGTTAACCTGCTGCCGCTGGAAGCCAACGAACGTATCACC
GCGATTCTGCCGGTTCGTGAATACGAAGAGGGCGTCAACGTCTTTATGGCGACCGCCAGCGGTACCGTGAAGAAAACGG
CGCTGACCGAATTCAGCCGTCCGCGTTCCGCCGGTATTATCGCGGTGAACCTCAACGACGGCGACGAGCTGATTGGCGT
TGACCTGACTTCTGGTTCTGACGAAGTCATGCTGTTCTCGGCCGCGGGTAAAGTGGTGCGTTTCAAAGAAGACGCCGTC
CGTGCGATGGGGCGTACCGCGACCGGTGTGCGCGGTATTAAGCTGGCGGGAGACGATAAAGTAGTTTCTCTGATCATCC
CACGCGGCGAAGGCGCTATTCTGACCGTAACGCAAAACGGCTACGGGAAGCGTACCGCAGCGGACGAGTACCCGACCAA
GTCTCGTGCGACGCAGGGCGTTATCTCTATCAAAGTGACCGAGCGCAACGGTTCCGTTGTCGGTGCGGTACAGGTAGAC
GATTGCGACCAGATCATGATGATCACGGATGCCGGTACTCTGGTGCGTACCCGAGTGTCTGAGATCAGCGTAGTGGGAC
GTAATACCCAGGGCGTTATCCTTATCCGCACGGCGGAAGACGAAAACGTGGTGGGTCTGCAACGCGTTGCTGAACCGGT
AGATGACGAAGAACTCGACGCTATCGACGGCAGCGTGGCGGAAGGGGATGAGGATATCGCCCCGGAAGCGGAAAACGAT
GACGACGTTGCGGATGACGCTGACGAGTAA
>gyrA_Bovine_50
ATGAGCGACCTTGCGAGAGAAATTACACCGGTCAACATTGAGGAGGAGCTGAAGAGCTCCTATCTGGATTATGCGATGT
CGGTCATTGTTGGCCGTGCGCTGCCGGATGTCCGAGATGGCCTGAAGCCGGTACACCGTCGCGTACTTTACGCCATGAA
CGTATTGGGCAATGACTGGAACAAAGCCTATAAAAAATCTGCCCGTGTCGTTGGTGACGTAATCGGTAAATACCATCCC
CACGGCGATTCCGCAGTGTATGACACCATCGTTCGTATGGCGCAGCCATTCTCGCTGCGTTACATGCTGGTGGATGGTC
AGGGTAACTTCGGTTCTATTGACGGCGACTCCGCGGCGGCAATGCGTTATACGGAGATCCGTCTGGCGAAAATCGCCCA
CGAACTGATGGCCGATCTCGAAAAAGAGACGGTGGATTTCGTGGATAACTATGACGGTACGGAAAAAATTCCGGACGTC
ATGCCGACCAAAATTCCGAATCTGCTGGTGAACGGTTCTTCCGGTATCGCAGTAGGTATGGCGACGAATATCCCGCCGC
ACAACCTGACGGAAGTGATTAACGGCTGCCTGGCGTATATCGACAACGAAGACATCAGCATTGAAGGGCTGATGGAACA
TATTCCGGGGCCGGACTTCCCGACCGCCGCGATCATCAACGGTCGTCGTGGTATCGAAGAAGCCTACCGTACCGGTCGT
GGCAAAGTGTACATTCGCGCCCGCGCGGAAGTTGAAGCTGACGCGAAAACGGGCCGTGAAACCATCATCGTCCATGAAA
TTCCCTATCAGGTGAACAAAGCGCGCCTGATCGAGAAAATCGCCGAGCTGGTGAAAGATAAACGCGTGGAAGGCATCAG
CGCGCTGCGTGACGAATCCGATAAAGACGGGATGCGCATCGTGATTGAAGTGAAACGCGATGCGGTGGGCGAGGTGGTG
CTTAATAATCTCTACTCCCAGACCCAGCTACAGGTTTCCTTCGGTATTAACATGGTGGCGCTGCATCATGGCCAGCCGA
AGATCATGAACCTGAAAGATATTATTTCAGCGTTCGTGCGCCACCGCCGTGAAGTGGTGACGCGTCGGACTATTTTTGA
ACTGCGTAAAGCCCGTGACCGCGCGCATATCCTTGAAGCTCTGGCGATTGCGCTGGCCAACATCGATCCGATTATCGAA
CTGATTCGCCGTGCGCCAACGCCGGCGGAAGCGAAAGCGGCGCTGATTTCGCGTCCGTGGGATCTGGGCAACGTTGCTG
CGATGCTGGAGCGCGCCGGTGACGACGCCGCGCGTCCGGAATGGCTGGAGCCAGAATTTGGCGTGCGTGACGGTCAGTA
CTACCTGACTGAACAGCAGGCGCAGGCGATTCTGGATCTGCGTTTGCAGAAACTGACCGGCCTGGAGCATGAAAAACTG
CTCGACGAATACAAAGAGTTGCTGGAGCAGATTGCTGAACTGCTGCACATTCTGGGCAGCGCCGATCGCCTGATGGAAG
TGATTCGCGAAGAGATGGAGTTAATTCGCGATCAGTTCGGCGATGAGCGTCGTACCGAAATCACCGCCAACAGCGCCGA
TATTAATATCGAAGATCTGATTAGCCAGGAAGATGTTGTCGTGACGCTGTCTCACCAGGGTTACGTCAAATATCAACCG
CTGACAGATTACGAAGCGCAACGTCGTGGTGGGAAAGGTAAATCTGCCGCGCGTATTAAAGAAGAAGACTTTATCGACC
GTCTGCTGGTGGCCAACACCCATGACACCATCCTCTGCTTCTCCAGCCGGGGCCGTCTGTACTGGATGAAGGTCTATCA
GTTGCCGGAAGCCAGCCGTGGCGCGCGCGGTCGTCCGATCGTTAACCTGCTGCCGCTGGAAGCCAACGAACGTATCACC
GCGATTCTGCCGGTTCGTGAATACGAAGAAGGCGTCAACGTCTTTATGGCGACCGCCAGCGGTACCGTGAAGAAAACGG
CGCTGACCGAATTCAGCCGTCCGCGTTCCGCCGGTATTATCGCGGTGAACCTCAACGACGGCGACGAGCTGATTGGCGT
TGACCTGACTTCTGGTTCTGACGAAGTCATGCTGTTCTCGGCCGCGGGTAAAGTGGTGCGTTTCAAAGAAGACGCCGTC
CGTGCGATGGGGCGTACCGCGACCGGTGTGCGCGGTATTAAGCTGGCGGGAGACGATAAAGTAGTTTCTCTGATCATCC
CACGCGGCGAAGGCGCTATTCTGACCGTAACGCAAAACGGCTACGGGAAGCGTACCGCAGCGGACGAGTACCCGACCAA
GTCTCGTGCGACGCAGGGCGTTATCTCTATCAAAGTGACCGAGCGCAACGGTTCCGTTGTCGGTGCGGTACAGGTAGAC
GATTGCGACCAGATCATGATGATCACGGATGCCGGTACTCTGGTGCGTACCCGAGTGTCTGAGATCAGCGTAGTGGGAC
GTAATACCCAGGGCGTTATCCTTATCCGCACGGCGGAAGACGAAAACGTGGTGGGTCTGCAACGCGTTGCTGAACCGGT
AGATGACGAAGAACTCGACGCTATCGACGGCAGCGTGGCGGAAGGGGATGAGGATATCGCCCCGGAAGCGGAAAGCGAT
GACGACGTTGCGGATGACGCTGACGAGTAA
>gyrA_Bovine_51
ATGAGCGACCTTGCGAGAGAAATTACACCGGTCAACATTGAGGAAGAGCTGAAGAGCTCCTATCTGGATTATGCGATGT
CGGTCATTGTTGGCCGTGCGCTGCCGGATGTCCGAGATGGCCTGAAGCCGGTACACCGTCGCGTACTTTACGCCATGAA
CGTATTGGGCAATGACTGGAACAAAGCCTATAAAAAATCTGCCCGTGTCGTTGGTGACGTAATCGGTAAATACCATCCC
CACGGCGATTCCGCAGTGTATGACACCATCGTTCGTATGGCGCAGCCATTCTCGCTGCGTTACATGCTGGTGGATGGTC
AGGGTAACTTCGGTTCTATTGACGGCGACTCCGCGGCGGCAATGCGTTATACGGAGATCCGTCTGGCGAAAATCGCCCA
CGAACTGATGGCCGATCTCGAAAAAGAGACGGTGGATTTCGTGGATAACTATGACGGTACGGAAAAAATTCCGGACGTC
ATGCCGACCAAAATTCCGAATCTGCTGGTGAACGGTTCTTCCGGTATCGCAGTAGGTATGGCGACGAATATCCCGCCGC
ACAACCTGACGGAAGTGATTAACGGCTGCCTGGCGTATATCGACAACGAAGACATCAGCATTGAAGGGCTGATGGAACA
TATTCCGGGGCCGGACTTCCCGACCGCCGCGATCATCAACGGTCGTCGTGGTATCGAAGAAGCCTACCGTACCGGTCGT
GGCAAAGTGTACATTCGCGCCCGCGCGGAAGTTGAAGCTGACGCGAAAACGGGCCGTGAAACCATCATCGTCCATGAAA
TTCCCTATCAGGTGAACAAAGCGCGCCTGATCGAGAAAATCGCCGAGCTGGTGAAAGATAAACGCGTGGAAGGCATCAG
CGCGCTGCGTGACGAATCCGATAAAGACGGGATGCGCATCGTGATTGAAGTGAAACGCGATGCGGTGGGTGAGGTGGTG
CTTAATAATCTCTACTCCCAGACCCAGCTACAGGTTTCCTTCGGTATTAACATGGTGGCGCTGCATCATGGCCAGCCGA
AGATCATGAACCTGAAAGATATTATTTCAGCGTTCGTGCGCCACCGCCGTGAAGTGGTGACGCGTCGGACTATTTTTGA
ACTGCGTAAAGCCCGTGACCGCGCGCATATCCTTGAAGCTCTGGCGATTGCGCTGGCCAACATCGATCCGATTATCGAA
CTGATTCGCCGTGCGCCAACGCCGGCGGAAGCGAAAGCGGCGCTGATTTCGCGTCCGTGGGATCTGGGCAACGTTGCTG
CGATGCTGGAGCGCGCCGGTGACGACGCCGCGCGTCCGGAATGGCTGGAGCCAGAATTTGGCGTGCGTGACGGTCAGTA
CTACCTGACTGAACAGCAGGCGCAGGCGATTCTGGATCTGCGTTTGCAGAAACTGACCGGCCTGGAGCATGAAAAACTG
CTCGACGAATACAAAGAGTTGCTGGAGCAGATTGCTGAACTGCTGCACATTCTGGGCAGCGCCGATCGCCTGATGGAAG
TGATTCGCGAAGAGATGGAGTTAATTCGCGATCAGTTCGGCGATGAGCGTCGTACCGAAATCACCGCCAACAGCGCCGA
TATTAATATCGAAGATCTGATTAGCCAGGAAGATGTTGTCGTGACGCTGTCTCACCAGGGTTACGTCAAATATCAACCG
CTGACAGATTACGAAGCGCAACGTCGTGGTGGGAAAGGTAAATCTGCCGCGCGTATTAAAGAAGAAGACTTTATCGACC
GTCTGCTGGTGGCCAACACCCATGACACCATCCTCTGCTTCTCCAGCCGGGGCCGTCTGTACTGGATGAAGGTCTATCA
GTTGCCGGAAGCCAGCCGTGGCGCGCGCGGTCGTCCGATCGTTAACCTGCTGCCGCTGGAAGCCAACGAACGTATCACC
GCGATTCTGCCGGTTCGTGAATACGAAGAGGGCGTCAACGTCTTTATGGCGACCGCCAGCGGTACCGTGAAGAAAACGG
CGCTGACCGAATTCAGCCGTCCGCGTTCCGCCGGTATTATCGCGGTGAACCTCAACGACGGCGACGAGCTGATTGGCGT
TGACCTGACTTCTGGTTCTGACGAAGTCATGCTGTTCTCGGCCGCGGGTAAAGTGGTGCGTTTCAAAGAAGACGCCGTC
CGTGCGATGGGGCGTACCGCGACCGGTGTGCGCGGTATTAAGCTGGCGGGAGACGATAAAGTAGTTTCTCTGATCATCC
CACGCGGCGAAGGCGCTATTCTGACCGTAACGCAAAACGGCTACGGGAAGCGTACCGCAGCGGACGAGTACCCGACCAA
GTCTCGTGCGACGCAGGGCGTTATCTCTATCAAAGTGACCGAGCGCAACGGTTCCGTTGTCGGTGCGGTACAGGTAGAC
GATTGCGACCAGATCATGATGATCACGGATGCCGGTACTCTGGTGCGTACCCGAGTGTCTGAGATCAGCGTAGTGGGAC
GTAATACCCAGGGCGTTATCCTTATCCGCACGGCGGAAGACGAAAACGTGGTGGGTCTGCAACGCGTTGCTGAACCGGT
AGATGACGAAGAACTCGACGCTATCGACGGCAGCGTGGCGGAAGGGGATGAGGATATCGCCCCGGAAGCGGAAAACGAT
GACGACGTTGCGGATGACGCTGACGAGTAA
>gyrA_Bovine_52
ATGAGCGACCTTGCGAGAGAAATTACACCGGTCAACATTGAGGAAGAGCTGAAGAGCTCCTATCTGGATTATGCGATGT
CGGTCATTGTTGGCCGTGCGCTGCCGGATGTCCGAGATGGCCTGAAGCCGGTACACCGTCGCGTACTTTACGCCATGAA
CGTATTGGGCAATGACTGGAACAAAGCCTATAAAAAATCTGCCCGTGTCGTTGGTGACGTAATCGGTAAATACCATCCC
CACGGCGATTCCGCAGTGTATGACACCATCGTTCGTATGGCGCAGCCATTCTCGCTGCGTTACATGCTGGTGGATGGTC
AGGGTAACTTCGGTTCTATTGACGGCGACTCCGCGGCGGCAATGCGTTATACGGAGATCCGTCTGGCGAAAATCGCCCA
CGAACTGATGGCCGATCTCGAAAAAGAGACGGTGGATTTCGTGGATAACTATGACGGTACGGAAAAAATTCCGGACGTC
ATGCCGACCAAAATTCCGAATCTGCTGGTGAACGGTTCTTCCGGTATCGCAGTAGGTATGGCGACGAATATCCCGCCGC
ACAACCTGACGGAAGTGATTAACGGCTGCCTGGCGTATATCGACAACGAAGACATCAGCATTGAAGGGCTGATGGAACA
TATTCCGGGGCCGGACTTCCCGACCGCCGCGATCATCAACGGTCGTCGTGGTATCGAAGAAGCCTACCGTACCGGTCGT
GGCAAAGTGTACATTCGCGCCCGCGCGGAAGTTGAAGCTGACGCGAAAACGGGCCGTGAAACCATCATCGTCCATGAAA
TTCCCTATCAGGTGAACAAAGCGCGCCTGATCGAGAAAATCGCCGAGCTGGTGAAAGATAAACGCGTGGAAGGCATCAG
CGCGCTGCGTGACGAATCCGATAAAGACGGGATGCGCATCGTGATTGAAGTGAAACGCGATGCGGTGGGTGAGGTGGTG
CTTAATAATCTCTACTCCCAGACCCAGCTACAGGTTTCCTTCGGTATTAACATGGTGGCGCTGCATCATGGCCAGCCGA
AGATCATGAACCTGAAAGATATTATTTCAGCGTTCGTGCGCCACCGCCGTGAAGTGGTGACGCGTCGGACTATTTTTGA
ACTGCGTAAAGCCCGTGACCGCGCGCATATCCTTGAAGCTCTGGCGATTGCGCTGGCCAACATCGATCCGATTATCGAA
CTGATTCGCCGTGCGCCAACGCCGGCGGAAGCGAAAGCGGCGCTGATTTCGCGTCCGTGGGATCTGGGCAACGTTGCTG
CGATGCTGGAGCGCGCCGGTGACGACGCCGCGCGTCCGGAATGGCTGGAGCCAGAATTTGGCGTGCGTGACGGTCAGTA
CTACCTGACTGAACAGCAGGCGCAGGCGATTCTGGATCTGCGTTTGCAGAAACTGACCGGCCTGGAGCATGAAAAACTG
CTCGACGAATACAAAGAGTTGCTGGAGCAGATTGCTGAACTGCTGCACATTCTGGGCAGCGCCGATCGCCTGATGGAAG
TGATTCGCGAAGAGATGGAGTTAATTCGCGATCAGTTCGGCGATGAGCGTCGTACCGAAATCACCGCCAACAGCGCCGA
TATTAATATCGAAGATCTGATTAGCCAGGAAGATGTTGTCGTGACGCTGTCTCACCAGGGTTACGTCAAATATCAACCG
CTGACAGATTACGAAGCGCAACGTCGTGGTGGGAAAGGTAAATCTGCCGCGCGTATTAAAGAAGAAGACTTTATCGACC
GTCTGCTGGTGGCCAACACCCATGACACCATCCTCTGCTTCTCCAGCCGGGGCCGTCTGTACTGGATGAAGGTCTATCA
GTTGCCGGAAGCCAGCCGTGGCGCGCGCGGTCGTCCGATCGTTAACCTGCTGCCGCTGGAAGCCAACGAACGTATCACC
GCGATTCTGCCGGTTCGTGAATACGAAGAGGGCGTCAACGTCTTTATGGCGACCGCCAGCGGTACCGTGAAGAAAACGG
CGCTGACCGAATTCAGCCGTCCGCGTTCCGCCGGTATTATCGCGGTGAACCTCAACGACGGCGACGAGCTGATTGGCGT
TGACCTGACTTCTGGTTCTGACGAAGTCATGCTGTTCTCGGCCGCGGGTAAAGTGGTGCGTTTCAAAGAAGACGCCGTC
CGTGCGATGGGGCGTACCGCGACCGGTGTGCGCGGTATTAAGCTGGCGGGAGACGATAAAGTAGTTTCTCTGATCATCC
CACGCGGCGAAGGCGCTATTCTGACCGTAACGCAAAACGGCTACGGGAAGCGTACCGCAGCGGACGAGTACCCGACCAA
GTCTCGTGCGACGCAGGGCGTTATCTCTATCAAAGTGACCGAGCGCAACGGTTCCGTTGTCGGTGCGGTACAGGTAGAC
GATTGCGACCAGATCATGATGATCACGGATGCCGGTACTCTGGTGCGTACCCGAGTGTCTGAGATCAGCGTAGTGGGAC
GTAATACCCAGGGCGTTATCCTTATCCGCACGGCGGAAGACGAAAACGTGGTGGGTCTGCAACGCGTTGCTGAACCGGT
AGATGACGAAGAACTCGACGCTATCGACGGCAGCGTGGCGGAAGGGGATGAGGATATCGCCCCGGAAGCGGAAAACGAT
GACGACGTTGCGGATGACGCTGACGAGTAA
>gyrA_Bovine_53
ATGAGCGACCTTGCGAGAGAAATTACACCGGTCAACATTGAGGAAGAGCTGAAGAGCTCCTATCTGGATTATGCGATGT
CGGTCATTGTTGGCCGTGCGCTGCCGGATGTCCGAGATGGCCTGAAGCCGGTACACCGTCGCGTACTTTACGCCATGAA
CGTATTGGGCAATGACTGGAACAAAGCCTATAAAAAATCTGCCCGTGTCGTTGGTGACGTAATCGGTAAATACCATCCC
CACGGCGATTCCGCAGTGTATGACACCATCGTTCGTATGGCGCAGCCATTCTCGCTGCGTTACATGCTGGTGGATGGTC
AGGGTAACTTCGGTTCTATTGACGGCGACTCCGCGGCGGCAATGCGTTATACGGAGATCCGTCTGGCGAAAATCGCCCA
CGAACTGATGGCCGATCTCGAAAAAGAGACGGTGGATTTCGTGGATAACTATGACGGTACGGAAAAAATTCCGGACGTC
ATGCCGACCAAAATTCCGAATCTGCTGGTGAACGGTTCTTCCGGTATCGCAGTAGGTATGGCGACGAATATCCCGCCGC
ACAACCTGACGGAAGTGATTAACGGCTGCCTGGCGTATATCGACAACGAAGACATCAGCATTGAAGGGCTGATGGAACA
TATTCCGGGGCCGGACTTCCCGACCGCCGCGATCATCAACGGTCGTCGTGGTATCGAAGAAGCCTACCGTACCGGTCGT
GGCAAAGTGTACATTCGCGCCCGCGCGGAAGTTGAAGCTGACGCGAAAACGGGCCGTGAAACCATCATCGTCCATGAAA
TTCCCTATCAGGTGAACAAAGCGCGCCTGATCGAGAAAATCGCCGAGCTGGTGAAAGATAAACGCGTGGAAGGCATCAG
CGCGCTGCGTGACGAATCCGATAAAGACGGGATGCGCATCGTGATTGAAGTGAAACGCGATGCGGTGGGTGAGGTGGTG
CTTAATAATCTCTACTCCCAGACCCAGCTACAGGTTTCCTTCGGTATTAACATGGTGGCGCTGCATCATGGCCAGCCGA
AGATCATGAACCTGAAAGATATTATTTCAGCGTTCGTGCGCCACCGCCGTGAAGTGGTGACGCGTCGGACTATTTTTGA
ACTGCGTAAAGCCCGTGACCGCGCGCATATCCTTGAAGCTCTGGCGATTGCGCTGGCCAACATCGATCCGATTATCGAA
CTGATTCGCCGTGCGCCAACGCCGGCGGAAGCGAAAGCGGCGCTGATTTCGCGTCCGTGGGATCTGGGCAACGTTGCTG
CGATGCTGGAGCGCGCCGGTGACGACGCCGCGCGTCCGGAATGGCTGGAGCCAGAATTTGGCGTGCGTGACGGTCAGTA
CTACCTGACTGAACAGCAGGCGCAGGCGATTCTGGATCTGCGTTTGCAGAAACTGACCGGCCTGGAGCATGAAAAACTG
CTCGACGAATACAAAGAGTTGCTGGAGCAGATTGCTGAACTGCTGCACATTCTGGGCAGCGCCGATCGCCTGATGGAAG
TGATTCGCGAAGAGATGGAGTTAATTCGCGATCAGTTCGGCGATGAGCGTCGTACCGAAATCACCGCCAACAGCGCCGA
TATTAATATCGAAGATCTGATTAGCCAGGAAGATGTTGTCGTGACGCTGTCTCACCAGGGTTACGTCAAATATCAACCG
CTGACAGATTACGAAGCGCAACGTCGTGGTGGGAAAGGTAAATCTGCCGCGCGTATTAAAGAAGAAGACTTTATCGACC
GTCTGCTGGTGGCCAACACCCATGACACCATCCTCTGCTTCTCCAGCCGGGGCCGTCTGTACTGGATGAAGGTCTATCA
GTTGCCGGAAGCCAGCCGTGGCGCGCGCGGTCGTCCGATCGTTAACCTGCTGCCGCTGGAAGCCAACGAACGTATCACC
GCGATTCTGCCGGTTCGTGAATACGAAGAGGGCGTCAACGTCTTTATGGCGACCGCCAGCGGTACCGTGAAGAAAACGG
CGCTGACCGAATTCAGCCGTCCGCGTTCCGCCGGTATTATCGCGGTGAACCTCAACGACGGCGACGAGCTGATTGGCGT
TGACCTGACTTCTGGTTCTGACGAAGTCATGCTGTTCTCGGCCGCGGGTAAAGTGGTGCGTTTCAAAGAAGACGCCGTC
CGTGCGATGGGGCGTACCGCGACCGGTGTGCGCGGTATTAAGCTGGCGGGAGACGATAAAGTAGTTTCTCTGATCATCC
CACGCGGCGAAGGCGCTATTCTGACCGTAACGCAAAACGGCTACGGGAAGCGTACCGCAGCGGACGAGTACCCGACCAA
GTCTCGTGCGACGCAGGGCGTTATCTCTATCAAAGTGACCGAGCGCAACGGTTCCGTTGTCGGTGCGGTACAGGTAGAC
GATTGCGACCAGATCATGATGATCACGGATGCCGGTACTCTGGTGCGTACCCGAGTGTCTGAGATCAGCGTAGTGGGAC
GTAATACCCAGGGCGTTATCCTTATCCGCACGGCGGAAGACGAAAACGTGGTGGGTCTGCAACGCGTTGCTGAACCGGT
AGATGACGAAGAACTCGACGCTATCGACGGCAGCGTGGCGGAAGGGGATGAGGATATCGCCCCGGAAGCGGAAAACGAT
GACGACGTTGCGGATGACGCTGACGAGTAA
>gyrA_Bovine_54
ATGAGCGACCTTGCGAGAGAAATTACACCGGTCAACATTGAGGAAGAGCTGAAGAGCTCCTATCTGGATTATGCGATGT
CGGTCATTGTTGGCCGTGCGCTGCCGGATGTCCGAGATGGCCTGAAGCCGGTACACCGTCGCGTACTTTACGCCATGAA
CGTATTGGGCAATGACTGGAACAAAGCCTATAAAAAATCTGCCCGTGTCGTTGGTGACGTAATCGGTAAATACCATCCC
CACGGCGATTCCGCAGTGTATGACACCATCGTTCGTATGGCGCAGCCATTCTCGCTGCGTTACATGCTGGTGGATGGTC
AGGGTAACTTCGGTTCTATTGACGGCGACTCCGCGGCGGCAATGCGTTATACGGAGATCCGTCTGGCGAAAATCGCCCA
CGAACTGATGGCCGATCTCGAAAAAGAGACGGTGGATTTCGTGGATAACTATGACGGTACGGAAAAAATTCCGGACGTC
ATGCCGACCAAAATTCCGAATCTGCTGGTGAACGGTTCTTCCGGTATCGCAGTAGGTATGGCGACGAATATCCCGCCGC
ACAACCTGACGGAAGTGATTAACGGCTGCCTGGCGTATATCGACAACGAAGACATCAGCATTGAAGGGCTGATGGAACA
TATTCCGGGGCCGGACTTCCCGACCGCCGCGATCATCAACGGTCGTCGTGGTATCGAAGAAGCCTACCGTACCGGTCGT
GGCAAAGTGTACATTCGCGCCCGCGCGGAAGTTGAAGCTGACGCGAAAACGGGCCGTGAAACCATCATCGTCCATGAAA
TTCCCTATCAGGTGAACAAAGCGCGCCTGATCGAGAAAATCGCCGAGCTGGTGAAAGATAAACGCGTGGAAGGCATCAG
CGCGCTGCGTGACGAATCCGATAAAGACGGGATGCGCATCGTGATTGAAGTGAAACGCGATGCGGTGGGTGAGGTGGTG
CTTAATAATCTCTACTCCCAGACCCAGCTACAGGTTTCCTTCGGTATTAACATGGTGGCGCTGCATCATGGCCAGCCGA
AGATCATGAACCTGAAAGATATTATTTCAGCGTTCGTGCGCCACCGCCGTGAAGTGGTGACGCGTCGGACTATTTTTGA
ACTGCGTAAAGCCCGTGACCGCGCGCATATCCTTGAAGCTCTGGCGATTGCGCTGGCCAACATCGATCCGATTATCGAA
CTGATTCGCCGTGCGCCAACGCCGGCGGAAGCGAAAGCGGCGCTGATTTCGCGTCCGTGGGATCTGGGCAACGTTGCTG
CGATGCTGGAGCGCGCCGGTGACGACGCCGCGCGTCCGGAATGGCTGGAGCCAGAATTTGGCGTGCGTGACGGTCAGTA
CTACCTGACTGAACAGCAGGCGCAGGCGATTCTGGATCTGCGTTTGCAGAAACTGACCGGCCTGGAGCATGAAAAACTG
CTCGACGAATACAAAGAGTTGCTGGAGCAGATTGCTGAACTGCTGCACATTCTGGGCAGCGCCGATCGCCTGATGGAAG
TGATTCGCGAAGAGATGGAGTTAATTCGCGATCAGTTCGGCGATGAGCGTCGTACCGAAATCACCGCCAACAGCGCCGA
TATTAATATCGAAGATCTGATTAGCCAGGAAGATGTTGTCGTGACGCTGTCTCACCAGGGTTACGTCAAATATCAACCG
CTGACAGATTACGAAGCGCAACGTCGTGGTGGGAAAGGTAAATCTGCCGCGCGTATTAAAGAAGAAGACTTTATCGACC
GTCTGCTGGTGGCCAACACCCATGACACCATCCTCTGCTTCTCCAGCCGGGGCCGTCTGTACTGGATGAAGGTCTATCA
GTTGCCGGAAGCCAGCCGTGGCGCGCGCGGTCGTCCGATCGTTAACCTGCTGCCGCTGGAAGCCAACGAACGTATCACC
GCGATTCTGCCGGTTCGTGAATACGAAGAGGGCGTCAACGTCTTTATGGCGACCGCCAGCGGTACCGTGAAGAAAACGG
CGCTGACCGAATTCAGCCGTCCGCGTTCCGCCGGTATTATCGCGGTGAACCTCAACGACGGCGACGAGCTGATTGGCGT
TGACCTGACTTCTGGTTCTGACGAAGTCATGCTGTTCTCGGCCGCGGGTAAAGTGGTGCGTTTCAAAGAAGACGCCGTC
CGTGCGATGGGGCGTACCGCGACCGGTGTGCGCGGTATTAAGCTGGCGGGAGACGATAAAGTAGTTTCTCTGATCATCC
CACGCGGCGAAGGCGCTATTCTGACCGTAACGCAAAACGGCTACGGGAAGCGTACCGCAGCGGACGAGTACCCGACCAA
GTCTCGTGCGACGCAGGGCGTTATCTCTATCAAAGTGACCGAGCGCAACGGTTCCGTTGTCGGTGCGGTACAGGTAGAC
GATTGCGACCAGATCATGATGATCACGGATGCCGGTACTCTGGTGCGTACCCGAGTGTCTGAGATCAGCGTAGTGGGAC
GTAATACCCAGGGCGTTATCCTTATCCGCACGGCGGAAGACGAAAACGTGGTGGGTCTGCAACGCGTTGCTGAACCGGT
AGATGACGAAGAACTCGACGCTATCGACGGCAGCGTGGCGGAAGGGGATGAGGATATCGCCCCGGAAGCGGAAAACGAT
GACGACGTTGCGGATGACGCTGACGAGTAA
>gyrA_Bovine_55
ATGAGCGACCTTGCGAGAGAAATTACACCGGTCAACATTGAGGAAGAGCTGAAGAGCTCCTATCTGGATTATGCGATGT
CGGTCATTGTTGGCCGTGCGCTGCCGGATGTCCGAGATGGCCTGAAGCCGGTACACCGTCGCGTACTTTACGCCATGAA
CGTATTGGGCAATGACTGGAACAAAGCCTATAAAAAATCTGCCCGTGTCGTTGGTGACGTAATCGGTAAATACCATCCC
CACGGCGATTCCGCAGTGTATGACACCATCGTTCGTATGGCGCAGCCATTCTCGCTGCGTTACATGCTGGTGGATGGTC
AGGGTAACTTCGGTTCTATTGACGGCGACTCCGCGGCGGCAATGCGTTATACGGAGATCCGTCTGGCGAAAATCGCCCA
CGAACTGATGGCCGATCTCGAAAAAGAGACGGTGGATTTCGTGGATAACTATGACGGTACGGAAAAAATTCCGGACGTC
ATGCCGACCAAAATTCCGAATCTGCTGGTGAACGGTTCTTCCGGTATCGCAGTAGGTATGGCGACGAATATCCCGCCGC
ACAACCTGACGGAAGTGATTAACGGCTGCCTGGCGTATATCGACAACGAAGACATCAGCATTGAAGGGCTGATGGAACA
TATTCCGGGGCCGGACTTCCCGACCGCCGCGATCATCAACGGTCGTCGTGGTATCGAAGAAGCCTACCGTACCGGTCGT
GGCAAAGTGTACATTCGCGCCCGCGCGGAAGTTGAAGCTGACGCGAAAACGGGCCGTGAAACCATCATCGTCCATGAAA
TTCCCTATCAGGTGAACAAAGCGCGCCTGATCGAGAAAATCGCCGAGCTGGTGAAAGATAAACGCGTGGAAGGCATCAG
CGCGCTGCGTGACGAATCCGATAAAGACGGGATGCGCATCGTGATTGAAGTGAAACGCGATGCGGTGGGTGAGGTGGTG
CTTAATAATCTCTACTCCCAGACCCAGCTACAGGTTTCCTTCGGTATTAACATGGTGGCGCTGCATCATGGCCAGCCGA
AGATCATGAACCTGAAAGATATTATTTCAGCGTTCGTGCGCCACCGCCGTGAAGTGGTGACGCGTCGGACTATTTTTGA
ACTGCGTAAAGCCCGTGACCGCGCGCATATCCTTGAAGCTCTGGCGATTGCGCTGGCCAACATCGATCCGATTATCGAA
CTGATTCGCCGTGCGCCAACGCCGGCGGAAGCGAAAGCGGCGCTGATTTCGCGTCCGTGGGATCTGGGCAACGTTGCTG
CGATGCTGGAGCGCGCCGGTGACGACGCCGCGCGTCCGGAATGGCTGGAGCCAGAATTTGGCGTGCGTGACGGTCAGTA
CTACCTGACTGAACAGCAGGCGCAGGCGATTCTGGATCTGCGTTTGCAGAAACTGACCGGCCTGGAGCATGAAAAACTG
CTCGACGAATACAAAGAGTTGCTGGAGCAGATTGCTGAACTGCTGCACATTCTGGGCAGCGCCGATCGCCTGATGGAAG
TGATTCGCGAAGAGATGGAGTTAATTCGCGATCAGTTCGGCGATGAGCGTCGTACCGAAATCACCGCCAACAGCGCCGA
TATTAATATCGAAGATCTGATTAGCCAGGAAGATGTTGTCGTGACGCTGTCTCACCAGGGTTACGTCAAATATCAACCG
CTGACAGATTACGAAGCGCAACGTCGTGGTGGGAAAGGTAAATCTGCCGCGCGTATTAAAGAAGAAGACTTTATCGACC
GTCTGCTGGTGGCCAACACCCATGACACCATCCTCTGCTTCTCCAGCCGGGGCCGTCTGTACTGGATGAAGGTCTATCA
GTTGCCGGAAGCCAGCCGTGGCGCGCGCGGTCGTCCGATCGTTAACCTGCTGCCGCTGGAAGCCAACGAACGTATCACC
GCGATTCTGCCGGTTCGTGAATACGAAGAGGGCGTCAACGTCTTTATGGCGACCGCCAGCGGTACCGTGAAGAAAACGG
CGCTGACCGAATTCAGCCGTCCGCGTTCCGCCGGTATTATCGCGGTGAACCTCAACGACGGCGACGAGCTGATTGGCGT
TGACCTGACTTCTGGTTCTGACGAAGTCATGCTGTTCTCGGCCGCGGGTAAAGTGGTGCGTTTCAAAGAAGACGCCGTC
CGTGCGATGGGGCGTACCGCGACCGGTGTGCGCGGTATTAAGCTGGCGGGAGACGATAAAGTAGTTTCTCTGATCATCC
CACGCGGCGAAGGCGCTATTCTGACCGTAACGCAAAACGGCTACGGGAAGCGTACCGCAGCGGACGAGTACCCGACCAA
GTCTCGTGCGACGCAGGGCGTTATCTCTATCAAAGTGACCGAGCGCAACGGTTCCGTTGTCGGTGCGGTACAGGTAGAC
GATTGCGACCAGATCATGATGATCACGGATGCCGGTACTCTGGTGCGTACCCGAGTGTCTGAGATCAGCGTAGTGGGAC
GTAATACCCAGGGCGTTATCCTTATCCGCACGGCGGAAGACGAAAACGTGGTGGGTCTGCAACGCGTTGCTGAACCGGT
AGATGACGAAGAACTCGACGCTATCGACGGCAGCGTGGCGGAAGGGGATGAGGATATCGCCCCGGAAGCGGAAAACGAT
GACGACGTTGCGGATGACGCTGACGAGTAA
>gyrA_Bovine_56
ATGAGCGACCTTGCGAGAGAAATTACACCGGTCAACATTGAGGAAGAGCTGAAGAGCTCCTATCTGGATTATGCGATGT
CGGTCATTGTTGGCCGTGCGCTGCCGGATGTCCGAGATGGCCTGAAGCCGGTACACCGTCGCGTACTTTACGCCATGAA
CGTATTGGGCAATGACTGGAACAAAGCCTATAAAAAATCTGCCCGTGTCGTTGGTGACGTAATCGGTAAATACCATCCC
CACGGCGATTTCGCAGTGTATGACACCATCGTTCGTATGGCGCAGCCATTCTCGCTGCGTTACATGCTGGTGGATGGTC
AGGGTAACTTCGGTTCTATTGACGGCGACTCCGCGGCGGCAATGCGTTATACGGAGATCCGTCTGGCGAAAATCGCCCA
CGAACTGATGGCCGATCTCGAAAAAGAGACGGTGGATTTCGTGGATAACTATGACGGTACGGAAAAAATTCCGGACGTC
ATGCCGACCAAAATTCCGAATCTGCTGGTGAACGGTTCTTCCGGTATCGCAGTAGGTATGGCGACGAATATCCCGCCGC
ACAACCTGACGGAAGTGATTAACGGCTGCCTGGCGTATATCGACAACGAAGACATCAGCATTGAAGGGCTGATGGAACA
TATTCCGGGGCCGGACTTCCCGACCGCCGCGATCATCAACGGTCGTCGTGGTATCGAAGAAGCCTACCGTACCGGTCGT
GGCAAAGTGTACATTCGCGCCCGCGCGGAAGTTGAAGCTGACGCGAAAACGGGCCGTGAAACCATCATCGTCCATGAAA
TTCCCTATCAGGTGAACAAAGCGCGCCTGATCGAGAAAATCGCCGAGCTGGTGAAAGATAAACGCGTGGAAGGCATCAG
CGCGCTGCGTGACGAATCCGATAAAGACGGGATGCGCATCGTGATTGAAGTGAAACGCGATGCGGTGGGTGAGGTGGTG
CTTAATAATCTCTACTCCCAGACCCAGCTACAGGTTTCCTTCGGTATTAACATGGTGGCGCTGCATCATGGCCAGCCGA
AGATCATGAACCTGAAAGATATTATTTCAGCGTTCGTGCGCCACCGCCGTGAAGTGGTGACGCGTCGGACTATTTTTGA
ACTGCGTAAAGCCCGTGACCGCGCGCATATCCTTGAAGCTCTGGCGATTGCGCTGGCCAACATCGATCCGATTATCGAA
CTGATTCGCCGTGCGCCAACGCCGGCGGAAGCGAAAGCGGCGCTGATTTCGCGTCCGTGGGATCTGGGCAACGTTGCTG
CGATGCTGGAGCGCGCCGGTGACGACGCCGCGCGTCCGGAATGGCTGGAGCCAGAATTTGGCGTGCGTGACGGTCAGTA
CTACCTGACTGAACAGCAGGCGCAGGCGATTCTGGATCTGCGTTTGCAGAAACTGACCGGCCTGGAGCATGAAAAACTG
CTCGACGAATACAAAGAGTTGCTGGAGCAGATTGCTGAACTGCTGCACATTCTGGGCAGCGCCGATCGCCTGATGGAAG
TGATTCGCGAAGAGATGGAGTTAATTCGCGATCAGTTCGGCGATGAGCGTCGTACCGAAATCACCGCCAACAGCGCCGA
TATTAATATCGAAGATCTGATTAGCCAGGAAGATGTTGTCGTGACGCTGTCTCACCAGGGTTACGTCAAATATCAACCG
CTGACAGATTACGAAGCGCAACGTCGTGGTGGGAAAGGTAAATCTGCCGCGCGTATTAAAGAAGAAGACTTTATCGACC
GTCTGCTGGTGGCCAACACCCATGACACCATCCTCTGCTTCTCCAGCCGGGGCCGTCTGTACTGGATGAAGGTCTATCA
GTTGCCGGAAGCCAGCCGTGGCGCGCGCGGTCGTCCGATCGTTAACCTGCTGCCGCTGGAAGCCAACGAACGTATCACC
GCGATTCTGCCGGTTCGTGAATACGAAGAGGGCGTCAACGTCTTTATGGCGACCGCCAGCGGTACCGTGAAGAAAACGG
CGCTGACCGAATTCAGCCGTCCGCGTTCCGCCGGTATTATCGCGGTGAACCTCAACGACGGCGACGAGCTGATTGGCGT
TGACCTGACTTCTGGTTCTGACGAAGTCATGCTGTTCTCGGCCGCGGGTAAAGTGGTGCGTTTCAAAGAAGACGCCGTC
CGTGCGATGGGGCGTACCGCGACCGGTGTGCGCGGTATTAAGCTGGCGGGAGACGATAAAGTAGTTTCTCTGATCATCC
CACGCGGCGAAGGCGCTATTCTGACCGTAACGCAAAACGGCTACGGGAAGCGTACCGCAGCGGACGAGTACCCGACCAA
GTCTCGTGCGACGCAGGGCGTTATCTCTATCAAAGTGACCGAGCGCAACGGTTCCGTTGTCGGTGCGGTACAGGTAGAC
GATTGCGACCAGATCATGATGATCACGGATGCCGGTACTCTGGTGCGTACCCGAGTGTCTGAGATCAGCGTAGTGGGAC
GTAATACCCAGGGCGTTATCCTTATCCGCACGGCGGAAGACGAAAACGTGGTGGGTCTGCAACGCGTTGCTGAACCGGT
AGATGACGAAGAACTCGACGCTATCGACGGCAGCGTGGCGGAAGGGGATGAGGATATCGCCCCGGAAGCGGAAAACGAT
GACGACGTTGCGGATGACGCTGACGAGTAA
>gyrA_Bovine_57
ATGAGCGACCTTGCGAGAGAAATTACACCGGTCAACATTGAGGAAGAGCTGAAGAGCTCCTATCTGGATTATGCGATGT
CGGTCATTGTTGGCCGTGCGCTGCCGGATGTCCGAGATGGCCTGAAGCCGGTACACCGTCGCGTACTTTACGCCATGAA
CGTATTGGGCAATGACTGGAACAAAGCCTATAAAAAATCTGCCCGTGTCGTTGGTGACGTAATCGGTAAATACCATCCC
CACGGCGATTCCGCAGTGTATGACACCATCGTTCGTATGGCGCAGCCATTCTCGCTGCGTTACATGCTGGTGGATGGTC
AGGGTAACTTCGGTTCTATTGACGGCGACTCCGCGGCGGCAATGCGTTATACGGAGATCCGTCTGGCGAAAATCGCCCA
CGAACTGATGGCCGATCTCGAAAAAGAGACGGTGGATTTCGTGGATAACTATGACGGTACGGAAAAAATTCCGGACGTC
ATGCCGACCAAAATTCCGAATCTGCTGGTGAACGGTTCTTCCGGTATCGCAGTAGGTATGGCGACGAATATCCCGCCGC
ACAACCTGACGGAAGTGATTAATGGCTGCCTGGCGTATATCGACAACGAAGACATCAGCATTGAAGGGCTGATGGAACA
TATTCCGGGTCCGGACTTCCCGACCGCCGCGATCATCAACGGTCGTCGTGGTATCGAAGAAGCCTACCGTACCGGTCGT
GGCAAAGTGTACATCCGCGCCCGCGCGGAAGTTGAAGCTGACGCCAAAACGGGCCGTGAAACCATCATCGTCCATGAAA
TTCCCTATCAGGTGAACAAAGCGCGCCTGATCGAGAAAATCGCCGAGCTGGTGAAAGATAAACGCGTGGAAGGCATCAG
CGCGCTGCGTGACGAATCCGACAAAGACGGTATGCGCATCGTGATTGAAGTAAAACGCGATGCGGTGGGCGAGGTGGTG
CTTAATAATCTCTACTCCCAGACCCAGCTACAGGTTTCCTTCGGTATTAACATGGTGGCGCTGCATCACGGCCAGCCGA
AGATCATGAACCTGAAAGACATCATTTCAGCGTTCGTGCGCCACCGCCGTGAAGTGGTGACGCGTCGGACTATTTTTGA
ACTGCGTAAAGCCCGTGACCGCGCGCATATCCTTGAAGCTCTGGCGATTGCGCTAGCTAACATCGACCCGATTATCGAA
CTGATTCGCCGCGCGCCAACGCCGGCAGAAGCGAAAGCGGCGCTGATTTCGCGTCCGTGGGATCTGGGTAACGTTGCTG
CGATGCTGGAGCGCGCCGGTGATGACGCCGCGCGTCCGGAATGGCTGGAGCCAGAATTTGGCGTGCGTGACGGTCAGTA
CTACCTGACTGAACAGCAGGCGCAGGCGATTCTGGATCTGCGTTTGCAGAAACTGACCGGCCTGGAGCATGAAAAACTG
CTCGACGAATACAAAGAGTTGTTGGAGCAGATTGCTGAACTGCTGCACATTCTGGGCAGCGCCGATCGCCTGATGGAAG
TGATCCGCGAAGAGATGGAGTTAATTCGCGATCAGTTCGGCGATGAGCGTCGTACCGAAATCACCGCCAACAGCGCCGA
TATTAATATCGAAGATCTGATTAGCCAGGAAGATGTTGTCGTGACGCTGTCTCACCAGGGTTACGTCAAGTATCAACCG
CTGACGGATTACGAAGCGCAACGTCGTGGTGGGAAAGGTAAATCTGCCGCGCGTATTAAAGAAGAAGACTTTATCGACC
GCCTGCTGGTGGCCAACACCCATGACACCATCCTCTGCTTCTCCAGCCGGGGCCGTCTGTACTGGATGAAGGTCTATCA
GTTGCCGGAAGCCAGTCGTGGCGCGCGCGGTCGTCCGATCGTCAACCTGCTGCCGCTGGAAGCCAACGAACGTATCACC
GCGATTCTGCCGGTTCGTGAGTACGAAGAAGGCGTCAACGTCTTTATGGCGACCGCCAGCGGTACCGTGAAGAAAACGG
CGTTGACCGAATTCAGCCGTCCGCGTTCCGCCGGTATTATCGCGGTGAACCTCAACGACGGCGACGAGCTGATTGGCGT
TGACCTGACTTCTGGTTCTGACGAAGTCATGCTGTTCTCGGCCGCGGGTAAAGTGGTGCGCTTCAAAGAAGACGCCGTC
CGTGCGATGGGGCGTACCGCGACCGGTGTGCGCGGTATTAAGCTGGCGGGAGACGATAAAGTCGTCTCTCTGATCATCC
CACGCGGCGAAGGGGCAATCCTGACCGTCACGCAGAATGGTTACGGCAAACGCACCGCAGCTGAAGAGTATCCAACCAA
GTCGCGTGCGACGCAGGGCGTTATCTCTATCAAAGTCACCGAGCGCAACGGTTCCGTTGTTGGCGCGGTACAGGTGGAC
GATTGCGACCAGATCATGATGATCACGGATGCCGGTACTCTGGTGCGTACCCGTGTGTCCGAGATCAGCGTAGTGGGAC
GTAATACCCAGGGCGTTATCCTTATCCGCACGGCGGAAGATGAAAACGTGGTGGGTCTACAACGCGTTGCTGAACCGGT
AGATGACGAAGAACTCGACGCTATCGACGGCAGCGTGGCGGAAGGGGATGAGGATATCGCCCCGGAAGCGGAAAGCGAT
GACGACGTTGCGGATGACGCTGACGAGTAA
>gyrA_Bovine_58
ATGAGCGACCTTGCGAGAGAAATTACACCGGTCAACATTGAGGAAGAGCTGAAGAGCTCCTATCTGGATTATGCGATGT
CGGTCATTGTTGGCCGTGCGCTGCCGGATGTCCGAGATGGCCTGAAGCCGGTACACCGTCGCGTACTTTACGCCATGAA
CGTATTGGGCAATGACTGGAACAAAGCCTATAAAAAATCTGCCCGTGTCGTTGGTGACGTAATCGGTAAATACCATCCC
CACGGCGATTCCGCAGTGTATGACACCATCGTTCGTATGGCGCAGCCATTCTCGCTGCGTTACATGCTGGTGGATGGTC
AGGGTAACTTCGGTTCTATTGACGGCGACTCCGCGGCGGCAATGCGTTATACGGAGATCCGTCTGGCGAAAATCGCCCA
CGAACTGATGGCCGATCTCGAAAAAGAGACGGTGGATTTCGTGGATAACTATGACGGTACGGAAAAAATTCCGGACGTC
ATGCCGACCAAAATTCCGAATCTGCTGGTGAACGGTTCTTCCGGTATCGCAGTAGGTATGGCGACGAATATCCCGCCGC
ACAACCTGACGGAAGTGATTAACGGCTGCCTGGCGTATATCGACAACGAAGACATCAGCATTGAAGGGCTGATGGAACA
TATTCCGGGGCCGGACTTCCCGACCGCCGCGATCATCAACGGTCGTCGTGGTATCGAAGAAGCCTACCGTACCGGTCGT
GGCAAAGTGTACATTCGCGCCCGCGCGGAAGTTGAAGCTGACGCGAAAACGGGCCGTGAAACCATCATCGTCCATGAAA
TTCCCTATCAGGTGAACAAAGCGCGCCTGATCGAGAAAATCGCCGAGCTGGTGAAAGATAAACGCGTGGAAGGCATCAG
CGCGCTGCGTGACGAATCCGATAAAGACGGGATGCGCATCGTGATTGAAGTGAAACGCGATGCGGTGGGTGAGGTGGTG
CTTAATAATCTCTACTCCCAGACCCAGCTACAGGTTTCCTTCGGTATTAACATGGTGGCGCTGCATCATGGCCAGCCGA
AGATCATGAACCTGAAAGATATTATTTCAGCGTTCGTGCGCCACCGCCGTGAAGTGGTGACGCGTCGGACTATTTTTGA
ACTGCGTAAAGCCCGTGACCGCGCGCATATCCTTGAAGCTCTGGCGATTGCGCTGGCCAACATCGATCCGATTATCGAA
CTGATTCGCCGTGCGCCAACGCCGGCGGAAGCGAAAGCGGCGCTGATTTCGCGTCCGTGGGATCTGGGCAACGTTGCTG
CGATGCTGGAGCGCGCCGGTGACGACGCCGCGCGTCCGGAATGGCTGGAGCCAGAATTTGGCGTGCGTGACGGTCAGTA
CTACCTGACTGAACAGCAGGCGCAGGCGATTCTGGATCTGCGTTTGCAGAAACTGACCGGCCTGGAGCATGAAAAACTG
CTCGACGAATACAAAGAGTTGCTGGAGCAGATTGCTGAACTGCTGCACATTCTGGGCAGCGCCGATCGCCTGATGGAAG
TGATTCGCGAAGAGATGGAGTTAATTCGCGATCAGTTCGGCGATGAGCGTCGTACCGAAATCACCGCCAACAGCGCCGA
TATTAATATCGAAGATCTGATTAGCCAGGAAGATGTTGTCGTGACGCTGTCTCACCAGGGTTACGTCAAATATCAACCG
CTGACAGATTACGAAGCGCAACGTCGTGGTGGGAAAGGTAAATCTGCCGCGCGTATTAAAGAAGAAGACTTTATCGACC
GTCTGCTGGTGGCCAACACCCATGACACCATCCTCTGCTTCTCCAGCCGGGGCCGTCTGTACTGGATGAAGGTCTATCA
GTTGCCGGAAGCCAGCCGTGGCGCGCGCGGTCGTCCGATCGTTAACCTGCTGCCGCTGGAAGCCAACGAACGTATCACC
GCGATTCTGCCGGTTCGTGAATACGAAGAGGGCGTCAACGTCTTTATGGCGACCGCCAGCGGTACCGTGAAGAAAACGG
CGCTGACCGAATTCAGCCGTCCGCGTTCCGCCGGTATTATCGCGGTGAACCTCAACGACGGCGACGAGCTGATTGGCGT
TGACCTGACTTCTGGTTCTGACGAAGTCATGCTGTTCTCGGCCGCGGGTAAAGTGGTGCGTTTCAAAGAAGACGCCGTC
CGTGCGATGGGGCGTACCGCGACCGGTGTGCGCGGTATTAAGCTGGCGGGAGACGATAAAGTAGTTTCTCTGATCATCC
CACGCGGCGAAGGCGCTATTCTGACCGTAACGCAAAACGGCTACGGGAAGCGTACCGCAGCGGACGAGTACCCGACCAA
GTCTCGTGCGACGCAGGGCGTTATCTCTATCAAAGTGACCGAGCGCAACGGTTCCGTTGTCGGTGCGGTACAGGTAGAC
GATTGCGACCAGATCATGATGATCACGGATGCCGGTACTCTGGTGCGTACCCGAGTGTCTGAGATCAGCGTAGTGGGAC
GTAATACCCAGGGCGTTATCCTTATCCGCACGGCGGAAGACGAAAACGTGGTGGGTCTGCAACGCGTTGCTGAACCGGT
AGATGACGAAGAACTCGACGCTATCGACGGCAGCGTGGCGGAAGGGGATGAGGATATCGCCCCGGAAGCGGAAAACGAT
GACGACGTTGCGGATGACGCTGACGAGTAA
>gyrA_Bovine_59
ATGAGCGACCTTGCGAGAGAAATTACACCGGTCAACATTGAGGAGGAGCTGAAGAGCTCCTATCTGGATTATGCGATGT
CGGTCATTGTTGGCCGTGCGCTGCCGGATGTCCGAGATGGCCTGAAGCCGGTACACCGTCGCGTACTTTACGCCATGAA
CGTATTGGGCAATGACTGGAACAAAGCCTATAAAAAATCTGCCCGTGTCGTTGGTGACGTAATCGGTAAATACCATCCC
CACGGCGATTCCGCAGTGTATGACACCATCGTTCGTATGGCGCAGCCATTCTCGCTGCGTTACATGCTGGTGGATGGTC
AGGGTAACTTCGGTTCTATTGACGGCGACTCCGCGGCGGCAATGCGTTATACGGAGATCCGTCTGGCGAAAATCGCCCA
CGAACTGATGGCCGATCTCGAAAAAGAGACGGTGGATTTCGTGGATAACTATGACGGTACGGAAAAAATTCCGGACGTC
ATGCCGACCAAAATTCCGAATCTGCTGGTGAACGGTTCTTCCGGTATCGCAGTAGGTATGGCGACGAATATCCCGCCGC
ACAACCTGACGGAAGTGATTAACGGCTGCCTGGCGTATATCGACAACGAAGACATCAGCATTGAAGGGCTGATGGAACA
TATTCCGGGGCCGGACTTCCCGACCGCCGCGATCATCAACGGTCGTCGTGGTATCGAAGAAGCCTACCGTACCGGTCGT
GGCAAAGTGTACATTCGCGCCCGCGCGGAAGTTGAAGCTGACGCGAAAACGGGCCGTGAAACCATCATCGTCCATGAAA
TTCCCTATCAGGTGAACAAAGCGCGCCTGATCGAGAAAATCGCCGAGCTGGTGAAAGATAAACGCGTGGAAGGCATCAG
CGCGCTGCGTGACGAATCCGATAAAGACGGGATGCGCATCGTGATTGAAGTGAAACGCGATGCGGTGGGCGAGGTGGTG
CTTAATAATCTCTACTCCCAGACCCAGCTACAGGTTTCCTTCGGTATTAACATGGTGGCGCTGCATCATGGCCAGCCGA
AGATCATGAACCTGAAAGATATTATTTCAGCGTTCGTGCGCCACCGCCGTGAAGTGGTGACGCGTCGGACTATTTTTGA
ACTGCGTAAAGCCCGTGACCGCGCGCATATCCTTGAAGCTCTGGCGATTGCGCTGGCCAACATCGATCCGATTATCGAA
CTGATTCGCCGTGCGCCAACGCCGGCGGAAGCGAAAGCGGCGCTGATTTCGCGTCCGTGGGATCTGGGCAACGTTGCTG
CGATGCTGGAGCGCGCCGGTGACGACGCCGCGCGTCCGGAATGGCTGGAGCCAGAATTTGGCGTGCGTGACGGTCAGTA
CTACCTGACTGAACAGCAGGCGCAGGCGATTCTGGATCTGCGTTTGCAGAAACTGACCGGCCTGGAGCATGAAAAACTG
CTCGACGAATACAAAGAGTTGCTGGAGCAGATTGCTGAACTGCTGCACATTCTGGGCAGCGCCGATCGCCTGATGGAAG
TGATTCGCGAAGAGATGGAGTTAATTCGCGATCAGTTCGGCGATGAGCGTCGTACCGAAATCACCGCCAACAGCGCCGA
TATTAATATCGAAGATCTGATTAGCCAGGAAGATGTTGTCGTGACGCTGTCTCACCAGGGTTACGTCAAATATCAACCG
CTGACAGATTACGAAGCGCAACGTCGTGGTGGGAAAGGTAAATCTGCCGCGCGTATTAAAGAAGAAGACTTTATCGACC
GTCTGCTGGTGGCCAACACCCATGACACCATCCTCTGCTTCTCCAGCCGGGGCCGTCTGTACTGGATGAAGGTCTATCA
GTTGCCGGAAGCCAGCCGTGGCGCGCGCGGTCGTCCGATCGTTAACCTGCTGCCGCTGGAAGCCAACGAACGTATCACC
GCGATTCTGCCGGTTCGTGAATACGAAGAAGGCGTCAACGTCTTTATGGCGACCGCCAGCGGTACCGTGAAGAAAACGG
CGCTGACCGAATTCAGCCGTCCGCGTTCCGCCGGTATTATCGCGGTGAACCTCAACGACGGCGACGAGCTGATTGGCGT
TGACCTGACTTCTGGTTCTGACGAAGTCATGCTGTTCTCGGCCGCGGGTAAAGTGGTGCGTTTCAAAGAAGACGCCGTC
CGTGCGATGGGGCGTACCGCGACCGGTGTGCGCGGTATTAAGCTGGCGGGAGACGATAAAGTAGTTTCTCTGATCATCC
CACGCGGCGAAGGCGCTATTCTGACCGTAACGCAAAACGGCTACGGGAAGCGTACCGCAGCGGACGAGTACCCGACCAA
GTCTCGTGCGACGCAGGGCGTTATCTCTATCAAAGTGACCGAGCGCAACGGTTCCGTTGTCGGTGCGGTACAGGTAGAC
GATTGCGACCAGATCATGATGATCACGGATGCCGGTACTCTGGTGCGTACCCGAGTGTCTGAGATCAGCGTAGTGGGAC
GTAATACCCAGGGCGTTATCCTTATCCGCACGGCGGAAGACGAAAACGTGGTGGGTCTGCAACGCGTTGCTGAACCGGT
AGATGACGAAGAACTCGACGCTATCGACGGCAGCGTGGCGGAAGGGGATGAGGATATCGCCCCGGAAGCGGAAAGCGAT
GACGACGTTGCGGATGACGCTGACGAGTAA
>gyrA_Bovine_60
ATGAGCGACCTTGCGAGAGAAATTACACCGGTCAACATTGAGGAAGAGCTGAAGAGCTCCTATCTGGATTATGCGATGT
CGGTCATTGTTGGCCGTGCGCTGCCGGATGTCCGAGATGGCCTGAAGCCGGTACACCGTCGCGTACTTTACGCCATGAA
CGTATTGGGCAATGACTGGAACAAAGCCTATAAAAAATCTGCCCGTGTCGTTGGTGACGTAATCGGTAAATACCATCCC
CACGGCGATTCCGCAGTGTATGACACCATCGTTCGTATGGCGCAGCCATTCTCGCTGCGTTACATGCTGGTGGATGGTC
AGGGTAACTTCGGTTCTATTGACGGCGACTCCGCGGCGGCAATGCGTTATACGGAGATCCGTCTGGCGAAAATCGCCCA
CGAACTGATGGCCGATCTCGAAAAAGAGACGGTGGATTTCGTGGATAACTATGACGGTACGGAAAAAATTCCGGACGTC
ATGCCGACCAAAATTCCGAATCTGCTGGTGAACGGTTCTTCCGGTATCGCAGTAGGTATGGCGACGAATATCCCGCCGC
ACAACCTGACGGAAGTGATTAATGGCTGCCTGGCGTATATCGACAACGAAGACATCAGCATTGAAGGGCTGATGGAACA
TATTCCGGGTCCGGACTTCCCGACCGCCGCGATCATCAACGGTCGTCGTGGTATCGAAGAAGCCTACCGTACCGGTCGT
GGCAAAGTGTACATCCGCGCCCGCGCGGAAGTTGAAGCTGACGCCAAAACGGGCCGTGAAACCATCATCGTCCATGAAA
TTCCCTATCAGGTGAACAAAGCGCGCCTGATCGAGAAAATCGCCGAGCTGGTGAAAGATAAACGCGTGGAAGGCATCAG
CGCGCTGCGTGACGAATCCGACAAAGACGGTATGCGCATCGTGATTGAAGTAAAACGCGATGCGGTGGGCGAGGTGGTG
CTTAATAATCTCTACTCCCAGACCCAGCTACAGGTTTCCTTCGGTATTAACATGGTGGCGCTGCATCACGGCCAGCCGA
AGATCATGAACCTGAAAGACATCATTTCAGCGTTCGTGCGCCACCGCCGTGAAGTGGTGACGCGTCGGACTATTTTTGA
ACTGCGTAAAGCCCGTGACCGCGCGCATATCCTTGAAGCTCTGGCGATTGCGCTAGCTAACATCGACCCGATTATCGAA
CTGATTCGCCGCGCGCCAACGCCGGCAGAAGCGAAAGCGGCGCTGATTTCGCGTCCGTGGGATCTGGGTAACGTTGCTG
CGATGCTGGAGCGCGCCGGTGATGACGCCGCGCGTCCGGAATGGCTGGAGCCAGAATTTGGCGTGCGTGACGGTCAGTA
CTACCTGACTGAACAGCAGGCGCAGGCGATTCTGGATCTGCGTTTGCAGAAACTGACCGGCCTGGAGCATGAAAAACTG
CTCGACGAATACAAAGAGTTGTTGGAGCAGATTGCTGAACTGCTGCACATTCTGGGCAGCGCCGATCGCCTGATGGAAG
TGATCCGCGAAGAGATGGAGTTAATTCGCGATCAGTTCGGCGATGAGCGTCGTACCGAAATCACCGCCAACAGCGCCGA
TATTAATATCGAAGATCTGATTAGCCAGGAAGATGTTGTCGTGACGCTGTCTCACCAGGGTTACGTCAAGTATCAACCG
CTGACGGATTACGAAGCGCAACGTCGTGGTGGGAAAGGTAAATCTGCCGCGCGTATTAAAGAAGAAGACTTTATCGACC
GCCTGCTGGTGGCCAACACCCATGACACCATCCTCTGCTTCTCCAGCCGGGGCCGTCTGTACTGGATGAAGGTCTATCA
GTTGCCGGAAGCCAGTCGTGGCGCGCGCGGTCGTCCGATCGTCAACCTGCTGCCGCTGGAAGCCAACGAACGTATCACC
GCGATTCTGCCGGTTCGTGAGTACGAAGAAGGCGTCAACGTCTTTATGGCGACCGCCAGCGGTACCGTGAAGAAAACGG
CGTTGACCGAATTCAGCCGTCCGCGTTCCGCCGGTATTATCGCGGTGAACCTCAACGACGGCGACGAGCTGATTGGCGT
TGACCTGACTTCTGGTTCTGACGAAGTCATGCTGTTCTCGGCCGCGGGTAAAGTGGTGCGCTTCAAAGAAGACGCCGTC
CGTGCGATGGGGCGTACCGCGACCGGTGTGCGCGGTATTAAGCTGGCGGGAGACGATAAAGTCGTCTCTCTGATCATCC
CACGCGGCGAAGGGGCAATCCTGACCGTCACGCAGAATGGTTACGGCAAACGCACCGCAGCTGAAGAGTATCCAACCAA
GTCGCGTGCGACGCAGGGCGTTATCTCTATCAAAGTCACCGAGCGCAACGGTTCCGTTGTTGGCGCGGTACAGGTGGAC
GATTGCGACCAGATCATGATGATCACGGATGCCGGTACTCTGGTGCGTACCCGTGTGTCCGAGATCAGCGTAGTGGGAC
GTAATACCCAGGGCGTTATCCTTATCCGCACGGCGGAAGATGAAAACGTGGTGGGTCTACAACGCGTTGCTGAACCGGT
AGATGACGAAGAACTCGACGCTATCGACGGCAGCGTGGCGGAAGGGGATGAGGATATCGCCCCGGAAGCGGAAAGCGAT
GACGACGTTGCGGATGACGCTGACGAGTAA
>gyrA_Bovine_61
ATGAGCGACCTTGCGAGAGAAATTACACCGGTCAACATTGAGGAAGAGCTGAAGAGCTCCTATCTGGATTATGCGATGT
CGGTCATTGTTGGCCGTGCGCTGCCGGATGTCCGAGATGGCCTGAAGCCGGTACACCGTCGCGTACTTTACGCCATGAA
CGTATTGGGCAATGACTGGAACAAAGCCTATAAAAAATCTGCCCGTGTCGTTGGTGACGTAATCGGTAAATACCATCCC
CACGGCGATTCCGCAGTGTATGACACCATCGTTCGTATGGCGCAGCCATTCTCGCTGCGTTACATGCTGGTGGATGGTC
AGGGTAACTTCGGTTCTATTGACGGCGACTCCGCGGCGGCAATGCGTTATACGGAGATCCGTCTGGCGAAAATCGCCCA
CGAACTGATGGCCGATCTCGAAAAAGAGACGGTGGATTTCGTGGATAACTATGACGGTACGGAAAAAATTCCGGACGTC
ATGCCGACCAAAATTCCGAATCTGCTGGTGAACGGTTCTTCCGGTATCGCAGTAGGTATGGCGACGAATATCCCGCCGC
ACAACCTGACGGAAGTGATTAACGGCTGCCTGGCGTATATCGACAACGAAGACATCAGCATTGAAGGGCTGATGGAACA
TATTCCGGGGCCGGACTTCCCGACCGCCGCGATCATCAACGGTCGTCGTGGTATCGAAGAAGCCTACCGTACCGGTCGT
GGCAAAGTGTACATTCGCGCCCGCGCGGAAGTTGAAGCTGACGCGAAAACGGGCCGTGAAACCATCATCGTCCATGAAA
TTCCCTATCAGGTGAACAAAGCGCGCCTGATCGAGAAAATCGCCGAGCTGGTGAAAGATAAACGCGTGGAAGGCATCAG
CGCGCTGCGTGACGAATCCGATAAAGACGGGATGCGCATCGTGATTGAAGTGAAACGCGATGCGGTGGGTGAGGTGGTG
CTTAATAATCTCTACTCCCAGACCCAGCTACAGGTTTCCTTCGGTATTAACATGGTGGCGCTGCATCATGGCCAGCCGA
AGATCATGAACCTGAAAGATATTATTTCAGCGTTCGTGCGCCACCGCCGTGAAGTGGTGACGCGTCGGACTATTTTTGA
ACTGCGTAAAGCCCGTGACCGCGCGCATATCCTTGAAGCTCTGGCGATTGCGCTGGCCAACATCGATCCGATTATCGAA
CTGATTCGCCGTGCGCCAACGCCGGCGGAAGCGAAAGCGGCGCTGATTTCGCGTCCGTGGGATCTGGGCAACGTTGCTG
CGATGCTGGAGCGCGCCGGTGACGACGCCGCGCGTCCGGAATGGCTGGAGCCAGAATTTGGCGTGCGTGACGGTCAGTA
CTACCTGACTGAACAGCAGGCGCAGGCGATTCTGGATCTGCGTTTGCAGAAACTGACCGGCCTGGAGCATGAAAAACTG
CTCGACGAATACAAAGAGTTGCTGGAGCAGATTGCTGAACTGCTGCACATTCTGGGCAGCGCCGATCGCCTGATGGAAG
TGATTCGCGAAGAGATGGAGTTAATTCGCGATCAGTTCGGCGATGAGCGTCGTACCGAAATCACCGCCAACAGCGCCGA
TATTAATATCGAAGATCTGATTAGCCAGGAAGATGTTGTCGTGACGCTGTCTCACCAGGGTTACGTCAAATATCAACCG
CTGACAGATTACGAAGCGCAACGTCGTGGTGGGAAAGGTAAATCTGCCGCGCGTATTAAAGAAGAAGACTTTATCGACC
GTCTGCTGGTGGCCAACACCCATGACACCATCCTCTGCTTCTCCAGCCGGGGCCGTCTGTACTGGATGAAGGTCTATCA
GTTGCCGGAAGCCAGCCGTGGCGCGCGCGGTCGTCCGATCGTTAACCTGCTGCCGCTGGAAGCCAACGAACGTATCACC
GCGATTCTGCCGGTTCGTGAATACGAAGAGGGCGTCAACGTCTTTATGGCGACCGCCAGCGGTACCGTGAAGAAAACGG
CGCTGACCGAATTCAGCCGTCCGCGTTCCGCCGGTATTATCGCGGTGAACCTCAACGACGGCGACGAGCTGATTGGCGT
TGACCTGACTTCTGGTTCTGACGAAGTCATGCTGTTCTCGGCCGCGGGTAAAGTGGTGCGTTTCAAAGAAGACGCCGTC
CGTGCGATGGGGCGTACCGCGACCGGTGTGCGCGGTATTAAGCTGGCGGGAGACGATAAAGTAGTTTCTCTGATCATCC
CACGCGGCGAAGGCGCTATTCTGACCGTAACGCAAAACGGCTACGGGAAGCGTACCGCAGCGGACGAGTACCCGACCAA
GTCTCGTGCGACGCAGGGCGTTATCTCTATCAAAGTGACCGAGCGCAACGGTTCCGTTGTCGGTGCGGTACAGGTAGAC
GATTGCGACCAGATCATGATGATCACGGATGCCGGTACTCTGGTGCGTACCCGAGTGTCTGAGATCAGCGTAGTGGGAC
GTAATACCCAGGGCGTTATCCTTATCCGCACGGCGGAAGACGAAAACGTGGTGGGTCTGCAACGCGTTGCTGAACCGGT
AGATGACGAAGAACTCGACGCTATCGACGGCAGCGTGGCGGAAGGGGATGAGGATATCGCCCCGGAAGCGGAAAACGAT
GACGACGTTGCGGATGACGCTGACGAGTAA
>gyrA_Bovine_62
ATGAGCGACCTTGCGAGAGAAATTACACCGGTCAACATTGAGGAGGAGCTGAAGAGCTCCTATCTGGATTATGCGATGT
CGGTCATTGTTGGCCGTGCGCTGCCGGATGTCCGAGATGGCCTGAAGCCGGTACACCGTCGCGTACTTTACGCCATGAA
CGTATTGGGCAATGACTGGAACAAAGCCTATAAAAAATCTGCCCGTGTCGTTGGTGACGTAATCGGTAAATACCATCCC
CACGGCGATTCCGCAGTGTATGACACCATCGTTCGTATGGCGCAGCCATTCTCGCTGCGTTACATGCTGGTGGATGGTC
AGGGTAACTTCGGTTCTATTGACGGCGACTCCGCGGCGGCAATGCGTTATACGGAGATCCGTCTGGCGAAAATCGCCCA
CGAACTGATGGCCGATCTCGAAAAAGAGACGGTGGATTTCGTGGATAACTATGACGGTACGGAAAAAATTCCGGACGTC
ATGCCGACCAAAATTCCGAATCTGCTGGTGAACGGTTCTTCCGGTATCGCAGTAGGTATGGCGACGAATATCCCGCCGC
ACAACCTGACGGAAGTGATTAACGGCTGCCTGGCGTATATCGACAACGAAGACATCAGCATTGAAGGGCTGATGGAACA
TATTCCGGGGCCGGACTTCCCGACCGCCGCGATCATCAACGGTCGTCGTGGTATCGAAGAAGCCTACCGTACCGGTCGT
GGCAAAGTGTACATTCGCGCCCGCGCGGAAGTTGAAGCTGACGCGAAAACGGGCCGTGAAACCATCATCGTCCATGAAA
TTCCCTATCAGGTGAACAAAGCGCGCCTGATCGAGAAAATCGCCGAGCTGGTGAAAGATAAACGCGTGGAAGGCATCAG
CGCGCTGCGTGACGAATCCGATAAAGACGGGATGCGCATCGTGATTGAAGTGAAACGCGATGCGGTGGGCGAGGTGGTG
CTTAATAATCTCTACTCCCAGACCCAGCTACAGGTTTCCTTCGGTATTAACATGGTGGCGCTGCATCATGGCCAGCCGA
AGATCATGAACCTGAAAGATATTATTTCAGCGTTCGTGCGCCACCGCCGTGAAGTGGTGACGCGTCGGACTATTTTTGA
ACTGCGTAAAGCCCGTGACCGCGCGCATATCCTTGAAGCTCTGGCGATTGCGCTGGCCAACATCGATCCGATTATCGAA
CTGATTCGCCGTGCGCCAACGCCGGCGGAAGCGAAAGCGGCGCTGATTTCGCGTCCGTGGGATCTGGGCAACGTTGCTG
CGATGCTGGAGCGCGCCGGTGACGACGCCGCGCGTCCGGAATGGCTGGAGCCAGAATTTGGCGTGCGTGACGGTCAGTA
CTACCTGACTGAACAGCAGGCGCAGGCGATTCTGGATCTGCGTTTGCAGAAACTGACCGGCCTGGAGCATGAAAAACTG
CTCGACGAATACAAAGAGTTGCTGGAGCAGATTGCTGAACTGCTGCACATTCTGGGCAGCGCCGATCGCCTGATGGAAG
TGATTCGCGAAGAGATGGAGTTAATTCGCGATCAGTTCGGCGATGAGCGTCGTACCGAAATCACCGCCAACAGCGCCGA
TATTAATATCGAAGATCTGATTAGCCAGGAAGATGTTGTCGTGACGCTGTCTCACCAGGGTTACGTCAAATATCAACCG
CTGACAGATTACGAAGCGCAACGTCGTGGTGGGAAAGGTAAATCTGCCGCGCGTATTAAAGAAGAAGACTTTATCGACC
GTCTGCTGGTGGCCAACACCCATGACACCATCCTCTGCTTCTCCAGCCGGGGCCGTCTGTACTGGATGAAGGTCTATCA
GTTGCCGGAAGCCAGCCGTGGCGCGCGCGGTCGTCCGATCGTTAACCTGCTGCCGCTGGAAGCCAACGAACGTATCACC
GCGATTCTGCCGGTTCGTGAATACGAAGAAGGCGTCAACGTCTTTATGGCGACCGCCAGCGGTACCGTGAAGAAAACGG
CGCTGACCGAATTCAGCCGTCCGCGTTCCGCCGGTATTATCGCGGTGAACCTCAACGACGGCGACGAGCTGATTGGCGT
TGACCTGACTTCTGGTTCTGACGAAGTCATGCTGTTCTCGGCCGCGGGTAAAGTGGTGCGTTTCAAAGAAGACGCCGTC
CGTGCGATGGGGCGTACCGCGACCGGTGTGCGCGGTATTAAGCTGGCGGGAGACGATAAAGTAGTTTCTCTGATCATCC
CACGCGGCGAAGGCGCTATTCTGACCGTAACGCAAAACGGCTACGGGAAGCGTACCGCAGCGGACGAGTACCCGACCAA
GTCTCGTGCGACGCAGGGCGTTATCTCTATCAAAGTGACCGAGCGCAACGGTTCCGTTGTCGGTGCGGTACAGGTAGAC
GATTGCGACCAGATCATGATGATCACGGATGCCGGTACTCTGGTGCGTACCCGAGTGTCTGAGATCAGCGTAGTGGGAC
GTAATACCCAGGGCGTTATCCTTATCCGCACGGCGGAAGACGAAAACGTGGTGGGTCTGCAACGCGTTGCTGAACCGGT
AGATGACGAAGAACTCGACGCTATCGACGGCAGCGTGGCGGAAGGGGATGAGGATATCGCCCCGGAAGCGGAAAGCGAT
GACGACGTTGCGGATGACGCTGACGAGTAA
>gyrA_Bovine_63
ATGAGCGACCTTGCGAGAGAAATTACACCGGTCAACATTGAGGAAGAGCTGAAGAGCTCCTATCTGGATTATGCGATGT
CGGTCATTGTTGGCCGTGCGCTGCCGGATGTCCGAGATGGCCTGAAGCCGGTACACCGTCGCGTACTTTACGCCATGAA
CGTATTGGGCAATGACTGGAACAAAGCCTATAAAAAATCTGCCCGTGTCGTTGGTGACGTAATCGGTAAATACCATCCC
CACGGCGATTCCGCAGTGTATGACACCATCGTTCGTATGGCGCAGCCATTCTCGCTGCGTTACATGCTGGTGGATGGTC
AGGGTAACTTCGGTTCTATTGACGGCGACTCCGCGGCGGCAATGCGTTATACGGAGATCCGTCTGGCGAAAATCGCCCA
CGAACTGATGGCCGATCTCGAAAAAGAGACGGTGGATTTCGTGGATAACTATGACGGTACGGAAAAAATTCCGGACGTC
ATGCCGACCAAAATTCCGAATCTGCTGGTGAACGGTTCTTCCGGTATCGCAGTAGGTATGGCGACGAATATCCCGCCGC
ACAACCTGACGGAAGTGATTAACGGCTGCCTGGCGTATATCGACAACGAAGACATCAGCATTGAAGGGCTGATGGAACA
TATTCCGGGGCCGGACTTCCCGACCGCCGCGATCATCAACGGTCGTCGTGGTATCGAAGAAGCCTACCGTACCGGTCGT
GGCAAAGTGTACATTCGCGCCCGCGCGGAAGTTGAAGCTGACGCGAAAACGGGCCGTGAAACCATCATCGTCCATGAAA
TTCCCTATCAGGTGAACAAAGCGCGCCTGATCGAGAAAATCGCCGAGCTGGTGAAAGATAAACGCGTGGAAGGCATCAG
CGCGCTGCGTGACGAATCCGATAAAGACGGGATGCGCATCGTGATTGAAGTGAAACGCGATGCGGTGGGTGAGGTGGTG
CTTAATAATCTCTACTCCCAGACCCAGCTACAGGTTTCCTTCGGTATTAACATGGTGGCGCTGCATCATGGCCAGCCGA
AGATCATGAACCTGAAAGATATTATTTCAGCGTTCGTGCGCCACCGCCGTGAAGTGGTGACGCGTCGGACTATTTTTGA
ACTGCGTAAAGCCCGTGACCGCGCGCATATCCTTGAAGCTCTGGCGATTGCGCTGGCCAACATCGATCCGATTATCGAA
CTGATTCGCCGTGCGCCAACGCCGGCGGAAGCGAAAGCGGCGCTGATTTCGCGTCCGTGGGATCTGGGCAACGTTGCTG
CGATGCTGGAGCGCGCCGGTGACGACGCCGCGCGTCCGGAATGGCTGGAGCCAGAATTTGGCGTGCGTGACGGTCAGTA
CTACCTGACTGAACAGCAGGCGCAGGCGATTCTGGATCTGCGTTTGCAGAAACTGACCGGCCTGGAGCATGAAAAACTG
CTCGACGAATACAAAGAGTTGCTGGAGCAGATTGCTGAACTGCTGCACATTCTGGGCAGCGCCGATCGCCTGATGGAAG
TGATTCGCGAAGAGATGGAGTTAATTCGCGATCAGTTCGGCGATGAGCGTCGTACCGAAATCACCGCCAACAGCGCCGA
TATTAATATCGAAGATCTGATTAGCCAGGAAGATGTTGTCGTGACGCTGTCTCACCAGGGTTACGTCAAATATCAACCG
CTGACAGATTACGAAGCGCAACGTCGTGGTGGGAAAGGTAAATCTGCCGCGCGTATTAAAGAAGAAGACTTTATCGACC
GTCTGCTGGTGGCCAACACCCATGACACCATCCTCTGCTTCTCCAGCCGGGGCCGTCTGTACTGGATGAAGGTCTATCA
GTTGCCGGAAGCCAGCCGTGGCGCGCGCGGTCGTCCGATCGTTAACCTGCTGCCGCTGGAAGCCAACGAACGTATCACC
GCGATTCTGCCGGTTCGTGAATACGAAGAGGGCGTCAACGTCTTTATGGCGACCGCCAGCGGTACCGTGAAGAAAACGG
CGCTGACCGAATTCAGCCGTCCGCGTTCCGCCGGTATTATCGCGGTGAACCTCAACGACGGCGACGAGCTGATTGGCGT
TGACCTGACTTCTGGTTCTGACGAAGTCATGCTGTTCTCGGCCGCGGGTAAAGTGGTGCGTTTCAAAGAAGACGCCGTC
CGTGCGATGGGGCGTACCGCGACCGGTGTGCGCGGTATTAAGCTGGCGGGAGACGATAAAGTAGTTTCTCTGATCATCC
CACGCGGCGAAGGCGCTATTCTGACCGTAACGCAAAACGGCTACGGGAAGCGTACCGCAGCGGACGAGTACCCGACCAA
GTCTCGTGCGACGCAGGGCGTTATCTCTATCAAAGTGACCGAGCGCAACGGTTCCGTTGTCGGTGCGGTACAGGTAGAC
GATTGCGACCAGATCATGATGATCACGGATGCCGGTACTCTGGTGCGTACCCGAGTGTCTGAGATCAGCGTAGTGGGAC
GTAATACCCAGGGCGTTATCCTTATCCGCACGGCGGAAGACGAAAACGTGGTGGGTCTGCAACGCGTTGCTGAACCGGT
AGATGACGAAGAACTCGACGCTATCGACGGCAGCGTGGCGGAAGGGGATGAGGATATCGCCCCGGAAGCGGAAAACGAT
GACGACGTTGCGGATGACGCTGACGAGTAA
>gyrA_Bovine_64
ATGAGCGACCTTGCGAGAGAAATTACACCGGTCAACATTGAGGAAGAGCTGAAGAGCTCCTATCTGGATTATGCGATGT
CGGTCATTGTTGGCCGTGCGCTGCCGGATGTCCGAGATGGCCTGAAGCCGGTACACCGTCGCGTACTTTACGCCATGAA
CGTATTGGGCAATGACTGGAACAAAGCCTATAAAAAATCTGCCCGTGTCGTTGGTGACGTAATCGGTAAATACCATCCC
CACGGCGATTCCGCAGTGTATGACACCATCGTTCGTATGGCGCAGCCATTCTCGCTGCGTTACATGCTGGTGGATGGTC
AGGGTAACTTCGGTTCTATTGACGGCGACTCCGCGGCGGCAATGCGTTATACGGAGATCCGTCTGGCGAAAATCGCCCA
CGAACTGATGGCCGATCTCGAAAAAGAGACGGTGGATTTCGTGGATAACTATGACGGTACGGAAAAAATTCCGGACGTC
ATGCCGACCAAAATTCCGAATCTGCTGGTGAACGGTTCTTCCGGTATCGCAGTAGGTATGGCGACGAATATCCCGCCGC
ACAACCTGACGGAAGTGATTAATGGCTGCCTGGCGTATATCGACAACGAAGACATCAGCATTGAAGGGCTGATGGAACA
TATTCCGGGTCCGGACTTCCCGACCGCCGCGATCATCAACGGTCGTCGTGGTATCGAAGAAGCCTACCGTACCGGTCGT
GGCAAAGTGTACATCCGCGCCCGCGCGGAAGTTGAAGCTGACGCCAAAACGGGCCGTGAAACCATCATCGTCCATGAAA
TTCCCTATCAGGTGAACAAAGCGCGCCTGATCGAGAAAATCGCCGAGCTGGTGAAAGATAAACGCGTGGAAGGCATCAG
CGCGCTGCGTGACGAATCCGACAAAGACGGTATGCGCATCGTGATTGAAGTAAAACGCGATGCGGTGGGCGAGGTGGTG
CTTAATAATCTCTACTCCCAGACCCAGCTACAGGTTTCCTTCGGTATTAACATGGTGGCGCTGCATCACGGCCAGCCGA
AGATCATGAACCTGAAAGACATCATTTCAGCGTTCGTGCGCCACCGCCGTGAAGTGGTGACGCGTCGGACTATTTTTGA
ACTGCGTAAAGCCCGTGACCGCGCGCATATCCTTGAAGCTCTGGCGATTGCGCTAGCTAACATCGACCCGATTATCGAA
CTGATTCGCCGCGCGCCAACGCCGGCAGAAGCGAAAGCGGCGCTGATTTCGCGTCCGTGGGATCTGGGTAACGTTGCTG
CGATGCTGGAGCGCGCCGGTGATGACGCCGCGCGTCCGGAATGGCTGGAGCCAGAATTTGGCGTGCGTGACGGTCAGTA
CTACCTGACTGAACAGCAGGCGCAGGCGATTCTGGATCTGCGTTTGCAGAAACTGACCGGCCTGGAGCATGAAAAACTG
CTCGACGAATACAAAGAGTTGTTGGAGCAGATTGCTGAACTGCTGCACATTCTGGGCAGCGCCGATCGCCTGATGGAAG
TGATCCGCGAAGAGATGGAGTTAATTCGCGATCAGTTCGGCGATGAGCGTCGTACCGAAATCACCGCCAACAGCGCCGA
TATTAATATCGAAGATCTGATTAGCCAGGAAGATGTTGTCGTGACGCTGTCTCACCAGGGTTACGTCAAGTATCAACCG
CTGACGGATTACGAAGCGCAACGTCGTGGTGGGAAAGGTAAATCTGCCGCGCGTATTAAAGAAGAAGACTTTATCGACC
GCCTGCTGGTGGCCAACACCCATGACACCATCCTCTGCTTCTCCAGCCGGGGCCGTCTGTACTGGATGAAGGTCTATCA
GTTGCCGGAAGCCAGTCGTGGCGCGCGCGGTCGTCCGATCGTCAACCTGCTGCCGCTGGAAGCCAACGAACGTATCACC
GCGATTCTGCCGGTTCGTGAGTACGAAGAAGGCGTCAACGTCTTTATGGCGACCGCCAGCGGTACCGTGAAGAAAACGG
CGTTGACCGAATTCAGCCGTCCGCGTTCCGCCGGTATTATCGCGGTGAACCTCAACGACGGCGACGAGCTGATTGGCGT
TGACCTGACTTCTGGTTCTGACGAAGTCATGCTGTTCTCGGCCGCGGGTAAAGTGGTGCGCTTCAAAGAAGACGCCGTC
CGTGCGATGGGGCGTACCGCGACCGGTGTGCGCGGTATTAAGCTGGCGGGAGACGATAAAGTCGTCTCTCTGATCATCC
CACGCGGCGAAGGGGCAATCCTGACCGTCACGCAGAATGGTTACGGCAAACGCACCGCAGCTGAAGAGTATCCAACCAA
GTCGCGTGCGACGCAGGGCGTTATCTCTATCAAAGTCACCGAGCGCAACGGTTCCGTTGTTGGCGCGGTACAGGTGGAC
GATTGCGACCAGATCATGATGATCACGGATGCCGGTACTCTGGTGCGTACCCGTGTGTCCGAGATCAGCGTAGTGGGAC
GTAATACCCAGGGCGTTATCCTTATCCGCACGGCGGAAGATGAAAACGTGGTGGGTCTACAACGCGTTGCTGAACCGGT
AGATGACGAAGAACTCGACGCTATCGACGGCAGCGTGGCGGAAGGGGATGAGGATATCGCCCCGGAAGCGGAAAGCGAT
GACGACGTTGCGGATGACGCTGACGAGTAA
>gyrA_Bovine_65
ATGAGCGACCTTGCGAGAGAAATTACACCGGTCAACATTGAGGAAGAGCTGAAGAGCTCCTATCTGGATTATGCGATGT
CGGTCATTGTTGGCCGTGCGCTGCCGGATGTCCGAGATGGCCTGAAGCCGGTACACCGTCGCGTACTTTACGCCATGAA
CGTATTGGGCAATGACTGGAACAAAGCCTATAAAAAATCTGCCCGTGTCGTTGGTGACGTAATCGGTAAATACCATCCC
CACGGCGATTCCGCAGTGTATGACACCATCGTTCGTATGGCGCAGCCATTCTCGCTGCGTTACATGCTGGTGGATGGTC
AGGGTAACTTCGGTTCTATTGACGGCGACTCCGCGGCGGCAATGCGTTATACGGAGATCCGTCTGGCGAAAATCGCCCA
CGAACTGATGGCCGATCTCGAAAAAGAGACGGTGGATTTCGTGGATAACTATGACGGTACGGAAAAAATTCCGGACGTC
ATGCCGACCAAAATTCCGAATCTGCTGGTGAACGGTTCTTCCGGTATCGCAGTAGGTATGGCGACGAATATCCCGCCGC
ACAACCTGACGGAAGTGATTAACGGCTGCCTGGCGTATATCGACAACGAAGACATCAGCATTGAAGGGCTGATGGAACA
TATTCCGGGGCCGGACTTCCCGACCGCCGCGATCATCAACGGTCGTCGTGGTATCGAAGAAGCCTACCGTACCGGTCGT
GGCAAAGTGTACATTCGCGCCCGCGCGGAAGTTGAAGCTGACGCGAAAACGGGCCGTGAAACCATCATCGTCCATGAAA
TTCCCTATCAGGTGAACAAAGCGCGCCTGATCGAGAAAATCGCCGAGCTGGTGAAAGATAAACGCGTGGAAGGCATCAG
CGCGCTGCGTGACGAATCCGATAAAGACGGGATGCGCATCGTGATTGAAGTGAAACGCGATGCGGTGGGTGAGGTGGTG
CTTAATAATCTCTACTCCCAGACCCAGCTACAGGTTTCCTTCGGTATTAACATGGTGGCGCTGCATCATGGCCAGCCGA
AGATCATGAACCTGAAAGATATTATTTCAGCGTTCGTGCGCCACCGCCGTGAAGTGGTGACGCGTCGGACTATTTTTGA
ACTGCGTAAAGCCCGTGACCGCGCGCATATCCTTGAAGCTCTGGCGATTGCGCTGGCCAACATCGATCCGATTATCGAA
CTGATTCGCCGTGCGCCAACGCCGGCGGAAGCGAAAGCGGCGCTGATTTCGCGTCCGTGGGATCTGGGCAACGTTGCTG
CGATGCTGGAGCGCGCCGGTGACGACGCCGCGCGTCCGGAATGGCTGGAGCCAGAATTTGGCGTGCGTGACGGTCAGTA
CTACCTGACTGAACAGCAGGCGCAGGCGATTCTGGATCTGCGTTTGCAGAAACTGACCGGCCTGGAGCATGAAAAACTG
CTCGACGAATACAAAGAGTTGCTGGAGCAGATTGCTGAACTGCTGCACATTCTGGGCAGCGCCGATCGCCTGATGGAAG
TGATTCGCGAAGAGATGGAGTTAATTCGCGATCAGTTCGGCGATGAGCGTCGTACCGAAATCACCGCCAACAGCGCCGA
TATTAATATCGAAGATCTGATTAGCCAGGAAGATGTTGTCGTGACGCTGTCTCACCAGGGTTACGTCAAATATCAACCG
CTGACAGATTACGAAGCGCAACGTCGTGGTGGGAAAGGTAAATCTGCCGCGCGTATTAAAGAAGAAGACTTTATCGACC
GTCTGCTGGTGGCCAACACCCATGACACCATCCTCTGCTTCTCCAGCCGGGGCCGTCTGTACTGGATGAAGGTCTATCA
GTTGCCGGAAGCCAGCCGTGGCGCGCGCGGTCGTCCGATCGTTAACCTGCTGCCGCTGGAAGCCAACGAACGTATCACC
GCGATTCTGCCGGTTCGTGAATACGAAGAGGGCGTCAACGTCTTTATGGCGACCGCCAGCGGTACCGTGAAGAAAACGG
CGCTGACCGAATTCAGCCGTCCGCGTTCCGCCGGTATTATCGCGGTGAACCTCAACGACGGCGACGAGCTGATTGGCGT
TGACCTGACTTCTGGTTCTGACGAAGTCATGCTGTTCTCGGCCGCGGGTAAAGTGGTGCGTTTCAAAGAAGACGCCGTC
CGTGCGATGGGGCGTACCGCGACCGGTGTGCGCGGTATTAAGCTGGCGGGAGACGATAAAGTAGTTTCTCTGATCATCC
CACGCGGCGAAGGCGCTATTCTGACCGTAACGCAAAACGGCTACGGGAAGCGTACCGCAGCGGACGAGTACCCGACCAA
GTCTCGTGCGACGCAGGGCGTTATCTCTATCAAAGTGACCGAGCGCAACGGTTCCGTTGTCGGTGCGGTACAGGTAGAC
GATTGCGACCAGATCATGATGATCACGGATGCCGGTACTCTGGTGCGTACCCGAGTGTCTGAGATCAGCGTAGTGGGAC
GTAATACCCAGGGCGTTATCCTTATCCGCACGGCGGAAGACGAAAACGTGGTGGGTCTGCAACGCGTTGCTGAACCGGT
AGATGACGAAGAACTCGACGCTATCGACGGCAGCGTGGCGGAAGGGGATGAGGATATCGCCCCGGAAGCGGAAAACGAT
GACGACGTTGCGGATGACGCTGACGAGTAA
>gyrA_Bovine_66
ATGAGCGACCTTGCGAGAGAAATTACACCGGTCAACATTGAGGAGGAGCTGAAGAGCTCCTATCTGGATTATGCGATGT
CGGTCATTGTTGGCCGTGCGCTGCCGGATGTCCGAGATGGCCTGAAGCCGGTACACCGTCGCGTACTTTACGCCATGAA
CGTATTGGGCAATGACTGGAACAAAGCCTATAAAAAATCTGCCCGTGTCGTTGGTGACGTAATCGGTAAATACCATCCC
CACGGCGATTCCGCAGTGTATGACACCATCGTTCGTATGGCGCAGCCATTCTCGCTGCGTTACATGCTGGTGGATGGTC
AGGGTAACTTCGGTTCTATTGACGGCGACTCCGCGGCGGCAATGCGTTATACGGAGATCCGTCTGGCGAAAATCGCCCA
CGAACTGATGGCCGATCTCGAAAAAGAGACGGTGGATTTCGTGGATAACTATGACGGTACGGAAAAAATTCCGGACGTC
ATGCCGACCAAAATTCCGAATCTGCTGGTGAACGGTTCTTCCGGTATCGCAGTAGGTATGGCGACGAATATCCCGCCGC
ACAACCTGACGGAAGTGATTAACGGCTGCCTGGCGTATATCGACAACGAAGACATCAGCATTGAAGGGCTGATGGAACA
TATTCCGGGGCCGGACTTCCCGACCGCCGCGATCATCAACGGTCGTCGTGGTATCGAAGAAGCCTACCGTACCGGTCGT
GGCAAAGTGTACATTCGCGCCCGCGCGGAAGTTGAAGCTGACGCGAAAACGGGCCGTGAAACCATCATCGTCCATGAAA
TTCCCTATCAGGTGAACAAAGCGCGCCTGATCGAGAAAATCGCCGAGCTGGTGAAAGATAAACGCGTGGAAGGCATCAG
CGCGCTGCGTGACGAATCCGATAAAGACGGGATGCGCATCGTGATTGAAGTGAAACGCGATGCGGTGGGCGAGGTGGTG
CTTAATAATCTCTACTCCCAGACCCAGCTACAGGTTTCCTTCGGTATTAACATGGTGGCGCTGCATCATGGCCAGCCGA
AGATCATGAACCTGAAAGATATTATTTCAGCGTTCGTGCGCCACCGCCGTGAAGTGGTGACGCGTCGGACTATTTTTGA
ACTGCGTAAAGCCCGTGACCGCGCGCATATCCTTGAAGCTCTGGCGATTGCGCTGGCCAACATCGATCCGATTATCGAA
CTGATTCGCCGTGCGCCAACGCCGGCGGAAGCGAAAGCGGCGCTGATTTCGCGTCCGTGGGATCTGGGCAACGTTGCTG
CGATGCTGGAGCGCGCCGGTGACGACGCCGCGCGTCCGGAATGGCTGGAGCCAGAATTTGGCGTGCGTGACGGTCAGTA
CTACCTGACTGAACAGCAGGCGCAGGCGATTCTGGATCTGCGTTTGCAGAAACTGACCGGCCTGGAGCATGAAAAACTG
CTCGACGAATACAAAGAGTTGCTGGAGCAGATTGCTGAACTGCTGCACATTCTGGGCAGCGCCGATCGCCTGATGGAAG
TGATTCGCGAAGAGATGGAGTTAATTCGCGATCAGTTCGGCGATGAGCGTCGTACCGAAATCACCGCCAACAGCGCCGA
TATTAATATCGAAGATCTGATTAGCCAGGAAGATGTTGTCGTGACGCTGTCTCACCAGGGTTACGTCAAATATCAACCG
CTGACAGATTACGAAGCGCAACGTCGTGGTGGGAAAGGTAAATCTGCCGCGCGTATTAAAGAAGAAGACTTTATCGACC
GTCTGCTGGTGGCCAACACCCATGACACCATCCTCTGCTTCTCCAGCCGGGGCCGTCTGTACTGGATGAAGGTCTATCA
GTTGCCGGAAGCCAGCCGTGGCGCGCGCGGTCGTCCGATCGTTAACCTGCTGCCGCTGGAAGCCAACGAACGTATCACC
GCGATTCTGCCGGTTCGTGAATACGAAGAAGGCGTCAACGTCTTTATGGCGACCGCCAGCGGTACCGTGAAGAAAACGG
CGCTGACCGAATTCAGCCGTCCGCGTTCCGCCGGTATTATCGCGGTGAACCTCAACGACGGCGACGAGCTGATTGGCGT
TGACCTGACTTCTGGTTCTGACGAAGTCATGCTGTTCTCGGCCGCGGGTAAAGTGGTGCGTTTCAAAGAAGACGCCGTC
CGTGCGATGGGGCGTACCGCGACCGGTGTGCGCGGTATTAAGCTGGCGGGAGACGATAAAGTAGTTTCTCTGATCATCC
CACGCGGCGAAGGCGCTATTCTGACCGTAACGCAAAACGGCTACGGGAAGCGTACCGCAGCGGACGAGTACCCGACCAA
GTCTCGTGCGACGCAGGGCGTTATCTCTATCAAAGTGACCGAGCGCAACGGTTCCGTTGTCGGTGCGGTACAGGTAGAC
GATTGCGACCAGATCATGATGATCACGGATGCCGGTACTCTGGTGCGTACCCGAGTGTCTGAGATCAGCGTAGTGGGAC
GTAATACCCAGGGCGTTATCCTTATCCGCACGGCGGAAGACGAAAACGTGGTGGGTCTGCAACGCGTTGCTGAACCGGT
AGATGACGAAGAACTCGACGCTATCGACGGCAGCGTGGCGGAAGGGGATGAGGATATCGCCCCGGAAGCGGAAAGCGAT
GACGACGTTGCGGATGACGCTGACGAGTAA
>gyrA_Bovine_67
ATGAGCGACCTTGCGAGAGAAATTACACCGGTCAACATTGAGGAAGAGCTGAAGAGCTCCTATCTGGATTATGCGATGT
CGGTCATTGTTGGCCGTGCGCTGCCGGATGTCCGAGATGGCCTGAAGCCGGTACACCGTCGCGTACTTTACGCCATGAA
CGTATTGGGCAATGACTGGAACAAAGCCTATAAAAAATCTGCCCGTGTCGTTGGTGACGTAATCGGTAAATACCATCCC
CACGGCGATTCCGCAGTGTATGACACCATCGTTCGTATGGCGCAGCCATTCTCGCTGCGTTACATGCTGGTGGATGGTC
AGGGTAACTTCGGTTCTATTGACGGCGACTCCGCGGCGGCAATGCGTTATACGGAGATCCGTCTGGCGAAAATCGCCCA
CGAACTGATGGCCGATCTCGAAAAAGAGACGGTGGATTTCGTGGATAACTATGACGGTACGGAAAAAATTCCGGACGTC
ATGCCGACCAAAATTCCGAATCTGCTGGTGAACGGTTCTTCCGGTATCGCAGTAGGTATGGCGACGAATATCCCGCCGC
ACAACCTGACGGAAGTGATTAACGGCTGCCTGGCGTATATCGACAACGAAGACATCAGCATTGAAGGGCTGATGGAACA
TATTCCGGGGCCGGACTTCCCGACCGCCGCGATCATCAACGGTCGTCGTGGTATCGAAGAAGCCTACCGTACCGGTCGT
GGCAAAGTGTACATTCGCGCCCGCGCGGAAGTTGAAGCTGACGCGAAAACGGGCCGTGAAACCATCATCGTCCATGAAA
TTCCCTATCAGGTGAACAAAGCGCGCCTGATCGAGAAAATCGCCGAGCTGGTGAAAGATAAACGCGTGGAAGGCATCAG
CGCGCTGCGTGACGAATCCGATAAAGACGGGATGCGCATCGTGATTGAAGTGAAACGCGATGCGGTGGGTGAGGTGGTG
CTTAATAATCTCTACTCCCAGACCCAGCTACAGGTTTCCTTCGGTATTAACATGGTGGCGCTGCATCATGGCCAGCCGA
AGATCATGAACCTGAAAGATATTATTTCAGCGTTCGTGCGCCACCGCCGTGAAGTGGTGACGCGTCGGACTATTTTTGA
ACTGCGTAAAGCCCGTGACCGCGCGCATATCCTTGAAGCTCTGGCGATTGCGCTGGCCAACATCGATCCGATTATCGAA
CTGATTCGCCGTGCGCCAACGCCGGCGGAAGCGAAAGCGGCGCTGATTTCGCGTCCGTGGGATCTGGGCAACGTTGCTG
CGATGCTGGAGCGCGCCGGTGACGACGCCGCGCGTCCGGAATGGCTGGAGCCAGAATTTGGCGTGCGTGACGGTCAGTA
CTACCTGACTGAACAGCAGGCGCAGGCGATTCTGGATCTGCGTTTGCAGAAACTGACCGGCCTGGAGCATGAAAAACTG
CTCGACGAATACAAAGAGTTGCTGGAGCAGATTGCTGAACTGCTGCACATTCTGGGCAGCGCCGATCGCCTGATGGAAG
TGATTCGCGAAGAGATGGAGTTAATTCGCGATCAGTTCGGCGATGAGCGTCGTACCGAAATCACCGCCAACAGCGCCGA
TATTAATATCGAAGATCTGATTAGCCAGGAAGATGTTGTCGTGACGCTGTCTCACCAGGGTTACGTCAAATATCAACCG
CTGACAGATTACGAAGCGCAACGTCGTGGTGGGAAAGGTAAATCTGCCGCGCGTATTAAAGAAGAAGACTTTATCGACC
GTCTGCTGGTGGCCAACACCCATGACACCATCCTCTGCTTCTCCAGCCGGGGCCGTCTGTACTGGATGAAGGTCTATCA
GTTGCCGGAAGCCAGCCGTGGCGCGCGCGGTCGTCCGATCGTTAACCTGCTGCCGCTGGAAGCCAACGAACGTATCACC
GCGATTCTGCCGGTTCGTGAATACGAAGAGGGCGTCAACGTCTTTATGGCGACCGCCAGCGGTACCGTGAAGAAAACGG
CGCTGACCGAATTCAGCCGTCCGCGTTCCGCCGGTATTATCGCGGTGAACCTCAACGACGGCGACGAGCTGATTGGCGT
TGACCTGACTTCTGGTTCTGACGAAGTCATGCTGTTCTCGGCCGCGGGTAAAGTGGTGCGTTTCAAAGAAGACGCCGTC
CGTGCGATGGGGCGTACCGCGACCGGTGTGCGCGGTATTAAGCTGGCGGGAGACGATAAAGTAGTTTCTCTGATCATCC
CACGCGGCGAAGGCGCTATTCTGACCGTAACGCAAAACGGCTACGGGAAGCGTACCGCAGCGGACGAGTACCCGACCAA
GTCTCGTGCGACGCAGGGCGTTATCTCTATCAAAGTGACCGAGCGCAACGGTTCCGTTGTCGGTGCGGTACAGGTAGAC
GATTGCGACCAGATCATGATGATCACGGATGCCGGTACTCTGGTGCGTACCCGAGTGTCTGAGATCAGCGTAGTGGGAC
GTAATACCCAGGGCGTTATCCTTATCCGCACGGCGGAAGACGAAAACGTGGTGGGTCTGCAACGCGTTGCTGAACCGGT
AGATGACGAAGAACTCGACGCTATCGACGGCAGCGTGGCGGAAGGGGATGAGGATATCGCCCCGGAAGCGGAAAACGAT
GACGACGTTGCGGATGACGCTGACGAGTAA
>gyrA_Bovine_68
ATGAGCGACCTTGCGAGAGAAATTACACCGGTCAACATTGAGGAGGAGCTGAAGAGCTCCTATCTGGATTATGCGATGT
CGGTCATTGTTGGCCGTGCGCTGCCGGATGTCCGAGATGGCCTGAAGCCGGTACACCGTCGCGTACTTTACGCCATGAA
CGTATTGGGCAATGACTGGAACAAAGCCTATAAAAAATCTGCCCGTGTCGTTGGTGACGTAATCGGTAAATACCATCCC
CACGGCGATTCCGCAGTGTATGACACCATCGTTCGTATGGCGCAGCCATTCTCGCTGCGTTACATGCTGGTGGATGGTC
AGGGTAACTTCGGTTCTATTGACGGCGACTCCGCGGCGGCAATGCGTTATACGGAGATCCGTCTGGCGAAAATCGCCCA
CGAACTGATGGCCGATCTCGAAAAAGAGACGGTGGATTTCGTGGATAACTATGACGGTACGGAAAAAATTCCGGACGTC
ATGCCGACCAAAATTCCGAATCTGCTGGTGAACGGTTCTTCCGGTATCGCAGTAGGTATGGCGACGAATATCCCGCCGC
ACAACCTGACGGAAGTGATTAACGGCTGCCTGGCGTATATCGACAACGAAGACATCAGCATTGAAGGGCTGATGGAACA
TATTCCGGGGCCGGACTTCCCGACCGCCGCGATCATCAACGGTCGTCGTGGTATCGAAGAAGCCTACCGTACCGGTCGT
GGCAAAGTGTACATTCGCGCCCGCGCGGAAGTTGAAGCTGACGCGAAAACGGGCCGTGAAACCATCATCGTCCATGAAA
TTCCCTATCAGGTGAACAAAGCGCGCCTGATCGAGAAAATCGCCGAGCTGGTGAAAGATAAACGCGTGGAAGGCATCAG
CGCGCTGCGTGACGAATCCGATAAAGACGGGATGCGCATCGTGATTGAAGTGAAACGCGATGCGGTGGGCGAGGTGGTG
CTTAATAATCTCTACTCCCAGACCCAGCTACAGGTTTCCTTCGGTATTAACATGGTGGCGCTGCATCATGGCCAGCCGA
AGATCATGAACCTGAAAGATATTATTTCAGCGTTCGTGCGCCACCGCCGTGAAGTGGTGACGCGTCGGACTATTTTTGA
ACTGCGTAAAGCCCGTGACCGCGCGCATATCCTTGAAGCTCTGGCGATTGCGCTGGCCAACATCGATCCGATTATCGAA
CTGATTCGCCGTGCGCCAACGCCGGCGGAAGCGAAAGCGGCGCTGATTTCGCGTCCGTGGGATCTGGGCAACGTTGCTG
CGATGCTGGAGCGCGCCGGTGACGACGCCGCGCGTCCGGAATGGCTGGAGCCAGAATTTGGCGTGCGTGACGGTCAGTA
CTACCTGACTGAACAGCAGGCGCAGGCGATTCTGGATCTGCGTTTGCAGAAACTGACCGGCCTGGAGCATGAAAAACTG
CTCGACGAATACAAAGAGTTGCTGGAGCAGATTGCTGAACTGCTGCACATTCTGGGCAGCGCCGATCGCCTGATGGAAG
TGATTCGCGAAGAGATGGAGTTAATTCGCGATCAGTTCGGCGATGAGCGTCGTACCGAAATCACCGCCAACAGCGCCGA
TATTAATATCGAAGATCTGATTAGCCAGGAAGATGTTGTCGTGACGCTGTCTCACCAGGGTTACGTCAAATATCAACCG
CTGACAGATTACGAAGCGCAACGTCGTGGTGGGAAAGGTAAATCTGCCGCGCGTATTAAAGAAGAAGACTTTATCGACC
GTCTGCTGGTGGCCAACACCCATGACACCATCCTCTGCTTCTCCAGCCGGGGCCGTCTGTACTGGATGAAGGTCTATCA
GTTGCCGGAAGCCAGCCGTGGCGCGCGCGGTCGTCCGATCGTTAACCTGCTGCCGCTGGAAGCCAACGAACGTATCACC
GCGATTCTGCCGGTTCGTGAATACGAAGAAGGCGTCAACGTCTTTATGGCGACCGCCAGCGGTACCGTGAAGAAAACGG
CGCTGACCGAATTCAGCCGTCCGCGTTCCGCCGGTATTATCGCGGTGAACCTCAACGACGGCGACGAGCTGATTGGCGT
TGACCTGACTTCTGGTTCTGACGAAGTCATGCTGTTCTCGGCCGCGGGTAAAGTGGTGCGTTTCAAAGAAGACGCCGTC
CGTGCGATGGGGCGTACCGCGACCGGTGTGCGCGGTATTAAGCTGGCGGGAGACGATAAAGTAGTTTCTCTGATCATCC
CACGCGGCGAAGGCGCTATTCTGACCGTAACGCAAAACGGCTACGGGAAGCGTACCGCAGCGGACGAGTACCCGACCAA
GTCTCGTGCGACGCAGGGCGTTATCTCTATCAAAGTGACCGAGCGCAACGGTTCCGTTGTCGGTGCGGTACAGGTAGAC
GATTGCGACCAGATCATGATGATCACGGATGCCGGTACTCTGGTGCGTACCCGAGTGTCTGAGATCAGCGTAGTGGGAC
GTAATACCCAGGGCGTTATCCTTATCCGCACGGCGGAAGACGAAAACGTGGTGGGTCTGCAACGCGTTGCTGAACCGGT
AGATGACGAAGAACTCGACGCTATCGACGGCAGCGTGGCGGAAGGGGATGAGGATATCGCCCCGGAAGCGGAAAGCGAT
GACGACGTTGCGGATGACGCTGACGAGTAA
>gyrA_Bovine_69
ATGAGCGACCTTGCGAGAGAAATTACACCGGTCAACATTGAGGAAGAGCTGAAGAGCTCCTATCTGGATTATGCGATGT
CGGTCATTGTTGGCCGTGCGCTGCCGGATGTCCGAGATGGCCTGAAGCCGGTACACCGTCGCGTACTTTACGCCATGAA
CGTATTGGGCAATGACTGGAACAAAGCCTATAAAAAATCTGCCCGTGTCGTTGGTGACGTAATCGGTAAATACCATCCC
CACGGCGATTCCGCAGTGTATGACACCATCGTTCGTATGGCGCAGCCATTCTCGCTGCGTTACATGCTGGTGGATGGTC
AGGGTAACTTCGGTTCTATTGACGGCGACTCCGCGGCGGCAATGCGTTATACGGAGATCCGTCTGGCGAAAATCGCCCA
CGAACTGATGGCCGATCTCGAAAAAGAGACGGTGGATTTCGTGGATAACTATGACGGTACGGAAAAAATTCCGGACGTC
ATGCCGACCAAAATTCCGAATCTGCTGGTGAACGGTTCTTCCGGTATCGCAGTAGGTATGGCGACGAATATCCCGCCGC
ACAACCTGACGGAAGTGATTAATGGCTGCCTGGCGTATATCGACAACGAAGACATCAGCATTGAAGGGCTGATGGAACA
TATTCCGGGTCCGGACTTCCCGACCGCCGCGATCATCAACGGTCGTCGTGGTATCGAAGAAGCCTACCGTACCGGTCGT
GGCAAAGTGTACATCCGCGCCCGCGCGGAAGTTGAAGCTGACGCCAAAACGGGCCGTGAAACCATCATCGTCCATGAAA
TTCCCTATCAGGTGAACAAAGCGCGCCTGATCGAGAAAATCGCCGAGCTGGTGAAAGATAAACGCGTGGAAGGCATCAG
CGCGCTGCGTGACGAATCCGACAAAGACGGTATGCGCATCGTGATTGAAGTAAAACGCGATGCGGTGGGCGAGGTGGTG
CTTAATAATCTCTACTCCCAGACCCAGCTACAGGTTTCCTTCGGTATTAACATGGTGGCGCTGCATCACGGCCAGCCGA
AGATCATGAACCTGAAAGACATCATTTCAGCGTTCGTGCGCCACCGCCGTGAAGTGGTGACGCGTCGGACTATTTTTGA
ACTGCGTAAAGCCCGTGACCGCGCGCATATCCTTGAAGCTCTGGCGATTGCGCTAGCTAACATCGACCCGATTATCGAA
CTGATTCGCCGCGCGCCAACGCCGGCAGAAGCGAAAGCGGCGCTGATTTCGCGTCCGTGGGATCTGGGTAACGTTGCTG
CGATGCTGGAGCGCGCCGGTGATGACGCCGCGCGTCCGGAATGGCTGGAGCCAGAATTTGGCGTGCGTGACGGTCAGTA
CTACCTGACTGAACAGCAGGCGCAGGCGATTCTGGATCTGCGTTTGCAGAAACTGACCGGCCTGGAGCATGAAAAACTG
CTCGACGAATACAAAGAGTTGTTGGAGCAGATTGCTGAACTGCTGCACATTCTGGGCAGCGCCGATCGCCTGATGGAAG
TGATCCGCGAAGAGATGGAGTTAATTCGCGATCAGTTCGGCGATGAGCGTCGTACCGAAATCACCGCCAACAGCGCCGA
TATTAATATCGAAGATCTGATTAGCCAGGAAGATGTTGTCGTGACGCTGTCTCACCAGGGTTACGTCAAGTATCAACCG
CTGACGGATTACGAAGCGCAACGTCGTGGTGGGAAAGGTAAATCTGCCGCGCGTATTAAAGAAGAAGACTTTATCGACC
GCCTGCTGGTGGCCAACACCCATGACACCATCCTCTGCTTCTCCAGCCGGGGCCGTCTGTACTGGATGAAGGTCTATCA
GTTGCCGGAAGCCAGTCGTGGCGCGCGCGGTCGTCCGATCGTCAACCTGCTGCCGCTGGAAGCCAACGAACGTATCACC
GCGATTCTGCCGGTTCGTGAGTACGAAGAAGGCGTCAACGTCTTTATGGCGACCGCCAGCGGTACCGTGAAGAAAACGG
CGTTGACCGAATTCAGCCGTCCGCGTTCCGCCGGTATTATCGCGGTGAACCTCAACGACGGCGACGAGCTGATTGGCGT
TGACCTGACTTCTGGTTCTGACGAAGTCATGCTGTTCTCGGCCGCGGGTAAAGTGGTGCGCTTCAAAGAAGACGCCGTC
CGTGCGATGGGGCGTACCGCGACCGGTGTGCGCGGTATTAAGCTGGCGGGAGACGATAAAGTCGTCTCTCTGATCATCC
CACGCGGCGAAGGGGCAATCCTGACCGTCACGCAGAATGGTTACGGCAAACGCACCGCAGCTGAAGAGTATCCAACCAA
GTCGCGTGCGACGCAGGGCGTTATCTCTATCAAAGTCACCGAGCGCAACGGTTCCGTTGTTGGCGCGGTACAGGTGGAC
GATTGCGACCAGATCATGATGATCACGGATGCCGGTACTCTGGTGCGTACCCGTGTGTCCGAGATCAGCGTAGTGGGAC
GTAATACCCAGGGCGTTATCCTTATCCGCACGGCGGAAGATGAAAACGTGGTGGGTCTACAACGCGTTGCTGAACCGGT
AGATGACGAAGAACTCGACGCTATCGACGGCAGCGTGGCGGAAGGGGATGAGGATATCGCCCCGGAAGCGGAAAGCGAT
GACGACGTTGCGGATGACGCTGACGAGTAA
>gyrA_Bovine_70
ATGAGCGACCTTGCGAGAGAAATTACACCGGTCAACATTGAGGAAGAGCTGAAGAGCTCCTATCTGGATTATGCGATGT
CGGTCATTGTTGGCCGTGCGCTGCCGGATGTCCGAGATGGCCTGAAGCCGGTACACCGTCGCGTACTTTACGCCATGAA
CGTATTGGGCAATGACTGGAACAAAGCCTATAAAAAATCTGCCCGTGTCGTTGGTGACGTAATCGGTAAATACCATCCC
CACGGCGATTCCGCAGTGTATGACACCATCGTTCGTATGGCGCAGCCATTCTCGCTGCGTTACATGCTGGTGGATGGTC
AGGGTAACTTCGGTTCTATTGACGGCGACTCCGCGGCGGCAATGCGTTATACGGAGATCCGTCTGGCGAAAATCGCCCA
CGAACTGATGGCCGATCTCGAAAAAGAGACGGTGGATTTCGTGGATAACTATGACGGTACGGAAAAAATTCCGGACGTC
ATGCCGACCAAAATTCCGAATCTGCTGGTGAACGGTTCTTCCGGTATCGCAGTAGGTATGGCGACGAATATCCCGCCGC
ACAACCTGACGGAAGTGATTAATGGCTGCCTGGCGTATATCGACAACGAAGACATCAGCATTGAAGGGCTGATGGAACA
TATTCCGGGTCCGGACTTCCCGACCGCCGCGATCATCAACGGTCGTCGTGGTATCGAAGAAGCCTACCGTACCGGTCGT
GGCAAAGTGTACATCCGCGCCCGCGCGGAAGTTGAAGCTGACGCCAAAACGGGCCGTGAAACCATCATCGTCCATGAAA
TTCCCTATCAGGTGAACAAAGCGCGCCTGATCGAGAAAATCGCCGAGCTGGTGAAAGATAAACGCGTGGAAGGCATCAG
CGCGCTGCGTGACGAATCCGACAAAGACGGTATGCGCATCGTGATTGAAGTAAAACGCGATGCGGTGGGCGAGGTGGTG
CTTAATAATCTCTACTCCCAGACCCAGCTACAGGTTTCCTTCGGTATTAACATGGTGGCGCTGCATCACGGCCAGCCGA
AGATCATGAACCTGAAAGACATCATTTCAGCGTTCGTGCGCCACCGCCGTGAAGTGGTGACGCGTCGGACTATTTTTGA
ACTGCGTAAAGCCCGTGACCGCGCGCATATCCTTGAAGCTCTGGCGATTGCGCTAGCTAACATCGACCCGATTATCGAA
CTGATTCGCCGCGCGCCAACGCCGGCAGAAGCGAAAGCGGCGCTGATTTCGCGTCCGTGGGATCTGGGTAACGTTGCTG
CGATGCTGGAGCGCGCCGGTGATGACGCCGCGCGTCCGGAATGGCTGGAGCCAGAATTTGGCGTGCGTGACGGTCAGTA
CTACCTGACTGAACAGCAGGCGCAGGCGATTCTGGATCTGCGTTTGCAGAAACTGACCGGCCTGGAGCATGAAAAACTG
CTCGACGAATACAAAGAGTTGTTGGAGCAGATTGCTGAACTGCTGCACATTCTGGGCAGCGCCGATCGCCTGATGGAAG
TGATCCGCGAAGAGATGGAGTTAATTCGCGATCAGTTCGGCGATGAGCGTCGTACCGAAATCACCGCCAACAGCGCCGA
TATTAATATCGAAGATCTGATTAGCCAGGAAGATGTTGTCGTGACGCTGTCTCACCAGGGTTACGTCAAGTATCAACCG
CTGACGGATTACGAAGCGCAACGTCGTGGTGGGAAAGGTAAATCTGCCGCGCGTATTAAAGAAGAAGACTTTATCGACC
GCCTGCTGGTGGCCAACACCCATGACACCATCCTCTGCTTCTCCAGCCGGGGCCGTCTGTACTGGATGAAGGTCTATCA
GTTGCCGGAAGCCAGTCGTGGCGCGCGCGGTCGTCCGATCGTCAACCTGCTGCCGCTGGAAGCCAACGAACGTATCACC
GCGATTCTGCCGGTTCGTGAGTACGAAGAAGGCGTCAACGTCTTTATGGCGACCGCCAGCGGTACCGTGAAGAAAACGG
CGTTGACCGAATTCAGCCGTCCGCGTTCCGCCGGTATTATCGCGGTGAACCTCAACGACGGCGACGAGCTGATTGGCGT
TGACCTGACTTCTGGTTCTGACGAAGTCATGCTGTTCTCGGCCGCGGGTAAAGTGGTGCGCTTCAAAGAAGACGCCGTC
CGTGCGATGGGGCGTACCGCGACCGGTGTGCGCGGTATTAAGCTGGCGGGAGACGATAAAGTCGTCTCTCTGATCATCC
CACGCGGCGAAGGGGCAATCCTGACCGTCACGCAGAATGGTTACGGCAAACGCACCGCAGCTGAAGAGTATCCAACCAA
GTCGCGTGCGACGCAGGGCGTTATCTCTATCAAAGTCACCGAGCGCAACGGTTCCGTTGTTGGCGCGGTACAGGTGGAC
GATTGCGACCAGATCATGATGATCACGGATGCCGGTACTCTGGTGCGTACCCGTGTGTCCGAGATCAGCGTAGTGGGAC
GTAATACCCAGGGCGTTATCCTTATCCGCACGGCGGAAGATGAAAACGTGGTGGGTCTACAACGCGTTGCTGAACCGGT
AGATGACGAAGAACTCGACGCTATCGACGGCAGCGTGGCGGAAGGGGATGAGGATATCGCCCCGGAAGCGGAAAGCGAT
GACGACGTTGCGGATGACGCTGACGAGTAA
>gyrA_Bovine_71
ATGAGCGACCTTGCGAGAGAAATTACACCGGTCAACATTGAGGAAGAGCTGAAGAGCTCCTATCTGGATTATGCGATGT
CGGTCATTGTTGGCCGTGCGCTGCCGGATGTCCGAGATGGCCTGAAGCCGGTACACCGTCGCGTACTTTACGCCATGAA
CGTATTGGGCAATGACTGGAACAAAGCCTATAAAAAATCTGCCCGTGTCGTTGGTGACGTAATCGGTAAATACCATCCC
CACGGCGATTCCGCAGTGTATGACACCATCGTTCGTATGGCGCAGCCATTCTCGCTGCGTTACATGCTGGTGGATGGTC
AGGGTAACTTCGGTTCTATTGACGGCGACTCCGCGGCGGCAATGCGTTATACGGAGATCCGTCTGGCGAAAATCGCCCA
CGAACTGATGGCCGATCTCGAAAAAGAGACGGTGGATTTCGTGGATAACTATGACGGTACGGAAAAAATTCCGGACGTC
ATGCCGACCAAAATTCCGAATCTGCTGGTGAACGGTTCTTCCGGTATCGCAGTAGGTATGGCGACGAATATCCCGCCGC
ACAACCTGACGGAAGTGATTAACGGCTGCCTGGCGTATATCGACAACGAAGACATCAGCATTGAAGGGCTGATGGAACA
TATTCCGGGGCCGGACTTCCCGACCGCCGCGATCATCAACGGTCGTCGTGGTATCGAAGAAGCCTACCGTACCGGTCGT
GGCAAAGTGTACATTCGCGCCCGCGCGGAAGTTGAAGCTGACGCGAAAACGGGCCGTGAAACCATCATCGTCCATGAAA
TTCCCTATCAGGTGAACAAAGCGCGCCTGATCGAGAAAATCGCCGAGCTGGTGAAAGATAAACGCGTGGAAGGCATCAG
CGCGCTGCGTGACGAATCCGATAAAGACGGGATGCGCATCGTGATTGAAGTGAAACGCGATGCGGTGGGTGAGGTGGTG
CTTAATAATCTCTACTCCCAGACCCAGCTACAGGTTTCCTTCGGTATTAACATGGTGGCGCTGCATCATGGCCAGCCGA
AGATCATGAACCTGAAAGATATTATTTCAGCGTTCGTGCGCCACCGCCGTGAAGTGGTGACGCGTCGGACTATTTTTGA
ACTGCGTAAAGCCCGTGACCGCGCGCATATCCTTGAAGCTCTGGCGATTGCGCTGGCCAACATCGATCCGATTATCGAA
CTGATTCGCCGTGCGCCAACGCCGGCGGAAGCGAAAGCGGCGCTGATTTCGCGTCCGTGGGATCTGGGCAACGTTGCTG
CGATGCTGGAGCGCGCCGGTGACGACGCCGCGCGTCCGGAATGGCTGGAGCCAGAATTTGGCGTGCGTGACGGTCAGTA
CTACCTGACTGAACAGCAGGCGCAGGCGATTCTGGATCTGCGTTTGCAGAAACTGACCGGCCTGGAGCATGAAAAACTG
CTCGACGAATACAAAGAGTTGCTGGAGCAGATTGCTGAACTGCTGCACATTCTGGGCAGCGCCGATCGCCTGATGGAAG
TGATTCGCGAAGAGATGGAGTTAATTCGCGATCAGTTCGGCGATGAGCGTCGTACCGAAATCACCGCCAACAGCGCCGA
TATTAATATCGAAGATCTGATTAGCCAGGAAGATGTTGTCGTGACGCTGTCTCACCAGGGTTACGTCAAATATCAACCG
CTGACAGATTACGAAGCGCAACGTCGTGGTGGGAAAGGTAAATCTGCCGCGCGTATTAAAGAAGAAGACTTTATCGACC
GTCTGCTGGTGGCCAACACCCATGACACCATCCTCTGCTTCTCCAGCCGGGGCCGTCTGTACTGGATGAAGGTCTATCA
GTTGCCGGAAGCCAGCCGTGGCGCGCGCGGTCGTCCGATCGTTAACCTGCTGCCGCTGGAAGCCAACGAACGTATCACC
GCGATTCTGCCGGTTCGTGAATACGAAGAGGGCGTCAACGTCTTTATGGCGACCGCCAGCGGTACCGTGAAGAAAACGG
CGCTGACCGAATTCAGCCGTCCGCGTTCCGCCGGTATTATCGCGGTGAACCTCAACGACGGCGACGAGCTGATTGGCGT
TGACCTGACTTCTGGTTCTGACGAAGTCATGCTGTTCTCGGCCGCGGGTAAAGTGGTGCGTTTCAAAGAAGACGCCGTC
CGTGCGATGGGGCGTACCGCGACCGGTGTGCGCGGTATTAAGCTGGCGGGAGACGATAAAGTAGTTTCTCTGATCATCC
CACGCGGCGAAGGCGCTATTCTGACCGTAACGCAAAACGGCTACGGGAAGCGTACCGCAGCGGACGAGTACCCGACCAA
GTCTCGTGCGACGCAGGGCGTTATCTCTATCAAAGTGACCGAGCGCAACGGTTCCGTTGTCGGTGCGGTACAGGTAGAC
GATTGCGACCAGATCATGATGATCACGGATGCCGGTACTCTGGTGCGTACCCGAGTGTCTGAGATCAGCGTAGTGGGAC
GTAATACCCAGGGCGTTATCCTTATCCGCACGGCGGAAGACGAAAACGTGGTGGGTCTGCAACGCGTTGCTGAACCGGT
AGATGACGAAGAACTCGACGCTATCGACGGCAGCGTGGCGGAAGGGGATGAGGATATCGCCCCGGAAGCGGAAAACGAT
GACGACGTTGCGGATGACGCTGACGAGTAA
>gyrA_Bovine_72
ATGAGCGACCTTGCGAGAGAAATTACACCGGTCAACATTGAGGAAGAGCTGAAGAGCTCCTATCTGGATTATGCGATGT
CGGTCATTGTTGGCCGTGCGCTGCCGGATGTCCGAGATGGCCTGAAGCCGGTACACCGTCGCGTACTTTACGCCATGAA
CGTATTGGGCAATGACTGGAACAAAGCCTATAAAAAATCTGCCCGTGTCGTTGGTGACGTAATCGGTAAATACCATCCC
CACGGCGATTCCGCAGTGTATGACACCATCGTTCGTATGGCGCAGCCATTCTCGCTGCGTTACATGCTGGTGGATGGTC
AGGGTAACTTCGGTTCTATTGACGGCGACTCCGCGGCGGCAATGCGTTATACGGAGATCCGTCTGGCGAAAATCGCCCA
CGAACTGATGGCCGATCTCGAAAAAGAGACGGTGGATTTCGTGGATAACTATGACGGTACGGAAAAAATTCCGGACGTC
ATGCCGACCAAAATTCCGAATCTGCTGGTGAACGGTTCTTCCGGTATCGCAGTAGGTATGGCGACGAATATCCCGCCGC
ACAACCTGACGGAAGTGATTAATGGCTGCCTGGCGTATATCGACAACGAAGACATCAGCATTGAAGGGCTGATGGAACA
TATTCCGGGTCCGGACTTCCCGACCGCCGCGATCATCAACGGTCGTCGTGGTATCGAAGAAGCCTACCGTACCGGTCGT
GGCAAAGTGTACATCCGCGCCCGCGCGGAAGTTGAAGCTGACGCCAAAACGGGCCGTGAAACCATCATCGTCCATGAAA
TTCCCTATCAGGTGAACAAAGCGCGCCTGATCGAGAAAATCGCCGAGCTGGTGAAAGATAAACGCGTGGAAGGCATCAG
CGCGCTGCGTGACGAATCCGACAAAGACGGTATGCGCATCGTGATTGAAGTAAAACGCGATGCGGTGGGCGAGGTGGTG
CTTAATAATCTCTACTCCCAGACCCAGCTACAGGTTTCCTTCGGTATTAACATGGTGGCGCTGCATCACGGCCAGCCGA
AGATCATGAACCTGAAAGACATCATTTCAGCGTTCGTGCGCCACCGCCGTGAAGTGGTGACGCGTCGGACTATTTTTGA
ACTGCGTAAAGCCCGTGACCGCGCGCATATCCTTGAAGCTCTGGCGATTGCGCTAGCTAACATCGACCCGATTATCGAA
CTGATTCGCCGCGCGCCAACGCCGGCAGAAGCGAAAGCGGCGCTGATTTCGCGTCCGTGGGATCTGGGTAACGTTGCTG
CGATGCTGGAGCGCGCCGGTGATGACGCCGCGCGTCCGGAATGGCTGGAGCCAGAATTTGGCGTGCGTGACGGTCAGTA
CTACCTGACTGAACAGCAGGCGCAGGCGATTCTGGATCTGCGTTTGCAGAAACTGACCGGCCTGGAGCATGAAAAACTG
CTCGACGAATACAAAGAGTTGTTGGAGCAGATTGCTGAACTGCTGCACATTCTGGGCAGCGCCGATCGCCTGATGGAAG
TGATCCGCGAAGAGATGGAGTTAATTCGCGATCAGTTCGGCGATGAGCGTCGTACCGAAATCACCGCCAACAGCGCCGA
TATTAATATCGAAGATCTGATTAGCCAGGAAGATGTTGTCGTGACGCTGTCTCACCAGGGTTACGTCAAGTATCAACCG
CTGACGGATTACGAAGCGCAACGTCGTGGTGGGAAAGGTAAATCTGCCGCGCGTATTAAAGAAGAAGACTTTATCGACC
GCCTGCTGGTGGCCAACACCCATGACACCATCCTCTGCTTCTCCAGCCGGGGCCGTCTGTACTGGATGAAGGTCTATCA
GTTGCCGGAAGCCAGTCGTGGCGCGCGCGGTCGTCCGATCGTCAACCTGCTGCCGCTGGAAGCCAACGAACGTATCACC
GCGATTCTGCCGGTTCGTGAGTACGAAGAAGGCGTCAACGTCTTTATGGCGACCGCCAGCGGTACCGTGAAGAAAACGG
CGTTGACCGAATTCAGCCGTCCGCGTTCCGCCGGTATTATCGCGGTGAACCTCAACGACGGCGACGAGCTGATTGGCGT
TGACCTGACTTCTGGTTCTGACGAAGTCATGCTGTTCTCGGCCGCGGGTAAAGTGGTGCGCTTCAAAGAAGACGCCGTC
CGTGCGATGGGGCGTACCGCGACCGGTGTGCGCGGTATTAAGCTGGCGGGAGACGATAAAGTCGTCTCTCTGATCATCC
CACGCGGCGAAGGGGCAATCCTGACCGTCACGCAGAATGGTTACGGCAAACGCACCGCAGCTGAAGAGTATCCAACCAA
GTCGCGTGCGACGCAGGGCGTTATCTCTATCAAAGTCACCGAGCGCAACGGTTCCGTTGTTGGCGCGGTACAGGTGGAC
GATTGCGACCAGATCATGATGATCACGGATGCCGGTACTCTGGTGCGTACCCGTGTGTCCGAGATCAGCGTAGTGGGAC
GTAATACCCAGGGCGTTATCCTTATCCGCACGGCGGAAGATGAAAACGTGGTGGGTCTACAACGCGTTGCTGAACCGGT
AGATGACGAAGAACTCGACGCTATCGACGGCAGCGTGGCGGAAGGGGATGAGGATATCGCCCCGGAAGCGGAAAGCGAT
GACGACGTTGCGGATGACGCTGACGAGTAA
>gyrA_Bovine_73
ATGAGCGACCTTGCGAGAGAAATTACACCGGTCAACATTGAGGAAGAGCTGAAGAGCTCCTATCTGGATTATGCGATGT
CGGTCATTGTTGGCCGTGCGCTGCCGGATGTCCGAGATGGCCTGAAGCCGGTACACCGTCGCGTACTTTACGCCATGAA
CGTATTGGGCAATGACTGGAACAAAGCCTATAAAAAATCTGCCCGTGTCGTTGGTGACGTAATCGGTAAATACCATCCC
CACGGCGATTCCGCAGTGTATGACACCATCGTTCGTATGGCGCAGCCATTCTCGCTGCGTTACATGCTGGTGGATGGTC
AGGGTAACTTCGGTTCTATTGACGGCGACTCCGCGGCGGCAATGCGTTATACGGAGATCCGTCTGGCGAAAATCGCCCA
CGAACTGATGGCCGATCTCGAAAAAGAGACGGTGGATTTCGTGGATAACTATGACGGTACGGAAAAAATTCCGGACGTC
ATGCCGACCAAAATTCCGAATCTGCTGGTGAACGGTTCTTCCGGTATCGCAGTAGGTATGGCGACGAATATCCCGCCGC
ACAACCTGACGGAAGTGATTAACGGCTGCCTGGCGTATATCGACAACGAAGACATCAGCATTGAAGGGCTGATGGAACA
TATTCCGGGGCCGGACTTCCCGACCGCCGCGATCATCAACGGTCGTCGTGGTATCGAAGAAGCCTACCGTACCGGTCGT
GGCAAAGTGTACATTCGCGCCCGCGCGGAAGTTGAAGCTGACGCGAAAACGGGCCGTGAAACCATCATCGTCCATGAAA
TTCCCTATCAGGTGAACAAAGCGCGCCTGATCGAGAAAATCGCCGAGCTGGTGAAAGATAAACGCGTGGAAGGCATCAG
CGCGCTGCGTGACGAATCCGATAAAGACGGGATGCGCATCGTGATTGAAGTGAAACGCGATGCGGTGGGTGAGGTGGTG
CTTAATAATCTCTACTCCCAGACCCAGCTACAGGTTTCCTTCGGTATTAACATGGTGGCGCTGCATCATGGCCAGCCGA
AGATCATGAACCTGAAAGATATTATTTCAGCGTTCGTGCGCCACCGCCGTGAAGTGGTGACGCGTCGGACTATTTTTGA
ACTGCGTAAAGCCCGTGACCGCGCGCATATCCTTGAAGCTCTGGCGATTGCGCTGGCCAACATCGATCCGATTATCGAA
CTGATTCGCCGTGCGCCAACGCCGGCGGAAGCGAAAGCGGCGCTGATTTCGCGTCCGTGGGATCTGGGCAACGTTGCTG
CGATGCTGGAGCGCGCCGGTGACGACGCCGCGCGTCCGGAATGGCTGGAGCCAGAATTTGGCGTGCGTGACGGTCAGTA
CTACCTGACTGAACAGCAGGCGCAGGCGATTCTGGATCTGCGTTTGCAGAAACTGACCGGCCTGGAGCATGAAAAACTG
CTCGACGAATACAAAGAGTTGCTGGAGCAGATTGCTGAACTGCTGCACATTCTGGGCAGCGCCGATCGCCTGATGGAAG
TGATTCGCGAAGAGATGGAGTTAATTCGCGATCAGTTCGGCGATGAGCGTCGTACCGAAATCACCGCCAACAGCGCCGA
TATTAATATCGAAGATCTGATTAGCCAGGAAGATGTTGTCGTGACGCTGTCTCACCAGGGTTACGTCAAATATCAACCG
CTGACAGATTACGAAGCGCAACGTCGTGGTGGGAAAGGTAAATCTGCCGCGCGTATTAAAGAAGAAGACTTTATCGACC
GTCTGCTGGTGGCCAACACCCATGACACCATCCTCTGCTTCTCCAGCCGGGGCCGTCTGTACTGGATGAAGGTCTATCA
GTTGCCGGAAGCCAGCCGTGGCGCGCGCGGTCGTCCGATCGTTAACCTGCTGCCGCTGGAAGCCAACGAACGTATCACC
GCGATTCTGCCGGTTCGTGAATACGAAGAGGGCGTCAACGTCTTTATGGCGACCGCCAGCGGTACCGTGAAGAAAACGG
CGCTGACCGAATTCAGCCGTCCGCGTTCCGCCGGTATTATCGCGGTGAACCTCAACGACGGCGACGAGCTGATTGGCGT
TGACCTGACTTCTGGTTCTGACGAAGTCATGCTGTTCTCGGCCGCGGGTAAAGTGGTGCGTTTCAAAGAAGACGCCGTC
CGTGCGATGGGGCGTACCGCGACCGGTGTGCGCGGTATTAAGCTGGCGGGAGACGATAAAGTAGTTTCTCTGATCATCC
CACGCGGCGAAGGCGCTATTCTGACCGTAACGCAAAACGGCTACGGGAAGCGTACCGCAGCGGACGAGTACCCGACCAA
GTCTCGTGCGACGCAGGGCGTTATCTCTATCAAAGTGACCGAGCGCAACGGTTCCGTTGTCGGTGCGGTACAGGTAGAC
GATTGCGACCAGATCATGATGATCACGGATGCCGGTACTCTGGTGCGTACCCGAGTGTCTGAGATCAGCGTAGTGGGAC
GTAATACCCAGGGCGTTATCCTTATCCGCACGGCGGAAGACGAAAACGTGGTGGGTCTGCAACGCGTTGCTGAACCGGT
AGATGACGAAGAACTCGACGCTATCGACGGCAGCGTGGCGGAAGGGGATGAGGATATCGCCCCGGAAGCGGAAAACGAT
GACGACGTTGCGGATGACGCTGACGAGTAA
>gyrA_Bovine_74
ATGAGCGACCTTGCGAGAGAAATTACACCGGTCAACATTGAGGAAGAGCTGAAGAGCTCCTATCTGGATTATGCGATGT
CGGTCATTGTTGGCCGTGCGCTGCCGGATGTCCGAGATGGCCTGAAGCCGGTACACCGTCGCGTACTTTACGCCATGAA
CGTATTGGGCAATGACTGGAACAAAGCCTATAAAAAATCTGCCCGTGTCGTTGGTGACGTAATCGGTAAATACCATCCC
CACGGCGATTCCGCAGTGTATGACACCATCGTTCGTATGGCGCAGCCATTCTCGCTGCGTTACATGCTGGTGGATGGTC
AGGGTAACTTCGGTTCTATTGACGGCGACTCCGCGGCGGCAATGCGTTATACGGAGATCCGTCTGGCGAAAATCGCCCA
CGAACTGATGGCCGATCTCGAAAAAGAGACGGTGGATTTCGTGGATAACTATGACGGTACGGAAAAAATTCCGGACGTC
ATGCCGACCAAAATTCCGAATCTGCTGGTGAACGGTTCTTCCGGTATCGCAGTAGGTATGGCGACGAATATCCCGCCGC
ACAACCTGACGGAAGTGATTAACGGCTGCCTGGCGTATATCGACAACGAAGACATCAGCATTGAAGGGCTGATGGAACA
TATTCCGGGGCCGGACTTCCCGACCGCCGCGATCATCAACGGTCGTCGTGGTATCGAAGAAGCCTACCGTACCGGTCGT
GGCAAAGTGTACATTCGCGCCCGCGCGGAAGTTGAAGCTGACGCGAAAACGGGCCGTGAAACCATCATCGTCCATGAAA
TTCCCTATCAGGTGAACAAAGCGCGCCTGATCGAGAAAATCGCCGAGCTGGTGAAAGATAAACGCGTGGAAGGCATCAG
CGCGCTGCGTGACGAATCCGATAAAGACGGGATGCGCATCGTGATTGAAGTGAAACGCGATGCGGTGGGTGAGGTGGTG
CTTAATAATCTCTACTCCCAGACCCAGCTACAGGTTTCCTTCGGTATTAACATGGTGGCGCTGCATCATGGCCAGCCGA
AGATCATGAACCTGAAAGATATTATTTCAGCGTTCGTGCGCCACCGCCGTGAAGTGGTGACGCGTCGGACTATTTTTGA
ACTGCGTAAAGCCCGTGACCGCGCGCATATCCTTGAAGCTCTGGCGATTGCGCTGGCCAACATCGATCCGATTATCGAA
CTGATTCGCCGTGCGCCAACGCCGGCGGAAGCGAAAGCGGCGCTGATTTCGCGTCCGTGGGATCTGGGCAACGTTGCTG
CGATGCTGGAGCGCGCCGGTGACGACGCCGCGCGTCCGGAATGGCTGGAGCCAGAATTTGGCGTGCGTGACGGTCAGTA
CTACCTGACTGAACAGCAGGCGCAGGCGATTCTGGATCTGCGTTTGCAGAAACTGACCGGCCTGGAGCATGAAAAACTG
CTCGACGAATACAAAGAGTTGCTGGAGCAGATTGCTGAACTGCTGCACATTCTGGGCAGCGCCGATCGCCTGATGGAAG
TGATTCGCGAAGAGATGGAGTTAATTCGCGATCAGTTCGGCGATGAGCGTCGTACCGAAATCACCGCCAACAGCGCCGA
TATTAATATCGAAGATCTGATTAGCCAGGAAGATGTTGTCGTGACGCTGTCTCACCAGGGTTACGTCAAATATCAACCG
CTGACAGATTACGAAGCGCAACGTCGTGGTGGGAAAGGTAAATCTGCCGCGCGTATTAAAGAAGAAGACTTTATCGACC
GTCTGCTGGTGGCCAACACCCATGACACCATCCTCTGCTTCTCCAGCCGGGGCCGTCTGTACTGGATGAAGGTCTATCA
GTTGCCGGAAGCCAGCCGTGGCGCGCGCGGTCGTCCGATCGTTAACCTGCTGCCGCTGGAAGCCAACGAACGTATCACC
GCGATTCTGCCGGTTCGTGAATACGAAGAGGGCGTCAACGTCTTTATGGCGACCGCCAGCGGTACCGTGAAGAAAACGG
CGCTGACCGAATTCAGCCGTCCGCGTTCCGCCGGTATTATCGCGGTGAACCTCAACGACGGCGACGAGCTGATTGGCGT
TGACCTGACTTCTGGTTCTGACGAAGTCATGCTGTTCTCGGCCGCGGGTAAAGTGGTGCGTTTCAAAGAAGACGCCGTC
CGTGCGATGGGGCGTACCGCGACCGGTGTGCGCGGTATTAAGCTGGCGGGAGACGATAAAGTAGTTTCTCTGATCATCC
CACGCGGCGAAGGCGCTATTCTGACCGTAACGCAAAACGGCTACGGGAAGCGTACCGCAGCGGACGAGTACCCGACCAA
GTCTCGTGCGACGCAGGGCGTTATCTCTATCAAAGTGACCGAGCGCAACGGTTCCGTTGTCGGTGCGGTACAGGTAGAC
GATTGCGACCAGATCATGATGATCACGGATGCCGGTACTCTGGTGCGTACCCGAGTGTCTGAGATCAGCGTAGTGGGAC
GTAATACCCAGGGCGTTATCCTTATCCGCACGGCGGAAGACGAAAACGTGGTGGGTCTGCAACGCGTTGCTGAACCGGT
AGATGACGAAGAACTCGACGCTATCGACGGCAGCGTGGCGGAAGGGGATGAGGATATCGCCCCGGAAGCGGAAAACGAT
GACGACGTTGCGGATGACGCTGACGAGTAA
>gyrA_Bovine_75
ATGAGCGACCTTGCGAGAGAAATTACACCGGTCAACATTGAGGAGGAGCTGAAGAGCTCCTATCTGGATTATGCGATGT
CGGTCATTGTTGGCCGTGCGCTGCCGGATGTCCGAGATGGCCTGAAGCCGGTACACCGTCGCGTACTTTACGCCATGAA
CGTATTGGGCAATGACTGGAACAAAGCCTATAAAAAATCTGCCCGTGTCGTTGGTGACGTAATCGGTAAATACCATCCC
CACGGCGATTCCGCAGTGTATGACACCATCGTTCGTATGGCGCAGCCATTCTCGCTGCGTTACATGCTGGTGGATGGTC
AGGGTAACTTCGGTTCTATTGACGGCGACTCCGCGGCGGCAATGCGTTATACGGAGATCCGTCTGGCGAAAATCGCCCA
CGAACTGATGGCCGATCTCGAAAAAGAGACGGTGGATTTCGTGGATAACTATGACGGTACGGAAAAAATTCCGGACGTC
ATGCCGACCAAAATTCCGAATCTGCTGGTGAACGGTTCTTCCGGTATCGCAGTAGGTATGGCGACGAATATCCCGCCGC
ACAACCTGACGGAAGTGATTAACGGCTGCCTGGCGTATATCGACAACGAAGACATCAGCATTGAAGGGCTGATGGAACA
TATTCCGGGGCCGGACTTCCCGACCGCCGCGATCATCAACGGTCGTCGTGGTATCGAAGAAGCCTACCGTACCGGTCGT
GGCAAAGTGTACATTCGCGCCCGCGCGGAAGTTGAAGCTGACGCGAAAACGGGCCGTGAAACCATCATCGTCCATGAAA
TTCCCTATCAGGTGAACAAAGCGCGCCTGATCGAGAAAATCGCCGAGCTGGTGAAAGATAAACGCGTGGAAGGCATCAG
CGCGCTGCGTGACGAATCCGATAAAGACGGGATGCGCATCGTGATTGAAGTGAAACGCGATGCGGTGGGCGAGGTGGTG
CTTAATAATCTCTACTCCCAGACCCAGCTACAGGTTTCCTTCGGTATTAACATGGTGGCGCTGCATCATGGCCAGCCGA
AGATCATGAACCTGAAAGATATTATTTCAGCGTTCGTGCGCCACCGCCGTGAAGTGGTGACGCGTCGGACTATTTTTGA
ACTGCGTAAAGCCCGTGACCGCGCGCATATCCTTGAAGCTCTGGCGATTGCGCTGGCCAACATCGATCCGATTATCGAA
CTGATTCGCCGTGCGCCAACGCCGGCGGAAGCGAAAGCGGCGCTGATTTCGCGTCCGTGGGATCTGGGCAACGTTGCTG
CGATGCTGGAGCGCGCCGGTGACGACGCCGCGCGTCCGGAATGGCTGGAGCCAGAATTTGGCGTGCGTGACGGTCAGTA
CTACCTGACTGAACAGCAGGCGCAGGCGATTCTGGATCTGCGTTTGCAGAAACTGACCGGCCTGGAGCATGAAAAACTG
CTCGACGAATACAAAGAGTTGCTGGAGCAGATTGCTGAACTGCTGCACATTCTGGGCAGCGCCGATCGCCTGATGGAAG
TGATTCGCGAAGAGATGGAGTTAATTCGCGATCAGTTCGGCGATGAGCGTCGTACCGAAATCACCGCCAACAGCGCCGA
TATTAATATCGAAGATCTGATTAGCCAGGAAGATGTTGTCGTGACGCTGTCTCACCAGGGTTACGTCAAATATCAACCG
CTGACAGATTACGAAGCGCAACGTCGTGGTGGGAAAGGTAAATCTGCCGCGCGTATTAAAGAAGAAGACTTTATCGACC
GTCTGCTGGTGGCCAACACCCATGACACCATCCTCTGCTTCTCCAGCCGGGGCCGTCTGTACTGGATGAAGGTCTATCA
GTTGCCGGAAGCCAGCCGTGGCGCGCGCGGTCGTCCGATCGTTAACCTGCTGCCGCTGGAAGCCAACGAACGTATCACC
GCGATTCTGCCGGTTCGTGAATACGAAGAAGGCGTCAACGTCTTTATGGCGACCGCCAGCGGTACCGTGAAGAAAACGG
CGCTGACCGAATTCAGCCGTCCGCGTTCCGCCGGTATTATCGCGGTGAACCTCAACGACGGCGACGAGCTGATTGGCGT
TGACCTGACTTCTGGTTCTGACGAAGTCATGCTGTTCTCGGCCGCGGGTAAAGTGGTGCGTTTCAAAGAAGACGCCGTC
CGTGCGATGGGGCGTACCGCGACCGGTGTGCGCGGTATTAAGCTGGCGGGAGACGATAAAGTAGTTTCTCTGATCATCC
CACGCGGCGAAGGCGCTATTCTGACCGTAACGCAAAACGGCTACGGGAAGCGTACCGCAGCGGACGAGTACCCGACCAA
GTCTCGTGCGACGCAGGGCGTTATCTCTATCAAAGTGACCGAGCGCAACGGTTCCGTTGTCGGTGCGGTACAGGTAGAC
GATTGCGACCAGATCATGATGATCACGGATGCCGGTACTCTGGTGCGTACCCGAGTGTCTGAGATCAGCGTAGTGGGAC
GTAATACCCAGGGCGTTATCCTTATCCGCACGGCGGAAGACGAAAACGTGGTGGGTCTGCAACGCGTTGCTGAACCGGT
AGATGACGAAGAACTCGACGCTATCGACGGCAGCGTGGCGGAAGGGGATGAGGATATCGCCCCGGAAGCGGAAAGCGAT
GACGACGTTGCGGATGACGCTGACGAGTAA
>gyrA_Bovine_76
ATGAGCGACCTTGCGAGAGAAATTACACCGGTCAACATTGAGGAAGAGCTGAAGAGCTCCTATCTGGATTATGCGATGT
CGGTCATTGTTGGCCGTGCGCTGCCGGATGTCCGAGATGGCCTGAAGCCGGTACACCGTCGCGTACTTTACGCCATGAA
CGTATTGGGCAATGACTGGAACAAAGCCTATAAAAAATCTGCCCGTGTCGTTGGTGACGTAATCGGTAAATACCATCCC
CACGGCGATTTCGCAGTGTATGACACCATCGTTCGTATGGCGCAGCCATTCTCGCTGCGTTACATGCTGGTGGATGGTC
AGGGTAACTTCGGTTCTATTGACGGCGACTCCGCGGCGGCAATGCGTTATACGGAGATCCGTCTGGCGAAAATCGCCCA
CGAACTGATGGCCGATCTCGAAAAAGAGACGGTGGATTTCGTGGATAACTATGACGGTACGGAAAAAATTCCGGACGTC
ATGCCGACCAAAATTCCGAATCTGCTGGTGAACGGTTCTTCCGGTATCGCAGTAGGTATGGCGACGAATATCCCGCCGC
ACAACCTGACGGAAGTGATTAACGGCTGCCTGGCGTATATCGACAACGAAGACATCAGCATTGAAGGGCTGATGGAACA
TATTCCGGGGCCGGACTTCCCGACCGCCGCGATCATCAACGGTCGTCGTGGTATCGAAGAAGCCTACCGTACCGGTCGT
GGCAAAGTGTACATTCGCGCCCGCGCGGAAGTTGAAGCTGACGCGAAAACGGGCCGTGAAACCATCATCGTCCATGAAA
TTCCCTATCAGGTGAACAAAGCGCGCCTGATCGAGAAAATCGCCGAGCTGGTGAAAGATAAACGCGTGGAAGGCATCAG
CGCGCTGCGTGACGAATCCGATAAAGACGGGATGCGCATCGTGATTGAAGTGAAACGCGATGCGGTGGGTGAGGTGGTG
CTTAATAATCTCTACTCCCAGACCCAGCTACAGGTTTCCTTCGGTATTAACATGGTGGCGCTGCATCATGGCCAGCCGA
AGATCATGAACCTGAAAGATATTATTTCAGCGTTCGTGCGCCACCGCCGTGAAGTGGTGACGCGTCGGACTATTTTTGA
ACTGCGTAAAGCCCGTGACCGCGCGCATATCCTTGAAGCTCTGGCGATTGCGCTGGCCAACATCGATCCGATTATCGAA
CTGATTCGCCGTGCGCCAACGCCGGCGGAAGCGAAAGCGGCGCTGATTTCGCGTCCGTGGGATCTGGGCAACGTTGCTG
CGATGCTGGAGCGCGCCGGTGACGACGCCGCGCGTCCGGAATGGCTGGAGCCAGAATTTGGCGTGCGTGACGGTCAGTA
CTACCTGACTGAACAGCAGGCGCAGGCGATTCTGGATCTGCGTTTGCAGAAACTGACCGGCCTGGAGCATGAAAAACTG
CTCGACGAATACAAAGAGTTGCTGGAGCAGATTGCTGAACTGCTGCACATTCTGGGCAGCGCCGATCGCCTGATGGAAG
TGATTCGCGAAGAGATGGAGTTAATTCGCGATCAGTTCGGCGATGAGCGTCGTACCGAAATCACCGCCAACAGCGCCGA
TATTAATATCGAAGATCTGATTAGCCAGGAAGATGTTGTCGTGACGCTGTCTCACCAGGGTTACGTCAAATATCAACCG
CTGACAGATTACGAAGCGCAACGTCGTGGTGGGAAAGGTAAATCTGCCGCGCGTATTAAAGAAGAAGACTTTATCGACC
GTCTGCTGGTGGCCAACACCCATGACACCATCCTCTGCTTCTCCAGCCGGGGCCGTCTGTACTGGATGAAGGTCTATCA
GTTGCCGGAAGCCAGCCGTGGCGCGCGCGGTCGTCCGATCGTTAACCTGCTGCCGCTGGAAGCCAACGAACGTATCACC
GCGATTCTGCCGGTTCGTGAATACGAAGAGGGCGTCAACGTCTTTATGGCGACCGCCAGCGGTACCGTGAAGAAAACGG
CGCTGACCGAATTCAGCCGTCCGCGTTCCGCCGGTATTATCGCGGTGAACCTCAACGACGGCGACGAGCTGATTGGCGT
TGACCTGACTTCTGGTTCTGACGAAGTCATGCTGTTCTCGGCCGCGGGTAAAGTGGTGCGTTTCAAAGAAGACGCCGTC
CGTGCGATGGGGCGTACCGCGACCGGTGTGCGCGGTATTAAGCTGGCGGGAGACGATAAAGTAGTTTCTCTGATCATCC
CACGCGGCGAAGGCGCTATTCTGACCGTAACGCAAAACGGCTACGGGAAGCGTACCGCAGCGGACGAGTACCCGACCAA
GTCTCGTGCGACGCAGGGCGTTATCTCTATCAAAGTGACCGAGCGCAACGGTTCCGTTGTCGGTGCGGTACAGGTAGAC
GATTGCGACCAGATCATGATGATCACGGATGCCGGTACTCTGGTGCGTACCCGAGTGTCTGAGATCAGCGTAGTGGGAC
GTAATACCCAGGGCGTTATCCTTATCCGCACGGCGGAAGACGAAAACGTGGTGGGTCTGCAACGCGTTGCTGAACCGGT
AGATGACGAAGAACTCGACGCTATCGACGGCAGCGTGGCGGAAGGGGATGAGGATATCGCCCCGGAAGCGGAAAACGAT
GACGACGTTGCGGATGACGCTGACGAGTAA
>gyrA_Bovine_77
ATGAGCGACCTTGCGAGAGAAATTACACCGGTCAACATTGAGGAAGAGCTGAAGAGCTCCTATCTGGATTATGCGATGT
CGGTCATTGTTGGCCGTGCGCTGCCGGATGTCCGAGATGGCCTGAAGCCGGTACACCGTCGCGTACTTTACGCCATGAA
CGTATTGGGCAATGACTGGAACAAAGCCTATAAAAAATCTGCCCGTGTCGTTGGTGACGTAATCGGTAAATACCATCCC
CACGGCGATTCCGCAGTGTATGACACCATCGTTCGTATGGCGCAGCCATTCTCGCTGCGTTACATGCTGGTGGATGGTC
AGGGTAACTTCGGTTCTATTGACGGCGACTCCGCGGCGGCAATGCGTTATACGGAGATCCGTCTGGCGAAAATCGCCCA
CGAACTGATGGCCGATCTCGAAAAAGAGACGGTGGATTTCGTGGATAACTATGACGGTACGGAAAAAATTCCGGACGTC
ATGCCGACCAAAATTCCGAATCTGCTGGTGAACGGTTCTTCCGGTATCGCAGTAGGTATGGCGACGAATATCCCGCCGC
ACAACCTGACGGAAGTGATTAACGGCTGCCTGGCGTATATCGACAACGAAGACATCAGCATTGAAGGGCTGATGGAACA
TATTCCGGGGCCGGACTTCCCGACCGCCGCGATCATCAACGGTCGTCGTGGTATCGAAGAAGCCTACCGTACCGGTCGT
GGCAAAGTGTACATTCGCGCCCGCGCGGAAGTTGAAGCTGACGCGAAAACGGGCCGTGAAACCATCATCGTCCATGAAA
TTCCCTATCAGGTGAACAAAGCGCGCCTGATCGAGAAAATCGCCGAGCTGGTGAAAGATAAACGCGTGGAAGGCATCAG
CGCGCTGCGTGACGAATCCGATAAAGACGGGATGCGCATCGTGATTGAAGTGAAACGCGATGCGGTGGGTGAGGTGGTG
CTTAATAATCTCTACTCCCAGACCCAGCTACAGGTTTCCTTCGGTATTAACATGGTGGCGCTGCATCATGGCCAGCCGA
AGATCATGAACCTGAAAGATATTATTTCAGCGTTCGTGCGCCACCGCCGTGAAGTGGTGACGCGTCGGACTATTTTTGA
ACTGCGTAAAGCCCGTGACCGCGCGCATATCCTTGAAGCTCTGGCGATTGCGCTGGCCAACATCGATCCGATTATCGAA
CTGATTCGCCGTGCGCCAACGCCGGCGGAAGCGAAAGCGGCGCTGATTTCGCGTCCGTGGGATCTGGGCAACGTTGCTG
CGATGCTGGAGCGCGCCGGTGACGACGCCGCGCGTCCGGAATGGCTGGAGCCAGAATTTGGCGTGCGTGACGGTCAGTA
CTACCTGACTGAACAGCAGGCGCAGGCGATTCTGGATCTGCGTTTGCAGAAACTGACCGGCCTGGAGCATGAAAAACTG
CTCGACGAATACAAAGAGTTGCTGGAGCAGATTGCTGAACTGCTGCACATTCTGGGCAGCGCCGATCGCCTGATGGAAG
TGATTCGCGAAGAGATGGAGTTAATTCGCGATCAGTTCGGCGATGAGCGTCGTACCGAAATCACCGCCAACAGCGCCGA
TATTAATATCGAAGATCTGATTAGCCAGGAAGATGTTGTCGTGACGCTGTCTCACCAGGGTTACGTCAAATATCAACCG
CTGACAGATTACGAAGCGCAACGTCGTGGTGGGAAAGGTAAATCTGCCGCGCGTATTAAAGAAGAAGACTTTATCGACC
GTCTGCTGGTGGCCAACACCCATGACACCATCCTCTGCTTCTCCAGCCGGGGCCGTCTGTACTGGATGAAGGTCTATCA
GTTGCCGGAAGCCAGCCGTGGCGCGCGCGGTCGTCCGATCGTTAACCTGCTGCCGCTGGAAGCCAACGAACGTATCACC
GCGATTCTGCCGGTTCGTGAATACGAAGAGGGCGTCAACGTCTTTATGGCGACCGCCAGCGGTACCGTGAAGAAAACGG
CGCTGACCGAATTCAGCCGTCCGCGTTCCGCCGGTATTATCGCGGTGAACCTCAACGACGGCGACGAGCTGATTGGCGT
TGACCTGACTTCTGGTTCTGACGAAGTCATGCTGTTCTCGGCCGCGGGTAAAGTGGTGCGTTTCAAAGAAGACGCCGTC
CGTGCGATGGGGCGTACCGCGACCGGTGTGCGCGGTATTAAGCTGGCGGGAGACGATAAAGTAGTTTCTCTGATCATCC
CACGCGGCGAAGGCGCTATTCTGACCGTAACGCAAAACGGCTACGGGAAGCGTACCGCAGCGGACGAGTACCCGACCAA
GTCTCGTGCGACGCAGGGCGTTATCTCTATCAAAGTGACCGAGCGCAACGGTTCCGTTGTCGGTGCGGTACAGGTAGAC
GATTGCGACCAGATCATGATGATCACGGATGCCGGTACTCTGGTGCGTACCCGAGTGTCTGAGATCAGCGTAGTGGGAC
GTAATACCCAGGGCGTTATCCTTATCCGCACGGCGGAAGACGAAAACGTGGTGGGTCTGCAACGCGTTGCTGAACCGGT
AGATGACGAAGAACTCGACGCTATCGACGGCAGCGTGGCGGAAGGGGATGAGGATATCGCCCCGGAAGCGGAAAACGAT
GACGACGTTGCGGATGACGCTGACGAGTAA
>gyrA_Bovine_78
ATGAGCGACCTTGCGAGAGAAATTACACCGGTCAACATTGAGGAAGAGCTGAAGAGCTCCTATCTGGATTATGCGATGT
CGGTCATTGTTGGCCGTGCGCTGCCGGATGTCCGAGATGGCCTGAAGCCGGTACACCGTCGCGTACTTTACGCCATGAA
CGTATTGGGCAATGACTGGAACAAAGCCTATAAAAAATCTGCCCGTGTCGTTGGTGACGTAATCGGTAAATACCATCCC
CACGGCGATTCCGCAGTGTATGACACCATCGTTCGTATGGCGCAGCCATTCTCGCTGCGTTACATGCTGGTGGATGGTC
AGGGTAACTTCGGTTCTATTGACGGCGACTCCGCGGCGGCAATGCGTTATACGGAGATCCGTCTGGCGAAAATCGCCCA
CGAACTGATGGCCGATCTCGAAAAAGAGACGGTGGATTTCGTGGATAACTATGACGGTACGGAAAAAATTCCGGACGTC
ATGCCGACCAAAATTCCGAATCTGCTGGTGAACGGTTCTTCCGGTATCGCAGTAGGTATGGCGACGAATATCCCGCCGC
ACAACCTGACGGAAGTGATTAACGGCTGCCTGGCGTATATCGACAACGAAGACATCAGCATTGAAGGGCTGATGGAACA
TATTCCGGGGCCGGACTTCCCGACCGCCGCGATCATCAACGGTCGTCGTGGTATCGAAGAAGCCTACCGTACCGGTCGT
GGCAAAGTGTACATTCGCGCCCGCGCGGAAGTTGAAGCTGACGCGAAAACGGGCCGTGAAACCATCATCGTCCATGAAA
TTCCCTATCAGGTGAACAAAGCGCGCCTGATCGAGAAAATCGCCGAGCTGGTGAAAGATAAACGCGTGGAAGGCATCAG
CGCGCTGCGTGACGAATCCGATAAAGACGGGATGCGCATCGTGATTGAAGTGAAACGCGATGCGGTGGGTGAGGTGGTG
CTTAATAATCTCTACTCCCAGACCCAGCTACAGGTTTCCTTCGGTATTAACATGGTGGCGCTGCATCATGGCCAGCCGA
AGATCATGAACCTGAAAGATATTATTTCAGCGTTCGTGCGCCACCGCCGTGAAGTGGTGACGCGTCGGACTATTTTTGA
ACTGCGTAAAGCCCGTGACCGCGCGCATATCCTTGAAGCTCTGGCGATTGCGCTGGCCAACATCGATCCGATTATCGAA
CTGATTCGCCGTGCGCCAACGCCGGCGGAAGCGAAAGCGGCGCTGATTTCGCGTCCGTGGGATCTGGGCAACGTTGCTG
CGATGCTGGAGCGCGCCGGTGACGACGCCGCGCGTCCGGAATGGCTGGAGCCAGAATTTGGCGTGCGTGACGGTCAGTA
CTACCTGACTGAACAGCAGGCGCAGGCGATTCTGGATCTGCGTTTGCAGAAACTGACCGGCCTGGAGCATGAAAAACTG
CTCGACGAATACAAAGAGTTGCTGGAGCAGATTGCTGAACTGCTGCACATTCTGGGCAGCGCCGATCGCCTGATGGAAG
TGATTCGCGAAGAGATGGAGTTAATTCGCGATCAGTTCGGCGATGAGCGTCGTACCGAAATCACCGCCAACAGCGCCGA
TATTAATATCGAAGATCTGATTAGCCAGGAAGATGTTGTCGTGACGCTGTCTCACCAGGGTTACGTCAAATATCAACCG
CTGACAGATTACGAAGCGCAACGTCGTGGTGGGAAAGGTAAATCTGCCGCGCGTATTAAAGAAGAAGACTTTATCGACC
GTCTGCTGGTGGCCAACACCCATGACACCATCCTCTGCTTCTCCAGCCGGGGCCGTCTGTACTGGATGAAGGTCTATCA
GTTGCCGGAAGCCAGCCGTGGCGCGCGCGGTCGTCCGATCGTTAACCTGCTGCCGCTGGAAGCCAACGAACGTATCACC
GCGATTCTGCCGGTTCGTGAATACGAAGAGGGCGTCAACGTCTTTATGGCGACCGCCAGCGGTACCGTGAAGAAAACGG
CGCTGACCGAATTCAGCCGTCCGCGTTCCGCCGGTATTATCGCGGTGAACCTCAACGACGGCGACGAGCTGATTGGCGT
TGACCTGACTTCTGGTTCTGACGAAGTCATGCTGTTCTCGGCCGCGGGTAAAGTGGTGCGTTTCAAAGAAGACGCCGTC
CGTGCGATGGGGCGTACCGCGACCGGTGTGCGCGGTATTAAGCTGGCGGGAGACGATAAAGTAGTTTCTCTGATCATCC
CACGCGGCGAAGGCGCTATTCTGACCGTAACGCAAAACGGCTACGGGAAGCGTACCGCAGCGGACGAGTACCCGACCAA
GTCTCGTGCGACGCAGGGCGTTATCTCTATCAAAGTGACCGAGCGCAACGGTTCCGTTGTCGGTGCGGTACAGGTAGAC
GATTGCGACCAGATCATGATGATCACGGATGCCGGTACTCTGGTGCGTACCCGAGTGTCTGAGATCAGCGTAGTGGGAC
GTAATACCCAGGGCGTTATCCTTATCCGCACGGCGGAAGACGAAAACGTGGTGGGTCTGCAACGCGTTGCTGAACCGGT
AGATGACGAAGAACTCGACGCTATCGACGGCAGCGTGGCGGAAGGGGATGAGGATATCGCCCCGGAAGCGGAAAACGAT
GACGACGTTGCGGATGACGCTGACGAGTAA
>gyrA_Bovine_79
ATGAGCGACCTTGCGAGAGAAATTACACCGGTCAACATTGAGGAAGAGCTGAAGAGCTCCTATCTGGATTATGCGATGT
CGGTCATTGTTGGCCGTGCGCTGCCGGATGTCCGAGATGGCCTGAAGCCGGTACACCGTCGCGTACTTTACGCCATGAA
CGTATTGGGCAATGACTGGAACAAAGCCTATAAAAAATCTGCCCGTGTCGTTGGTGACGTAATCGGTAAATACCATCCC
CACGGCGATTCCGCAGTGTATGACACCATCGTTCGTATGGCGCAGCCATTCTCGCTGCGTTACATGCTGGTGGATGGTC
AGGGTAACTTCGGTTCTATTGACGGCGACTCCGCGGCGGCAATGCGTTATACGGAGATCCGTCTGGCGAAAATCGCCCA
CGAACTGATGGCCGATCTCGAAAAAGAGACGGTGGATTTCGTGGATAACTATGACGGTACGGAAAAAATTCCGGACGTC
ATGCCGACCAAAATTCCGAATCTGCTGGTGAACGGTTCTTCCGGTATCGCAGTAGGTATGGCGACGAATATCCCGCCGC
ACAACCTGACGGAAGTGATTAACGGCTGCCTGGCGTATATCGACAACGAAGACATCAGCATTGAAGGGCTGATGGAACA
TATTCCGGGGCCGGACTTCCCGACCGCCGCGATCATCAACGGTCGTCGTGGTATCGAAGAAGCCTACCGTACCGGTCGT
GGCAAAGTGTACATTCGCGCCCGCGCGGAAGTTGAAGCTGACGCGAAAACGGGCCGTGAAACCATCATCGTCCATGAAA
TTCCCTATCAGGTGAACAAAGCGCGCCTGATCGAGAAAATCGCCGAGCTGGTGAAAGATAAACGCGTGGAAGGCATCAG
CGCGCTGCGTGACGAATCCGATAAAGACGGGATGCGCATCGTGATTGAAGTGAAACGCGATGCGGTGGGTGAGGTGGTG
CTTAATAATCTCTACTCCCAGACCCAGCTACAGGTTTCCTTCGGTATTAACATGGTGGCGCTGCATCATGGCCAGCCGA
AGATCATGAACCTGAAAGATATTATTTCAGCGTTCGTGCGCCACCGCCGTGAAGTGGTGACGCGTCGGACTATTTTTGA
ACTGCGTAAAGCCCGTGACCGCGCGCATATCCTTGAAGCTCTGGCGATTGCGCTGGCCAACATCGATCCGATTATCGAA
CTGATTCGCCGTGCGCCAACGCCGGCGGAAGCGAAAGCGGCGCTGATTTCGCGTCCGTGGGATCTGGGCAACGTTGCTG
CGATGCTGGAGCGCGCCGGTGACGACGCCGCGCGTCCGGAATGGCTGGAGCCAGAATTTGGCGTGCGTGACGGTCAGTA
CTACCTGACTGAACAGCAGGCGCAGGCGATTCTGGATCTGCGTTTGCAGAAACTGACCGGCCTGGAGCATGAAAAACTG
CTCGACGAATACAAAGAGTTGCTGGAGCAGATTGCTGAACTGCTGCACATTCTGGGCAGCGCCGATCGCCTGATGGAAG
TGATTCGCGAAGAGATGGAGTTAATTCGCGATCAGTTCGGCGATGAGCGTCGTACCGAAATCACCGCCAACAGCGCCGA
TATTAATATCGAAGATCTGATTAGCCAGGAAGATGTTGTCGTGACGCTGTCTCACCAGGGTTACGTCAAATATCAACCG
CTGACAGATTACGAAGCGCAACGTCGTGGTGGGAAAGGTAAATCTGCCGCGCGTATTAAAGAAGAAGACTTTATCGACC
GTCTGCTGGTGGCCAACACCCATGACACCATCCTCTGCTTCTCCAGCCGGGGCCGTCTGTACTGGATGAAGGTCTATCA
GTTGCCGGAAGCCAGCCGTGGCGCGCGCGGTCGTCCGATCGTTAACCTGCTGCCGCTGGAAGCCAACGAACGTATCACC
GCGATTCTGCCGGTTCGTGAATACGAAGAGGGCGTCAACGTCTTTATGGCGACCGCCAGCGGTACCGTGAAGAAAACGG
CGCTGACCGAATTCAGCCGTCCGCGTTCCGCCGGTATTATCGCGGTGAACCTCAACGACGGCGACGAGCTGATTGGCGT
TGACCTGACTTCTGGTTCTGACGAAGTCATGCTGTTCTCGGCCGCGGGTAAAGTGGTGCGTTTCAAAGAAGACGCCGTC
CGTGCGATGGGGCGTACCGCGACCGGTGTGCGCGGTATTAAGCTGGCGGGAGACGATAAAGTAGTTTCTCTGATCATCC
CACGCGGCGAAGGCGCTATTCTGACCGTAACGCAAAACGGCTACGGGAAGCGTACCGCAGCGGACGAGTACCCGACCAA
GTCTCGTGCGACGCAGGGCGTTATCTCTATCAAAGTGACCGAGCGCAACGGTTCCGTTGTCGGTGCGGTACAGGTAGAC
GATTGCGACCAGATCATGATGATCACGGATGCCGGTACTCTGGTGCGTACCCGAGTGTCTGAGATCAGCGTAGTGGGAC
GTAATACCCAGGGCGTTATCCTTATCCGCACGGCGGAAGACGAAAACGTGGTGGGTCTGCAACGCGTTGCTGAACCGGT
AGATGACGAAGAACTCGACGCTATCGACGGCAGCGTGGCGGAAGGGGATGAGGATATCGCCCCGGAAGCGGAAAACGAT
GACGACGTTGCGGATGACGCTGACGAGTAA
>gyrA_Bovine_80
ATGAGCGACCTTGCGAGAGAAATTACACCGGTCAACATTGAGGAGGAGCTGAAGAGCTCCTATCTGGATTATGCGATGT
CGGTCATTGTTGGCCGTGCGCTGCCGGATGTCCGAGATGGCCTGAAGCCGGTACACCGTCGCGTACTTTACGCCATGAA
CGTATTGGGCAATGACTGGAACAAAGCCTATAAAAAATCTGCCCGTGTCGTTGGTGACGTAATCGGTAAATACCATCCC
CACGGCGATTCCGCAGTGTATGACACCATCGTTCGTATGGCGCAGCCATTCTCGCTGCGTTACATGCTGGTGGATGGTC
AGGGTAACTTCGGTTCTATTGACGGCGACTCCGCGGCGGCAATGCGTTATACGGAGATCCGTCTGGCGAAAATCGCCCA
CGAACTGATGGCCGATCTCGAAAAAGAGACGGTGGATTTCGTGGATAACTATGACGGTACGGAAAAAATTCCGGACGTC
ATGCCGACCAAAATTCCGAATCTGCTGGTGAACGGTTCTTCCGGTATCGCAGTAGGTATGGCGACGAATATCCCGCCGC
ACAACCTGACGGAAGTGATTAACGGCTGCCTGGCGTATATCGACAACGAAGACATCAGCATTGAAGGGCTGATGGAACA
TATTCCGGGGCCGGACTTCCCGACCGCCGCGATCATCAACGGTCGTCGTGGTATCGAAGAAGCCTACCGTACCGGTCGT
GGCAAAGTGTACATTCGCGCCCGCGCGGAAGTTGAAGCTGACGCGAAAACGGGCCGTGAAACCATCATCGTCCATGAAA
TTCCCTATCAGGTGAACAAAGCGCGCCTGATCGAGAAAATCGCCGAGCTGGTGAAAGATAAACGCGTGGAAGGCATCAG
CGCGCTGCGTGACGAATCCGATAAAGACGGGATGCGCATCGTGATTGAAGTGAAACGCGATGCGGTGGGCGAGGTGGTG
CTTAATAATCTCTACTCCCAGACCCAGCTACAGGTTTCCTTCGGTATTAACATGGTGGCGCTGCATCATGGCCAGCCGA
AGATCATGAACCTGAAAGATATTATTTCAGCGTTCGTGCGCCACCGCCGTGAAGTGGTGACGCGTCGGACTATTTTTGA
ACTGCGTAAAGCCCGTGACCGCGCGCATATCCTTGAAGCTCTGGCGATTGCGCTGGCCAACATCGATCCGATTATCGAA
CTGATTCGCCGTGCGCCAACGCCGGCGGAAGCGAAAGCGGCGCTGATTTCGCGTCCGTGGGATCTGGGCAACGTTGCTG
CGATGCTGGAGCGCGCCGGTGACGACGCCGCGCGTCCGGAATGGCTGGAGCCAGAATTTGGCGTGCGTGACGGTCAGTA
CTACCTGACTGAACAGCAGGCGCAGGCGATTCTGGATCTGCGTTTGCAGAAACTGACCGGCCTGGAGCATGAAAAACTG
CTCGACGAATACAAAGAGTTGCTGGAGCAGATTGCTGAACTGCTGCACATTCTGGGCAGCGCCGATCGCCTGATGGAAG
TGATTCGCGAAGAGATGGAGTTAATTCGCGATCAGTTCGGCGATGAGCGTCGTACCGAAATCACCGCCAACAGCGCCGA
TATTAATATCGAAGATCTGATTAGCCAGGAAGATGTTGTCGTGACGCTGTCTCACCAGGGTTACGTCAAATATCAACCG
CTGACAGATTACGAAGCGCAACGTCGTGGTGGGAAAGGTAAATCTGCCGCGCGTATTAAAGAAGAAGACTTTATCGACC
GTCTGCTGGTGGCCAACACCCATGACACCATCCTCTGCTTCTCCAGCCGGGGCCGTCTGTACTGGATGAAGGTCTATCA
GTTGCCGGAAGCCAGCCGTGGCGCGCGCGGTCGTCCGATCGTTAACCTGCTGCCGCTGGAAGCCAACGAACGTATCACC
GCGATTCTGCCGGTTCGTGAATACGAAGAAGGCGTCAACGTCTTTATGGCGACCGCCAGCGGTACCGTGAAGAAAACGG
CGCTGACCGAATTCAGCCGTCCGCGTTCCGCCGGTATTATCGCGGTGAACCTCAACGACGGCGACGAGCTGATTGGCGT
TGACCTGACTTCTGGTTCTGACGAAGTCATGCTGTTCTCGGCCGCGGGTAAAGTGGTGCGTTTCAAAGAAGACGCCGTC
CGTGCGATGGGGCGTACCGCGACCGGTGTGCGCGGTATTAAGCTGGCGGGAGACGATAAAGTAGTTTCTCTGATCATCC
CACGCGGCGAAGGCGCTATTCTGACCGTAACGCAAAACGGCTACGGGAAGCGTACCGCAGCGGACGAGTACCCGACCAA
GTCTCGTGCGACGCAGGGCGTTATCTCTATCAAAGTGACCGAGCGCAACGGTTCCGTTGTCGGTGCGGTACAGGTAGAC
GATTGCGACCAGATCATGATGATCACGGATGCCGGTACTCTGGTGCGTACCCGAGTGTCTGAGATCAGCGTAGTGGGAC
GTAATACCCAGGGCGTTATCCTTATCCGCACGGCGGAAGACGAAAACGTGGTGGGTCTGCAACGCGTTGCTGAACCGGT
AGATGACGAAGAACTCGACGCTATCGACGGCAGCGTGGCGGAAGGGGATGAGGATATCGCCCCGGAAGCGGAAAGCGAT
GACGACGTTGCGGATGACGCTGACGAGTAA
