# Supplementary material for: Strong influence of livestock environments on the emergence and dissemination of distinct multidrug-resistant phenotypes among the population of non-typhoidal Salmonella
Source: PLoS One. 2017 Jun 7;12(6):e0179005. doi: 10.1371/journal.pone.0179005 (PMC5462443; doi:10.1371/journal.pone.0179005)
Supplement: S3 File — (TXT) [file pone.0179005.s003.txt]

>gyrA_Porcine_1
ATGAGCGACCTTGCGAGAGAAATTACACCGGTCAACATTGAGGAGGAGCTGAAGAGCTCCTATCTGGATTATGCGATGT
CGGTCATTGTTGGCCGTGCGCTGCCGGATGTCCGAGATGGCCTGAAGCCGGTACACCGTCGCGTACTTTACGCCATGAA
CGTATTGGGCAATGACTGGAACAAAGCCTATAAAAAATCTGCCCGTGTCGTTGGTGACGTAATCGGTAAATACCATCCC
CACGGCGATTCCGCAGTGTATGACACCATCGTTCGTATGGCGCAGCCATTCTCGCTGCGTTACATGCTGGTGGATGGTC
AGGGTAACTTCGGTTCTATTGACGGCGACTCCGCGGCGGCAATGCGTTATACGGAGATCCGTCTGGCGAAAATCGCCCA
CGAACTGATGGCCGATCTCGAAAAAGAGACGGTGGATTTCGTGGATAACTATGACGGTACGGAAAAAATTCCGGACGTC
ATGCCGACCAAAATTCCGAATCTGCTGGTGAACGGTTCTTCCGGTATCGCAGTAGGTATGGCGACGAATATCCCGCCGC
ACAACCTGACGGAAGTGATTAACGGCTGCCTGGCGTATATCGACAACGAAGACATCAGCATTGAAGGGCTGATGGAACA
TATTCCGGGGCCGGACTTCCCGACCGCCGCGATCATCAACGGTCGTCGTGGTATCGAAGAAGCCTACCGCACCGGTCGT
GGCAAAGTGTACATTCGCGCCCGCGCGGAAGTTGAAGCTGACGCCAAAACGGGCCGTGAAACCATCATCGTCCATGAAA
TTCCCTATCAGGTGAACAAAGCGCGCCTGATCGAGAAAATCGCCGAGCTGGTGAAAGATAAACGCGTGGAAGGCATCAG
CGCGCTGCGTGACGAATCCGACAAAGACGGGATGCGCATCGTGATTGAAGTGAAACGCGATGCGGTGGGCGAGGTGGTG
CTTAATAATCTCTACTCCCAGACCCAGCTACAGGTTTCCTTCGGTATTAACATGGTGGCGCTGCATCACGGCCAGCCGA
AGATCATGAACCTGAAAGATATCATTTCAGCGTTCGTGCGCCACCGCCGTGAAGTGGTGACGCGTCGGACTATTTTTGA
ACTGCGTAAAGCCCGTGACCGTGCGCATATCCTTGAAGCTCTGGCGATTGCGCTGGCCAACATCGACCCGATTATCGAA
CTGATTCGCCGCGCGCCAACGCCGGCGGAAGCAAAAGCGGCGCTGATTTCGCGTCCGTGGGATCTGGGCAACGTTGCTG
CGATGCTGGAGCGCGCTGGTGATGACGCCGCGCGTCCGGAATGGCTGGAGCCAGAATTTGGCGTGCGTGACGGTCAGTA
CTACCTGACTGAACAGCAGGCGCAGGCGATTCTGGATCTGCGTTTGCAGAAACTGACCGGCCTGGAGCATGAAAAACTG
CTCGACGAATACAAAGAGCTGCTGGAGCAGATTGCTGAATTGCTGCACATTCTGGGCAGCGCCGATCGCCTGATGGAAG
TGATCCGCGAAGAGATGGAGTTAATTCGCGATCAGTTCGGCGATGAGCGTCGTACCGAAATCACCGCCAACAGCGCCGA
TATTAATATCGAAGATCTGATTAGCCAGGAAGATGTTGTCGTGACGCTGTCTCACCAGGGTTACGTCAAATATCAACCG
CTGACAGATTACGAAGCGCAACGTCGTGGTGGGAAAGGTAAATCTGCCGCGCGTATTAAAGAAGAAGACTTTATCGACC
GCCTGCTGGTGGCTAACACCCATGACACCATCCTCTGCTTCTCCAGCCGGGGCCGTCTGTACTGGATGAAGGTCTATCA
GCTGCCGGAAGCCAGCCGCGGCGCGCGCGGTCGTCCGATCGTCAACCTGCTGCCGCTGGAAGCCAACGAACGTATCACC
GCGATTCTGCCGGTTCGTGAGTATGAAGAAGGCGTCAACGTCTTTATGGCGACCGCCAGCGGTACCGTGAAGAAAACGG
CGCTGACCGAATTCAGCCGTCCGCGTTCCGCCGGTATTATCGCGGTGAACCTCAACGACGGCGACGAGCTGATTGGCGT
TGACCTGACTTCTGGTTCTGACGAAGTCATGCTGTTCTCGGCCGCGGGTAAAGTGGTGCGCTTCAAAGAAGACGCCGTC
CGTGCGATGGGGCGTACCGCGACCGGTGTGCGCGGTATTAAGCTGGCGGGAGACGATAAAGTCGTCTCTCTGATCATCC
CACGCGGCGAAGGCGCTATTCTGACCGTAACGCAAAACGGCTACGGGAAGCGTACCGCAGCGGACGAGTACCCGACCAA
GTCTCGTGCGACGCAGGGCGTTATCTCTATCAAAGTGACCGAGCGCAACGGTTCCGTTGTCGGTGCGGTACAGGTAGAC
GATTGCGACCAGATCATGATGATCACGGATGCCGGTACTCTGGTGCGTACCCGTGTGTCCGAGATCAGCGTAGTGGGAC
GTAATACCCAGGGCGTTATCCTTATCCGCACGGCGGAAGATGAAAACGTGGTGGGTCTGCAACGCGTTGCTGAACCGGT
AGATGACGAAGAACTCGACGCTATCGACGGCAGCGTGGCGGAAGGGGATGAGGATATCGCCCCGGAAGCGGAAAGCGAT
GACGACGTTGCGGATGACGCTGACGAGTAA
>gyrA_Porcine_2
ATGAGCGACCTTGCGAGAGAAATTACACCGGTCAACATTGAGGAGGAGCTGAAGAGCTCCTATCTGGATTATGCGATGT
CGGTCATTGTTGGCCGTGCGCTGCCGGATGTCCGAGATGGCCTGAAGCCGGTACACCGTCGCGTACTTTACGCCATGAA
CGTATTGGGCAATGACTGGAACAAAGCCTATAAAAAATCTGCCCGTGTCGTTGGTGACGTAATCGGTAAATACCATCCC
CACGGCGATTCCGCAGTGTATGACACCATCGTTCGTATGGCGCAGCCATTCTCGCTGCGTTACATGCTGGTGGATGGTC
AGGGTAACTTCGGTTCTATTGACGGCGACTCCGCGGCGGCAATGCGTTATACGGAGATCCGTCTGGCGAAAATCGCCCA
CGAACTGATGGCCGATCTCGAAAAAGAGACGGTGGATTTCGTGGATAACTATGACGGTACGGAAAAAATTCCGGACGTC
ATGCCGACCAAAATTCCGAATCTGCTGGTGAACGGTTCTTCCGGTATCGCAGTAGGTATGGCGACGAATATCCCGCCGC
ACAACCTGACGGAAGTGATTAACGGCTGCCTGGCGTATATCGACAACGAAGACATCAGCATTGAAGGGCTGATGGAACA
TATTCCGGGGCCGGACTTCCCGACCGCCGCGATCATCAACGGTCGTCGTGGTATCGAAGAAGCCTACCGCACCGGTCGT
GGCAAAGTGTACATTCGCGCCCGCGCGGAAGTTGAAGCTGACGCCAAAACGGGCCGTGAAACCATCATCGTCCATGAAA
TTCCCTATCAGGTGAACAAAGCGCGCCTGATCGAGAAAATCGCCGAGCTGGTGAAAGATAAACGCGTGGAAGGCATCAG
CGCGCTGCGTGACGAATCCGACAAAGACGGGATGCGCATCGTGATTGAAGTGAAACGCGATGCGGTGGGCGAGGTGGTG
CTTAATAATCTCTACTCCCAGACCCAGCTACAGGTTTCCTTCGGTATTAACATGGTGGCGCTGCATCACGGCCAGCCGA
AGATCATGAACCTGAAAGATATCATTTCAGCGTTCGTGCGCCACCGCCGTGAAGTGGTGACGCGTCGGACTATTTTTGA
ACTGCGTAAAGCCCGTGACCGTGCGCATATCCTTGAAGCTCTGGCGATTGCGCTGGCCAACATCGACCCGATTATCGAA
CTGATTCGCCGCGCGCCAACGCCGGCGGAAGCAAAAGCGGCGCTGATTTCGCGTCCGTGGGATCTGGGCAACGTTGCTG
CGATGCTGGAGCGCGCTGGTGATGACGCCGCGCGTCCGGAATGGCTGGAGCCAGAATTTGGCGTGCGTGACGGTCAGTA
CTACCTGACTGAACAGCAGGCGCAGGCGATTCTGGATCTGCGTTTGCAGAAACTGACCGGCCTGGAGCATGAAAAACTG
CTCGACGAATACAAAGAGCTGCTGGAGCAGATTGCTGAATTGCTGCACATTCTGGGCAGCGCCGATCGCCTGATGGAAG
TGATCCGCGAAGAGATGGAGTTAATTCGCGATCAGTTCGGCGATGAGCGTCGTACCGAAATCACCGCCAACAGCGCCGA
TATTAATATCGAAGATCTGATTAGCCAGGAAGATGTTGTCGTGACGCTGTCTCACCAGGGTTACGTCAAATATCAACCG
CTGACAGATTACGAAGCGCAACGTCGTGGTGGGAAAGGTAAATCTGCCGCGCGTATTAAAGAAGAAGACTTTATCGACC
GCCTGCTGGTGGCTAACACCCATGACACCATCCTCTGCTTCTCCAGCCGGGGCCGTCTGTACTGGATGAAGGTCTATCA
GCTGCCGGAAGCCAGCCGCGGCGCGCGCGGTCGTCCGATCGTCAACCTGCTGCCGCTGGAAGCCAACGAACGTATCACC
GCGATTCTGCCGGTTCGTGAGTATGAAGAAGGCGTCAACGTCTTTATGGCGACCGCCAGCGGTACCGTGAAGAAAACGG
CGCTGACCGAATTCAGCCGTCCGCGTTCCGCCGGTATTATCGCGGTGAACCTCAACGACGGCGACGAGCTGATTGGCGT
TGACCTGACTTCTGGTTCTGACGAAGTCATGCTGTTCTCGGCCGCGGGTAAAGTGGTGCGCTTCAAAGAAGACGCCGTC
CGTGCGATGGGGCGTACCGCGACCGGTGTGCGCGGTATTAAGCTGGCGGGAGACGATAAAGTCGTCTCTCTGATCATCC
CACGCGGCGAAGGCGCTATTCTGACCGTAACGCAAAACGGCTACGGGAAGCGTACCGCAGCGGACGAGTACCCGACCAA
GTCTCGTGCGACGCAGGGCGTTATCTCTATCAAAGTGACCGAGCGCAACGGTTCCGTTGTCGGTGCGGTACAGGTAGAC
GATTGCGACCAGATCATGATGATCACGGATGCCGGTACTCTGGTGCGTACCCGTGTGTCCGAGATCAGCGTAGTGGGAC
GTAATACCCAGGGCGTTATCCTTATCCGCACGGCGGAAGATGAAAACGTGGTGGGTCTGCAACGCGTTGCTGAACCGGT
AGATGACGAAGAACTCGACGCTATCGACGGCAGCGTGGCGGAAGGGGATGAGGATATCGCCCCGGAAGCGGAAAGCGAT
GACGACGTTGCGGATGACGCTGACGAGTAA
>gyrA_Porcine_3
ATGAGCGACCTTGCGAGAGAAATTACACCGGTCAACATTGAGGAGGAGCTGAAGAGCTCCTATCTGGATTATGCGATGT
CGGTCATTGTTGGCCGTGCGCTGCCGGATGTCCGAGATGGCCTGAAGCCGGTACACCGTCGCGTACTTTACGCCATGAA
CGTATTGGGCAATGACTGGAACAAAGCCTATAAAAAATCTGCCCGTGTCGTTGGTGACGTAATCGGTAAATACCATCCC
CACGGCGATTCCGCAGTGTATGACACCATCGTTCGTATGGCGCAGCCATTCTCGCTGCGTTACATGCTGGTGGATGGTC
AGGGTAACTTCGGTTCTATTGACGGCGACTCCGCGGCGGCAATGCGTTATACGGAGATCCGTCTGGCGAAAATCGCCCA
CGAACTGATGGCCGATCTCGAAAAAGAGACGGTGGATTTCGTGGATAACTATGACGGTACGGAAAAAATTCCGGACGTC
ATGCCGACCAAAATTCCGAATCTGCTGGTGAACGGTTCTTCCGGTATCGCAGTAGGTATGGCGACGAATATCCCGCCGC
ACAACCTGACGGAAGTGATTAACGGCTGCCTGGCGTATATCGACAACGAAGACATCAGCATTGAAGGGCTGATGGAACA
TATTCCGGGGCCGGACTTCCCGACCGCCGCGATCATCAACGGTCGTCGTGGTATCGAAGAAGCCTACCGCACCGGTCGT
GGCAAAGTGTACATTCGCGCCCGCGCGGAAGTTGAAGCTGACGCCAAAACGGGCCGTGAAACCATCATCGTCCATGAAA
TTCCCTATCAGGTGAACAAAGCGCGCCTGATCGAGAAAATCGCCGAGCTGGTGAAAGATAAACGCGTGGAAGGCATCAG
CGCGCTGCGTGACGAATCCGACAAAGACGGGATGCGCATCGTGATTGAAGTGAAACGCGATGCGGTGGGCGAGGTGGTG
CTTAATAATCTCTACTCCCAGACCCAGCTACAGGTTTCCTTCGGTATTAACATGGTGGCGCTGCATCACGGCCAGCCGA
AGATCATGAACCTGAAAGATATCATTTCAGCGTTCGTGCGCCACCGCCGTGAAGTGGTGACGCGTCGGACTATTTTTGA
ACTGCGTAAAGCCCGTGACCGTGCGCATATCCTTGAAGCTCTGGCGATTGCGCTGGCCAACATCGACCCGATTATCGAA
CTGATTCGCCGCGCGCCAACGCCGGCGGAAGCAAAAGCGGCGCTGATTTCGCGTCCGTGGGATCTGGGCAACGTTGCTG
CGATGCTGGAGCGCGCTGGTGATGACGCCGCGCGTCCGGAATGGCTGGAGCCAGAATTTGGCGTGCGTGACGGTCAGTA
CTACCTGACTGAACAGCAGGCGCAGGCGATTCTGGATCTGCGTTTGCAGAAACTGACCGGCCTGGAGCATGAAAAACTG
CTCGACGAATACAAAGAGCTGCTGGAGCAGATTGCTGAATTGCTGCACATTCTGGGCAGCGCCGATCGCCTGATGGAAG
TGATCCGCGAAGAGATGGAGTTAATTCGCGATCAGTTCGGCGATGAGCGTCGTACCGAAATCACCGCCAACAGCGCCGA
TATTAATATCGAAGATCTGATTAGCCAGGAAGATGTTGTCGTGACGCTGTCTCACCAGGGTTACGTCAAATATCAACCG
CTGACAGATTACGAAGCGCAACGTCGTGGTGGGAAAGGTAAATCTGCCGCGCGTATTAAAGAAGAAGACTTTATCGACC
GCCTGCTGGTGGCTAACACCCATGACACCATCCTCTGCTTCTCCAGCCGGGGCCGTCTGTACTGGATGAAGGTCTATCA
GCTGCCGGAAGCCAGCCGCGGCGCGCGCGGTCGTCCGATCGTCAACCTGCTGCCGCTGGAAGCCAACGAACGTATCACC
GCGATTCTGCCGGTTCGTGAGTATGAAGAAGGCGTCAACGTCTTTATGGCGACCGCCAGCGGTACCGTGAAGAAAACGG
CGCTGACCGAATTCAGCCGTCCGCGTTCCGCCGGTATTATCGCGGTGAACCTCAACGACGGCGACGAGCTGATTGGCGT
TGACCTGACTTCTGGTTCTGACGAAGTCATGCTGTTCTCGGCCGCGGGTAAAGTGGTGCGCTTCAAAGAAGACGCCGTC
CGTGCGATGGGGCGTACCGCGACCGGTGTGCGCGGTATTAAGCTGGCGGGAGACGATAAAGTCGTCTCTCTGATCATCC
CACGCGGCGAAGGCGCTATTCTGACCGTAACGCAAAACGGCTACGGGAAGCGTACCGCAGCGGACGAGTACCCGACCAA
GTCTCGTGCGACGCAGGGCGTTATCTCTATCAAAGTGACCGAGCGCAACGGTTCCGTTGTCGGTGCGGTACAGGTAGAC
GATTGCGACCAGATCATGATGATCACGGATGCCGGTACTCTGGTGCGTACCCGTGTGTCCGAGATCAGCGTAGTGGGAC
GTAATACCCAGGGCGTTATCCTTATCCGCACGGCGGAAGATGAAAACGTGGTGGGTCTGCAACGCGTTGCTGAACCGGT
AGATGACGAAGAACTCGACGCTATCGACGGCAGCGTGGCGGAAGGGGATGAGGATATCGCCCCGGAAGCGGAAAGCGAT
GACGACGTTGCGGATGACGCTGACGAGTAA
>gyrA_Porcine_4
ATGAGCGACCTTGCGAGAGAAATTACACCGGTCAACATTGAGGAGGAGCTGAAGAGCTCCTATCTGGATTATGCGATGT
CGGTCATTGTTGGCCGTGCGCTGCCGGATGTCCGAGATGGCCTGAAGCCGGTACACCGTCGCGTACTTTACGCCATGAA
CGTATTGGGCAATGACTGGAACAAAGCCTATAAAAAATCTGCCCGTGTCGTTGGTGACGTAATCGGTAAATACCATCCC
CACGGCGATTCCGCAGTGTATGACACCATCGTTCGTATGGCGCAGCCATTCTCGCTGCGTTACATGCTGGTGGATGGTC
AGGGTAACTTCGGTTCTATTGACGGCGACTCCGCGGCGGCAATGCGTTATACGGAGATCCGTCTGGCGAAAATCGCCCA
CGAACTGATGGCCGATCTCGAAAAAGAGACGGTGGATTTCGTGGATAACTATGACGGTACGGAAAAAATTCCGGACGTC
ATGCCGACCAAAATTCCGAATCTGCTGGTGAACGGTTCTTCCGGTATCGCAGTAGGTATGGCGACGAATATCCCGCCGC
ACAACCTGACGGAAGTGATTAACGGCTGCCTGGCGTATATCGACAACGAAGACATCAGCATTGAAGGGCTGATGGAACA
TATTCCGGGGCCGGACTTCCCGACCGCCGCGATCATCAACGGTCGTCGTGGTATCGAAGAAGCCTACCGCACCGGTCGT
GGCAAAGTGTACATTCGCGCCCGCGCGGAAGTTGAAGCTGACGCCAAAACGGGCCGTGAAACCATCATCGTCCATGAAA
TTCCCTATCAGGTGAACAAAGCGCGCCTGATCGAGAAAATCGCCGAGCTGGTGAAAGATAAACGCGTGGAAGGCATCAG
CGCGCTGCGTGACGAATCCGACAAAGACGGGATGCGCATCGTGATTGAAGTGAAACGCGATGCGGTGGGCGAGGTGGTG
CTTAATAATCTCTACTCCCAGACCCAGCTACAGGTTTCCTTCGGTATTAACATGGTGGCGCTGCATCACGGCCAGCCGA
AGATCATGAACCTGAAAGATATCATTTCAGCGTTCGTGCGCCACCGCCGTGAAGTGGTGACGCGTCGGACTATTTTTGA
ACTGCGTAAAGCCCGTGACCGTGCGCATATCCTTGAAGCTCTGGCGATTGCGCTGGCCAACATCGACCCGATTATCGAA
CTGATTCGCCGCGCGCCAACGCCGGCGGAAGCAAAAGCGGCGCTGATTTCGCGTCCGTGGGATCTGGGCAACGTTGCTG
CGATGCTGGAGCGCGCTGGTGATGACGCCGCGCGTCCGGAATGGCTGGAGCCAGAATTTGGCGTGCGTGACGGTCAGTA
CTACCTGACTGAACAGCAGGCGCAGGCGATTCTGGATCTGCGTTTGCAGAAACTGACCGGCCTGGAGCATGAAAAACTG
CTCGACGAATACAAAGAGCTGCTGGAGCAGATTGCTGAATTGCTGCACATTCTGGGCAGCGCCGATCGCCTGATGGAAG
TGATCCGCGAAGAGATGGAGTTAATTCGCGATCAGTTCGGCGATGAGCGTCGTACCGAAATCACCGCCAACAGCGCCGA
TATTAATATCGAAGATCTGATTAGCCAGGAAGATGTTGTCGTGACGCTGTCTCACCAGGGTTACGTCAAATATCAACCG
CTGACAGATTACGAAGCGCAACGTCGTGGTGGGAAAGGTAAATCTGCCGCGCGTATTAAAGAAGAAGACTTTATCGACC
GCCTGCTGGTGGCTAACACCCATGACACCATCCTCTGCTTCTCCAGCCGGGGCCGTCTGTACTGGATGAAGGTCTATCA
GCTGCCGGAAGCCAGCCGCGGCGCGCGCGGTCGTCCGATCGTCAACCTGCTGCCGCTGGAAGCCAACGAACGTATCACC
GCGATTCTGCCGGTTCGTGAGTATGAAGAAGGCGTCAACGTCTTTATGGCGACCGCCAGCGGTACCGTGAAGAAAACGG
CGCTGACCGAATTCAGCCGTCCGCGTTCCGCCGGTATTATCGCGGTGAACCTCAACGACGGCGACGAGCTGATTGGCGT
TGACCTGACTTCTGGTTCTGACGAAGTCATGCTGTTCTCGGCCGCGGGTAAAGTGGTGCGCTTCAAAGAAGACGCCGTC
CGTGCGATGGGGCGTACCGCGACCGGTGTGCGCGGTATTAAGCTGGCGGGAGACGATAAAGTCGTCTCTCTGATCATCC
CACGCGGCGAAGGCGCTATTCTGACCGTAACGCAAAACGGCTACGGGAAGCGTACCGCAGCGGACGAGTACCCGACCAA
GTCTCGTGCGACGCAGGGCGTTATCTCTATCAAAGTGACCGAGCGCAACGGTTCCGTTGTCGGTGCGGTACAGGTAGAC
GATTGCGACCAGATCATGATGATCACGGATGCCGGTACTCTGGTGCGTACCCGTGTGTCCGAGATCAGCGTAGTGGGAC
GTAATACCCAGGGCGTTATCCTTATCCGCACGGCGGAAGATGAAAACGTGGTGGGTCTGCAACGCGTTGCTGAACCGGT
AGATGACGAAGAACTCGACGCTATCGACGGCAGCGTGGCGGAAGGGGATGAGGATATCGCCCCGGAAGCGGAAAGCGAT
GACGACGTTGCGGATGACGCTGACGAGTAA
>gyrA_Porcine_5
ATGAGCGACCTTGCGAGAGAAATTACACCGGTCAACATTGAGGAGGAGCTGAAGAGCTCCTATCTGGATTATGCGATGT
CGGTCATTGTTGGCCGTGCGCTGCCGGATGTCCGAGATGGCCTGAAGCCGGTACACCGTCGCGTACTTTACGCCATGAA
CGTATTGGGCAATGACTGGAACAAAGCCTATAAAAAATCTGCCCGTGTCGTTGGTGACGTAATCGGTAAATACCATCCC
CACGGCGATTCCGCAGTGTATGACACCATCGTTCGTATGGCGCAGCCATTCTCGCTGCGTTACATGCTGGTGGATGGTC
AGGGTAACTTCGGTTCTATTGACGGCGACTCCGCGGCGGCAATGCGTTATACGGAGATCCGTCTGGCGAAAATCGCCCA
CGAACTGATGGCCGATCTCGAAAAAGAGACGGTGGATTTCGTGGATAACTATGACGGTACGGAAAAAATTCCGGACGTC
ATGCCGACCAAAATTCCGAATCTGCTGGTGAACGGTTCTTCCGGTATCGCAGTAGGTATGGCGACGAATATCCCGCCGC
ACAACCTGACGGAAGTGATTAACGGCTGCCTGGCGTATATCGACAACGAAGACATCAGCATTGAAGGGCTGATGGAACA
TATTCCGGGGCCGGACTTCCCGACCGCCGCGATCATCAACGGTCGTCGTGGTATCGAAGAAGCCTACCGCACCGGTCGT
GGCAAAGTGTACATTCGCGCCCGCGCGGAAGTTGAAGCTGACGCCAAAACGGGCCGTGAAACCATCATCGTCCATGAAA
TTCCCTATCAGGTGAACAAAGCGCGCCTGATCGAGAAAATCGCCGAGCTGGTGAAAGATAAACGCGTGGAAGGCATCAG
CGCGCTGCGTGACGAATCCGACAAAGACGGGATGCGCATCGTGATTGAAGTGAAACGCGATGCGGTGGGCGAGGTGGTG
CTTAATAATCTCTACTCCCAGACCCAGCTACAGGTTTCCTTCGGTATTAACATGGTGGCGCTGCATCACGGCCAGCCGA
AGATCATGAACCTGAAAGATATCATTTCAGCGTTCGTGCGCCACCGCCGTGAAGTGGTGACGCGTCGGACTATTTTTGA
ACTGCGTAAAGCCCGTGACCGTGCGCATATCCTTGAAGCTCTGGCGATTGCGCTGGCCAACATCGACCCGATTATCGAA
CTGATTCGCCGCGCGCCAACGCCGGCGGAAGCAAAAGCGGCGCTGATTTCGCGTCCGTGGGATCTGGGCAACGTTGCTG
CGATGCTGGAGCGCGCTGGTGATGACGCCGCGCGTCCGGAATGGCTGGAGCCAGAATTTGGCGTGCGTGACGGTCAGTA
CTACCTGACTGAACAGCAGGCGCAGGCGATTCTGGATCTGCGTTTGCAGAAACTGACCGGCCTGGAGCATGAAAAACTG
CTCGACGAATACAAAGAGCTGCTGGAGCAGATTGCTGAATTGCTGCACATTCTGGGCAGCGCCGATCGCCTGATGGAAG
TGATCCGCGAAGAGATGGAGTTAATTCGCGATCAGTTCGGCGATGAGCGTCGTACCGAAATCACCGCCAACAGCGCCGA
TATTAATATCGAAGATCTGATTAGCCAGGAAGATGTTGTCGTGACGCTGTCTCACCAGGGTTACGTCAAATATCAACCG
CTGACAGATTACGAAGCGCAACGTCGTGGTGGGAAAGGTAAATCTGCCGCGCGTATTAAAGAAGAAGACTTTATCGACC
GCCTGCTGGTGGCTAACACCCATGACACCATCCTCTGCTTCTCCAGCCGGGGCCGTCTGTACTGGATGAAGGTCTATCA
GCTGCCGGAAGCCAGCCGCGGCGCGCGCGGTCGTCCGATCGTCAACCTGCTGCCGCTGGAAGCCAACGAACGTATCACC
GCGATTCTGCCGGTTCGTGAGTATGAAGAAGGCGTCAACGTCTTTATGGCGACCGCCAGCGGTACCGTGAAGAAAACGG
CGCTGACCGAATTCAGCCGTCCGCGTTCCGCCGGTATTATCGCGGTGAACCTCAACGACGGCGACGAGCTGATTGGCGT
TGACCTGACTTCTGGTTCTGACGAAGTCATGCTGTTCTCGGCCGCGGGTAAAGTGGTGCGCTTCAAAGAAGACGCCGTC
CGTGCGATGGGGCGTACCGCGACCGGTGTGCGCGGTATTAAGCTGGCGGGAGACGATAAAGTCGTCTCTCTGATCATCC
CACGCGGCGAAGGCGCTATTCTGACCGTAACGCAAAACGGCTACGGGAAGCGTACCGCAGCGGACGAGTACCCGACCAA
GTCTCGTGCGACGCAGGGCGTTATCTCTATCAAAGTGACCGAGCGCAACGGTTCCGTTGTCGGTGCGGTACAGGTAGAC
GATTGCGACCAGATCATGATGATCACGGATGCCGGTACTCTGGTGCGTACCCGTGTGTCCGAGATCAGCGTAGTGGGAC
GTAATACCCAGGGCGTTATCCTTATCCGCACGGCGGAAGATGAAAACGTGGTGGGTCTGCAACGCGTTGCTGAACCGGT
AGATGACGAAGAACTCGACGCTATCGACGGCAGCGTGGCGGAAGGGGATGAGGATATCGCCCCGGAAGCGGAAAGCGAT
GACGACGTTGCGGATGACGCTGACGAGTAA
>gyrA_Porcine_6
ATGAGCGACCTTGCGAGAGAAATTACACCGGTCAACATTGAGGAGGAGCTGAAGAGCTCCTATCTGGATTATGCGATGT
CGGTCATTGTTGGCCGTGCGCTGCCGGATGTCCGAGATGGCCTGAAGCCGGTACACCGTCGCGTACTTTACGCCATGAA
CGTATTGGGCAATGACTGGAACAAAGCCTATAAAAAATCTGCCCGTGTCGTTGGTGACGTAATCGGTAAATACCATCCC
CACGGCGATTCCGCAGTGTATGACACCATCGTTCGTATGGCGCAGCCATTCTCGCTGCGTTACATGCTGGTGGATGGTC
AGGGTAACTTCGGTTCTATTGACGGCGACTCCGCGGCGGCAATGCGTTATACGGAGATCCGTCTGGCGAAAATCGCCCA
CGAACTGATGGCCGATCTCGAAAAAGAGACGGTGGATTTCGTGGATAACTATGACGGTACGGAAAAAATTCCGGACGTC
ATGCCGACCAAAATTCCGAATCTGCTGGTGAACGGTTCTTCCGGTATCGCAGTAGGTATGGCGACGAATATCCCGCCGC
ACAACCTGACGGAAGTGATTAACGGCTGCCTGGCGTATATCGACAACGAAGACATCAGCATTGAAGGGCTGATGGAACA
TATTCCGGGGCCGGACTTCCCGACCGCCGCGATCATCAACGGTCGTCGTGGTATCGAAGAAGCCTACCGCACCGGTCGT
GGCAAAGTGTACATTCGCGCCCGCGCGGAAGTTGAAGCTGACGCCAAAACGGGCCGTGAAACCATCATCGTCCATGAAA
TTCCCTATCAGGTGAACAAAGCGCGCCTGATCGAGAAAATCGCCGAGCTGGTGAAAGATAAACGCGTGGAAGGCATCAG
CGCGCTGCGTGACGAATCCGACAAAGACGGGATGCGCATCGTGATTGAAGTGAAACGCGATGCGGTGGGCGAGGTGGTG
CTTAATAATCTCTACTCCCAGACCCAGCTACAGGTTTCCTTCGGTATTAACATGGTGGCGCTGCATCACGGCCAGCCGA
AGATCATGAACCTGAAAGATATCATTTCAGCGTTCGTGCGCCACCGCCGTGAAGTGGTGACGCGTCGGACTATTTTTGA
ACTGCGTAAAGCCCGTGACCGTGCGCATATCCTTGAAGCTCTGGCGATTGCGCTGGCCAACATCGACCCGATTATCGAA
CTGATTCGCCGCGCGCCAACGCCGGCGGAAGCAAAAGCGGCGCTGATTTCGCGTCCGTGGGATCTGGGCAACGTTGCTG
CGATGCTGGAGCGCGCTGGTGATGACGCCGCGCGTCCGGAATGGCTGGAGCCAGAATTTGGCGTGCGTGACGGTCAGTA
CTACCTGACTGAACAGCAGGCGCAGGCGATTCTGGATCTGCGTTTGCAGAAACTGACCGGCCTGGAGCATGAAAAACTG
CTCGACGAATACAAAGAGCTGCTGGAGCAGATTGCTGAATTGCTGCACATTCTGGGCAGCGCCGATCGCCTGATGGAAG
TGATCCGCGAAGAGATGGAGTTAATTCGCGATCAGTTCGGCGATGAGCGTCGTACCGAAATCACCGCCAACAGCGCCGA
TATTAATATCGAAGATCTGATTAGCCAGGAAGATGTTGTCGTGACGCTGTCTCACCAGGGTTACGTCAAATATCAACCG
CTGACAGATTACGAAGCGCAACGTCGTGGTGGGAAAGGTAAATCTGCCGCGCGTATTAAAGAAGAAGACTTTATCGACC
GCCTGCTGGTGGCTAACACCCATGACACCATCCTCTGCTTCTCCAGCCGGGGCCGTCTGTACTGGATGAAGGTCTATCA
GCTGCCGGAAGCCAGCCGCGGCGCGCGCGGTCGTCCGATCGTCAACCTGCTGCCGCTGGAAGCCAACGAACGTATCACC
GCGATTCTGCCGGTTCGTGAGTATGAAGAAGGCGTCAACGTCTTTATGGCGACCGCCAGCGGTACCGTGAAGAAAACGG
CGCTGACCGAATTCAGCCGTCCGCGTTCCGCCGGTATTATCGCGGTGAACCTCAACGACGGCGACGAGCTGATTGGCGT
TGACCTGACTTCTGGTTCTGACGAAGTCATGCTGTTCTCGGCCGCGGGTAAAGTGGTGCGCTTCAAAGAAGACGCCGTC
CGTGCGATGGGGCGTACCGCGACCGGTGTGCGCGGTATTAAGCTGGCGGGAGACGATAAAGTCGTCTCTCTGATCATCC
CACGCGGCGAAGGCGCTATTCTGACCGTAACGCAAAACGGCTACGGGAAGCGTACCGCAGCGGACGAGTACCCGACCAA
GTCTCGTGCGACGCAGGGCGTTATCTCTATCAAAGTGACCGAGCGCAACGGTTCCGTTGTCGGTGCGGTACAGGTAGAC
GATTGCGACCAGATCATGATGATCACGGATGCCGGTACTCTGGTGCGTACCCGTGTGTCCGAGATCAGCGTAGTGGGAC
GTAATACCCAGGGCGTTATCCTTATCCGCACGGCGGAAGATGAAAACGTGGTGGGTCTGCAACGCGTTGCTGAACCGGT
AGATGACGAAGAACTCGACGCTATCGACGGCAGCGTGGCGGAAGGGGATGAGGATATCGCCCCGGAAGCGGAAAGCGAT
GACGACGTTGCGGATGACGCTGACGAGTAA
>gyrA_Porcine_7
ATGAGCGACCTTGCGAGAGAAATTACACCGGTCAACATTGAGGAGGAGCTGAAGAGCTCCTATCTGGATTATGCGATGT
CGGTCATTGTTGGCCGTGCGCTGCCGGATGTCCGAGATGGCCTGAAGCCGGTACACCGTCGCGTACTTTACGCCATGAA
CGTATTGGGCAATGACTGGAACAAAGCCTATAAAAAATCTGCCCGTGTCGTTGGTGACGTAATCGGTAAATACCATCCC
CACGGCGATTCCGCAGTGTATGACACCATCGTTCGTATGGCGCAGCCATTCTCGCTGCGTTACATGCTGGTGGATGGTC
AGGGTAACTTCGGTTCTATTGACGGCGACTCCGCGGCGGCAATGCGTTATACGGAGATCCGTCTGGCGAAAATCGCCCA
CGAACTGATGGCCGATCTCGAAAAAGAGACGGTGGATTTCGTGGATAACTATGACGGTACGGAAAAAATTCCGGACGTC
ATGCCGACCAAAATTCCGAATCTGCTGGTGAACGGTTCTTCCGGTATCGCAGTAGGTATGGCGACGAATATCCCGCCGC
ACAACCTGACGGAAGTGATTAACGGCTGCCTGGCGTATATCGACAACGAAGACATCAGCATTGAAGGGCTGATGGAACA
TATTCCGGGGCCGGACTTCCCGACCGCCGCGATCATCAACGGTCGTCGTGGTATCGAAGAAGCCTACCGCACCGGTCGT
GGCAAAGTGTACATTCGCGCCCGCGCGGAAGTTGAAGCTGACGCCAAAACGGGCCGTGAAACCATCATCGTCCATGAAA
TTCCCTATCAGGTGAACAAAGCGCGCCTGATCGAGAAAATCGCCGAGCTGGTGAAAGATAAACGCGTGGAAGGCATCAG
CGCGCTGCGTGACGAATCCGACAAAGACGGGATGCGCATCGTGATTGAAGTGAAACGCGATGCGGTGGGCGAGGTGGTG
CTTAATAATCTCTACTCCCAGACCCAGCTACAGGTTTCCTTCGGTATTAACATGGTGGCGCTGCATCACGGCCAGCCGA
AGATCATGAACCTGAAAGATATCATTTCAGCGTTCGTGCGCCACCGCCGTGAAGTGGTGACGCGTCGGACTATTTTTGA
ACTGCGTAAAGCCCGTGACCGTGCGCATATCCTTGAAGCTCTGGCGATTGCGCTGGCCAACATCGACCCGATTATCGAA
CTGATTCGCCGCGCGCCAACGCCGGCGGAAGCAAAAGCGGCGCTGATTTCGCGTCCGTGGGATCTGGGCAACGTTGCTG
CGATGCTGGAGCGCGCTGGTGATGACGCCGCGCGTCCGGAATGGCTGGAGCCAGAATTTGGCGTGCGTGACGGTCAGTA
CTACCTGACTGAACAGCAGGCGCAGGCGATTCTGGATCTGCGTTTGCAGAAACTGACCGGCCTGGAGCATGAAAAACTG
CTCGACGAATACAAAGAGCTGCTGGAGCAGATTGCTGAATTGCTGCACATTCTGGGCAGCGCCGATCGCCTGATGGAAG
TGATCCGCGAAGAGATGGAGTTAATTCGCGATCAGTTCGGCGATGAGCGTCGTACCGAAATCACCGCCAACAGCGCCGA
TATTAATATCGAAGATCTGATTAGCCAGGAAGATGTTGTCGTGACGCTGTCTCACCAGGGTTACGTCAAATATCAACCG
CTGACAGATTACGAAGCGCAACGTCGTGGTGGGAAAGGTAAATCTGCCGCGCGTATTAAAGAAGAAGACTTTATCGACC
GCCTGCTGGTGGCTAACACCCATGACACCATCCTCTGCTTCTCCAGCCGGGGCCGTCTGTACTGGATGAAGGTCTATCA
GCTGCCGGAAGCCAGCCGCGGCGCGCGCGGTCGTCCGATCGTCAACCTGCTGCCGCTGGAAGCCAACGAACGTATCACC
GCGATTCTGCCGGTTCGTGAGTATGAAGAAGGCGTCAACGTCTTTATGGCGACCGCCAGCGGTACCGTGAAGAAAACGG
CGCTGACCGAATTCAGCCGTCCGCGTTCCGCCGGTATTATCGCGGTGAACCTCAACGACGGCGACGAGCTGATTGGCGT
TGACCTGACTTCTGGTTCTGACGAAGTCATGCTGTTCTCGGCCGCGGGTAAAGTGGTGCGCTTCAAAGAAGACGCCGTC
CGTGCGATGGGGCGTACCGCGACCGGTGTGCGCGGTATTAAGCTGGCGGGAGACGATAAAGTCGTCTCTCTGATCATCC
CACGCGGCGAAGGCGCTATTCTGACCGTAACGCAAAACGGCTACGGGAAGCGTACCGCAGCGGACGAGTACCCGACCAA
GTCTCGTGCGACGCAGGGCGTTATCTCTATCAAAGTGACCGAGCGCAACGGTTCCGTTGTCGGTGCGGTACAGGTAGAC
GATTGCGACCAGATCATGATGATCACGGATGCCGGTACTCTGGTGCGTACCCGTGTGTCCGAGATCAGCGTAGTGGGAC
GTAATACCCAGGGCGTTATCCTTATCCGCACGGCGGAAGATGAAAACGTGGTGGGTCTGCAACGCGTTGCTGAACCGGT
AGATGACGAAGAACTCGACGCTATCGACGGCAGCGTGGCGGAAGGGGATGAGGATATCGCCCCGGAAGCGGAAAGCGAT
GACGACGTTGCGGATGACGCTGACGAGTAA
>gyrA_Porcine_8
ATGAGCGACCTTGCGAGAGAAATTACACCGGTCAACATTGAGGAGGAGCTGAAGAGCTCCTATCTGGATTATGCGATGT
CGGTCATTGTTGGCCGTGCGCTGCCGGATGTCCGAGATGGCCTGAAGCCGGTACACCGTCGCGTACTTTACGCCATGAA
CGTATTGGGCAATGACTGGAACAAAGCCTATAAAAAATCTGCCCGTGTCGTTGGTGACGTAATCGGTAAATACCATCCC
CACGGCGATTCCGCAGTGTATGACACCATCGTTCGTATGGCGCAGCCATTCTCGCTGCGTTACATGCTGGTGGATGGTC
AGGGTAACTTCGGTTCTATTGACGGCGACTCCGCGGCGGCAATGCGTTATACGGAGATCCGTCTGGCGAAAATCGCCCA
CGAACTGATGGCCGATCTCGAAAAAGAGACGGTGGATTTCGTGGATAACTATGACGGTACGGAAAAAATTCCGGACGTC
ATGCCGACCAAAATTCCGAATCTGCTGGTGAACGGTTCTTCCGGTATCGCAGTAGGTATGGCGACGAATATCCCGCCGC
ACAACCTGACGGAAGTGATTAACGGCTGCCTGGCGTATATCGACAACGAAGACATCAGCATTGAAGGGCTGATGGAACA
TATTCCGGGGCCGGACTTCCCGACCGCCGCGATCATCAACGGTCGTCGTGGTATCGAAGAAGCCTACCGCACCGGTCGT
GGCAAAGTGTACATTCGCGCCCGCGCGGAAGTTGAAGCTGACGCCAAAACGGGCCGTGAAACCATCATCGTCCATGAAA
TTCCCTATCAGGTGAACAAAGCGCGCCTGATCGAGAAAATCGCCGAGCTGGTGAAAGATAAACGCGTGGAAGGCATCAG
CGCGCTGCGTGACGAATCCGACAAAGACGGGATGCGCATCGTGATTGAAGTGAAACGCGATGCGGTGGGCGAGGTGGTG
CTTAATAATCTCTACTCCCAGACCCAGCTACAGGTTTCCTTCGGTATTAACATGGTGGCGCTGCATCACGGCCAGCCGA
AGATCATGAACCTGAAAGATATCATTTCAGCGTTCGTGCGCCACCGCCGTGAAGTGGTGACGCGTCGGACTATTTTTGA
ACTGCGTAAAGCCCGTGACCGTGCGCATATCCTTGAAGCTCTGGCGATTGCGCTGGCCAACATCGACCCGATTATCGAA
CTGATTCGCCGCGCGCCAACGCCGGCGGAAGCAAAAGCGGCGCTGATTTCGCGTCCGTGGGATCTGGGCAACGTTGCTG
CGATGCTGGAGCGCGCTGGTGATGACGCCGCGCGTCCGGAATGGCTGGAGCCAGAATTTGGCGTGCGTGACGGTCAGTA
CTACCTGACTGAACAGCAGGCGCAGGCGATTCTGGATCTGCGTTTGCAGAAACTGACCGGCCTGGAGCATGAAAAACTG
CTCGACGAATACAAAGAGCTGCTGGAGCAGATTGCTGAATTGCTGCACATTCTGGGCAGCGCCGATCGCCTGATGGAAG
TGATCCGCGAAGAGATGGAGTTAATTCGCGATCAGTTCGGCGATGAGCGTCGTACCGAAATCACCGCCAACAGCGCCGA
TATTAATATCGAAGATCTGATTAGCCAGGAAGATGTTGTCGTGACGCTGTCTCACCAGGGTTACGTCAAATATCAACCG
CTGACAGATTACGAAGCGCAACGTCGTGGTGGGAAAGGTAAATCTGCCGCGCGTATTAAAGAAGAAGACTTTATCGACC
GCCTGCTGGTGGCTAACACCCATGACACCATCCTCTGCTTCTCCAGCCGGGGCCGTCTGTACTGGATGAAGGTCTATCA
GCTGCCGGAAGCCAGCCGCGGCGCGCGCGGTCGTCCGATCGTCAACCTGCTGCCGCTGGAAGCCAACGAACGTATCACC
GCGATTCTGCCGGTTCGTGAGTATGAAGAAGGCGTCAACGTCTTTATGGCGACCGCCAGCGGTACCGTGAAGAAAACGG
CGCTGACCGAATTCAGCCGTCCGCGTTCCGCCGGTATTATCGCGGTGAACCTCAACGACGGCGACGAGCTGATTGGCGT
TGACCTGACTTCTGGTTCTGACGAAGTCATGCTGTTCTCGGCCGCGGGTAAAGTGGTGCGCTTCAAAGAAGACGCCGTC
CGTGCGATGGGGCGTACCGCGACCGGTGTGCGCGGTATTAAGCTGGCGGGAGACGATAAAGTCGTCTCTCTGATCATCC
CACGCGGCGAAGGCGCTATTCTGACCGTAACGCAAAACGGCTACGGGAAGCGTACCGCAGCGGACGAGTACCCGACCAA
GTCTCGTGCGACGCAGGGCGTTATCTCTATCAAAGTGACCGAGCGCAACGGTTCCGTTGTCGGTGCGGTACAGGTAGAC
GATTGCGACCAGATCATGATGATCACGGATGCCGGTACTCTGGTGCGTACCCGTGTGTCCGAGATCAGCGTAGTGGGAC
GTAATACCCAGGGCGTTATCCTTATCCGCACGGCGGAAGATGAAAACGTGGTGGGTCTGCAACGCGTTGCTGAACCGGT
AGATGACGAAGAACTCGACGCTATCGACGGCAGCGTGGCGGAAGGGGATGAGGATATCGCCCCGGAAGCGGAAAGCGAT
GACGACGTTGCGGATGACGCTGACGAGTAA
>gyrA_Porcine_9
ATGAGCGACCTTGCGAGAGAAATTACACCGGTCAACATTGAGGAGGAGCTGAAGAGCTCCTATCTGGATTATGCGATGT
CGGTCATTGTTGGCCGTGCGCTGCCGGATGTCCGAGATGGCCTGAAGCCGGTACACCGTCGCGTACTTTACGCCATGAA
CGTATTGGGCAATGACTGGAACAAAGCCTATAAAAAATCTGCCCGTGTCGTTGGTGACGTAATCGGTAAATACCATCCC
CACGGCGATTCCGCAGTGTATGACACCATCGTTCGTATGGCGCAGCCATTCTCGCTGCGTTACATGCTGGTGGATGGTC
AGGGTAACTTCGGTTCTATTGACGGCGACTCCGCGGCGGCAATGCGTTATACGGAGATCCGTCTGGCGAAAATCGCCCA
CGAACTGATGGCCGATCTCGAAAAAGAGACGGTGGATTTCGTGGATAACTATGACGGTACGGAAAAAATTCCGGACGTC
ATGCCGACCAAAATTCCGAATCTGCTGGTGAACGGTTCTTCCGGTATCGCAGTAGGTATGGCGACGAATATCCCGCCGC
ACAACCTGACGGAAGTGATTAACGGCTGCCTGGCGTATATCGACAACGAAGACATCAGCATTGAAGGGCTGATGGAACA
TATTCCGGGGCCGGACTTCCCGACCGCCGCGATCATCAACGGTCGTCGTGGTATCGAAGAAGCCTACCGCACCGGTCGT
GGCAAAGTGTACATTCGCGCCCGCGCGGAAGTTGAAGCTGACGCCAAAACGGGCCGTGAAACCATCATCGTCCATGAAA
TTCCCTATCAGGTGAACAAAGCGCGCCTGATCGAGAAAATCGCCGAGCTGGTGAAAGATAAACGCGTGGAAGGCATCAG
CGCGCTGCGTGACGAATCCGACAAAGACGGGATGCGCATCGTGATTGAAGTGAAACGCGATGCGGTGGGCGAGGTGGTG
CTTAATAATCTCTACTCCCAGACCCAGCTACAGGTTTCCTTCGGTATTAACATGGTGGCGCTGCATCACGGCCAGCCGA
AGATCATGAACCTGAAAGATATCATTTCAGCGTTCGTGCGCCACCGCCGTGAAGTGGTGACGCGTCGGACTATTTTTGA
ACTGCGTAAAGCCCGTGACCGTGCGCATATCCTTGAAGCTCTGGCGATTGCGCTGGCCAACATCGACCCGATTATCGAA
CTGATTCGCCGCGCGCCAACGCCGGCGGAAGCAAAAGCGGCGCTGATTTCGCGTCCGTGGGATCTGGGCAACGTTGCTG
CGATGCTGGAGCGCGCTGGTGATGACGCCGCGCGTCCGGAATGGCTGGAGCCAGAATTTGGCGTGCGTGACGGTCAGTA
CTACCTGACTGAACAGCAGGCGCAGGCGATTCTGGATCTGCGTTTGCAGAAACTGACCGGCCTGGAGCATGAAAAACTG
CTCGACGAATACAAAGAGCTGCTGGAGCAGATTGCTGAATTGCTGCACATTCTGGGCAGCGCCGATCGCCTGATGGAAG
TGATCCGCGAAGAGATGGAGTTAATTCGCGATCAGTTCGGCGATGAGCGTCGTACCGAAATCACCGCCAACAGCGCCGA
TATTAATATCGAAGATCTGATTAGCCAGGAAGATGTTGTCGTGACGCTGTCTCACCAGGGTTACGTCAAATATCAACCG
CTGACAGATTACGAAGCGCAACGTCGTGGTGGGAAAGGTAAATCTGCCGCGCGTATTAAAGAAGAAGACTTTATCGACC
GCCTGCTGGTGGCTAACACCCATGACACCATCCTCTGCTTCTCCAGCCGGGGCCGTCTGTACTGGATGAAGGTCTATCA
GCTGCCGGAAGCCAGCCGCGGCGCGCGCGGTCGTCCGATCGTCAACCTGCTGCCGCTGGAAGCCAACGAACGTATCACC
GCGATTCTGCCGGTTCGTGAGTATGAAGAAGGCGTCAACGTCTTTATGGCGACCGCCAGCGGTACCGTGAAGAAAACGG
CGCTGACCGAATTCAGCCGTCCGCGTTCCGCCGGTATTATCGCGGTGAACCTCAACGACGGCGACGAGCTGATTGGCGT
TGACCTGACTTCTGGTTCTGACGAAGTCATGCTGTTCTCGGCCGCGGGTAAAGTGGTGCGCTTCAAAGAAGACGCCGTC
CGTGCGATGGGGCGTACCGCGACCGGTGTGCGCGGTATTAAGCTGGCGGGAGACGATAAAGTCGTCTCTCTGATCATCC
CACGCGGCGAAGGCGCTATTCTGACCGTAACGCAAAACGGCTACGGGAAGCGTACCGCAGCGGACGAGTACCCGACCAA
GTCTCGTGCGACGCAGGGCGTTATCTCTATCAAAGTGACCGAGCGCAACGGTTCCGTTGTCGGTGCGGTACAGGTAGAC
GATTGCGACCAGATCATGATGATCACGGATGCCGGTACTCTGGTGCGTACCCGTGTGTCCGAGATCAGCGTAGTGGGAC
GTAATACCCAGGGCGTTATCCTTATCCGCACGGCGGAAGATGAAAACGTGGTGGGTCTGCAACGCGTTGCTGAACCGGT
AGATGACGAAGAACTCGACGCTATCGACGGCAGCGTGGCGGAAGGGGATGAGGATATCGCCCCGGAAGCGGAAAGCGAT
GACGACGTTGCGGATGACGCTGACGAGTAA
>gyrA_Porcine_10
ATGAGCGACCTTGCGAGAGAAATTACACCGGTCAACATTGAGGAGGAGCTGAAGAGCTCCTATCTGGATTATGCGATGT
CGGTCATTGTTGGCCGTGCGCTGCCGGATGTCCGAGATGGCCTGAAGCCGGTACACCGTCGCGTACTTTACGCCATGAA
CGTATTGGGCAATGACTGGAACAAAGCCTATAAAAAATCTGCCCGTGTCGTTGGTGACGTAATCGGTAAATACCATCCC
CACGGCGATTCCGCAGTGTATGACACCATCGTTCGTATGGCGCAGCCATTCTCGCTGCGTTACATGCTGGTGGATGGTC
AGGGTAACTTCGGTTCTATTGACGGCGACTCCGCGGCGGCAATGCGTTATACGGAGATCCGTCTGGCGAAAATCGCCCA
CGAACTGATGGCCGATCTCGAAAAAGAGACGGTGGATTTCGTGGATAACTATGACGGTACGGAAAAAATTCCGGACGTC
ATGCCGACCAAAATTCCGAATCTGCTGGTGAACGGTTCTTCCGGTATCGCAGTAGGTATGGCGACGAATATCCCGCCGC
ACAACCTGACGGAAGTGATTAACGGCTGCCTGGCGTATATCGACAACGAAGACATCAGCATTGAAGGGCTGATGGAACA
TATTCCGGGGCCGGACTTCCCGACCGCCGCGATCATCAACGGTCGTCGTGGTATCGAAGAAGCCTACCGCACCGGTCGT
GGCAAAGTGTACATTCGCGCCCGCGCGGAAGTTGAAGCTGACGCCAAAACGGGCCGTGAAACCATCATCGTCCATGAAA
TTCCCTATCAGGTGAACAAAGCGCGCCTGATCGAGAAAATCGCCGAGCTGGTGAAAGATAAACGCGTGGAAGGCATCAG
CGCGCTGCGTGACGAATCCGACAAAGACGGGATGCGCATCGTGATTGAAGTGAAACGCGATGCGGTGGGCGAGGTGGTG
CTTAATAATCTCTACTCCCAGACCCAGCTACAGGTTTCCTTCGGTATTAACATGGTGGCGCTGCATCACGGCCAGCCGA
AGATCATGAACCTGAAAGATATCATTTCAGCGTTCGTGCGCCACCGCCGTGAAGTGGTGACGCGTCGGACTATTTTTGA
ACTGCGTAAAGCCCGTGACCGTGCGCATATCCTTGAAGCTCTGGCGATTGCGCTGGCCAACATCGACCCGATTATCGAA
CTGATTCGCCGCGCGCCAACGCCGGCGGAAGCAAAAGCGGCGCTGATTTCGCGTCCGTGGGATCTGGGCAACGTTGCTG
CGATGCTGGAGCGCGCTGGTGATGACGCCGCGCGTCCGGAATGGCTGGAGCCAGAATTTGGCGTGCGTGACGGTCAGTA
CTACCTGACTGAACAGCAGGCGCAGGCGATTCTGGATCTGCGTTTGCAGAAACTGACCGGCCTGGAGCATGAAAAACTG
CTCGACGAATACAAAGAGCTGCTGGAGCAGATTGCTGAATTGCTGCACATTCTGGGCAGCGCCGATCGCCTGATGGAAG
TGATCCGCGAAGAGATGGAGTTAATTCGCGATCAGTTCGGCGATGAGCGTCGTACCGAAATCACCGCCAACAGCGCCGA
TATTAATATCGAAGATCTGATTAGCCAGGAAGATGTTGTCGTGACGCTGTCTCACCAGGGTTACGTCAAATATCAACCG
CTGACAGATTACGAAGCGCAACGTCGTGGTGGGAAAGGTAAATCTGCCGCGCGTATTAAAGAAGAAGACTTTATCGACC
GCCTGCTGGTGGCTAACACCCATGACACCATCCTCTGCTTCTCCAGCCGGGGCCGTCTGTACTGGATGAAGGTCTATCA
GCTGCCGGAAGCCAGCCGCGGCGCGCGCGGTCGTCCGATCGTCAACCTGCTGCCGCTGGAAGCCAACGAACGTATCACC
GCGATTCTGCCGGTTCGTGAGTATGAAGAAGGCGTCAACGTCTTTATGGCGACCGCCAGCGGTACCGTGAAGAAAACGG
CGCTGACCGAATTCAGCCGTCCGCGTTCCGCCGGTATTATCGCGGTGAACCTCAACGACGGCGACGAGCTGATTGGCGT
TGACCTGACTTCTGGTTCTGACGAAGTCATGCTGTTCTCGGCCGCGGGTAAAGTGGTGCGCTTCAAAGAAGACGCCGTC
CGTGCGATGGGGCGTACCGCGACCGGTGTGCGCGGTATTAAGCTGGCGGGAGACGATAAAGTCGTCTCTCTGATCATCC
CACGCGGCGAAGGCGCTATTCTGACCGTAACGCAAAACGGCTACGGGAAGCGTACCGCAGCGGACGAGTACCCGACCAA
GTCTCGTGCGACGCAGGGCGTTATCTCTATCAAAGTGACCGAGCGCAACGGTTCCGTTGTCGGTGCGGTACAGGTAGAC
GATTGCGACCAGATCATGATGATCACGGATGCCGGTACTCTGGTGCGTACCCGTGTGTCCGAGATCAGCGTAGTGGGAC
GTAATACCCAGGGCGTTATCCTTATCCGCACGGCGGAAGATGAAAACGTGGTGGGTCTGCAACGCGTTGCTGAACCGGT
AGATGACGAAGAACTCGACGCTATCGACGGCAGCGTGGCGGAAGGGGATGAGGATATCGCCCCGGAAGCGGAAAGCGAT
GACGACGTTGCGGATGACGCTGACGAGTAA
>gyrA_Porcine_11
ATGAGCGACCTTGCGAGAGAAATTACACCGGTCAACATTGAGGAGGAGCTGAAGAGCTCCTATCTGGATTATGCGATGT
CGGTCATTGTTGGCCGTGCGCTGCCGGATGTCCGAGATGGCCTGAAGCCGGTACACCGTCGCGTACTTTACGCCATGAA
CGTATTGGGCAATGACTGGAACAAAGCCTATAAAAAATCTGCCCGTGTCGTTGGTGACGTAATCGGTAAATACCATCCC
CACGGCGATTCCGCAGTGTATGACACCATCGTTCGTATGGCGCAGCCATTCTCGCTGCGTTACATGCTGGTGGATGGTC
AGGGTAACTTCGGTTCTATTGACGGCGACTCCGCGGCGGCAATGCGTTATACGGAGATCCGTCTGGCGAAAATCGCCCA
CGAACTGATGGCCGATCTCGAAAAAGAGACGGTGGATTTCGTGGATAACTATGACGGTACGGAAAAAATTCCGGACGTC
ATGCCGACCAAAATTCCGAATCTGCTGGTGAACGGTTCTTCCGGTATCGCAGTAGGTATGGCGACGAATATCCCGCCGC
ACAACCTGACGGAAGTGATTAACGGCTGCCTGGCGTATATCGACAACGAAGACATCAGCATTGAAGGGCTGATGGAACA
TATTCCGGGGCCGGACTTCCCGACCGCCGCGATCATCAACGGTCGTCGTGGTATCGAAGAAGCCTACCGCACCGGTCGT
GGCAAAGTGTACATTCGCGCCCGCGCGGAAGTTGAAGCTGACGCCAAAACGGGCCGTGAAACCATCATCGTCCATGAAA
TTCCCTATCAGGTGAACAAAGCGCGCCTGATCGAGAAAATCGCCGAGCTGGTGAAAGATAAACGCGTGGAAGGCATCAG
CGCGCTGCGTGACGAATCCGACAAAGACGGGATGCGCATCGTGATTGAAGTGAAACGCGATGCGGTGGGCGAGGTGGTG
CTTAATAATCTCTACTCCCAGACCCAGCTACAGGTTTCCTTCGGTATTAACATGGTGGCGCTGCATCACGGCCAGCCGA
AGATCATGAACCTGAAAGATATCATTTCAGCGTTCGTGCGCCACCGCCGTGAAGTGGTGACGCGTCGGACTATTTTTGA
ACTGCGTAAAGCCCGTGACCGTGCGCATATCCTTGAAGCTCTGGCGATTGCGCTGGCCAACATCGACCCGATTATCGAA
CTGATTCGCCGCGCGCCAACGCCGGCGGAAGCAAAAGCGGCGCTGATTTCGCGTCCGTGGGATCTGGGCAACGTTGCTG
CGATGCTGGAGCGCGCTGGTGATGACGCCGCGCGTCCGGAATGGCTGGAGCCAGAATTTGGCGTGCGTGACGGTCAGTA
CTACCTGACTGAACAGCAGGCGCAGGCGATTCTGGATCTGCGTTTGCAGAAACTGACCGGCCTGGAGCATGAAAAACTG
CTCGACGAATACAAAGAGCTGCTGGAGCAGATTGCTGAATTGCTGCACATTCTGGGCAGCGCCGATCGCCTGATGGAAG
TGATCCGCGAAGAGATGGAGTTAATTCGCGATCAGTTCGGCGATGAGCGTCGTACCGAAATCACCGCCAACAGCGCCGA
TATTAATATCGAAGATCTGATTAGCCAGGAAGATGTTGTCGTGACGCTGTCTCACCAGGGTTACGTCAAATATCAACCG
CTGACAGATTACGAAGCGCAACGTCGTGGTGGGAAAGGTAAATCTGCCGCGCGTATTAAAGAAGAAGACTTTATCGACC
GCCTGCTGGTGGCTAACACCCATGACACCATCCTCTGCTTCTCCAGCCGGGGCCGTCTGTACTGGATGAAGGTCTATCA
GCTGCCGGAAGCCAGCCGCGGCGCGCGCGGTCGTCCGATCGTCAACCTGCTGCCGCTGGAAGCCAACGAACGTATCACC
GCGATTCTGCCGGTTCGTGAGTATGAAGAAGGCGTCAACGTCTTTATGGCGACCGCCAGCGGTACCGTGAAGAAAACGG
CGCTGACCGAATTCAGCCGTCCGCGTTCCGCCGGTATTATCGCGGTGAACCTCAACGACGGCGACGAGCTGATTGGCGT
TGACCTGACTTCTGGTTCTGACGAAGTCATGCTGTTCTCGGCCGCGGGTAAAGTGGTGCGCTTCAAAGAAGACGCCGTC
CGTGCGATGGGGCGTACCGCGACCGGTGTGCGCGGTATTAAGCTGGCGGGAGACGATAAAGTCGTCTCTCTGATCATCC
CACGCGGCGAAGGCGCTATTCTGACCGTAACGCAAAACGGCTACGGGAAGCGTACCGCAGCGGACGAGTACCCGACCAA
GTCTCGTGCGACGCAGGGCGTTATCTCTATCAAAGTGACCGAGCGCAACGGTTCCGTTGTCGGTGCGGTACAGGTAGAC
GATTGCGACCAGATCATGATGATCACGGATGCCGGTACTCTGGTGCGTACCCGTGTGTCCGAGATCAGCGTAGTGGGAC
GTAATACCCAGGGCGTTATCCTTATCCGCACGGCGGAAGATGAAAACGTGGTGGGTCTGCAACGCGTTGCTGAACCGGT
AGATGACGAAGAACTCGACGCTATCGACGGCAGCGTGGCGGAAGGGGATGAGGATATCGCCCCGGAAGCGGAAAGCGAT
GACGACGTTGCGGATGACGCTGACGAGTAA
>gyrA_Porcine_12
ATGAGCGACCTTGCGAGAGAAATTACACCGGTCAACATTGAGGAGGAGCTGAAGAGCTCCTATCTGGATTATGCGATGT
CGGTCATTGTTGGCCGTGCGCTGCCGGATGTCCGAGATGGCCTGAAGCCGGTACACCGTCGCGTACTTTACGCCATGAA
CGTATTGGGCAATGACTGGAACAAAGCCTATAAAAAATCTGCCCGTGTCGTTGGTGACGTAATCGGTAAATACCATCCC
CACGGCGATTCCGCAGTGTATGACACCATCGTTCGTATGGCGCAGCCATTCTCGCTGCGTTACATGCTGGTGGATGGTC
AGGGTAACTTCGGTTCTATTGACGGCGACTCCGCGGCGGCAATGCGTTATACGGAGATCCGTCTGGCGAAAATCGCCCA
CGAACTGATGGCCGATCTCGAAAAAGAGACGGTGGATTTCGTGGATAACTATGACGGTACGGAAAAAATTCCGGACGTC
ATGCCGACCAAAATTCCGAATCTGCTGGTGAACGGTTCTTCCGGTATCGCAGTAGGTATGGCGACGAATATCCCGCCGC
ACAACCTGACGGAAGTGATTAACGGCTGCCTGGCGTATATCGACAACGAAGACATCAGCATTGAAGGGCTGATGGAACA
TATTCCGGGGCCGGACTTCCCGACCGCCGCGATCATCAACGGTCGTCGTGGTATCGAAGAAGCCTACCGCACCGGTCGT
GGCAAAGTGTACATTCGCGCCCGCGCGGAAGTTGAAGCTGACGCCAAAACGGGCCGTGAAACCATCATCGTCCATGAAA
TTCCCTATCAGGTGAACAAAGCGCGCCTGATCGAGAAAATCGCCGAGCTGGTGAAAGATAAACGCGTGGAAGGCATCAG
CGCGCTGCGTGACGAATCCGACAAAGACGGGATGCGCATCGTGATTGAAGTGAAACGCGATGCGGTGGGCGAGGTGGTG
CTTAATAATCTCTACTCCCAGACCCAGCTACAGGTTTCCTTCGGTATTAACATGGTGGCGCTGCATCACGGCCAGCCGA
AGATCATGAACCTGAAAGATATCATTTCAGCGTTCGTGCGCCACCGCCGTGAAGTGGTGACGCGTCGGACTATTTTTGA
ACTGCGTAAAGCCCGTGACCGTGCGCATATCCTTGAAGCTCTGGCGATTGCGCTGGCCAACATCGACCCGATTATCGAA
CTGATTCGCCGCGCGCCAACGCCGGCGGAAGCAAAAGCGGCGCTGATTTCGCGTCCGTGGGATCTGGGCAACGTTGCTG
CGATGCTGGAGCGCGCTGGTGATGACGCCGCGCGTCCGGAATGGCTGGAGCCAGAATTTGGCGTGCGTGACGGTCAGTA
CTACCTGACTGAACAGCAGGCGCAGGCGATTCTGGATCTGCGTTTGCAGAAACTGACCGGCCTGGAGCATGAAAAACTG
CTCGACGAATACAAAGAGCTGCTGGAGCAGATTGCTGAATTGCTGCACATTCTGGGCAGCGCCGATCGCCTGATGGAAG
TGATCCGCGAAGAGATGGAGTTAATTCGCGATCAGTTCGGCGATGAGCGTCGTACCGAAATCACCGCCAACAGCGCCGA
TATTAATATCGAAGATCTGATTAGCCAGGAAGATGTTGTCGTGACGCTGTCTCACCAGGGTTACGTCAAATATCAACCG
CTGACAGATTACGAAGCGCAACGTCGTGGTGGGAAAGGTAAATCTGCCGCGCGTATTAAAGAAGAAGACTTTATCGACC
GCCTGCTGGTGGCTAACACCCATGACACCATCCTCTGCTTCTCCAGCCGGGGCCGTCTGTACTGGATGAAGGTCTATCA
GCTGCCGGAAGCCAGCCGCGGCGCGCGCGGTCGTCCGATCGTCAACCTGCTGCCGCTGGAAGCCAACGAACGTATCACC
GCGATTCTGCCGGTTCGTGAGTATGAAGAAGGCGTCAACGTCTTTATGGCGACCGCCAGCGGTACCGTGAAGAAAACGG
CGCTGACCGAATTCAGCCGTCCGCGTTCCGCCGGTATTATCGCGGTGAACCTCAACGACGGCGACGAGCTGATTGGCGT
TGACCTGACTTCTGGTTCTGACGAAGTCATGCTGTTCTCGGCCGCGGGTAAAGTGGTGCGCTTCAAAGAAGACGCCGTC
CGTGCGATGGGGCGTACCGCGACCGGTGTGCGCGGTATTAAGCTGGCGGGAGACGATAAAGTCGTCTCTCTGATCATCC
CACGCGGCGAAGGCGCTATTCTGACCGTAACGCAAAACGGCTACGGGAAGCGTACCGCAGCGGACGAGTACCCGACCAA
GTCTCGTGCGACGCAGGGCGTTATCTCTATCAAAGTGACCGAGCGCAACGGTTCCGTTGTCGGTGCGGTACAGGTAGAC
GATTGCGACCAGATCATGATGATCACGGATGCCGGTACTCTGGTGCGTACCCGTGTGTCCGAGATCAGCGTAGTGGGAC
GTAATACCCAGGGCGTTATCCTTATCCGCACGGCGGAAGATGAAAACGTGGTGGGTCTGCAACGCGTTGCTGAACCGGT
AGATGACGAAGAACTCGACGCTATCGACGGCAGCGTGGCGGAAGGGGATGAGGATATCGCCCCGGAAGCGGAAAGCGAT
GACGACGTTGCGGATGACGCTGACGAGTAA
>gyrA_Porcine_13
ATGAGCGACCTTGCGAGAGAAATTACACCGGTCAACATTGAGGAGGAGCTGAAGAGCTCCTATCTGGATTATGCGATGT
CGGTCATTGTTGGCCGTGCGCTGCCGGATGTCCGAGATGGCCTGAAGCCGGTACACCGTCGCGTACTTTACGCCATGAA
CGTATTGGGCAATGACTGGAACAAAGCCTATAAAAAATCTGCCCGTGTCGTTGGTGACGTAATCGGTAAATACCATCCC
CACGGCGATTCCGCAGTGTATGACACCATCGTTCGTATGGCGCAGCCATTCTCGCTGCGTTACATGCTGGTGGATGGTC
AGGGTAACTTCGGTTCTATTGACGGCGACTCCGCGGCGGCAATGCGTTATACGGAGATCCGTCTGGCGAAAATCGCCCA
CGAACTGATGGCCGATCTCGAAAAAGAGACGGTGGATTTCGTGGATAACTATGACGGTACGGAAAAAATTCCGGACGTC
ATGCCGACCAAAATTCCGAATCTGCTGGTGAACGGTTCTTCCGGTATCGCAGTAGGTATGGCGACGAATATCCCGCCGC
ACAACCTGACGGAAGTGATTAACGGCTGCCTGGCGTATATCGACAACGAAGACATCAGCATTGAAGGGCTGATGGAACA
TATTCCGGGGCCGGACTTCCCGACCGCCGCGATCATCAACGGTCGTCGTGGTATCGAAGAAGCCTACCGCACCGGTCGT
GGCAAAGTGTACATTCGCGCCCGCGCGGAAGTTGAAGCTGACGCCAAAACGGGCCGTGAAACCATCATCGTCCATGAAA
TTCCCTATCAGGTGAACAAAGCGCGCCTGATCGAGAAAATCGCCGAGCTGGTGAAAGATAAACGCGTGGAAGGCATCAG
CGCGCTGCGTGACGAATCCGACAAAGACGGGATGCGCATCGTGATTGAAGTGAAACGCGATGCGGTGGGCGAGGTGGTG
CTTAATAATCTCTACTCCCAGACCCAGCTACAGGTTTCCTTCGGTATTAACATGGTGGCGCTGCATCACGGCCAGCCGA
AGATCATGAACCTGAAAGATATCATTTCAGCGTTCGTGCGCCACCGCCGTGAAGTGGTGACGCGTCGGACTATTTTTGA
ACTGCGTAAAGCCCGTGACCGTGCGCATATCCTTGAAGCTCTGGCGATTGCGCTGGCCAACATCGACCCGATTATCGAA
CTGATTCGCCGCGCGCCAACGCCGGCGGAAGCAAAAGCGGCGCTGATTTCGCGTCCGTGGGATCTGGGCAACGTTGCTG
CGATGCTGGAGCGCGCTGGTGATGACGCCGCGCGTCCGGAATGGCTGGAGCCAGAATTTGGCGTGCGTGACGGTCAGTA
CTACCTGACTGAACAGCAGGCGCAGGCGATTCTGGATCTGCGTTTGCAGAAACTGACCGGCCTGGAGCATGAAAAACTG
CTCGACGAATACAAAGAGCTGCTGGAGCAGATTGCTGAATTGCTGCACATTCTGGGCAGCGCCGATCGCCTGATGGAAG
TGATCCGCGAAGAGATGGAGTTAATTCGCGATCAGTTCGGCGATGAGCGTCGTACCGAAATCACCGCCAACAGCGCCGA
TATTAATATCGAAGATCTGATTAGCCAGGAAGATGTTGTCGTGACGCTGTCTCACCAGGGTTACGTCAAATATCAACCG
CTGACAGATTACGAAGCGCAACGTCGTGGTGGGAAAGGTAAATCTGCCGCGCGTATTAAAGAAGAAGACTTTATCGACC
GCCTGCTGGTGGCTAACACCCATGACACCATCCTCTGCTTCTCCAGCCGGGGCCGTCTGTACTGGATGAAGGTCTATCA
GCTGCCGGAAGCCAGCCGCGGCGCGCGCGGTCGTCCGATCGTCAACCTGCTGCCGCTGGAAGCCAACGAACGTATCACC
GCGATTCTGCCGGTTCGTGAGTATGAAGAAGGCGTCAACGTCTTTATGGCGACCGCCAGCGGTACCGTGAAGAAAACGG
CGCTGACCGAATTCAGCCGTCCGCGTTCCGCCGGTATTATCGCGGTGAACCTCAACGACGGCGACGAGCTGATTGGCGT
TGACCTGACTTCTGGTTCTGACGAAGTCATGCTGTTCTCGGCCGCGGGTAAAGTGGTGCGCTTCAAAGAAGACGCCGTC
CGTGCGATGGGGCGTACCGCGACCGGTGTGCGCGGTATTAAGCTGGCGGGAGACGATAAAGTCGTCTCTCTGATCATCC
CACGCGGCGAAGGCGCTATTCTGACCGTAACGCAAAACGGCTACGGGAAGCGTACCGCAGCGGACGAGTACCCGACCAA
GTCTCGTGCGACGCAGGGCGTTATCTCTATCAAAGTGACCGAGCGCAACGGTTCCGTTGTCGGTGCGGTACAGGTAGAC
GATTGCGACCAGATCATGATGATCACGGATGCCGGTACTCTGGTGCGTACCCGTGTGTCCGAGATCAGCGTAGTGGGAC
GTAATACCCAGGGCGTTATCCTTATCCGCACGGCGGAAGATGAAAACGTGGTGGGTCTGCAACGCGTTGCTGAACCGGT
AGATGACGAAGAACTCGACGCTATCGACGGCAGCGTGGCGGAAGGGGATGAGGATATCGCCCCGGAAGCGGAAAGCGAT
GACGACGTTGCGGATGACGCTGACGAGTAA
>gyrA_Porcine_14
ATGAGCGACCTTGCGAGAGAAATTACACCGGTCAACATTGAGGAGGAGCTGAAGAGCTCCTATCTGGATTATGCGATGT
CGGTCATTGTTGGCCGTGCGCTGCCGGATGTCCGAGATGGCCTGAAGCCGGTACACCGTCGCGTACTTTACGCCATGAA
CGTATTGGGCAATGACTGGAACAAAGCCTATAAAAAATCTGCCCGTGTCGTTGGTGACGTAATCGGTAAATACCATCCC
CACGGCGATTCCGCAGTGTATGACACCATCGTTCGTATGGCGCAGCCATTCTCGCTGCGTTACATGCTGGTGGATGGTC
AGGGTAACTTCGGTTCTATTGACGGCGACTCCGCGGCGGCAATGCGTTATACGGAGATCCGTCTGGCGAAAATCGCCCA
CGAACTGATGGCCGATCTCGAAAAAGAGACGGTGGATTTCGTGGATAACTATGACGGTACGGAAAAAATTCCGGACGTC
ATGCCGACCAAAATTCCGAATCTGCTGGTGAACGGTTCTTCCGGTATCGCAGTAGGTATGGCGACGAATATCCCGCCGC
ACAACCTGACGGAAGTGATTAACGGCTGCCTGGCGTATATCGACAACGAAGACATCAGCATTGAAGGGCTGATGGAACA
TATTCCGGGGCCGGACTTCCCGACCGCCGCGATCATCAACGGTCGTCGTGGTATCGAAGAAGCCTACCGCACCGGTCGT
GGCAAAGTGTACATTCGCGCCCGCGCGGAAGTTGAAGCTGACGCCAAAACGGGCCGTGAAACCATCATCGTCCATGAAA
TTCCCTATCAGGTGAACAAAGCGCGCCTGATCGAGAAAATCGCCGAGCTGGTGAAAGATAAACGCGTGGAAGGCATCAG
CGCGCTGCGTGACGAATCCGACAAAGACGGGATGCGCATCGTGATTGAAGTGAAACGCGATGCGGTGGGCGAGGTGGTG
CTTAATAATCTCTACTCCCAGACCCAGCTACAGGTTTCCTTCGGTATTAACATGGTGGCGCTGCATCACGGCCAGCCGA
AGATCATGAACCTGAAAGATATCATTTCAGCGTTCGTGCGCCACCGCCGTGAAGTGGTGACGCGTCGGACTATTTTTGA
ACTGCGTAAAGCCCGTGACCGTGCGCATATCCTTGAAGCTCTGGCGATTGCGCTGGCCAACATCGACCCGATTATCGAA
CTGATTCGCCGCGCGCCAACGCCGGCGGAAGCAAAAGCGGCGCTGATTTCGCGTCCGTGGGATCTGGGCAACGTTGCTG
CGATGCTGGAGCGCGCTGGTGATGACGCCGCGCGTCCGGAATGGCTGGAGCCAGAATTTGGCGTGCGTGACGGTCAGTA
CTACCTGACTGAACAGCAGGCGCAGGCGATTCTGGATCTGCGTTTGCAGAAACTGACCGGCCTGGAGCATGAAAAACTG
CTCGACGAATACAAAGAGCTGCTGGAGCAGATTGCTGAATTGCTGCACATTCTGGGCAGCGCCGATCGCCTGATGGAAG
TGATCCGCGAAGAGATGGAGTTAATTCGCGATCAGTTCGGCGATGAGCGTCGTACCGAAATCACCGCCAACAGCGCCGA
TATTAATATCGAAGATCTGATTAGCCAGGAAGATGTTGTCGTGACGCTGTCTCACCAGGGTTACGTCAAATATCAACCG
CTGACAGATTACGAAGCGCAACGTCGTGGTGGGAAAGGTAAATCTGCCGCGCGTATTAAAGAAGAAGACTTTATCGACC
GCCTGCTGGTGGCTAACACCCATGACACCATCCTCTGCTTCTCCAGCCGGGGCCGTCTGTACTGGATGAAGGTCTATCA
GCTGCCGGAAGCCAGCCGCGGCGCGCGCGGTCGTCCGATCGTCAACCTGCTGCCGCTGGAAGCCAACGAACGTATCACC
GCGATTCTGCCGGTTCGTGAGTATGAAGAAGGCGTCAACGTCTTTATGGCGACCGCCAGCGGTACCGTGAAGAAAACGG
CGCTGACCGAATTCAGCCGTCCGCGTTCCGCCGGTATTATCGCGGTGAACCTCAACGACGGCGACGAGCTGATTGGCGT
TGACCTGACTTCTGGTTCTGACGAAGTCATGCTGTTCTCGGCCGCGGGTAAAGTGGTGCGCTTCAAAGAAGACGCCGTC
CGTGCGATGGGGCGTACCGCGACCGGTGTGCGCGGTATTAAGCTGGCGGGAGACGATAAAGTCGTCTCTCTGATCATCC
CACGCGGCGAAGGCGCTATTCTGACCGTAACGCAAAACGGCTACGGGAAGCGTACCGCAGCGGACGAGTACCCGACCAA
GTCTCGTGCGACGCAGGGCGTTATCTCTATCAAAGTGACCGAGCGCAACGGTTCCGTTGTCGGTGCGGTACAGGTAGAC
GATTGCGACCAGATCATGATGATCACGGATGCCGGTACTCTGGTGCGTACCCGTGTGTCCGAGATCAGCGTAGTGGGAC
GTAATACCCAGGGCGTTATCCTTATCCGCACGGCGGAAGATGAAAACGTGGTGGGTCTGCAACGCGTTGCTGAACCGGT
AGATGACGAAGAACTCGACGCTATCGACGGCAGCGTGGCGGAAGGGGATGAGGATATCGCCCCGGAAGCGGAAAGCGAT
GACGACGTTGCGGATGACGCTGACGAGTAA
>gyrA_Porcine_15
ATGAGCGACCTTGCGAGAGAAATTACACCGGTCAACATTGAGGAGGAGCTGAAGAGCTCCTATCTGGATTATGCGATGT
CGGTCATTGTTGGCCGTGCGCTGCCGGATGTCCGAGATGGCCTGAAGCCGGTACACCGTCGCGTACTTTACGCCATGAA
CGTATTGGGCAATGACTGGAACAAAGCCTATAAAAAATCTGCCCGTGTCGTTGGTGACGTAATCGGTAAATACCATCCC
CACGGCGATTCCGCAGTGTATGACACCATCGTTCGTATGGCGCAGCCATTCTCGCTGCGTTACATGCTGGTGGATGGTC
AGGGTAACTTCGGTTCTATTGACGGCGACTCCGCGGCGGCAATGCGTTATACGGAGATCCGTCTGGCGAAAATCGCCCA
CGAACTGATGGCCGATCTCGAAAAAGAGACGGTGGATTTCGTGGATAACTATGACGGTACGGAAAAAATTCCGGACGTC
ATGCCGACCAAAATTCCGAATCTGCTGGTGAACGGTTCTTCCGGTATCGCAGTAGGTATGGCGACGAATATCCCGCCGC
ACAACCTGACGGAAGTGATTAACGGCTGCCTGGCGTATATCGACAACGAAGACATCAGCATTGAAGGGCTGATGGAACA
TATTCCGGGGCCGGACTTCCCGACCGCCGCGATCATCAACGGTCGTCGTGGTATCGAAGAAGCCTACCGCACCGGTCGT
GGCAAAGTGTACATTCGCGCCCGCGCGGAAGTTGAAGCTGACGCCAAAACGGGCCGTGAAACCATCATCGTCCATGAAA
TTCCCTATCAGGTGAACAAAGCGCGCCTGATCGAGAAAATCGCCGAGCTGGTGAAAGATAAACGCGTGGAAGGCATCAG
CGCGCTGCGTGACGAATCCGACAAAGACGGGATGCGCATCGTGATTGAAGTGAAACGCGATGCGGTGGGCGAGGTGGTG
CTTAATAATCTCTACTCCCAGACCCAGCTACAGGTTTCCTTCGGTATTAACATGGTGGCGCTGCATCACGGCCAGCCGA
AGATCATGAACCTGAAAGATATCATTTCAGCGTTCGTGCGCCACCGCCGTGAAGTGGTGACGCGTCGGACTATTTTTGA
ACTGCGTAAAGCCCGTGACCGTGCGCATATCCTTGAAGCTCTGGCGATTGCGCTGGCCAACATCGACCCGATTATCGAA
CTGATTCGCCGCGCGCCAACGCCGGCGGAAGCAAAAGCGGCGCTGATTTCGCGTCCGTGGGATCTGGGCAACGTTGCTG
CGATGCTGGAGCGCGCTGGTGATGACGCCGCGCGTCCGGAATGGCTGGAGCCAGAATTTGGCGTGCGTGACGGTCAGTA
CTACCTGACTGAACAGCAGGCGCAGGCGATTCTGGATCTGCGTTTGCAGAAACTGACCGGCCTGGAGCATGAAAAACTG
CTCGACGAATACAAAGAGCTGCTGGAGCAGATTGCTGAATTGCTGCACATTCTGGGCAGCGCCGATCGCCTGATGGAAG
TGATCCGCGAAGAGATGGAGTTAATTCGCGATCAGTTCGGCGATGAGCGTCGTACCGAAATCACCGCCAACAGCGCCGA
TATTAATATCGAAGATCTGATTAGCCAGGAAGATGTTGTCGTGACGCTGTCTCACCAGGGTTACGTCAAATATCAACCG
CTGACAGATTACGAAGCGCAACGTCGTGGTGGGAAAGGTAAATCTGCCGCGCGTATTAAAGAAGAAGACTTTATCGACC
GCCTGCTGGTGGCTAACACCCATGACACCATCCTCTGCTTCTCCAGCCGGGGCCGTCTGTACTGGATGAAGGTCTATCA
GCTGCCGGAAGCCAGCCGCGGCGCGCGCGGTCGTCCGATCGTCAACCTGCTGCCGCTGGAAGCCAACGAACGTATCACC
GCGATTCTGCCGGTTCGTGAGTATGAAGAAGGCGTCAACGTCTTTATGGCGACCGCCAGCGGTACCGTGAAGAAAACGG
CGCTGACCGAATTCAGCCGTCCGCGTTCCGCCGGTATTATCGCGGTGAACCTCAACGACGGCGACGAGCTGATTGGCGT
TGACCTGACTTCTGGTTCTGACGAAGTCATGCTGTTCTCGGCCGCGGGTAAAGTGGTGCGCTTCAAAGAAGACGCCGTC
CGTGCGATGGGGCGTACCGCGACCGGTGTGCGCGGTATTAAGCTGGCGGGAGACGATAAAGTCGTCTCTCTGATCATCC
CACGCGGCGAAGGCGCTATTCTGACCGTAACGCAAAACGGCTACGGGAAGCGTACCGCAGCGGACGAGTACCCGACCAA
GTCTCGTGCGACGCAGGGCGTTATCTCTATCAAAGTGACCGAGCGCAACGGTTCCGTTGTCGGTGCGGTACAGGTAGAC
GATTGCGACCAGATCATGATGATCACGGATGCCGGTACTCTGGTGCGTACCCGTGTGTCCGAGATCAGCGTAGTGGGAC
GTAATACCCAGGGCGTTATCCTTATCCGCACGGCGGAAGATGAAAACGTGGTGGGTCTGCAACGCGTTGCTGAACCGGT
AGATGACGAAGAACTCGACGCTATCGACGGCAGCGTGGCGGAAGGGGATGAGGATATCGCCCCGGAAGCGGAAAGCGAT
GACGACGTTGCGGATGACGCTGACGAGTAA
>gyrA_Porcine_16
ATGAGCGACCTTGCGAGAGAAATTACACCGGTCAACATTGAGGAGGAGCTGAAGAGCTCCTATCTGGATTATGCGATGT
CGGTCATTGTTGGCCGTGCGCTGCCGGATGTCCGAGATGGCCTGAAGCCGGTACACCGTCGCGTACTTTACGCCATGAA
CGTATTGGGCAATGACTGGAACAAAGCCTATAAAAAATCTGCCCGTGTCGTTGGTGACGTAATCGGTAAATACCATCCC
CACGGCGATTCCGCAGTGTATGACACCATCGTTCGTATGGCGCAGCCATTCTCGCTGCGTTACATGCTGGTGGATGGTC
AGGGTAACTTCGGTTCTATTGACGGCGACTCCGCGGCGGCAATGCGTTATACGGAGATCCGTCTGGCGAAAATCGCCCA
CGAACTGATGGCCGATCTCGAAAAAGAGACGGTGGATTTCGTGGATAACTATGACGGTACGGAAAAAATTCCGGACGTC
ATGCCGACCAAAATTCCGAATCTGCTGGTGAACGGTTCTTCCGGTATCGCAGTAGGTATGGCGACGAATATCCCGCCGC
ACAACCTGACGGAAGTGATTAACGGCTGCCTGGCGTATATCGACAACGAAGACATCAGCATTGAAGGGCTGATGGAACA
TATTCCGGGGCCGGACTTCCCGACCGCCGCGATCATCAACGGTCGTCGTGGTATCGAAGAAGCCTACCGCACCGGTCGT
GGCAAAGTGTACATTCGCGCCCGCGCGGAAGTTGAAGCTGACGCCAAAACGGGCCGTGAAACCATCATCGTCCATGAAA
TTCCCTATCAGGTGAACAAAGCGCGCCTGATCGAGAAAATCGCCGAGCTGGTGAAAGATAAACGCGTGGAAGGCATCAG
CGCGCTGCGTGACGAATCCGACAAAGACGGGATGCGCATCGTGATTGAAGTGAAACGCGATGCGGTGGGCGAGGTGGTG
CTTAATAATCTCTACTCCCAGACCCAGCTACAGGTTTCCTTCGGTATTAACATGGTGGCGCTGCATCACGGCCAGCCGA
AGATCATGAACCTGAAAGATATCATTTCAGCGTTCGTGCGCCACCGCCGTGAAGTGGTGACGCGTCGGACTATTTTTGA
ACTGCGTAAAGCCCGTGACCGTGCGCATATCCTTGAAGCTCTGGCGATTGCGCTGGCCAACATCGACCCGATTATCGAA
CTGATTCGCCGCGCGCCAACGCCGGCGGAAGCAAAAGCGGCGCTGATTTCGCGTCCGTGGGATCTGGGCAACGTTGCTG
CGATGCTGGAGCGCGCTGGTGATGACGCCGCGCGTCCGGAATGGCTGGAGCCAGAATTTGGCGTGCGTGACGGTCAGTA
CTACCTGACTGAACAGCAGGCGCAGGCGATTCTGGATCTGCGTTTGCAGAAACTGACCGGCCTGGAGCATGAAAAACTG
CTCGACGAATACAAAGAGCTGCTGGAGCAGATTGCTGAATTGCTGCACATTCTGGGCAGCGCCGATCGCCTGATGGAAG
TGATCCGCGAAGAGATGGAGTTAATTCGCGATCAGTTCGGCGATGAGCGTCGTACCGAAATCACCGCCAACAGCGCCGA
TATTAATATCGAAGATCTGATTAGCCAGGAAGATGTTGTCGTGACGCTGTCTCACCAGGGTTACGTCAAATATCAACCG
CTGACAGATTACGAAGCGCAACGTCGTGGTGGGAAAGGTAAATCTGCCGCGCGTATTAAAGAAGAAGACTTTATCGACC
GCCTGCTGGTGGCTAACACCCATGACACCATCCTCTGCTTCTCCAGCCGGGGCCGTCTGTACTGGATGAAGGTCTATCA
GCTGCCGGAAGCCAGCCGCGGCGCGCGCGGTCGTCCGATCGTCAACCTGCTGCCGCTGGAAGCCAACGAACGTATCACC
GCGATTCTGCCGGTTCGTGAGTATGAAGAAGGCGTCAACGTCTTTATGGCGACCGCCAGCGGTACCGTGAAGAAAACGG
CGCTGACCGAATTCAGCCGTCCGCGTTCCGCCGGTATTATCGCGGTGAACCTCAACGACGGCGACGAGCTGATTGGCGT
TGACCTGACTTCTGGTTCTGACGAAGTCATGCTGTTCTCGGCCGCGGGTAAAGTGGTGCGCTTCAAAGAAGACGCCGTC
CGTGCGATGGGGCGTACCGCGACCGGTGTGCGCGGTATTAAGCTGGCGGGAGACGATAAAGTCGTCTCTCTGATCATCC
CACGCGGCGAAGGCGCTATTCTGACCGTAACGCAAAACGGCTACGGGAAGCGTACCGCAGCGGACGAGTACCCGACCAA
GTCTCGTGCGACGCAGGGCGTTATCTCTATCAAAGTGACCGAGCGCAACGGTTCCGTTGTCGGTGCGGTACAGGTAGAC
GATTGCGACCAGATCATGATGATCACGGATGCCGGTACTCTGGTGCGTACCCGTGTGTCCGAGATCAGCGTAGTGGGAC
GTAATACCCAGGGCGTTATCCTTATCCGCACGGCGGAAGATGAAAACGTGGTGGGTCTGCAACGCGTTGCTGAACCGGT
AGATGACGAAGAACTCGACGCTATCGACGGCAGCGTGGCGGAAGGGGATGAGGATATCGCCCCGGAAGCGGAAAGCGAT
GACGACGTTGCGGATGACGCTGACGAGTAA
>gyrA_Porcine_17
ATGAGCGACCTTGCGAGAGAAATTACACCGGTCAACATTGAGGAGGAGCTGAAGAGCTCCTATCTGGATTATGCGATGT
CGGTCATTGTTGGCCGTGCGCTGCCGGATGTCCGAGATGGCCTGAAGCCGGTACACCGTCGCGTACTTTACGCCATGAA
CGTATTGGGCAATGACTGGAACAAAGCCTATAAAAAATCTGCCCGTGTCGTTGGTGACGTAATCGGTAAATACCATCCC
CACGGCGATTCCGCAGTGTATGACACCATCGTTCGTATGGCGCAGCCATTCTCGCTGCGTTACATGCTGGTGGATGGTC
AGGGTAACTTCGGTTCTATTGACGGCGACTCCGCGGCGGCAATGCGTTATACGGAGATCCGTCTGGCGAAAATCGCCCA
CGAACTGATGGCCGATCTCGAAAAAGAGACGGTGGATTTCGTGGATAACTATGACGGTACGGAAAAAATTCCGGACGTC
ATGCCGACCAAAATTCCGAATCTGCTGGTGAACGGTTCTTCCGGTATCGCAGTAGGTATGGCGACGAATATCCCGCCGC
ACAACCTGACGGAAGTGATTAACGGCTGCCTGGCGTATATCGACAACGAAGACATCAGCATTGAAGGGCTGATGGAACA
TATTCCGGGGCCGGACTTCCCGACCGCCGCGATCATCAACGGTCGTCGTGGTATCGAAGAAGCCTACCGCACCGGTCGT
GGCAAAGTGTACATTCGCGCCCGCGCGGAAGTTGAAGCTGACGCCAAAACGGGCCGTGAAACCATCATCGTCCATGAAA
TTCCCTATCAGGTGAACAAAGCGCGCCTGATCGAGAAAATCGCCGAGCTGGTGAAAGATAAACGCGTGGAAGGCATCAG
CGCGCTGCGTGACGAATCCGACAAAGACGGGATGCGCATCGTGATTGAAGTGAAACGCGATGCGGTGGGCGAGGTGGTG
CTTAATAATCTCTACTCCCAGACCCAGCTACAGGTTTCCTTCGGTATTAACATGGTGGCGCTGCATCACGGCCAGCCGA
AGATCATGAACCTGAAAGATATCATTTCAGCGTTCGTGCGCCACCGCCGTGAAGTGGTGACGCGTCGGACTATTTTTGA
ACTGCGTAAAGCCCGTGACCGTGCGCATATCCTTGAAGCTCTGGCGATTGCGCTGGCCAACATCGACCCGATTATCGAA
CTGATTCGCCGCGCGCCAACGCCGGCGGAAGCAAAAGCGGCGCTGATTTCGCGTCCGTGGGATCTGGGCAACGTTGCTG
CGATGCTGGAGCGCGCTGGTGATGACGCCGCGCGTCCGGAATGGCTGGAGCCAGAATTTGGCGTGCGTGACGGTCAGTA
CTACCTGACTGAACAGCAGGCGCAGGCGATTCTGGATCTGCGTTTGCAGAAACTGACCGGCCTGGAGCATGAAAAACTG
CTCGACGAATACAAAGAGCTGCTGGAGCAGATTGCTGAATTGCTGCACATTCTGGGCAGCGCCGATCGCCTGATGGAAG
TGATCCGCGAAGAGATGGAGTTAATTCGCGATCAGTTCGGCGATGAGCGTCGTACCGAAATCACCGCCAACAGCGCCGA
TATTAATATCGAAGATCTGATTAGCCAGGAAGATGTTGTCGTGACGCTGTCTCACCAGGGTTACGTCAAATATCAACCG
CTGACAGATTACGAAGCGCAACGTCGTGGTGGGAAAGGTAAATCTGCCGCGCGTATTAAAGAAGAAGACTTTATCGACC
GCCTGCTGGTGGCTAACACCCATGACACCATCCTCTGCTTCTCCAGCCGGGGCCGTCTGTACTGGATGAAGGTCTATCA
GCTGCCGGAAGCCAGCCGCGGCGCGCGCGGTCGTCCGATCGTCAACCTGCTGCCGCTGGAAGCCAACGAACGTATCACC
GCGATTCTGCCGGTTCGTGAGTATGAAGAAGGCGTCAACGTCTTTATGGCGACCGCCAGCGGTACCGTGAAGAAAACGG
CGCTGACCGAATTCAGCCGTCCGCGTTCCGCCGGTATTATCGCGGTGAACCTCAACGACGGCGACGAGCTGATTGGCGT
TGACCTGACTTCTGGTTCTGACGAAGTCATGCTGTTCTCGGCCGCGGGTAAAGTGGTGCGCTTCAAAGAAGACGCCGTC
CGTGCGATGGGGCGTACCGCGACCGGTGTGCGCGGTATTAAGCTGGCGGGAGACGATAAAGTCGTCTCTCTGATCATCC
CACGCGGCGAAGGCGCTATTCTGACCGTAACGCAAAACGGCTACGGGAAGCGTACCGCAGCGGACGAGTACCCGACCAA
GTCTCGTGCGACGCAGGGCGTTATCTCTATCAAAGTGACCGAGCGCAACGGTTCCGTTGTCGGTGCGGTACAGGTAGAC
GATTGCGACCAGATCATGATGATCACGGATGCCGGTACTCTGGTGCGTACCCGTGTGTCCGAGATCAGCGTAGTGGGAC
GTAATACCCAGGGCGTTATCCTTATCCGCACGGCGGAAGATGAAAACGTGGTGGGTCTGCAACGCGTTGCTGAACCGGT
AGATGACGAAGAACTCGACGCTATCGACGGCAGCGTGGCGGAAGGGGATGAGGATATCGCCCCGGAAGCGGAAAGCGAT
GACGACGTTGCGGATGACGCTGACGAGTAA
>gyrA_Porcine_18
ATGAGCGACCTTGCGAGAGAAATTACACCGGTCAACATTGAGGAGGAGCTGAAGAGCTCCTATCTGGATTATGCGATGT
CGGTCATTGTTGGCCGTGCGCTGCCGGATGTCCGAGATGGCCTGAAGCCGGTACACCGTCGCGTACTTTACGCCATGAA
CGTATTGGGCAATGACTGGAACAAAGCCTATAAAAAATCTGCCCGTGTCGTTGGTGACGTAATCGGTAAATACCATCCC
CACGGCGATTCCGCAGTGTATGACACCATCGTTCGTATGGCGCAGCCATTCTCGCTGCGTTACATGCTGGTGGATGGTC
AGGGTAACTTCGGTTCTATTGACGGCGACTCCGCGGCGGCAATGCGTTATACGGAGATCCGTCTGGCGAAAATCGCCCA
CGAACTGATGGCCGATCTCGAAAAAGAGACGGTGGATTTCGTGGATAACTATGACGGTACGGAAAAAATTCCGGACGTC
ATGCCGACCAAAATTCCGAATCTGCTGGTGAACGGTTCTTCCGGTATCGCAGTAGGTATGGCGACGAATATCCCGCCGC
ACAACCTGACGGAAGTGATTAACGGCTGCCTGGCGTATATCGACAACGAAGACATCAGCATTGAAGGGCTGATGGAACA
TATTCCGGGGCCGGACTTCCCGACCGCCGCGATCATCAACGGTCGTCGTGGTATCGAAGAAGCCTACCGCACCGGTCGT
GGCAAAGTGTACATTCGCGCCCGCGCGGAAGTTGAAGCTGACGCCAAAACGGGCCGTGAAACCATCATCGTCCATGAAA
TTCCCTATCAGGTGAACAAAGCGCGCCTGATCGAGAAAATCGCCGAGCTGGTGAAAGATAAACGCGTGGAAGGCATCAG
CGCGCTGCGTGACGAATCCGACAAAGACGGGATGCGCATCGTGATTGAAGTGAAACGCGATGCGGTGGGCGAGGTGGTG
CTTAATAATCTCTACTCCCAGACCCAGCTACAGGTTTCCTTCGGTATTAACATGGTGGCGCTGCATCACGGCCAGCCGA
AGATCATGAACCTGAAAGATATCATTTCAGCGTTCGTGCGCCACCGCCGTGAAGTGGTGACGCGTCGGACTATTTTTGA
ACTGCGTAAAGCCCGTGACCGTGCGCATATCCTTGAAGCTCTGGCGATTGCGCTGGCCAACATCGACCCGATTATCGAA
CTGATTCGCCGCGCGCCAACGCCGGCGGAAGCAAAAGCGGCGCTGATTTCGCGTCCGTGGGATCTGGGCAACGTTGCTG
CGATGCTGGAGCGCGCTGGTGATGACGCCGCGCGTCCGGAATGGCTGGAGCCAGAATTTGGCGTGCGTGACGGTCAGTA
CTACCTGACTGAACAGCAGGCGCAGGCGATTCTGGATCTGCGTTTGCAGAAACTGACCGGCCTGGAGCATGAAAAACTG
CTCGACGAATACAAAGAGCTGCTGGAGCAGATTGCTGAATTGCTGCACATTCTGGGCAGCGCCGATCGCCTGATGGAAG
TGATCCGCGAAGAGATGGAGTTAATTCGCGATCAGTTCGGCGATGAGCGTCGTACCGAAATCACCGCCAACAGCGCCGA
TATTAATATCGAAGATCTGATTAGCCAGGAAGATGTTGTCGTGACGCTGTCTCACCAGGGTTACGTCAAATATCAACCG
CTGACAGATTACGAAGCGCAACGTCGTGGTGGGAAAGGTAAATCTGCCGCGCGTATTAAAGAAGAAGACTTTATCGACC
GCCTGCTGGTGGCTAACACCCATGACACCATCCTCTGCTTCTCCAGCCGGGGCCGTCTGTACTGGATGAAGGTCTATCA
GCTGCCGGAAGCCAGCCGCGGCGCGCGCGGTCGTCCGATCGTCAACCTGCTGCCGCTGGAAGCCAACGAACGTATCACC
GCGATTCTGCCGGTTCGTGAGTATGAAGAAGGCGTCAACGTCTTTATGGCGACCGCCAGCGGTACCGTGAAGAAAACGG
CGCTGACCGAATTCAGCCGTCCGCGTTCCGCCGGTATTATCGCGGTGAACCTCAACGACGGCGACGAGCTGATTGGCGT
TGACCTGACTTCTGGTTCTGACGAAGTCATGCTGTTCTCGGCCGCGGGTAAAGTGGTGCGCTTCAAAGAAGACGCCGTC
CGTGCGATGGGGCGTACCGCGACCGGTGTGCGCGGTATTAAGCTGGCGGGAGACGATAAAGTCGTCTCTCTGATCATCC
CACGCGGCGAAGGCGCTATTCTGACCGTAACGCAAAACGGCTACGGGAAGCGTACCGCAGCGGACGAGTACCCGACCAA
GTCTCGTGCGACGCAGGGCGTTATCTCTATCAAAGTGACCGAGCGCAACGGTTCCGTTGTCGGTGCGGTACAGGTAGAC
GATTGCGACCAGATCATGATGATCACGGATGCCGGTACTCTGGTGCGTACCCGTGTGTCCGAGATCAGCGTAGTGGGAC
GTAATACCCAGGGCGTTATCCTTATCCGCACGGCGGAAGATGAAAACGTGGTGGGTCTGCAACGCGTTGCTGAACCGGT
AGATGACGAAGAACTCGACGCTATCGACGGCAGCGTGGCGGAAGGGGATGAGGATATCGCCCCGGAAGCGGAAAGCGAT
GACGACGTTGCGGATGACGCTGACGAGTAA
>gyrA_Porcine_19
ATGAGCGACCTTGCGAGAGAAATTACACCGGTCAACATTGAGGAGGAGCTGAAGAGCTCCTATCTGGATTATGCGATGT
CGGTCATTGTTGGCCGTGCGCTGCCGGATGTCCGAGATGGCCTGAAGCCGGTACACCGTCGCGTACTTTACGCCATGAA
CGTATTGGGCAATGACTGGAACAAAGCCTATAAAAAATCTGCCCGTGTCGTTGGTGACGTAATCGGTAAATACCATCCC
CACGGCGATTCCGCAGTGTATGACACCATCGTTCGTATGGCGCAGCCATTCTCGCTGCGTTACATGCTGGTGGATGGTC
AGGGTAACTTCGGTTCTATTGACGGCGACTCCGCGGCGGCAATGCGTTATACGGAGATCCGTCTGGCGAAAATCGCCCA
CGAACTGATGGCCGATCTCGAAAAAGAGACGGTGGATTTCGTGGATAACTATGACGGTACGGAAAAAATTCCGGACGTC
ATGCCGACCAAAATTCCGAATCTGCTGGTGAACGGTTCTTCCGGTATCGCAGTAGGTATGGCGACGAATATCCCGCCGC
ACAACCTGACGGAAGTGATTAACGGCTGCCTGGCGTATATCGACAACGAAGACATCAGCATTGAAGGGCTGATGGAACA
TATTCCGGGGCCGGACTTCCCGACCGCCGCGATCATCAACGGTCGTCGTGGTATCGAAGAAGCCTACCGCACCGGTCGT
GGCAAAGTGTACATTCGCGCCCGCGCGGAAGTTGAAGCTGACGCCAAAACGGGCCGTGAAACCATCATCGTCCATGAAA
TTCCCTATCAGGTGAACAAAGCGCGCCTGATCGAGAAAATCGCCGAGCTGGTGAAAGATAAACGCGTGGAAGGCATCAG
CGCGCTGCGTGACGAATCCGACAAAGACGGGATGCGCATCGTGATTGAAGTGAAACGCGATGCGGTGGGCGAGGTGGTG
CTTAATAATCTCTACTCCCAGACCCAGCTACAGGTTTCCTTCGGTATTAACATGGTGGCGCTGCATCACGGCCAGCCGA
AGATCATGAACCTGAAAGATATCATTTCAGCGTTCGTGCGCCACCGCCGTGAAGTGGTGACGCGTCGGACTATTTTTGA
ACTGCGTAAAGCCCGTGACCGTGCGCATATCCTTGAAGCTCTGGCGATTGCGCTGGCCAACATCGACCCGATTATCGAA
CTGATTCGCCGCGCGCCAACGCCGGCGGAAGCAAAAGCGGCGCTGATTTCGCGTCCGTGGGATCTGGGCAACGTTGCTG
CGATGCTGGAGCGCGCTGGTGATGACGCCGCGCGTCCGGAATGGCTGGAGCCAGAATTTGGCGTGCGTGACGGTCAGTA
CTACCTGACTGAACAGCAGGCGCAGGCGATTCTGGATCTGCGTTTGCAGAAACTGACCGGCCTGGAGCATGAAAAACTG
CTCGACGAATACAAAGAGCTGCTGGAGCAGATTGCTGAATTGCTGCACATTCTGGGCAGCGCCGATCGCCTGATGGAAG
TGATCCGCGAAGAGATGGAGTTAATTCGCGATCAGTTCGGCGATGAGCGTCGTACCGAAATCACCGCCAACAGCGCCGA
TATTAATATCGAAGATCTGATTAGCCAGGAAGATGTTGTCGTGACGCTGTCTCACCAGGGTTACGTCAAATATCAACCG
CTGACAGATTACGAAGCGCAACGTCGTGGTGGGAAAGGTAAATCTGCCGCGCGTATTAAAGAAGAAGACTTTATCGACC
GCCTGCTGGTGGCTAACACCCATGACACCATCCTCTGCTTCTCCAGCCGGGGCCGTCTGTACTGGATGAAGGTCTATCA
GCTGCCGGAAGCCAGCCGCGGCGCGCGCGGTCGTCCGATCGTCAACCTGCTGCCGCTGGAAGCCAACGAACGTATCACC
GCGATTCTGCCGGTTCGTGAGTATGAAGAAGGCGTCAACGTCTTTATGGCGACCGCCAGCGGTACCGTGAAGAAAACGG
CGCTGACCGAATTCAGCCGTCCGCGTTCCGCCGGTATTATCGCGGTGAACCTCAACGACGGCGACGAGCTGATTGGCGT
TGACCTGACTTCTGGTTCTGACGAAGTCATGCTGTTCTCGGCCGCGGGTAAAGTGGTGCGCTTCAAAGAAGACGCCGTC
CGTGCGATGGGGCGTACCGCGACCGGTGTGCGCGGTATTAAGCTGGCGGGAGACGATAAAGTCGTCTCTCTGATCATCC
CACGCGGCGAAGGCGCTATTCTGACCGTAACGCAAAACGGCTACGGGAAGCGTACCGCAGCGGACGAGTACCCGACCAA
GTCTCGTGCGACGCAGGGCGTTATCTCTATCAAAGTGACCGAGCGCAACGGTTCCGTTGTCGGTGCGGTACAGGTAGAC
GATTGCGACCAGATCATGATGATCACGGATGCCGGTACTCTGGTGCGTACCCGTGTGTCCGAGATCAGCGTAGTGGGAC
GTAATACCCAGGGCGTTATCCTTATCCGCACGGCGGAAGATGAAAACGTGGTGGGTCTGCAACGCGTTGCTGAACCGGT
AGATGACGAAGAACTCGACGCTATCGACGGCAGCGTGGCGGAAGGGGATGAGGATATCGCCCCGGAAGCGGAAAGCGAT
GACGACGTTGCGGATGACGCTGACGAGTAA
>gyrA_Porcine_20
ATGAGCGACCTTGCGAGAGAAATTACACCGGTCAACATTGAGGAGGAGCTGAAGAGCTCCTATCTGGATTATGCGATGT
CGGTCATTGTTGGCCGTGCGCTGCCGGATGTCCGAGATGGCCTGAAGCCGGTACACCGTCGCGTACTTTACGCCATGAA
CGTATTGGGCAATGACTGGAACAAAGCCTATAAAAAATCTGCCCGTGTCGTTGGTGACGTAATCGGTAAATACCATCCC
CACGGCGATTCCGCAGTGTATGACACCATCGTTCGTATGGCGCAGCCATTCTCGCTGCGTTACATGCTGGTGGATGGTC
AGGGTAACTTCGGTTCTATTGACGGCGACTCCGCGGCGGCAATGCGTTATACGGAGATCCGTCTGGCGAAAATCGCCCA
CGAACTGATGGCCGATCTCGAAAAAGAGACGGTGGATTTCGTGGATAACTATGACGGTACGGAAAAAATTCCGGACGTC
ATGCCGACCAAAATTCCGAATCTGCTGGTGAACGGTTCTTCCGGTATCGCAGTAGGTATGGCGACGAATATCCCGCCGC
ACAACCTGACGGAAGTGATTAACGGCTGCCTGGCGTATATCGACAACGAAGACATCAGCATTGAAGGGCTGATGGAACA
TATTCCGGGGCCGGACTTCCCGACCGCCGCGATCATCAACGGTCGTCGTGGTATCGAAGAAGCCTACCGCACCGGTCGT
GGCAAAGTGTACATTCGCGCCCGCGCGGAAGTTGAAGCTGACGCCAAAACGGGCCGTGAAACCATCATCGTCCATGAAA
TTCCCTATCAGGTGAACAAAGCGCGCCTGATCGAGAAAATCGCCGAGCTGGTGAAAGATAAACGCGTGGAAGGCATCAG
CGCGCTGCGTGACGAATCCGACAAAGACGGGATGCGCATCGTGATTGAAGTGAAACGCGATGCGGTGGGCGAGGTGGTG
CTTAATAATCTCTACTCCCAGACCCAGCTACAGGTTTCCTTCGGTATTAACATGGTGGCGCTGCATCACGGCCAGCCGA
AGATCATGAACCTGAAAGATATCATTTCAGCGTTCGTGCGCCACCGCCGTGAAGTGGTGACGCGTCGGACTATTTTTGA
ACTGCGTAAAGCCCGTGACCGTGCGCATATCCTTGAAGCTCTGGCGATTGCGCTGGCCAACATCGACCCGATTATCGAA
CTGATTCGCCGCGCGCCAACGCCGGCGGAAGCAAAAGCGGCGCTGATTTCGCGTCCGTGGGATCTGGGCAACGTTGCTG
CGATGCTGGAGCGCGCTGGTGATGACGCCGCGCGTCCGGAATGGCTGGAGCCAGAATTTGGCGTGCGTGACGGTCAGTA
CTACCTGACTGAACAGCAGGCGCAGGCGATTCTGGATCTGCGTTTGCAGAAACTGACCGGCCTGGAGCATGAAAAACTG
CTCGACGAATACAAAGAGCTGCTGGAGCAGATTGCTGAATTGCTGCACATTCTGGGCAGCGCCGATCGCCTGATGGAAG
TGATCCGCGAAGAGATGGAGTTAATTCGCGATCAGTTCGGCGATGAGCGTCGTACCGAAATCACCGCCAACAGCGCCGA
TATTAATATCGAAGATCTGATTAGCCAGGAAGATGTTGTCGTGACGCTGTCTCACCAGGGTTACGTCAAATATCAACCG
CTGACAGATTACGAAGCGCAACGTCGTGGTGGGAAAGGTAAATCTGCCGCGCGTATTAAAGAAGAAGACTTTATCGACC
GCCTGCTGGTGGCTAACACCCATGACACCATCCTCTGCTTCTCCAGCCGGGGCCGTCTGTACTGGATGAAGGTCTATCA
GCTGCCGGAAGCCAGCCGCGGCGCGCGCGGTCGTCCGATCGTCAACCTGCTGCCGCTGGAAGCCAACGAACGTATCACC
GCGATTCTGCCGGTTCGTGAGTATGAAGAAGGCGTCAACGTCTTTATGGCGACCGCCAGCGGTACCGTGAAGAAAACGG
CGCTGACCGAATTCAGCCGTCCGCGTTCCGCCGGTATTATCGCGGTGAACCTCAACGACGGCGACGAGCTGATTGGCGT
TGACCTGACTTCTGGTTCTGACGAAGTCATGCTGTTCTCGGCCGCGGGTAAAGTGGTGCGCTTCAAAGAAGACGCCGTC
CGTGCGATGGGGCGTACCGCGACCGGTGTGCGCGGTATTAAGCTGGCGGGAGACGATAAAGTCGTCTCTCTGATCATCC
CACGCGGCGAAGGCGCTATTCTGACCGTAACGCAAAACGGCTACGGGAAGCGTACCGCAGCGGACGAGTACCCGACCAA
GTCTCGTGCGACGCAGGGCGTTATCTCTATCAAAGTGACCGAGCGCAACGGTTCCGTTGTCGGTGCGGTACAGGTAGAC
GATTGCGACCAGATCATGATGATCACGGATGCCGGTACTCTGGTGCGTACCCGTGTGTCCGAGATCAGCGTAGTGGGAC
GTAATACCCAGGGCGTTATCCTTATCCGCACGGCGGAAGATGAAAACGTGGTGGGTCTGCAACGCGTTGCTGAACCGGT
AGATGACGAAGAACTCGACGCTATCGACGGCAGCGTGGCGGAAGGGGATGAGGATATCGCCCCGGAAGCGGAAAGCGAT
GACGACGTTGCGGATGACGCTGACGAGTAA
>gyrA_Porcine_21
ATGAGCGACCTTGCGAGAGAAATTACACCGGTCAACATTGAGGAGGAGCTGAAGAGCTCCTATCTGGATTATGCGATGT
CGGTCATTGTTGGCCGTGCGCTGCCGGATGTCCGAGATGGCCTGAAGCCGGTACACCGTCGCGTACTTTACGCCATGAA
CGTATTGGGCAATGACTGGAACAAAGCCTATAAAAAATCTGCCCGTGTCGTTGGTGACGTAATCGGTAAATACCATCCC
CACGGCGATTCCGCAGTGTATGACACCATCGTTCGTATGGCGCAGCCATTCTCGCTGCGTTACATGCTGGTGGATGGTC
AGGGTAACTTCGGTTCTATTGACGGCGACTCCGCGGCGGCAATGCGTTATACGGAGATCCGTCTGGCGAAAATCGCCCA
CGAACTGATGGCCGATCTCGAAAAAGAGACGGTGGATTTCGTGGATAACTATGACGGTACGGAAAAAATTCCGGACGTC
ATGCCGACCAAAATTCCGAATCTGCTGGTGAACGGTTCTTCCGGTATCGCAGTAGGTATGGCGACGAATATCCCGCCGC
ACAACCTGACGGAAGTGATTAACGGCTGCCTGGCGTATATCGACAACGAAGACATCAGCATTGAAGGGCTGATGGAACA
TATTCCGGGGCCGGACTTCCCGACCGCCGCGATCATCAACGGTCGTCGTGGTATCGAAGAAGCCTACCGCACCGGTCGT
GGCAAAGTGTACATTCGCGCCCGCGCGGAAGTTGAAGCTGACGCCAAAACGGGCCGTGAAACCATCATCGTCCATGAAA
TTCCCTATCAGGTGAACAAAGCGCGCCTGATCGAGAAAATCGCCGAGCTGGTGAAAGATAAACGCGTGGAAGGCATCAG
CGCGCTGCGTGACGAATCCGACAAAGACGGGATGCGCATCGTGATTGAAGTGAAACGCGATGCGGTGGGCGAGGTGGTG
CTTAATAATCTCTACTCCCAGACCCAGCTACAGGTTTCCTTCGGTATTAACATGGTGGCGCTGCATCACGGCCAGCCGA
AGATCATGAACCTGAAAGATATCATTTCAGCGTTCGTGCGCCACCGCCGTGAAGTGGTGACGCGTCGGACTATTTTTGA
ACTGCGTAAAGCCCGTGACCGTGCGCATATCCTTGAAGCTCTGGCGATTGCGCTGGCCAACATCGACCCGATTATCGAA
CTGATTCGCCGCGCGCCAACGCCGGCGGAAGCAAAAGCGGCGCTGATTTCGCGTCCGTGGGATCTGGGCAACGTTGCTG
CGATGCTGGAGCGCGCTGGTGATGACGCCGCGCGTCCGGAATGGCTGGAGCCAGAATTTGGCGTGCGTGACGGTCAGTA
CTACCTGACTGAACAGCAGGCGCAGGCGATTCTGGATCTGCGTTTGCAGAAACTGACCGGCCTGGAGCATGAAAAACTG
CTCGACGAATACAAAGAGCTGCTGGAGCAGATTGCTGAATTGCTGCACATTCTGGGCAGCGCCGATCGCCTGATGGAAG
TGATCCGCGAAGAGATGGAGTTAATTCGCGATCAGTTCGGCGATGAGCGTCGTACCGAAATCACCGCCAACAGCGCCGA
TATTAATATCGAAGATCTGATTAGCCAGGAAGATGTTGTCGTGACGCTGTCTCACCAGGGTTACGTCAAATATCAACCG
CTGACAGATTACGAAGCGCAACGTCGTGGTGGGAAAGGTAAATCTGCCGCGCGTATTAAAGAAGAAGACTTTATCGACC
GCCTGCTGGTGGCTAACACCCATGACACCATCCTCTGCTTCTCCAGCCGGGGCCGTCTGTACTGGATGAAGGTCTATCA
GCTGCCGGAAGCCAGCCGCGGCGCGCGCGGTCGTCCGATCGTCAACCTGCTGCCGCTGGAAGCCAACGAACGTATCACC
GCGATTCTGCCGGTTCGTGAGTATGAAGAAGGCGTCAACGTCTTTATGGCGACCGCCAGCGGTACCGTGAAGAAAACGG
CGCTGACCGAATTCAGCCGTCCGCGTTCCGCCGGTATTATCGCGGTGAACCTCAACGACGGCGACGAGCTGATTGGCGT
TGACCTGACTTCTGGTTCTGACGAAGTCATGCTGTTCTCGGCCGCGGGTAAAGTGGTGCGCTTCAAAGAAGACGCCGTC
CGTGCGATGGGGCGTACCGCGACCGGTGTGCGCGGTATTAAGCTGGCGGGAGACGATAAAGTCGTCTCTCTGATCATCC
CACGCGGCGAAGGCGCTATTCTGACCGTAACGCAAAACGGCTACGGGAAGCGTACCGCAGCGGACGAGTACCCGACCAA
GTCTCGTGCGACGCAGGGCGTTATCTCTATCAAAGTGACCGAGCGCAACGGTTCCGTTGTCGGTGCGGTACAGGTAGAC
GATTGCGACCAGATCATGATGATCACGGATGCCGGTACTCTGGTGCGTACCCGTGTGTCCGAGATCAGCGTAGTGGGAC
GTAATACCCAGGGCGTTATCCTTATCCGCACGGCGGAAGATGAAAACGTGGTGGGTCTGCAACGCGTTGCTGAACCGGT
AGATGACGAAGAACTCGACGCTATCGACGGCAGCGTGGCGGAAGGGGATGAGGATATCGCCCCGGAAGCGGAAAGCGAT
GACGACGTTGCGGATGACGCTGACGAGTAA
>gyrA_Porcine_22
ATGAGCGACCTTGCGAGAGAAATTACACCGGTCAACATTGAGGAGGAGCTGAAGAGCTCCTATCTGGATTATGCGATGT
CGGTCATTGTTGGCCGTGCGCTGCCGGATGTCCGAGATGGCCTGAAGCCGGTACACCGTCGCGTACTTTACGCCATGAA
CGTATTGGGCAATGACTGGAACAAAGCCTATAAAAAATCTGCCCGTGTCGTTGGTGACGTAATCGGTAAATACCATCCC
CACGGCGATTCCGCAGTGTATGACACCATCGTTCGTATGGCGCAGCCATTCTCGCTGCGTTACATGCTGGTGGATGGTC
AGGGTAACTTCGGTTCTATTGACGGCGACTCCGCGGCGGCAATGCGTTATACGGAGATCCGTCTGGCGAAAATCGCCCA
CGAACTGATGGCCGATCTCGAAAAAGAGACGGTGGATTTCGTGGATAACTATGACGGTACGGAAAAAATTCCGGACGTC
ATGCCGACCAAAATTCCGAATCTGCTGGTGAACGGTTCTTCCGGTATCGCAGTAGGTATGGCGACGAATATCCCGCCGC
ACAACCTGACGGAAGTGATTAACGGCTGCCTGGCGTATATCGACAACGAAGACATCAGCATTGAAGGGCTGATGGAACA
TATTCCGGGGCCGGACTTCCCGACCGCCGCGATCATCAACGGTCGTCGTGGTATCGAAGAAGCCTACCGCACCGGTCGT
GGCAAAGTGTACATTCGCGCCCGCGCGGAAGTTGAAGCTGACGCCAAAACGGGCCGTGAAACCATCATCGTCCATGAAA
TTCCCTATCAGGTGAACAAAGCGCGCCTGATCGAGAAAATCGCCGAGCTGGTGAAAGATAAACGCGTGGAAGGCATCAG
CGCGCTGCGTGACGAATCCGACAAAGACGGGATGCGCATCGTGATTGAAGTGAAACGCGATGCGGTGGGCGAGGTGGTG
CTTAATAATCTCTACTCCCAGACCCAGCTACAGGTTTCCTTCGGTATTAACATGGTGGCGCTGCATCACGGCCAGCCGA
AGATCATGAACCTGAAAGATATCATTTCAGCGTTCGTGCGCCACCGCCGTGAAGTGGTGACGCGTCGGACTATTTTTGA
ACTGCGTAAAGCCCGTGACCGTGCGCATATCCTTGAAGCTCTGGCGATTGCGCTGGCCAACATCGACCCGATTATCGAA
CTGATTCGCCGCGCGCCAACGCCGGCGGAAGCAAAAGCGGCGCTGATTTCGCGTCCGTGGGATCTGGGCAACGTTGCTG
CGATGCTGGAGCGCGCTGGTGATGACGCCGCGCGTCCGGAATGGCTGGAGCCAGAATTTGGCGTGCGTGACGGTCAGTA
CTACCTGACTGAACAGCAGGCGCAGGCGATTCTGGATCTGCGTTTGCAGAAACTGACCGGCCTGGAGCATGAAAAACTG
CTCGACGAATACAAAGAGCTGCTGGAGCAGATTGCTGAATTGCTGCACATTCTGGGCAGCGCCGATCGCCTGATGGAAG
TGATCCGCGAAGAGATGGAGTTAATTCGCGATCAGTTCGGCGATGAGCGTCGTACCGAAATCACCGCCAACAGCGCCGA
TATTAATATCGAAGATCTGATTAGCCAGGAAGATGTTGTCGTGACGCTGTCTCACCAGGGTTACGTCAAATATCAACCG
CTGACAGATTACGAAGCGCAACGTCGTGGTGGGAAAGGTAAATCTGCCGCGCGTATTAAAGAAGAAGACTTTATCGACC
GCCTGCTGGTGGCTAACACCCATGACACCATCCTCTGCTTCTCCAGCCGGGGCCGTCTGTACTGGATGAAGGTCTATCA
GCTGCCGGAAGCCAGCCGCGGCGCGCGCGGTCGTCCGATCGTCAACCTGCTGCCGCTGGAAGCCAACGAACGTATCACC
GCGATTCTGCCGGTTCGTGAGTATGAAGAAGGCGTCAACGTCTTTATGGCGACCGCCAGCGGTACCGTGAAGAAAACGG
CGCTGACCGAATTCAGCCGTCCGCGTTCCGCCGGTATTATCGCGGTGAACCTCAACGACGGCGACGAGCTGATTGGCGT
TGACCTGACTTCTGGTTCTGACGAAGTCATGCTGTTCTCGGCCGCGGGTAAAGTGGTGCGCTTCAAAGAAGACGCCGTC
CGTGCGATGGGGCGTACCGCGACCGGTGTGCGCGGTATTAAGCTGGCGGGAGACGATAAAGTCGTCTCTCTGATCATCC
CACGCGGCGAAGGCGCTATTCTGACCGTAACGCAAAACGGCTACGGGAAGCGTACCGCAGCGGACGAGTACCCGACCAA
GTCTCGTGCGACGCAGGGCGTTATCTCTATCAAAGTGACCGAGCGCAACGGTTCCGTTGTCGGTGCGGTACAGGTAGAC
GATTGCGACCAGATCATGATGATCACGGATGCCGGTACTCTGGTGCGTACCCGTGTGTCCGAGATCAGCGTAGTGGGAC
GTAATACCCAGGGCGTTATCCTTATCCGCACGGCGGAAGATGAAAACGTGGTGGGTCTGCAACGCGTTGCTGAACCGGT
AGATGACGAAGAACTCGACGCTATCGACGGCAGCGTGGCGGAAGGGGATGAGGATATCGCCCCGGAAGCGGAAAGCGAT
GACGACGTTGCGGATGACGCTGACGAGTAA
>gyrA_Porcine_23
ATGAGCGACCTTGCGAGAGAAATTACACCGGTCAACATTGAGGAGGAGCTGAAGAGCTCCTATCTGGATTATGCGATGT
CGGTCATTGTTGGCCGTGCGCTGCCGGATGTCCGAGATGGCCTGAAGCCGGTACACCGTCGCGTACTTTACGCCATGAA
CGTATTGGGCAATGACTGGAACAAAGCCTATAAAAAATCTGCCCGTGTCGTTGGTGACGTAATCGGTAAATACCATCCC
CACGGCGATTCCGCAGTGTATGACACCATCGTTCGTATGGCGCAGCCATTCTCGCTGCGTTACATGCTGGTGGATGGTC
AGGGTAACTTCGGTTCTATTGACGGCGACTCCGCGGCGGCAATGCGTTATACGGAGATCCGTCTGGCGAAAATCGCCCA
CGAACTGATGGCCGATCTCGAAAAAGAGACGGTGGATTTCGTGGATAACTATGACGGTACGGAAAAAATTCCGGACGTC
ATGCCGACCAAAATTCCGAATCTGCTGGTGAACGGTTCTTCCGGTATCGCAGTAGGTATGGCGACGAATATCCCGCCGC
ACAACCTGACGGAAGTGATTAACGGCTGCCTGGCGTATATCGACAACGAAGACATCAGCATTGAAGGGCTGATGGAACA
TATTCCGGGGCCGGACTTCCCGACCGCCGCGATCATCAACGGTCGTCGTGGTATCGAAGAAGCCTACCGCACCGGTCGT
GGCAAAGTGTACATTCGCGCCCGCGCGGAAGTTGAAGCTGACGCCAAAACGGGCCGTGAAACCATCATCGTCCATGAAA
TTCCCTATCAGGTGAACAAAGCGCGCCTGATCGAGAAAATCGCCGAGCTGGTGAAAGATAAACGCGTGGAAGGCATCAG
CGCGCTGCGTGACGAATCCGACAAAGACGGGATGCGCATCGTGATTGAAGTGAAACGCGATGCGGTGGGCGAGGTGGTG
CTTAATAATCTCTACTCCCAGACCCAGCTACAGGTTTCCTTCGGTATTAACATGGTGGCGCTGCATCACGGCCAGCCGA
AGATCATGAACCTGAAAGATATCATTTCAGCGTTCGTGCGCCACCGCCGTGAAGTGGTGACGCGTCGGACTATTTTTGA
ACTGCGTAAAGCCCGTGACCGTGCGCATATCCTTGAAGCTCTGGCGATTGCGCTGGCCAACATCGACCCGATTATCGAA
CTGATTCGCCGCGCGCCAACGCCGGCGGAAGCAAAAGCGGCGCTGATTTCGCGTCCGTGGGATCTGGGCAACGTTGCTG
CGATGCTGGAGCGCGCTGGTGATGACGCCGCGCGTCCGGAATGGCTGGAGCCAGAATTTGGCGTGCGTGACGGTCAGTA
CTACCTGACTGAACAGCAGGCGCAGGCGATTCTGGATCTGCGTTTGCAGAAACTGACCGGCCTGGAGCATGAAAAACTG
CTCGACGAATACAAAGAGCTGCTGGAGCAGATTGCTGAATTGCTGCACATTCTGGGCAGCGCCGATCGCCTGATGGAAG
TGATCCGCGAAGAGATGGAGTTAATTCGCGATCAGTTCGGCGATGAGCGTCGTACCGAAATCACCGCCAACAGCGCCGA
TATTAATATCGAAGATCTGATTAGCCAGGAAGATGTTGTCGTGACGCTGTCTCACCAGGGTTACGTCAAATATCAACCG
CTGACAGATTACGAAGCGCAACGTCGTGGTGGGAAAGGTAAATCTGCCGCGCGTATTAAAGAAGAAGACTTTATCGACC
GCCTGCTGGTGGCTAACACCCATGACACCATCCTCTGCTTCTCCAGCCGGGGCCGTCTGTACTGGATGAAGGTCTATCA
GCTGCCGGAAGCCAGCCGCGGCGCGCGCGGTCGTCCGATCGTCAACCTGCTGCCGCTGGAAGCCAACGAACGTATCACC
GCGATTCTGCCGGTTCGTGAGTATGAAGAAGGCGTCAACGTCTTTATGGCGACCGCCAGCGGTACCGTGAAGAAAACGG
CGCTGACCGAATTCAGCCGTCCGCGTTCCGCCGGTATTATCGCGGTGAACCTCAACGACGGCGACGAGCTGATTGGCGT
TGACCTGACTTCTGGTTCTGACGAAGTCATGCTGTTCTCGGCCGCGGGTAAAGTGGTGCGCTTCAAAGAAGACGCCGTC
CGTGCGATGGGGCGTACCGCGACCGGTGTGCGCGGTATTAAGCTGGCGGGAGACGATAAAGTCGTCTCTCTGATCATCC
CACGCGGCGAAGGCGCTATTCTGACCGTAACGCAAAACGGCTACGGGAAGCGTACCGCAGCGGACGAGTACCCGACCAA
GTCTCGTGCGACGCAGGGCGTTATCTCTATCAAAGTGACCGAGCGCAACGGTTCCGTTGTCGGTGCGGTACAGGTAGAC
GATTGCGACCAGATCATGATGATCACGGATGCCGGTACTCTGGTGCGTACCCGTGTGTCCGAGATCAGCGTAGTGGGAC
GTAATACCCAGGGCGTTATCCTTATCCGCACGGCGGAAGATGAAAACGTGGTGGGTCTGCAACGCGTTGCTGAACCGGT
AGATGACGAAGAACTCGACGCTATCGACGGCAGCGTGGCGGAAGGGGATGAGGATATCGCCCCGGAAGCGGAAAGCGAT
GACGACGTTGCGGATGACGCTGACGAGTAA
>gyrA_Porcine_24
ATGAGCGACCTTGCGAGAGAAATTACACCGGTCAACATTGAGGAGGAGCTGAAGAGCTCCTATCTGGATTATGCGATGT
CGGTCATTGTTGGCCGTGCGCTGCCGGATGTCCGAGATGGCCTGAAGCCGGTACACCGTCGCGTACTTTACGCCATGAA
CGTATTGGGCAATGACTGGAACAAAGCCTATAAAAAATCTGCCCGTGTCGTTGGTGACGTAATCGGTAAATACCATCCC
CACGGCGATTCCGCAGTGTATGACACCATCGTTCGTATGGCGCAGCCATTCTCGCTGCGTTACATGCTGGTGGATGGTC
AGGGTAACTTCGGTTCTATTGACGGCGACTCCGCGGCGGCAATGCGTTATACGGAGATCCGTCTGGCGAAAATCGCCCA
CGAACTGATGGCCGATCTCGAAAAAGAGACGGTGGATTTCGTGGATAACTATGACGGTACGGAAAAAATTCCGGACGTC
ATGCCGACCAAAATTCCGAATCTGCTGGTGAACGGTTCTTCCGGTATCGCAGTAGGTATGGCGACGAATATCCCGCCGC
ACAACCTGACGGAAGTGATTAACGGCTGCCTGGCGTATATCGACAACGAAGACATCAGCATTGAAGGGCTGATGGAACA
TATTCCGGGGCCGGACTTCCCGACCGCCGCGATCATCAACGGTCGTCGTGGTATCGAAGAAGCCTACCGCACCGGTCGT
GGCAAAGTGTACATTCGCGCCCGCGCGGAAGTTGAAGCTGACGCCAAAACGGGCCGTGAAACCATCATCGTCCATGAAA
TTCCCTATCAGGTGAACAAAGCGCGCCTGATCGAGAAAATCGCCGAGCTGGTGAAAGATAAACGCGTGGAAGGCATCAG
CGCGCTGCGTGACGAATCCGACAAAGACGGGATGCGCATCGTGATTGAAGTGAAACGCGATGCGGTGGGCGAGGTGGTG
CTTAATAATCTCTACTCCCAGACCCAGCTACAGGTTTCCTTCGGTATTAACATGGTGGCGCTGCATCACGGCCAGCCGA
AGATCATGAACCTGAAAGATATCATTTCAGCGTTCGTGCGCCACCGCCGTGAAGTGGTGACGCGTCGGACTATTTTTGA
ACTGCGTAAAGCCCGTGACCGTGCGCATATCCTTGAAGCTCTGGCGATTGCGCTGGCCAACATCGACCCGATTATCGAA
CTGATTCGCCGCGCGCCAACGCCGGCGGAAGCAAAAGCGGCGCTGATTTCGCGTCCGTGGGATCTGGGCAACGTTGCTG
CGATGCTGGAGCGCGCTGGTGATGACGCCGCGCGTCCGGAATGGCTGGAGCCAGAATTTGGCGTGCGTGACGGTCAGTA
CTACCTGACTGAACAGCAGGCGCAGGCGATTCTGGATCTGCGTTTGCAGAAACTGACCGGCCTGGAGCATGAAAAACTG
CTCGACGAATACAAAGAGCTGCTGGAGCAGATTGCTGAATTGCTGCACATTCTGGGCAGCGCCGATCGCCTGATGGAAG
TGATCCGCGAAGAGATGGAGTTAATTCGCGATCAGTTCGGCGATGAGCGTCGTACCGAAATCACCGCCAACAGCGCCGA
TATTAATATCGAAGATCTGATTAGCCAGGAAGATGTTGTCGTGACGCTGTCTCACCAGGGTTACGTCAAATATCAACCG
CTGACAGATTACGAAGCGCAACGTCGTGGTGGGAAAGGTAAATCTGCCGCGCGTATTAAAGAAGAAGACTTTATCGACC
GCCTGCTGGTGGCTAACACCCATGACACCATCCTCTGCTTCTCCAGCCGGGGCCGTCTGTACTGGATGAAGGTCTATCA
GCTGCCGGAAGCCAGCCGCGGCGCGCGCGGTCGTCCGATCGTCAACCTGCTGCCGCTGGAAGCCAACGAACGTATCACC
GCGATTCTGCCGGTTCGTGAGTATGAAGAAGGCGTCAACGTCTTTATGGCGACCGCCAGCGGTACCGTGAAGAAAACGG
CGCTGACCGAATTCAGCCGTCCGCGTTCCGCCGGTATTATCGCGGTGAACCTCAACGACGGCGACGAGCTGATTGGCGT
TGACCTGACTTCTGGTTCTGACGAAGTCATGCTGTTCTCGGCCGCGGGTAAAGTGGTGCGCTTCAAAGAAGACGCCGTC
CGTGCGATGGGGCGTACCGCGACCGGTGTGCGCGGTATTAAGCTGGCGGGAGACGATAAAGTCGTCTCTCTGATCATCC
CACGCGGCGAAGGCGCTATTCTGACCGTAACGCAAAACGGCTACGGGAAGCGTACCGCAGCGGACGAGTACCCGACCAA
GTCTCGTGCGACGCAGGGCGTTATCTCTATCAAAGTGACCGAGCGCAACGGTTCCGTTGTCGGTGCGGTACAGGTAGAC
GATTGCGACCAGATCATGATGATCACGGATGCCGGTACTCTGGTGCGTACCCGTGTGTCCGAGATCAGCGTAGTGGGAC
GTAATACCCAGGGCGTTATCCTTATCCGCACGGCGGAAGATGAAAACGTGGTGGGTCTGCAACGCGTTGCTGAACCGGT
AGATGACGAAGAACTCGACGCTATCGACGGCAGCGTGGCGGAAGGGGATGAGGATATCGCCCCGGAAGCGGAAAGCGAT
GACGACGTTGCGGATGACGCTGACGAGTAA
>gyrA_Porcine_25
ATGAGCGACCTTGCGAGAGAAATTACACCGGTCAACATTGAGGAGGAGCTGAAGAGCTCCTATCTGGATTATGCGATGT
CGGTCATTGTTGGCCGTGCGCTGCCGGATGTCCGAGATGGCCTGAAGCCGGTACACCGTCGCGTACTTTACGCCATGAA
CGTATTGGGCAATGACTGGAACAAAGCCTATAAAAAATCTGCCCGTGTCGTTGGTGACGTAATCGGTAAATACCATCCC
CACGGCGATTCCGCAGTGTATGACACCATCGTTCGTATGGCGCAGCCATTCTCGCTGCGTTACATGCTGGTGGATGGTC
AGGGTAACTTCGGTTCTATTGACGGCGACTCCGCGGCGGCAATGCGTTATACGGAGATCCGTCTGGCGAAAATCGCCCA
CGAACTGATGGCCGATCTCGAAAAAGAGACGGTGGATTTCGTGGATAACTATGACGGTACGGAAAAAATTCCGGACGTC
ATGCCGACCAAAATTCCGAATCTGCTGGTGAACGGTTCTTCCGGTATCGCAGTAGGTATGGCGACGAATATCCCGCCGC
ACAACCTGACGGAAGTGATTAACGGCTGCCTGGCGTATATCGACAACGAAGACATCAGCATTGAAGGGCTGATGGAACA
TATTCCGGGGCCGGACTTCCCGACCGCCGCGATCATCAACGGTCGTCGTGGTATCGAAGAAGCCTACCGCACCGGTCGT
GGCAAAGTGTACATTCGCGCCCGCGCGGAAGTTGAAGCTGACGCCAAAACGGGCCGTGAAACCATCATCGTCCATGAAA
TTCCCTATCAGGTGAACAAAGCGCGCCTGATCGAGAAAATCGCCGAGCTGGTGAAAGATAAACGCGTGGAAGGCATCAG
CGCGCTGCGTGACGAATCCGACAAAGACGGGATGCGCATCGTGATTGAAGTGAAACGCGATGCGGTGGGCGAGGTGGTG
CTTAATAATCTCTACTCCCAGACCCAGCTACAGGTTTCCTTCGGTATTAACATGGTGGCGCTGCATCACGGCCAGCCGA
AGATCATGAACCTGAAAGATATCATTTCAGCGTTCGTGCGCCACCGCCGTGAAGTGGTGACGCGTCGGACTATTTTTGA
ACTGCGTAAAGCCCGTGACCGTGCGCATATCCTTGAAGCTCTGGCGATTGCGCTGGCCAACATCGACCCGATTATCGAA
CTGATTCGCCGCGCGCCAACGCCGGCGGAAGCAAAAGCGGCGCTGATTTCGCGTCCGTGGGATCTGGGCAACGTTGCTG
CGATGCTGGAGCGCGCTGGTGATGACGCCGCGCGTCCGGAATGGCTGGAGCCAGAATTTGGCGTGCGTGACGGTCAGTA
CTACCTGACTGAACAGCAGGCGCAGGCGATTCTGGATCTGCGTTTGCAGAAACTGACCGGCCTGGAGCATGAAAAACTG
CTCGACGAATACAAAGAGCTGCTGGAGCAGATTGCTGAATTGCTGCACATTCTGGGCAGCGCCGATCGCCTGATGGAAG
TGATCCGCGAAGAGATGGAGTTAATTCGCGATCAGTTCGGCGATGAGCGTCGTACCGAAATCACCGCCAACAGCGCCGA
TATTAATATCGAAGATCTGATTAGCCAGGAAGATGTTGTCGTGACGCTGTCTCACCAGGGTTACGTCAAATATCAACCG
CTGACAGATTACGAAGCGCAACGTCGTGGTGGGAAAGGTAAATCTGCCGCGCGTATTAAAGAAGAAGACTTTATCGACC
GCCTGCTGGTGGCTAACACCCATGACACCATCCTCTGCTTCTCCAGCCGGGGCCGTCTGTACTGGATGAAGGTCTATCA
GCTGCCGGAAGCCAGCCGCGGCGCGCGCGGTCGTCCGATCGTCAACCTGCTGCCGCTGGAAGCCAACGAACGTATCACC
GCGATTCTGCCGGTTCGTGAGTATGAAGAAGGCGTCAACGTCTTTATGGCGACCGCCAGCGGTACCGTGAAGAAAACGG
CGCTGACCGAATTCAGCCGTCCGCGTTCCGCCGGTATTATCGCGGTGAACCTCAACGACGGCGACGAGCTGATTGGCGT
TGACCTGACTTCTGGTTCTGACGAAGTCATGCTGTTCTCGGCCGCGGGTAAAGTGGTGCGCTTCAAAGAAGACGCCGTC
CGTGCGATGGGGCGTACCGCGACCGGTGTGCGCGGTATTAAGCTGGCGGGAGACGATAAAGTCGTCTCTCTGATCATCC
CACGCGGCGAAGGCGCTATTCTGACCGTAACGCAAAACGGCTACGGGAAGCGTACCGCAGCGGACGAGTACCCGACCAA
GTCTCGTGCGACGCAGGGCGTTATCTCTATCAAAGTGACCGAGCGCAACGGTTCCGTTGTCGGTGCGGTACAGGTAGAC
GATTGCGACCAGATCATGATGATCACGGATGCCGGTACTCTGGTGCGTACCCGTGTGTCCGAGATCAGCGTAGTGGGAC
GTAATACCCAGGGCGTTATCCTTATCCGCACGGCGGAAGATGAAAACGTGGTGGGTCTGCAACGCGTTGCTGAACCGGT
AGATGACGAAGAACTCGACGCTATCGACGGCAGCGTGGCGGAAGGGGATGAGGATATCGCCCCGGAAGCGGAAAGCGAT
GACGACGTTGCGGATGACGCTGACGAGTAA
>gyrA_Porcine_26
ATGAGCGACCTTGCGAGAGAAATTACACCGGTCAACATTGAGGAGGAGCTGAAGAGCTCCTATCTGGATTATGCGATGT
CGGTCATTGTTGGCCGTGCGCTGCCGGATGTCCGAGATGGCCTGAAGCCGGTACACCGTCGCGTACTTTACGCCATGAA
CGTATTGGGCAATGACTGGAACAAAGCCTATAAAAAATCTGCCCGTGTCGTTGGTGACGTAATCGGTAAATACCATCCC
CACGGCGATTCCGCAGTGTATGACACCATCGTTCGTATGGCGCAGCCATTCTCGCTGCGTTACATGCTGGTGGATGGTC
AGGGTAACTTCGGTTCTATTGACGGCGACTCCGCGGCGGCAATGCGTTATACGGAGATCCGTCTGGCGAAAATCGCCCA
CGAACTGATGGCCGATCTCGAAAAAGAGACGGTGGATTTCGTGGATAACTATGACGGTACGGAAAAAATTCCGGACGTC
ATGCCGACCAAAATTCCGAATCTGCTGGTGAACGGTTCTTCCGGTATCGCAGTAGGTATGGCGACGAATATCCCGCCGC
ACAACCTGACGGAAGTGATTAACGGCTGCCTGGCGTATATCGACAACGAAGACATCAGCATTGAAGGGCTGATGGAACA
TATTCCGGGGCCGGACTTCCCGACCGCCGCGATCATCAACGGTCGTCGTGGTATCGAAGAAGCCTACCGCACCGGTCGT
GGCAAAGTGTACATTCGCGCCCGCGCGGAAGTTGAAGCTGACGCCAAAACGGGCCGTGAAACCATCATCGTCCATGAAA
TTCCCTATCAGGTGAACAAAGCGCGCCTGATCGAGAAAATCGCCGAGCTGGTGAAAGATAAACGCGTGGAAGGCATCAG
CGCGCTGCGTGACGAATCCGACAAAGACGGGATGCGCATCGTGATTGAAGTGAAACGCGATGCGGTGGGCGAGGTGGTG
CTTAATAATCTCTACTCCCAGACCCAGCTACAGGTTTCCTTCGGTATTAACATGGTGGCGCTGCATCACGGCCAGCCGA
AGATCATGAACCTGAAAGATATCATTTCAGCGTTCGTGCGCCACCGCCGTGAAGTGGTGACGCGTCGGACTATTTTTGA
ACTGCGTAAAGCCCGTGACCGTGCGCATATCCTTGAAGCTCTGGCGATTGCGCTGGCCAACATCGACCCGATTATCGAA
CTGATTCGCCGCGCGCCAACGCCGGCGGAAGCAAAAGCGGCGCTGATTTCGCGTCCGTGGGATCTGGGCAACGTTGCTG
CGATGCTGGAGCGCGCTGGTGATGACGCCGCGCGTCCGGAATGGCTGGAGCCAGAATTTGGCGTGCGTGACGGTCAGTA
CTACCTGACTGAACAGCAGGCGCAGGCGATTCTGGATCTGCGTTTGCAGAAACTGACCGGCCTGGAGCATGAAAAACTG
CTCGACGAATACAAAGAGCTGCTGGAGCAGATTGCTGAATTGCTGCACATTCTGGGCAGCGCCGATCGCCTGATGGAAG
TGATCCGCGAAGAGATGGAGTTAATTCGCGATCAGTTCGGCGATGAGCGTCGTACCGAAATCACCGCCAACAGCGCCGA
TATTAATATCGAAGATCTGATTAGCCAGGAAGATGTTGTCGTGACGCTGTCTCACCAGGGTTACGTCAAATATCAACCG
CTGACAGATTACGAAGCGCAACGTCGTGGTGGGAAAGGTAAATCTGCCGCGCGTATTAAAGAAGAAGACTTTATCGACC
GCCTGCTGGTGGCTAACACCCATGACACCATCCTCTGCTTCTCCAGCCGGGGCCGTCTGTACTGGATGAAGGTCTATCA
GCTGCCGGAAGCCAGCCGCGGCGCGCGCGGTCGTCCGATCGTCAACCTGCTGCCGCTGGAAGCCAACGAACGTATCACC
GCGATTCTGCCGGTTCGTGAGTATGAAGAAGGCGTCAACGTCTTTATGGCGACCGCCAGCGGTACCGTGAAGAAAACGG
CGCTGACCGAATTCAGCCGTCCGCGTTCCGCCGGTATTATCGCGGTGAACCTCAACGACGGCGACGAGCTGATTGGCGT
TGACCTGACTTCTGGTTCTGACGAAGTCATGCTGTTCTCGGCCGCGGGTAAAGTGGTGCGCTTCAAAGAAGACGCCGTC
CGTGCGATGGGGCGTACCGCGACCGGTGTGCGCGGTATTAAGCTGGCGGGAGACGATAAAGTCGTCTCTCTGATCATCC
CACGCGGCGAAGGCGCTATTCTGACCGTAACGCAAAACGGCTACGGGAAGCGTACCGCAGCGGACGAGTACCCGACCAA
GTCTCGTGCGACGCAGGGCGTTATCTCTATCAAAGTGACCGAGCGCAACGGTTCCGTTGTCGGTGCGGTACAGGTAGAC
GATTGCGACCAGATCATGATGATCACGGATGCCGGTACTCTGGTGCGTACCCGTGTGTCCGAGATCAGCGTAGTGGGAC
GTAATACCCAGGGCGTTATCCTTATCCGCACGGCGGAAGATGAAAACGTGGTGGGTCTGCAACGCGTTGCTGAACCGGT
AGATGACGAAGAACTCGACGCTATCGACGGCAGCGTGGCGGAAGGGGATGAGGATATCGCCCCGGAAGCGGAAAGCGAT
GACGACGTTGCGGATGACGCTGACGAGTAA
>gyrA_Porcine_27
ATGAGCGACCTTGCGAGAGAAATTACACCGGTCAACATTGAGGAGGAGCTGAAGAGCTCCTATCTGGATTATGCGATGT
CGGTCATTGTTGGCCGTGCGCTGCCGGATGTCCGAGATGGCCTGAAGCCGGTACACCGTCGCGTACTTTACGCCATGAA
CGTATTGGGCAATGACTGGAACAAAGCCTATAAAAAATCTGCCCGTGTCGTTGGTGACGTAATCGGTAAATACCATCCC
CACGGCGATTCCGCAGTGTATGACACCATCGTTCGTATGGCGCAGCCATTCTCGCTGCGTTACATGCTGGTGGATGGTC
AGGGTAACTTCGGTTCTATTGACGGCGACTCCGCGGCGGCAATGCGTTATACGGAGATCCGTCTGGCGAAAATCGCCCA
CGAACTGATGGCCGATCTCGAAAAAGAGACGGTGGATTTCGTGGATAACTATGACGGTACGGAAAAAATTCCGGACGTC
ATGCCGACCAAAATTCCGAATCTGCTGGTGAACGGTTCTTCCGGTATCGCAGTAGGTATGGCGACGAATATCCCGCCGC
ACAACCTGACGGAAGTGATTAACGGCTGCCTGGCGTATATCGACAACGAAGACATCAGCATTGAAGGGCTGATGGAACA
TATTCCGGGGCCGGACTTCCCGACCGCCGCGATCATCAACGGTCGTCGTGGTATCGAAGAAGCCTACCGCACCGGTCGT
GGCAAAGTGTACATTCGCGCCCGCGCGGAAGTTGAAGCTGACGCCAAAACGGGCCGTGAAACCATCATCGTCCATGAAA
TTCCCTATCAGGTGAACAAAGCGCGCCTGATCGAGAAAATCGCCGAGCTGGTGAAAGATAAACGCGTGGAAGGCATCAG
CGCGCTGCGTGACGAATCCGACAAAGACGGGATGCGCATCGTGATTGAAGTGAAACGCGATGCGGTGGGCGAGGTGGTG
CTTAATAATCTCTACTCCCAGACCCAGCTACAGGTTTCCTTCGGTATTAACATGGTGGCGCTGCATCACGGCCAGCCGA
AGATCATGAACCTGAAAGATATCATTTCAGCGTTCGTGCGCCACCGCCGTGAAGTGGTGACGCGTCGGACTATTTTTGA
ACTGCGTAAAGCCCGTGACCGTGCGCATATCCTTGAAGCTCTGGCGATTGCGCTGGCCAACATCGACCCGATTATCGAA
CTGATTCGCCGCGCGCCAACGCCGGCGGAAGCAAAAGCGGCGCTGATTTCGCGTCCGTGGGATCTGGGCAACGTTGCTG
CGATGCTGGAGCGCGCTGGTGATGACGCCGCGCGTCCGGAATGGCTGGAGCCAGAATTTGGCGTGCGTGACGGTCAGTA
CTACCTGACTGAACAGCAGGCGCAGGCGATTCTGGATCTGCGTTTGCAGAAACTGACCGGCCTGGAGCATGAAAAACTG
CTCGACGAATACAAAGAGCTGCTGGAGCAGATTGCTGAATTGCTGCACATTCTGGGCAGCGCCGATCGCCTGATGGAAG
TGATCCGCGAAGAGATGGAGTTAATTCGCGATCAGTTCGGCGATGAGCGTCGTACCGAAATCACCGCCAACAGCGCCGA
TATTAATATCGAAGATCTGATTAGCCAGGAAGATGTTGTCGTGACGCTGTCTCACCAGGGTTACGTCAAATATCAACCG
CTGACAGATTACGAAGCGCAACGTCGTGGTGGGAAAGGTAAATCTGCCGCGCGTATTAAAGAAGAAGACTTTATCGACC
GCCTGCTGGTGGCTAACACCCATGACACCATCCTCTGCTTCTCCAGCCGGGGCCGTCTGTACTGGATGAAGGTCTATCA
GCTGCCGGAAGCCAGCCGCGGCGCGCGCGGTCGTCCGATCGTCAACCTGCTGCCGCTGGAAGCCAACGAACGTATCACC
GCGATTCTGCCGGTTCGTGAGTATGAAGAAGGCGTCAACGTCTTTATGGCGACCGCCAGCGGTACCGTGAAGAAAACGG
CGCTGACCGAATTCAGCCGTCCGCGTTCCGCCGGTATTATCGCGGTGAACCTCAACGACGGCGACGAGCTGATTGGCGT
TGACCTGACTTCTGGTTCTGACGAAGTCATGCTGTTCTCGGCCGCGGGTAAAGTGGTGCGCTTCAAAGAAGACGCCGTC
CGTGCGATGGGGCGTACCGCGACCGGTGTGCGCGGTATTAAGCTGGCGGGAGACGATAAAGTCGTCTCTCTGATCATCC
CACGCGGCGAAGGCGCTATTCTGACCGTAACGCAAAACGGCTACGGGAAGCGTACCGCAGCGGACGAGTACCCGACCAA
GTCTCGTGCGACGCAGGGCGTTATCTCTATCAAAGTGACCGAGCGCAACGGTTCCGTTGTCGGTGCGGTACAGGTAGAC
GATTGCGACCAGATCATGATGATCACGGATGCCGGTACTCTGGTGCGTACCCGTGTGTCCGAGATCAGCGTAGTGGGAC
GTAATACCCAGGGCGTTATCCTTATCCGCACGGCGGAAGATGAAAACGTGGTGGGTCTGCAACGCGTTGCTGAACCGGT
AGATGACGAAGAACTCGACGCTATCGACGGCAGCGTGGCGGAAGGGGATGAGGATATCGCCCCGGAAGCGGAAAGCGAT
GACGACGTTGCGGATGACGCTGACGAGTAA
>gyrA_Porcine_28
ATGAGCGACCTTGCGAGAGAAATTACACCGGTCAACATTGAGGAGGAGCTGAAGAGCTCCTATCTGGATTATGCGATGT
CGGTCATTGTTGGCCGTGCGCTGCCGGATGTCCGAGATGGCCTGAAGCCGGTACACCGTCGCGTACTTTACGCCATGAA
CGTATTGGGCAATGACTGGAACAAAGCCTATAAAAAATCTGCCCGTGTCGTTGGTGACGTAATCGGTAAATACCATCCC
CACGGCGATTCCGCAGTGTATGACACCATCGTTCGTATGGCGCAGCCATTCTCGCTGCGTTACATGCTGGTGGATGGTC
AGGGTAACTTCGGTTCTATTGACGGCGACTCCGCGGCGGCAATGCGTTATACGGAGATCCGTCTGGCGAAAATCGCCCA
CGAACTGATGGCCGATCTCGAAAAAGAGACGGTGGATTTCGTGGATAACTATGACGGTACGGAAAAAATTCCGGACGTC
ATGCCGACCAAAATTCCGAATCTGCTGGTGAACGGTTCTTCCGGTATCGCAGTAGGTATGGCGACGAATATCCCGCCGC
ACAACCTGACGGAAGTGATTAACGGCTGCCTGGCGTATATCGACAACGAAGACATCAGCATTGAAGGGCTGATGGAACA
TATTCCGGGGCCGGACTTCCCGACCGCCGCGATCATCAACGGTCGTCGTGGTATCGAAGAAGCCTACCGCACCGGTCGT
GGCAAAGTGTACATTCGCGCCCGCGCGGAAGTTGAAGCTGACGCCAAAACGGGCCGTGAAACCATCATCGTCCATGAAA
TTCCCTATCAGGTGAACAAAGCGCGCCTGATCGAGAAAATCGCCGAGCTGGTGAAAGATAAACGCGTGGAAGGCATCAG
CGCGCTGCGTGACGAATCCGACAAAGACGGGATGCGCATCGTGATTGAAGTGAAACGCGATGCGGTGGGCGAGGTGGTG
CTTAATAATCTCTACTCCCAGACCCAGCTACAGGTTTCCTTCGGTATTAACATGGTGGCGCTGCATCACGGCCAGCCGA
AGATCATGAACCTGAAAGATATCATTTCAGCGTTCGTGCGCCACCGCCGTGAAGTGGTGACGCGTCGGACTATTTTTGA
ACTGCGTAAAGCCCGTGACCGTGCGCATATCCTTGAAGCTCTGGCGATTGCGCTGGCCAACATCGACCCGATTATCGAA
CTGATTCGCCGCGCGCCAACGCCGGCGGAAGCAAAAGCGGCGCTGATTTCGCGTCCGTGGGATCTGGGCAACGTTGCTG
CGATGCTGGAGCGCGCTGGTGATGACGCCGCGCGTCCGGAATGGCTGGAGCCAGAATTTGGCGTGCGTGACGGTCAGTA
CTACCTGACTGAACAGCAGGCGCAGGCGATTCTGGATCTGCGTTTGCAGAAACTGACCGGCCTGGAGCATGAAAAACTG
CTCGACGAATACAAAGAGCTGCTGGAGCAGATTGCTGAATTGCTGCACATTCTGGGCAGCGCCGATCGCCTGATGGAAG
TGATCCGCGAAGAGATGGAGTTAATTCGCGATCAGTTCGGCGATGAGCGTCGTACCGAAATCACCGCCAACAGCGCCGA
TATTAATATCGAAGATCTGATTAGCCAGGAAGATGTTGTCGTGACGCTGTCTCACCAGGGTTACGTCAAATATCAACCG
CTGACAGATTACGAAGCGCAACGTCGTGGTGGGAAAGGTAAATCTGCCGCGCGTATTAAAGAAGAAGACTTTATCGACC
GCCTGCTGGTGGCTAACACCCATGACACCATCCTCTGCTTCTCCAGCCGGGGCCGTCTGTACTGGATGAAGGTCTATCA
GCTGCCGGAAGCCAGCCGCGGCGCGCGCGGTCGTCCGATCGTCAACCTGCTGCCGCTGGAAGCCAACGAACGTATCACC
GCGATTCTGCCGGTTCGTGAGTATGAAGAAGGCGTCAACGTCTTTATGGCGACCGCCAGCGGTACCGTGAAGAAAACGG
CGCTGACCGAATTCAGCCGTCCGCGTTCCGCCGGTATTATCGCGGTGAACCTCAACGACGGCGACGAGCTGATTGGCGT
TGACCTGACTTCTGGTTCTGACGAAGTCATGCTGTTCTCGGCCGCGGGTAAAGTGGTGCGCTTCAAAGAAGACGCCGTC
CGTGCGATGGGGCGTACCGCGACCGGTGTGCGCGGTATTAAGCTGGCGGGAGACGATAAAGTCGTCTCTCTGATCATCC
CACGCGGCGAAGGCGCTATTCTGACCGTAACGCAAAACGGCTACGGGAAGCGTACCGCAGCGGACGAGTACCCGACCAA
GTCTCGTGCGACGCAGGGCGTTATCTCTATCAAAGTGACCGAGCGCAACGGTTCCGTTGTCGGTGCGGTACAGGTAGAC
GATTGCGACCAGATCATGATGATCACGGATGCCGGTACTCTGGTGCGTACCCGTGTGTCCGAGATCAGCGTAGTGGGAC
GTAATACCCAGGGCGTTATCCTTATCCGCACGGCGGAAGATGAAAACGTGGTGGGTCTGCAACGCGTTGCTGAACCGGT
AGATGACGAAGAACTCGACGCTATCGACGGCAGCGTGGCGGAAGGGGATGAGGATATCGCCCCGGAAGCGGAAAGCGAT
GACGACGTTGCGGATGACGCTGACGAGTAA
>gyrA_Porcine_29
ATGAGCGACCTTGCGAGAGAAATTACACCGGTCAACATTGAGGAGGAGCTGAAGAGCTCCTATCTGGATTATGCGATGT
CGGTCATTGTTGGCCGTGCGCTGCCGGATGTCCGAGATGGCCTGAAGCCGGTACACCGTCGCGTACTTTACGCCATGAA
CGTATTGGGCAATGACTGGAACAAAGCCTATAAAAAATCTGCCCGTGTCGTTGGTGACGTAATCGGTAAATACCATCCC
CACGGCGATTCCGCAGTGTATGACACCATCGTTCGTATGGCGCAGCCATTCTCGCTGCGTTACATGCTGGTGGATGGTC
AGGGTAACTTCGGTTCTATTGACGGCGACTCCGCGGCGGCAATGCGTTATACGGAGATCCGTCTGGCGAAAATCGCCCA
CGAACTGATGGCCGATCTCGAAAAAGAGACGGTGGATTTCGTGGATAACTATGACGGTACGGAAAAAATTCCGGACGTC
ATGCCGACCAAAATTCCGAATCTGCTGGTGAACGGTTCTTCCGGTATCGCAGTAGGTATGGCGACGAATATCCCGCCGC
ACAACCTGACGGAAGTGATTAACGGCTGCCTGGCGTATATCGACAACGAAGACATCAGCATTGAAGGGCTGATGGAACA
TATTCCGGGGCCGGACTTCCCGACCGCCGCGATCATCAACGGTCGTCGTGGTATCGAAGAAGCCTACCGCACCGGTCGT
GGCAAAGTGTACATTCGCGCCCGCGCGGAAGTTGAAGCTGACGCCAAAACGGGCCGTGAAACCATCATCGTCCATGAAA
TTCCCTATCAGGTGAACAAAGCGCGCCTGATCGAGAAAATCGCCGAGCTGGTGAAAGATAAACGCGTGGAAGGCATCAG
CGCGCTGCGTGACGAATCCGACAAAGACGGGATGCGCATCGTGATTGAAGTGAAACGCGATGCGGTGGGCGAGGTGGTG
CTTAATAATCTCTACTCCCAGACCCAGCTACAGGTTTCCTTCGGTATTAACATGGTGGCGCTGCATCACGGCCAGCCGA
AGATCATGAACCTGAAAGATATCATTTCAGCGTTCGTGCGCCACCGCCGTGAAGTGGTGACGCGTCGGACTATTTTTGA
ACTGCGTAAAGCCCGTGACCGTGCGCATATCCTTGAAGCTCTGGCGATTGCGCTGGCCAACATCGACCCGATTATCGAA
CTGATTCGCCGCGCGCCAACGCCGGCGGAAGCAAAAGCGGCGCTGATTTCGCGTCCGTGGGATCTGGGCAACGTTGCTG
CGATGCTGGAGCGCGCTGGTGATGACGCCGCGCGTCCGGAATGGCTGGAGCCAGAATTTGGCGTGCGTGACGGTCAGTA
CTACCTGACTGAACAGCAGGCGCAGGCGATTCTGGATCTGCGTTTGCAGAAACTGACCGGCCTGGAGCATGAAAAACTG
CTCGACGAATACAAAGAGCTGCTGGAGCAGATTGCTGAATTGCTGCACATTCTGGGCAGCGCCGATCGCCTGATGGAAG
TGATCCGCGAAGAGATGGAGTTAATTCGCGATCAGTTCGGCGATGAGCGTCGTACCGAAATCACCGCCAACAGCGCCGA
TATTAATATCGAAGATCTGATTAGCCAGGAAGATGTTGTCGTGACGCTGTCTCACCAGGGTTACGTCAAATATCAACCG
CTGACAGATTACGAAGCGCAACGTCGTGGTGGGAAAGGTAAATCTGCCGCGCGTATTAAAGAAGAAGACTTTATCGACC
GCCTGCTGGTGGCTAACACCCATGACACCATCCTCTGCTTCTCCAGCCGGGGCCGTCTGTACTGGATGAAGGTCTATCA
GCTGCCGGAAGCCAGCCGCGGCGCGCGCGGTCGTCCGATCGTCAACCTGCTGCCGCTGGAAGCCAACGAACGTATCACC
GCGATTCTGCCGGTTCGTGAGTATGAAGAAGGCGTCAACGTCTTTATGGCGACCGCCAGCGGTACCGTGAAGAAAACGG
CGCTGACCGAATTCAGCCGTCCGCGTTCCGCCGGTATTATCGCGGTGAACCTCAACGACGGCGACGAGCTGATTGGCGT
TGACCTGACTTCTGGTTCTGACGAAGTCATGCTGTTCTCGGCCGCGGGTAAAGTGGTGCGCTTCAAAGAAGACGCCGTC
CGTGCGATGGGGCGTACCGCGACCGGTGTGCGCGGTATTAAGCTGGCGGGAGACGATAAAGTCGTCTCTCTGATCATCC
CACGCGGCGAAGGCGCTATTCTGACCGTAACGCAAAACGGCTACGGGAAGCGTACCGCAGCGGACGAGTACCCGACCAA
GTCTCGTGCGACGCAGGGCGTTATCTCTATCAAAGTGACCGAGCGCAACGGTTCCGTTGTCGGTGCGGTACAGGTAGAC
GATTGCGACCAGATCATGATGATCACGGATGCCGGTACTCTGGTGCGTACCCGTGTGTCCGAGATCAGCGTAGTGGGAC
GTAATACCCAGGGCGTTATCCTTATCCGCACGGCGGAAGATGAAAACGTGGTGGGTCTGCAACGCGTTGCTGAACCGGT
AGATGACGAAGAACTCGACGCTATCGACGGCAGCGTGGCGGAAGGGGATGAGGATATCGCCCCGGAAGCGGAAAGCGAT
GACGACGTTGCGGATGACGCTGACGAGTAA
>gyrA_Porcine_30
ATGAGCGACCTTGCGAGAGAAATTACACCGGTCAACATTGAGGAGGAGCTGAAGAGCTCCTATCTGGATTATGCGATGT
CGGTCATTGTTGGCCGTGCGCTGCCGGATGTCCGAGATGGCCTGAAGCCGGTACACCGTCGCGTACTTTACGCCATGAA
CGTATTGGGCAATGACTGGAACAAAGCCTATAAAAAATCTGCCCGTGTCGTTGGTGACGTAATCGGTAAATACCATCCC
CACGGCGATTCCGCAGTGTATGACACCATCGTTCGTATGGCGCAGCCATTCTCGCTGCGTTACATGCTGGTGGATGGTC
AGGGTAACTTCGGTTCTATTGACGGCGACTCCGCGGCGGCAATGCGTTATACGGAGATCCGTCTGGCGAAAATCGCCCA
CGAACTGATGGCCGATCTCGAAAAAGAGACGGTGGATTTCGTGGATAACTATGACGGTACGGAAAAAATTCCGGACGTC
ATGCCGACCAAAATTCCGAATCTGCTGGTGAACGGTTCTTCCGGTATCGCAGTAGGTATGGCGACGAATATCCCGCCGC
ACAACCTGACGGAAGTGATTAACGGCTGCCTGGCGTATATCGACAACGAAGACATCAGCATTGAAGGGCTGATGGAACA
TATTCCGGGGCCGGACTTCCCGACCGCCGCGATCATCAACGGTCGTCGTGGTATCGAAGAAGCCTACCGCACCGGTCGT
GGCAAAGTGTACATTCGCGCCCGCGCGGAAGTTGAAGCTGACGCCAAAACGGGCCGTGAAACCATCATCGTCCATGAAA
TTCCCTATCAGGTGAACAAAGCGCGCCTGATCGAGAAAATCGCCGAGCTGGTGAAAGATAAACGCGTGGAAGGCATCAG
CGCGCTGCGTGACGAATCCGACAAAGACGGGATGCGCATCGTGATTGAAGTGAAACGCGATGCGGTGGGCGAGGTGGTG
CTTAATAATCTCTACTCCCAGACCCAGCTACAGGTTTCCTTCGGTATTAACATGGTGGCGCTGCATCACGGCCAGCCGA
AGATCATGAACCTGAAAGATATCATTTCAGCGTTCGTGCGCCACCGCCGTGAAGTGGTGACGCGTCGGACTATTTTTGA
ACTGCGTAAAGCCCGTGACCGTGCGCATATCCTTGAAGCTCTGGCGATTGCGCTGGCCAACATCGACCCGATTATCGAA
CTGATTCGCCGCGCGCCAACGCCGGCGGAAGCAAAAGCGGCGCTGATTTCGCGTCCGTGGGATCTGGGCAACGTTGCTG
CGATGCTGGAGCGCGCTGGTGATGACGCCGCGCGTCCGGAATGGCTGGAGCCAGAATTTGGCGTGCGTGACGGTCAGTA
CTACCTGACTGAACAGCAGGCGCAGGCGATTCTGGATCTGCGTTTGCAGAAACTGACCGGCCTGGAGCATGAAAAACTG
CTCGACGAATACAAAGAGCTGCTGGAGCAGATTGCTGAATTGCTGCACATTCTGGGCAGCGCCGATCGCCTGATGGAAG
TGATCCGCGAAGAGATGGAGTTAATTCGCGATCAGTTCGGCGATGAGCGTCGTACCGAAATCACCGCCAACAGCGCCGA
TATTAATATCGAAGATCTGATTAGCCAGGAAGATGTTGTCGTGACGCTGTCTCACCAGGGTTACGTCAAATATCAACCG
CTGACAGATTACGAAGCGCAACGTCGTGGTGGGAAAGGTAAATCTGCCGCGCGTATTAAAGAAGAAGACTTTATCGACC
GCCTGCTGGTGGCTAACACCCATGACACCATCCTCTGCTTCTCCAGCCGGGGCCGTCTGTACTGGATGAAGGTCTATCA
GCTGCCGGAAGCCAGCCGCGGCGCGCGCGGTCGTCCGATCGTCAACCTGCTGCCGCTGGAAGCCAACGAACGTATCACC
GCGATTCTGCCGGTTCGTGAGTATGAAGAAGGCGTCAACGTCTTTATGGCGACCGCCAGCGGTACCGTGAAGAAAACGG
CGCTGACCGAATTCAGCCGTCCGCGTTCCGCCGGTATTATCGCGGTGAACCTCAACGACGGCGACGAGCTGATTGGCGT
TGACCTGACTTCTGGTTCTGACGAAGTCATGCTGTTCTCGGCCGCGGGTAAAGTGGTGCGCTTCAAAGAAGACGCCGTC
CGTGCGATGGGGCGTACCGCGACCGGTGTGCGCGGTATTAAGCTGGCGGGAGACGATAAAGTCGTCTCTCTGATCATCC
CACGCGGCGAAGGCGCTATTCTGACCGTAACGCAAAACGGCTACGGGAAGCGTACCGCAGCGGACGAGTACCCGACCAA
GTCTCGTGCGACGCAGGGCGTTATCTCTATCAAAGTGACCGAGCGCAACGGTTCCGTTGTCGGTGCGGTACAGGTAGAC
GATTGCGACCAGATCATGATGATCACGGATGCCGGTACTCTGGTGCGTACCCGTGTGTCCGAGATCAGCGTAGTGGGAC
GTAATACCCAGGGCGTTATCCTTATCCGCACGGCGGAAGATGAAAACGTGGTGGGTCTGCAACGCGTTGCTGAACCGGT
AGATGACGAAGAACTCGACGCTATCGACGGCAGCGTGGCGGAAGGGGATGAGGATATCGCCCCGGAAGCGGAAAGCGAT
GACGACGTTGCGGATGACGCTGACGAGTAA
>gyrA_Porcine_31
ATGAGCGACCTTGCGAGAGAAATTACACCGGTCAACATTGAGGAGGAGCTGAAGAGCTCCTATCTGGATTATGCGATGT
CGGTCATTGTTGGCCGTGCGCTGCCGGATGTCCGAGATGGCCTGAAGCCGGTACACCGTCGCGTACTTTACGCCATGAA
CGTATTGGGCAATGACTGGAACAAAGCCTATAAAAAATCTGCCCGTGTCGTTGGTGACGTAATCGGTAAATACCATCCC
CACGGCGATTCCGCAGTGTATGACACCATCGTTCGTATGGCGCAGCCATTCTCGCTGCGTTACATGCTGGTGGATGGTC
AGGGTAACTTCGGTTCTATTGACGGCGACTCCGCGGCGGCAATGCGTTATACGGAGATCCGTCTGGCGAAAATCGCCCA
CGAACTGATGGCCGATCTCGAAAAAGAGACGGTGGATTTCGTGGATAACTATGACGGTACGGAAAAAATTCCGGACGTC
ATGCCGACCAAAATTCCGAATCTGCTGGTGAACGGTTCTTCCGGTATCGCAGTAGGTATGGCGACGAATATCCCGCCGC
ACAACCTGACGGAAGTGATTAACGGCTGCCTGGCGTATATCGACAACGAAGACATCAGCATTGAAGGGCTGATGGAACA
TATTCCGGGGCCGGACTTCCCGACCGCCGCGATCATCAACGGTCGTCGTGGTATCGAAGAAGCCTACCGCACCGGTCGT
GGCAAAGTGTACATTCGCGCCCGCGCGGAAGTTGAAGCTGACGCCAAAACGGGCCGTGAAACCATCATCGTCCATGAAA
TTCCCTATCAGGTGAACAAAGCGCGCCTGATCGAGAAAATCGCCGAGCTGGTGAAAGATAAACGCGTGGAAGGCATCAG
CGCGCTGCGTGACGAATCCGACAAAGACGGGATGCGCATCGTGATTGAAGTGAAACGCGATGCGGTGGGCGAGGTGGTG
CTTAATAATCTCTACTCCCAGACCCAGCTACAGGTTTCCTTCGGTATTAACATGGTGGCGCTGCATCACGGCCAGCCGA
AGATCATGAACCTGAAAGATATCATTTCAGCGTTCGTGCGCCACCGCCGTGAAGTGGTGACGCGTCGGACTATTTTTGA
ACTGCGTAAAGCCCGTGACCGTGCGCATATCCTTGAAGCTCTGGCGATTGCGCTGGCCAACATCGACCCGATTATCGAA
CTGATTCGCCGCGCGCCAACGCCGGCGGAAGCAAAAGCGGCGCTGATTTCGCGTCCGTGGGATCTGGGCAACGTTGCTG
CGATGCTGGAGCGCGCTGGTGATGACGCCGCGCGTCCGGAATGGCTGGAGCCAGAATTTGGCGTGCGTGACGGTCAGTA
CTACCTGACTGAACAGCAGGCGCAGGCGATTCTGGATCTGCGTTTGCAGAAACTGACCGGCCTGGAGCATGAAAAACTG
CTCGACGAATACAAAGAGCTGCTGGAGCAGATTGCTGAATTGCTGCACATTCTGGGCAGCGCCGATCGCCTGATGGAAG
TGATCCGCGAAGAGATGGAGTTAATTCGCGATCAGTTCGGCGATGAGCGTCGTACCGAAATCACCGCCAACAGCGCCGA
TATTAATATCGAAGATCTGATTAGCCAGGAAGATGTTGTCGTGACGCTGTCTCACCAGGGTTACGTCAAATATCAACCG
CTGACAGATTACGAAGCGCAACGTCGTGGTGGGAAAGGTAAATCTGCCGCGCGTATTAAAGAAGAAGACTTTATCGACC
GCCTGCTGGTGGCTAACACCCATGACACCATCCTCTGCTTCTCCAGCCGGGGCCGTCTGTACTGGATGAAGGTCTATCA
GCTGCCGGAAGCCAGCCGCGGCGCGCGCGGTCGTCCGATCGTCAACCTGCTGCCGCTGGAAGCCAACGAACGTATCACC
GCGATTCTGCCGGTTCGTGAGTATGAAGAAGGCGTCAACGTCTTTATGGCGACCGCCAGCGGTACCGTGAAGAAAACGG
CGCTGACCGAATTCAGCCGTCCGCGTTCCGCCGGTATTATCGCGGTGAACCTCAACGACGGCGACGAGCTGATTGGCGT
TGACCTGACTTCTGGTTCTGACGAAGTCATGCTGTTCTCGGCCGCGGGTAAAGTGGTGCGCTTCAAAGAAGACGCCGTC
CGTGCGATGGGGCGTACCGCGACCGGTGTGCGCGGTATTAAGCTGGCGGGAGACGATAAAGTCGTCTCTCTGATCATCC
CACGCGGCGAAGGCGCTATTCTGACCGTAACGCAAAACGGCTACGGGAAGCGTACCGCAGCGGACGAGTACCCGACCAA
GTCTCGTGCGACGCAGGGCGTTATCTCTATCAAAGTGACCGAGCGCAACGGTTCCGTTGTCGGTGCGGTACAGGTAGAC
GATTGCGACCAGATCATGATGATCACGGATGCCGGTACTCTGGTGCGTACCCGTGTGTCCGAGATCAGCGTAGTGGGAC
GTAATACCCAGGGCGTTATCCTTATCCGCACGGCGGAAGATGAAAACGTGGTGGGTCTGCAACGCGTTGCTGAACCGGT
AGATGACGAAGAACTCGACGCTATCGACGGCAGCGTGGCGGAAGGGGATGAGGATATCGCCCCGGAAGCGGAAAGCGAT
GACGACGTTGCGGATGACGCTGACGAGTAA
>gyrA_Porcine_32
ATGAGCGACCTTGCGAGAGAAATTACACCGGTCAACATTGAGGAGGAGCTGAAGAGCTCCTATCTGGATTATGCGATGT
CGGTCATTGTTGGCCGTGCGCTGCCGGATGTCCGAGATGGCCTGAAGCCGGTACACCGTCGCGTACTTTACGCCATGAA
CGTATTGGGCAATGACTGGAACAAAGCCTATAAAAAATCTGCCCGTGTCGTTGGTGACGTAATCGGTAAATACCATCCC
CACGGCGATTCCGCAGTGTATGACACCATCGTTCGTATGGCGCAGCCATTCTCGCTGCGTTACATGCTGGTGGATGGTC
AGGGTAACTTCGGTTCTATTGACGGCGACTCCGCGGCGGCAATGCGTTATACGGAGATCCGTCTGGCGAAAATCGCCCA
CGAACTGATGGCCGATCTCGAAAAAGAGACGGTGGATTTCGTGGATAACTATGACGGTACGGAAAAAATTCCGGACGTC
ATGCCGACCAAAATTCCGAATCTGCTGGTGAACGGTTCTTCCGGTATCGCAGTAGGTATGGCGACGAATATCCCGCCGC
ACAACCTGACGGAAGTGATTAACGGCTGCCTGGCGTATATCGACAACGAAGACATCAGCATTGAAGGGCTGATGGAACA
TATTCCGGGGCCGGACTTCCCGACCGCCGCGATCATCAACGGTCGTCGTGGTATCGAAGAAGCCTACCGCACCGGTCGT
GGCAAAGTGTACATTCGCGCCCGCGCGGAAGTTGAAGCTGACGCCAAAACGGGCCGTGAAACCATCATCGTCCATGAAA
TTCCCTATCAGGTGAACAAAGCGCGCCTGATCGAGAAAATCGCCGAGCTGGTGAAAGATAAACGCGTGGAAGGCATCAG
CGCGCTGCGTGACGAATCCGACAAAGACGGGATGCGCATCGTGATTGAAGTGAAACGCGATGCGGTGGGCGAGGTGGTG
CTTAATAATCTCTACTCCCAGACCCAGCTACAGGTTTCCTTCGGTATTAACATGGTGGCGCTGCATCACGGCCAGCCGA
AGATCATGAACCTGAAAGATATCATTTCAGCGTTCGTGCGCCACCGCCGTGAAGTGGTGACGCGTCGGACTATTTTTGA
ACTGCGTAAAGCCCGTGACCGTGCGCATATCCTTGAAGCTCTGGCGATTGCGCTGGCCAACATCGACCCGATTATCGAA
CTGATTCGCCGCGCGCCAACGCCGGCGGAAGCAAAAGCGGCGCTGATTTCGCGTCCGTGGGATCTGGGCAACGTTGCTG
CGATGCTGGAGCGCGCTGGTGATGACGCCGCGCGTCCGGAATGGCTGGAGCCAGAATTTGGCGTGCGTGACGGTCAGTA
CTACCTGACTGAACAGCAGGCGCAGGCGATTCTGGATCTGCGTTTGCAGAAACTGACCGGCCTGGAGCATGAAAAACTG
CTCGACGAATACAAAGAGCTGCTGGAGCAGATTGCTGAATTGCTGCACATTCTGGGCAGCGCCGATCGCCTGATGGAAG
TGATCCGCGAAGAGATGGAGTTAATTCGCGATCAGTTCGGCGATGAGCGTCGTACCGAAATCACCGCCAACAGCGCCGA
TATTAATATCGAAGATCTGATTAGCCAGGAAGATGTTGTCGTGACGCTGTCTCACCAGGGTTACGTCAAATATCAACCG
CTGACAGATTACGAAGCGCAACGTCGTGGTGGGAAAGGTAAATCTGCCGCGCGTATTAAAGAAGAAGACTTTATCGACC
GCCTGCTGGTGGCTAACACCCATGACACCATCCTCTGCTTCTCCAGCCGGGGCCGTCTGTACTGGATGAAGGTCTATCA
GCTGCCGGAAGCCAGCCGCGGCGCGCGCGGTCGTCCGATCGTCAACCTGCTGCCGCTGGAAGCCAACGAACGTATCACC
GCGATTCTGCCGGTTCGTGAGTATGAAGAAGGCGTCAACGTCTTTATGGCGACCGCCAGCGGTACCGTGAAGAAAACGG
CGCTGACCGAATTCAGCCGTCCGCGTTCCGCCGGTATTATCGCGGTGAACCTCAACGACGGCGACGAGCTGATTGGCGT
TGACCTGACTTCTGGTTCTGACGAAGTCATGCTGTTCTCGGCCGCGGGTAAAGTGGTGCGCTTCAAAGAAGACGCCGTC
CGTGCGATGGGGCGTACCGCGACCGGTGTGCGCGGTATTAAGCTGGCGGGAGACGATAAAGTCGTCTCTCTGATCATCC
CACGCGGCGAAGGCGCTATTCTGACCGTAACGCAAAACGGCTACGGGAAGCGTACCGCAGCGGACGAGTACCCGACCAA
GTCTCGTGCGACGCAGGGCGTTATCTCTATCAAAGTGACCGAGCGCAACGGTTCCGTTGTCGGTGCGGTACAGGTAGAC
GATTGCGACCAGATCATGATGATCACGGATGCCGGTACTCTGGTGCGTACCCGTGTGTCCGAGATCAGCGTAGTGGGAC
GTAATACCCAGGGCGTTATCCTTATCCGCACGGCGGAAGATGAAAACGTGGTGGGTCTGCAACGCGTTGCTGAACCGGT
AGATGACGAAGAACTCGACGCTATCGACGGCAGCGTGGCGGAAGGGGATGAGGATATCGCCCCGGAAGCGGAAAGCGAT
GACGACGTTGCGGATGACGCTGACGAGTAA
>gyrA_Porcine_33
ATGAGCGACCTTGCGAGAGAAATTACACCGGTCAACATTGAGGAGGAGCTGAAGAGCTCCTATCTGGATTATGCGATGT
CGGTCATTGTTGGCCGTGCGCTGCCGGATGTCCGAGATGGCCTGAAGCCGGTACACCGTCGCGTACTTTACGCCATGAA
CGTATTGGGCAATGACTGGAACAAAGCCTATAAAAAATCTGCCCGTGTCGTTGGTGACGTAATCGGTAAATACCATCCC
CACGGCGATTCCGCAGTGTATGACACCATCGTTCGTATGGCGCAGCCATTCTCGCTGCGTTACATGCTGGTGGATGGTC
AGGGTAACTTCGGTTCTATTGACGGCGACTCCGCGGCGGCAATGCGTTATACGGAGATCCGTCTGGCGAAAATCGCCCA
CGAACTGATGGCCGATCTCGAAAAAGAGACGGTGGATTTCGTGGATAACTATGACGGTACGGAAAAAATTCCGGACGTC
ATGCCGACCAAAATTCCGAATCTGCTGGTGAACGGTTCTTCCGGTATCGCAGTAGGTATGGCGACGAATATCCCGCCGC
ACAACCTGACGGAAGTGATTAACGGCTGCCTGGCGTATATCGACAACGAAGACATCAGCATTGAAGGGCTGATGGAACA
TATTCCGGGGCCGGACTTCCCGACCGCCGCGATCATCAACGGTCGTCGTGGTATCGAAGAAGCCTACCGCACCGGTCGT
GGCAAAGTGTACATTCGCGCCCGCGCGGAAGTTGAAGCTGACGCCAAAACGGGCCGTGAAACCATCATCGTCCATGAAA
TTCCCTATCAGGTGAACAAAGCGCGCCTGATCGAGAAAATCGCCGAGCTGGTGAAAGATAAACGCGTGGAAGGCATCAG
CGCGCTGCGTGACGAATCCGACAAAGACGGGATGCGCATCGTGATTGAAGTGAAACGCGATGCGGTGGGCGAGGTGGTG
CTTAATAATCTCTACTCCCAGACCCAGCTACAGGTTTCCTTCGGTATTAACATGGTGGCGCTGCATCACGGCCAGCCGA
AGATCATGAACCTGAAAGATATCATTTCAGCGTTCGTGCGCCACCGCCGTGAAGTGGTGACGCGTCGGACTATTTTTGA
ACTGCGTAAAGCCCGTGACCGTGCGCATATCCTTGAAGCTCTGGCGATTGCGCTGGCCAACATCGACCCGATTATCGAA
CTGATTCGCCGCGCGCCAACGCCGGCGGAAGCAAAAGCGGCGCTGATTTCGCGTCCGTGGGATCTGGGCAACGTTGCTG
CGATGCTGGAGCGCGCTGGTGATGACGCCGCGCGTCCGGAATGGCTGGAGCCAGAATTTGGCGTGCGTGACGGTCAGTA
CTACCTGACTGAACAGCAGGCGCAGGCGATTCTGGATCTGCGTTTGCAGAAACTGACCGGCCTGGAGCATGAAAAACTG
CTCGACGAATACAAAGAGCTGCTGGAGCAGATTGCTGAATTGCTGCACATTCTGGGCAGCGCCGATCGCCTGATGGAAG
TGATCCGCGAAGAGATGGAGTTAATTCGCGATCAGTTCGGCGATGAGCGTCGTACCGAAATCACCGCCAACAGCGCCGA
TATTAATATCGAAGATCTGATTAGCCAGGAAGATGTTGTCGTGACGCTGTCTCACCAGGGTTACGTCAAATATCAACCG
CTGACAGATTACGAAGCGCAACGTCGTGGTGGGAAAGGTAAATCTGCCGCGCGTATTAAAGAAGAAGACTTTATCGACC
GCCTGCTGGTGGCTAACACCCATGACACCATCCTCTGCTTCTCCAGCCGGGGCCGTCTGTACTGGATGAAGGTCTATCA
GCTGCCGGAAGCCAGCCGCGGCGCGCGCGGTCGTCCGATCGTCAACCTGCTGCCGCTGGAAGCCAACGAACGTATCACC
GCGATTCTGCCGGTTCGTGAGTATGAAGAAGGCGTCAACGTCTTTATGGCGACCGCCAGCGGTACCGTGAAGAAAACGG
CGCTGACCGAATTCAGCCGTCCGCGTTCCGCCGGTATTATCGCGGTGAACCTCAACGACGGCGACGAGCTGATTGGCGT
TGACCTGACTTCTGGTTCTGACGAAGTCATGCTGTTCTCGGCCGCGGGTAAAGTGGTGCGCTTCAAAGAAGACGCCGTC
CGTGCGATGGGGCGTACCGCGACCGGTGTGCGCGGTATTAAGCTGGCGGGAGACGATAAAGTCGTCTCTCTGATCATCC
CACGCGGCGAAGGCGCTATTCTGACCGTAACGCAAAACGGCTACGGGAAGCGTACCGCAGCGGACGAGTACCCGACCAA
GTCTCGTGCGACGCAGGGCGTTATCTCTATCAAAGTGACCGAGCGCAACGGTTCCGTTGTCGGTGCGGTACAGGTAGAC
GATTGCGACCAGATCATGATGATCACGGATGCCGGTACTCTGGTGCGTACCCGTGTGTCCGAGATCAGCGTAGTGGGAC
GTAATACCCAGGGCGTTATCCTTATCCGCACGGCGGAAGATGAAAACGTGGTGGGTCTGCAACGCGTTGCTGAACCGGT
AGATGACGAAGAACTCGACGCTATCGACGGCAGCGTGGCGGAAGGGGATGAGGATATCGCCCCGGAAGCGGAAAGCGAT
GACGACGTTGCGGATGACGCTGACGAGTAA
>gyrA_Porcine_34
ATGAGCGACCTTGCGAGAGAAATTACACCGGTCAACATTGAGGAGGAGCTGAAGAGCTCCTATCTGGATTATGCGATGT
CGGTCATTGTTGGCCGTGCGCTGCCGGATGTCCGAGATGGCCTGAAGCCGGTACACCGTCGCGTACTTTACGCCATGAA
CGTATTGGGCAATGACTGGAACAAAGCCTATAAAAAATCTGCCCGTGTCGTTGGTGACGTAATCGGTAAATACCATCCC
CACGGCGATTCCGCAGTGTATGACACCATCGTTCGTATGGCGCAGCCATTCTCGCTGCGTTACATGCTGGTGGATGGTC
AGGGTAACTTCGGTTCTATTGACGGCGACTCCGCGGCGGCAATGCGTTATACGGAGATCCGTCTGGCGAAAATCGCCCA
CGAACTGATGGCCGATCTCGAAAAAGAGACGGTGGATTTCGTGGATAACTATGACGGTACGGAAAAAATTCCGGACGTC
ATGCCGACCAAAATTCCGAATCTGCTGGTGAACGGTTCTTCCGGTATCGCAGTAGGTATGGCGACGAATATCCCGCCGC
ACAACCTGACGGAAGTGATTAACGGCTGCCTGGCGTATATCGACAACGAAGACATCAGCATTGAAGGGCTGATGGAACA
TATTCCGGGGCCGGACTTCCCGACCGCCGCGATCATCAACGGTCGTCGTGGTATCGAAGAAGCCTACCGCACCGGTCGT
GGCAAAGTGTACATTCGCGCCCGCGCGGAAGTTGAAGCTGACGCCAAAACGGGCCGTGAAACCATCATCGTCCATGAAA
TTCCCTATCAGGTGAACAAAGCGCGCCTGATCGAGAAAATCGCCGAGCTGGTGAAAGATAAACGCGTGGAAGGCATCAG
CGCGCTGCGTGACGAATCCGACAAAGACGGGATGCGCATCGTGATTGAAGTGAAACGCGATGCGGTGGGCGAGGTGGTG
CTTAATAATCTCTACTCCCAGACCCAGCTACAGGTTTCCTTCGGTATTAACATGGTGGCGCTGCATCACGGCCAGCCGA
AGATCATGAACCTGAAAGATATCATTTCAGCGTTCGTGCGCCACCGCCGTGAAGTGGTGACGCGTCGGACTATTTTTGA
ACTGCGTAAAGCCCGTGACCGTGCGCATATCCTTGAAGCTCTGGCGATTGCGCTGGCCAACATCGACCCGATTATCGAA
CTGATTCGCCGCGCGCCAACGCCGGCGGAAGCAAAAGCGGCGCTGATTTCGCGTCCGTGGGATCTGGGCAACGTTGCTG
CGATGCTGGAGCGCGCTGGTGATGACGCCGCGCGTCCGGAATGGCTGGAGCCAGAATTTGGCGTGCGTGACGGTCAGTA
CTACCTGACTGAACAGCAGGCGCAGGCGATTCTGGATCTGCGTTTGCAGAAACTGACCGGCCTGGAGCATGAAAAACTG
CTCGACGAATACAAAGAGCTGCTGGAGCAGATTGCTGAATTGCTGCACATTCTGGGCAGCGCCGATCGCCTGATGGAAG
TGATCCGCGAAGAGATGGAGTTAATTCGCGATCAGTTCGGCGATGAGCGTCGTACCGAAATCACCGCCAACAGCGCCGA
TATTAATATCGAAGATCTGATTAGCCAGGAAGATGTTGTCGTGACGCTGTCTCACCAGGGTTACGTCAAATATCAACCG
CTGACAGATTACGAAGCGCAACGTCGTGGTGGGAAAGGTAAATCTGCCGCGCGTATTAAAGAAGAAGACTTTATCGACC
GCCTGCTGGTGGCTAACACCCATGACACCATCCTCTGCTTCTCCAGCCGGGGCCGTCTGTACTGGATGAAGGTCTATCA
GCTGCCGGAAGCCAGCCGCGGCGCGCGCGGTCGTCCGATCGTCAACCTGCTGCCGCTGGAAGCCAACGAACGTATCACC
GCGATTCTGCCGGTTCGTGAGTATGAAGAAGGCGTCAACGTCTTTATGGCGACCGCCAGCGGTACCGTGAAGAAAACGG
CGCTGACCGAATTCAGCCGTCCGCGTTCCGCCGGTATTATCGCGGTGAACCTCAACGACGGCGACGAGCTGATTGGCGT
TGACCTGACTTCTGGTTCTGACGAAGTCATGCTGTTCTCGGCCGCGGGTAAAGTGGTGCGCTTCAAAGAAGACGCCGTC
CGTGCGATGGGGCGTACCGCGACCGGTGTGCGCGGTATTAAGCTGGCGGGAGACGATAAAGTCGTCTCTCTGATCATCC
CACGCGGCGAAGGCGCTATTCTGACCGTAACGCAAAACGGCTACGGGAAGCGTACCGCAGCGGACGAGTACCCGACCAA
GTCTCGTGCGACGCAGGGCGTTATCTCTATCAAAGTGACCGAGCGCAACGGTTCCGTTGTCGGTGCGGTACAGGTAGAC
GATTGCGACCAGATCATGATGATCACGGATGCCGGTACTCTGGTGCGTACCCGTGTGTCCGAGATCAGCGTAGTGGGAC
GTAATACCCAGGGCGTTATCCTTATCCGCACGGCGGAAGATGAAAACGTGGTGGGTCTGCAACGCGTTGCTGAACCGGT
AGATGACGAAGAACTCGACGCTATCGACGGCAGCGTGGCGGAAGGGGATGAGGATATCGCCCCGGAAGCGGAAAGCGAT
GACGACGTTGCGGATGACGCTGACGAGTAA
>gyrA_Porcine_35
ATGAGCGACCTTGCGAGAGAAATTACACCGGTCAACATTGAGGAGGAGCTGAAGAGCTCCTATCTGGATTATGCGATGT
CGGTCATTGTTGGCCGTGCGCTGCCGGATGTCCGAGATGGCCTGAAGCCGGTACACCGTCGCGTACTTTACGCCATGAA
CGTATTGGGCAATGACTGGAACAAAGCCTATAAAAAATCTGCCCGTGTCGTTGGTGACGTAATCGGTAAATACCATCCC
CACGGCGATTCCGCAGTGTATGACACCATCGTTCGTATGGCGCAGCCATTCTCGCTGCGTTACATGCTGGTGGATGGTC
AGGGTAACTTCGGTTCTATTGACGGCGACTCCGCGGCGGCAATGCGTTATACGGAGATCCGTCTGGCGAAAATCGCCCA
CGAACTGATGGCCGATCTCGAAAAAGAGACGGTGGATTTCGTGGATAACTATGACGGTACGGAAAAAATTCCGGACGTC
ATGCCGACCAAAATTCCGAATCTGCTGGTGAACGGTTCTTCCGGTATCGCAGTAGGTATGGCGACGAATATCCCGCCGC
ACAACCTGACGGAAGTGATTAACGGCTGCCTGGCGTATATCGACAACGAAGACATCAGCATTGAAGGGCTGATGGAACA
TATTCCGGGGCCGGACTTCCCGACCGCCGCGATCATCAACGGTCGTCGTGGTATCGAAGAAGCCTACCGCACCGGTCGT
GGCAAAGTGTACATTCGCGCCCGCGCGGAAGTTGAAGCTGACGCCAAAACGGGCCGTGAAACCATCATCGTCCATGAAA
TTCCCTATCAGGTGAACAAAGCGCGCCTGATCGAGAAAATCGCCGAGCTGGTGAAAGATAAACGCGTGGAAGGCATCAG
CGCGCTGCGTGACGAATCCGACAAAGACGGGATGCGCATCGTGATTGAAGTGAAACGCGATGCGGTGGGCGAGGTGGTG
CTTAATAATCTCTACTCCCAGACCCAGCTACAGGTTTCCTTCGGTATTAACATGGTGGCGCTGCATCACGGCCAGCCGA
AGATCATGAACCTGAAAGATATCATTTCAGCGTTCGTGCGCCACCGCCGTGAAGTGGTGACGCGTCGGACTATTTTTGA
ACTGCGTAAAGCCCGTGACCGTGCGCATATCCTTGAAGCTCTGGCGATTGCGCTGGCCAACATCGACCCGATTATCGAA
CTGATTCGCCGCGCGCCAACGCCGGCGGAAGCAAAAGCGGCGCTGATTTCGCGTCCGTGGGATCTGGGCAACGTTGCTG
CGATGCTGGAGCGCGCTGGTGATGACGCCGCGCGTCCGGAATGGCTGGAGCCAGAATTTGGCGTGCGTGACGGTCAGTA
CTACCTGACTGAACAGCAGGCGCAGGCGATTCTGGATCTGCGTTTGCAGAAACTGACCGGCCTGGAGCATGAAAAACTG
CTCGACGAATACAAAGAGCTGCTGGAGCAGATTGCTGAATTGCTGCACATTCTGGGCAGCGCCGATCGCCTGATGGAAG
TGATCCGCGAAGAGATGGAGTTAATTCGCGATCAGTTCGGCGATGAGCGTCGTACCGAAATCACCGCCAACAGCGCCGA
TATTAATATCGAAGATCTGATTAGCCAGGAAGATGTTGTCGTGACGCTGTCTCACCAGGGTTACGTCAAATATCAACCG
CTGACAGATTACGAAGCGCAACGTCGTGGTGGGAAAGGTAAATCTGCCGCGCGTATTAAAGAAGAAGACTTTATCGACC
GCCTGCTGGTGGCTAACACCCATGACACCATCCTCTGCTTCTCCAGCCGGGGCCGTCTGTACTGGATGAAGGTCTATCA
GCTGCCGGAAGCCAGCCGCGGCGCGCGCGGTCGTCCGATCGTCAACCTGCTGCCGCTGGAAGCCAACGAACGTATCACC
GCGATTCTGCCGGTTCGTGAGTATGAAGAAGGCGTCAACGTCTTTATGGCGACCGCCAGCGGTACCGTGAAGAAAACGG
CGCTGACCGAATTCAGCCGTCCGCGTTCCGCCGGTATTATCGCGGTGAACCTCAACGACGGCGACGAGCTGATTGGCGT
TGACCTGACTTCTGGTTCTGACGAAGTCATGCTGTTCTCGGCCGCGGGTAAAGTGGTGCGCTTCAAAGAAGACGCCGTC
CGTGCGATGGGGCGTACCGCGACCGGTGTGCGCGGTATTAAGCTGGCGGGAGACGATAAAGTCGTCTCTCTGATCATCC
CACGCGGCGAAGGCGCTATTCTGACCGTAACGCAAAACGGCTACGGGAAGCGTACCGCAGCGGACGAGTACCCGACCAA
GTCTCGTGCGACGCAGGGCGTTATCTCTATCAAAGTGACCGAGCGCAACGGTTCCGTTGTCGGTGCGGTACAGGTAGAC
GATTGCGACCAGATCATGATGATCACGGATGCCGGTACTCTGGTGCGTACCCGTGTGTCCGAGATCAGCGTAGTGGGAC
GTAATACCCAGGGCGTTATCCTTATCCGCACGGCGGAAGATGAAAACGTGGTGGGTCTGCAACGCGTTGCTGAACCGGT
AGATGACGAAGAACTCGACGCTATCGACGGCAGCGTGGCGGAAGGGGATGAGGATATCGCCCCGGAAGCGGAAAGCGAT
GACGACGTTGCGGATGACGCTGACGAGTAA
>gyrA_Porcine_36
ATGAGCGACCTTGCGAGAGAAATTACACCGGTCAACATTGAGGAGGAGCTGAAGAGCTCCTATCTGGATTATGCGATGT
CGGTCATTGTTGGCCGTGCGCTGCCGGATGTCCGAGATGGCCTGAAGCCGGTACACCGTCGCGTACTTTACGCCATGAA
CGTATTGGGCAATGACTGGAACAAAGCCTATAAAAAATCTGCCCGTGTCGTTGGTGACGTAATCGGTAAATACCATCCC
CACGGCGATTCCGCAGTGTATGACACCATCGTTCGTATGGCGCAGCCATTCTCGCTGCGTTACATGCTGGTGGATGGTC
AGGGTAACTTCGGTTCTATTGACGGCGACTCCGCGGCGGCAATGCGTTATACGGAGATCCGTCTGGCGAAAATCGCCCA
CGAACTGATGGCCGATCTCGAAAAAGAGACGGTGGATTTCGTGGATAACTATGACGGTACGGAAAAAATTCCGGACGTC
ATGCCGACCAAAATTCCGAATCTGCTGGTGAACGGTTCTTCCGGTATCGCAGTAGGTATGGCGACGAATATCCCGCCGC
ACAACCTGACGGAAGTGATTAACGGCTGCCTGGCGTATATCGACAACGAAGACATCAGCATTGAAGGGCTGATGGAACA
TATTCCGGGGCCGGACTTCCCGACCGCCGCGATCATCAACGGTCGTCGTGGTATCGAAGAAGCCTACCGCACCGGTCGT
GGCAAAGTGTACATTCGCGCCCGCGCGGAAGTTGAAGCTGACGCCAAAACGGGCCGTGAAACCATCATCGTCCATGAAA
TTCCCTATCAGGTGAACAAAGCGCGCCTGATCGAGAAAATCGCCGAGCTGGTGAAAGATAAACGCGTGGAAGGCATCAG
CGCGCTGCGTGACGAATCCGACAAAGACGGGATGCGCATCGTGATTGAAGTGAAACGCGATGCGGTGGGCGAGGTGGTG
CTTAATAATCTCTACTCCCAGACCCAGCTACAGGTTTCCTTCGGTATTAACATGGTGGCGCTGCATCACGGCCAGCCGA
AGATCATGAACCTGAAAGATATCATTTCAGCGTTCGTGCGCCACCGCCGTGAAGTGGTGACGCGTCGGACTATTTTTGA
ACTGCGTAAAGCCCGTGACCGTGCGCATATCCTTGAAGCTCTGGCGATTGCGCTGGCCAACATCGACCCGATTATCGAA
CTGATTCGCCGCGCGCCAACGCCGGCGGAAGCAAAAGCGGCGCTGATTTCGCGTCCGTGGGATCTGGGCAACGTTGCTG
CGATGCTGGAGCGCGCTGGTGATGACGCCGCGCGTCCGGAATGGCTGGAGCCAGAATTTGGCGTGCGTGACGGTCAGTA
CTACCTGACTGAACAGCAGGCGCAGGCGATTCTGGATCTGCGTTTGCAGAAACTGACCGGCCTGGAGCATGAAAAACTG
CTCGACGAATACAAAGAGCTGCTGGAGCAGATTGCTGAATTGCTGCACATTCTGGGCAGCGCCGATCGCCTGATGGAAG
TGATCCGCGAAGAGATGGAGTTAATTCGCGATCAGTTCGGCGATGAGCGTCGTACCGAAATCACCGCCAACAGCGCCGA
TATTAATATCGAAGATCTGATTAGCCAGGAAGATGTTGTCGTGACGCTGTCTCACCAGGGTTACGTCAAATATCAACCG
CTGACAGATTACGAAGCGCAACGTCGTGGTGGGAAAGGTAAATCTGCCGCGCGTATTAAAGAAGAAGACTTTATCGACC
GCCTGCTGGTGGCTAACACCCATGACACCATCCTCTGCTTCTCCAGCCGGGGCCGTCTGTACTGGATGAAGGTCTATCA
GCTGCCGGAAGCCAGCCGCGGCGCGCGCGGTCGTCCGATCGTCAACCTGCTGCCGCTGGAAGCCAACGAACGTATCACC
GCGATTCTGCCGGTTCGTGAGTATGAAGAAGGCGTCAACGTCTTTATGGCGACCGCCAGCGGTACCGTGAAGAAAACGG
CGCTGACCGAATTCAGCCGTCCGCGTTCCGCCGGTATTATCGCGGTGAACCTCAACGACGGCGACGAGCTGATTGGCGT
TGACCTGACTTCTGGTTCTGACGAAGTCATGCTGTTCTCGGCCGCGGGTAAAGTGGTGCGCTTCAAAGAAGACGCCGTC
CGTGCGATGGGGCGTACCGCGACCGGTGTGCGCGGTATTAAGCTGGCGGGAGACGATAAAGTCGTCTCTCTGATCATCC
CACGCGGCGAAGGCGCTATTCTGACCGTAACGCAAAACGGCTACGGGAAGCGTACCGCAGCGGACGAGTACCCGACCAA
GTCTCGTGCGACGCAGGGCGTTATCTCTATCAAAGTGACCGAGCGCAACGGTTCCGTTGTCGGTGCGGTACAGGTAGAC
GATTGCGACCAGATCATGATGATCACGGATGCCGGTACTCTGGTGCGTACCCGTGTGTCCGAGATCAGCGTAGTGGGAC
GTAATACCCAGGGCGTTATCCTTATCCGCACGGCGGAAGATGAAAACGTGGTGGGTCTGCAACGCGTTGCTGAACCGGT
AGATGACGAAGAACTCGACGCTATCGACGGCAGCGTGGCGGAAGGGGATGAGGATATCGCCCCGGAAGCGGAAAGCGAT
GACGACGTTGCGGATGACGCTGACGAGTAA
>gyrA_Porcine_37
ATGAGCGACCTTGCGAGAGAAATTACACCGGTCAACATTGAGGAGGAGCTGAAGAGCTCCTATCTGGATTATGCGATGT
CGGTCATTGTTGGCCGTGCGCTGCCGGATGTCCGAGATGGCCTGAAGCCGGTACACCGTCGCGTACTTTACGCCATGAA
CGTATTGGGCAATGACTGGAACAAAGCCTATAAAAAATCTGCCCGTGTCGTTGGTGACGTAATCGGTAAATACCATCCC
CACGGCGATTCCGCAGTGTATGACACCATCGTTCGTATGGCGCAGCCATTCTCGCTGCGTTACATGCTGGTGGATGGTC
AGGGTAACTTCGGTTCTATTGACGGCGACTCCGCGGCGGCAATGCGTTATACGGAGATCCGTCTGGCGAAAATCGCCCA
CGAACTGATGGCCGATCTCGAAAAAGAGACGGTGGATTTCGTGGATAACTATGACGGTACGGAAAAAATTCCGGACGTC
ATGCCGACCAAAATTCCGAATCTGCTGGTGAACGGTTCTTCCGGTATCGCAGTAGGTATGGCGACGAATATCCCGCCGC
ACAACCTGACGGAAGTGATTAACGGCTGCCTGGCGTATATCGACAACGAAGACATCAGCATTGAAGGGCTGATGGAACA
TATTCCGGGGCCGGACTTCCCGACCGCCGCGATCATCAACGGTCGTCGTGGTATCGAAGAAGCCTACCGCACCGGTCGT
GGCAAAGTGTACATTCGCGCCCGCGCGGAAGTTGAAGCTGACGCCAAAACGGGCCGTGAAACCATCATCGTCCATGAAA
TTCCCTATCAGGTGAACAAAGCGCGCCTGATCGAGAAAATCGCCGAGCTGGTGAAAGATAAACGCGTGGAAGGCATCAG
CGCGCTGCGTGACGAATCCGACAAAGACGGGATGCGCATCGTGATTGAAGTGAAACGCGATGCGGTGGGCGAGGTGGTG
CTTAATAATCTCTACTCCCAGACCCAGCTACAGGTTTCCTTCGGTATTAACATGGTGGCGCTGCATCACGGCCAGCCGA
AGATCATGAACCTGAAAGATATCATTTCAGCGTTCGTGCGCCACCGCCGTGAAGTGGTGACGCGTCGGACTATTTTTGA
ACTGCGTAAAGCCCGTGACCGTGCGCATATCCTTGAAGCTCTGGCGATTGCGCTGGCCAACATCGACCCGATTATCGAA
CTGATTCGCCGCGCGCCAACGCCGGCGGAAGCAAAAGCGGCGCTGATTTCGCGTCCGTGGGATCTGGGCAACGTTGCTG
CGATGCTGGAGCGCGCTGGTGATGACGCCGCGCGTCCGGAATGGCTGGAGCCAGAATTTGGCGTGCGTGACGGTCAGTA
CTACCTGACTGAACAGCAGGCGCAGGCGATTCTGGATCTGCGTTTGCAGAAACTGACCGGCCTGGAGCATGAAAAACTG
CTCGACGAATACAAAGAGCTGCTGGAGCAGATTGCTGAATTGCTGCACATTCTGGGCAGCGCCGATCGCCTGATGGAAG
TGATCCGCGAAGAGATGGAGTTAATTCGCGATCAGTTCGGCGATGAGCGTCGTACCGAAATCACCGCCAACAGCGCCGA
TATTAATATCGAAGATCTGATTAGCCAGGAAGATGTTGTCGTGACGCTGTCTCACCAGGGTTACGTCAAATATCAACCG
CTGACAGATTACGAAGCGCAACGTCGTGGTGGGAAAGGTAAATCTGCCGCGCGTATTAAAGAAGAAGACTTTATCGACC
GCCTGCTGGTGGCTAACACCCATGACACCATCCTCTGCTTCTCCAGCCGGGGCCGTCTGTACTGGATGAAGGTCTATCA
GCTGCCGGAAGCCAGCCGCGGCGCGCGCGGTCGTCCGATCGTCAACCTGCTGCCGCTGGAAGCCAACGAACGTATCACC
GCGATTCTGCCGGTTCGTGAGTATGAAGAAGGCGTCAACGTCTTTATGGCGACCGCCAGCGGTACCGTGAAGAAAACGG
CGCTGACCGAATTCAGCCGTCCGCGTTCCGCCGGTATTATCGCGGTGAACCTCAACGACGGCGACGAGCTGATTGGCGT
TGACCTGACTTCTGGTTCTGACGAAGTCATGCTGTTCTCGGCCGCGGGTAAAGTGGTGCGCTTCAAAGAAGACGCCGTC
CGTGCGATGGGGCGTACCGCGACCGGTGTGCGCGGTATTAAGCTGGCGGGAGACGATAAAGTCGTCTCTCTGATCATCC
CACGCGGCGAAGGCGCTATTCTGACCGTAACGCAAAACGGCTACGGGAAGCGTACCGCAGCGGACGAGTACCCGACCAA
GTCTCGTGCGACGCAGGGCGTTATCTCTATCAAAGTGACCGAGCGCAACGGTTCCGTTGTCGGTGCGGTACAGGTAGAC
GATTGCGACCAGATCATGATGATCACGGATGCCGGTACTCTGGTGCGTACCCGTGTGTCCGAGATCAGCGTAGTGGGAC
GTAATACCCAGGGCGTTATCCTTATCCGCACGGCGGAAGATGAAAACGTGGTGGGTCTGCAACGCGTTGCTGAACCGGT
AGATGACGAAGAACTCGACGCTATCGACGGCAGCGTGGCGGAAGGGGATGAGGATATCGCCCCGGAAGCGGAAAGCGAT
GACGACGTTGCGGATGACGCTGACGAGTAA
>gyrA_Porcine_38
ATGAGCGACCTTGCGAGAGAAATTACACCGGTCAACATTGAGGAGGAGCTGAAGAGCTCCTATCTGGATTATGCGATGT
CGGTCATTGTTGGCCGTGCGCTGCCGGATGTCCGAGATGGCCTGAAGCCGGTACACCGTCGCGTACTTTACGCCATGAA
CGTATTGGGCAATGACTGGAACAAAGCCTATAAAAAATCTGCCCGTGTCGTTGGTGACGTAATCGGTAAATACCATCCC
CACGGCGATTCCGCAGTGTATGACACCATCGTTCGTATGGCGCAGCCATTCTCGCTGCGTTACATGCTGGTGGATGGTC
AGGGTAACTTCGGTTCTATTGACGGCGACTCCGCGGCGGCAATGCGTTATACGGAGATCCGTCTGGCGAAAATCGCCCA
CGAACTGATGGCCGATCTCGAAAAAGAGACGGTGGATTTCGTGGATAACTATGACGGTACGGAAAAAATTCCGGACGTC
ATGCCGACCAAAATTCCGAATCTGCTGGTGAACGGTTCTTCCGGTATCGCAGTAGGTATGGCGACGAATATCCCGCCGC
ACAACCTGACGGAAGTGATTAACGGCTGCCTGGCGTATATCGACAACGAAGACATCAGCATTGAAGGGCTGATGGAACA
TATTCCGGGGCCGGACTTCCCGACCGCCGCGATCATCAACGGTCGTCGTGGTATCGAAGAAGCCTACCGCACCGGTCGT
GGCAAAGTGTACATTCGCGCCCGCGCGGAAGTTGAAGCTGACGCCAAAACGGGCCGTGAAACCATCATCGTCCATGAAA
TTCCCTATCAGGTGAACAAAGCGCGCCTGATCGAGAAAATCGCCGAGCTGGTGAAAGATAAACGCGTGGAAGGCATCAG
CGCGCTGCGTGACGAATCCGACAAAGACGGGATGCGCATCGTGATTGAAGTGAAACGCGATGCGGTGGGCGAGGTGGTG
CTTAATAATCTCTACTCCCAGACCCAGCTACAGGTTTCCTTCGGTATTAACATGGTGGCGCTGCATCACGGCCAGCCGA
AGATCATGAACCTGAAAGATATCATTTCAGCGTTCGTGCGCCACCGCCGTGAAGTGGTGACGCGTCGGACTATTTTTGA
ACTGCGTAAAGCCCGTGACCGTGCGCATATCCTTGAAGCTCTGGCGATTGCGCTGGCCAACATCGACCCGATTATCGAA
CTGATTCGCCGCGCGCCAACGCCGGCGGAAGCAAAAGCGGCGCTGATTTCGCGTCCGTGGGATCTGGGCAACGTTGCTG
CGATGCTGGAGCGCGCTGGTGATGACGCCGCGCGTCCGGAATGGCTGGAGCCAGAATTTGGCGTGCGTGACGGTCAGTA
CTACCTGACTGAACAGCAGGCGCAGGCGATTCTGGATCTGCGTTTGCAGAAACTGACCGGCCTGGAGCATGAAAAACTG
CTCGACGAATACAAAGAGCTGCTGGAGCAGATTGCTGAATTGCTGCACATTCTGGGCAGCGCCGATCGCCTGATGGAAG
TGATCCGCGAAGAGATGGAGTTAATTCGCGATCAGTTCGGCGATGAGCGTCGTACCGAAATCACCGCCAACAGCGCCGA
TATTAATATCGAAGATCTGATTAGCCAGGAAGATGTTGTCGTGACGCTGTCTCACCAGGGTTACGTCAAATATCAACCG
CTGACAGATTACGAAGCGCAACGTCGTGGTGGGAAAGGTAAATCTGCCGCGCGTATTAAAGAAGAAGACTTTATCGACC
GCCTGCTGGTGGCTAACACCCATGACACCATCCTCTGCTTCTCCAGCCGGGGCCGTCTGTACTGGATGAAGGTCTATCA
GCTGCCGGAAGCCAGCCGCGGCGCGCGCGGTCGTCCGATCGTCAACCTGCTGCCGCTGGAAGCCAACGAACGTATCACC
GCGATTCTGCCGGTTCGTGAGTATGAAGAAGGCGTCAACGTCTTTATGGCGACCGCCAGCGGTACCGTGAAGAAAACGG
CGCTGACCGAATTCAGCCGTCCGCGTTCCGCCGGTATTATCGCGGTGAACCTCAACGACGGCGACGAGCTGATTGGCGT
TGACCTGACTTCTGGTTCTGACGAAGTCATGCTGTTCTCGGCCGCGGGTAAAGTGGTGCGCTTCAAAGAAGACGCCGTC
CGTGCGATGGGGCGTACCGCGACCGGTGTGCGCGGTATTAAGCTGGCGGGAGACGATAAAGTCGTCTCTCTGATCATCC
CACGCGGCGAAGGCGCTATTCTGACCGTAACGCAAAACGGCTACGGGAAGCGTACCGCAGCGGACGAGTACCCGACCAA
GTCTCGTGCGACGCAGGGCGTTATCTCTATCAAAGTGACCGAGCGCAACGGTTCCGTTGTCGGTGCGGTACAGGTAGAC
GATTGCGACCAGATCATGATGATCACGGATGCCGGTACTCTGGTGCGTACCCGTGTGTCCGAGATCAGCGTAGTGGGAC
GTAATACCCAGGGCGTTATCCTTATCCGCACGGCGGAAGATGAAAACGTGGTGGGTCTGCAACGCGTTGCTGAACCGGT
AGATGACGAAGAACTCGACGCTATCGACGGCAGCGTGGCGGAAGGGGATGAGGATATCGCCCCGGAAGCGGAAAGCGAT
GACGACGTTGCGGATGACGCTGACGAGTAA
>gyrA_Porcine_39
ATGAGCGACCTTGCGAGAGAAATTACACCGGTCAACATTGAGGAGGAGCTGAAGAGCTCCTATCTGGATTATGCGATGT
CGGTCATTGTTGGCCGTGCGCTGCCGGATGTCCGAGATGGCCTGAAGCCGGTACACCGTCGCGTACTTTACGCCATGAA
CGTATTGGGCAATGACTGGAACAAAGCCTATAAAAAATCTGCCCGTGTCGTTGGTGACGTAATCGGTAAATACCATCCC
CACGGCGATTCCGCAGTGTATGACACCATCGTTCGTATGGCGCAGCCATTCTCGCTGCGTTACATGCTGGTGGATGGTC
AGGGTAACTTCGGTTCTATTGACGGCGACTCCGCGGCGGCAATGCGTTATACGGAGATCCGTCTGGCGAAAATCGCCCA
CGAACTGATGGCCGATCTCGAAAAAGAGACGGTGGATTTCGTGGATAACTATGACGGTACGGAAAAAATTCCGGACGTC
ATGCCGACCAAAATTCCGAATCTGCTGGTGAACGGTTCTTCCGGTATCGCAGTAGGTATGGCGACGAATATCCCGCCGC
ACAACCTGACGGAAGTGATTAACGGCTGCCTGGCGTATATCGACAACGAAGACATCAGCATTGAAGGGCTGATGGAACA
TATTCCGGGGCCGGACTTCCCGACCGCCGCGATCATCAACGGTCGTCGTGGTATCGAAGAAGCCTACCGCACCGGTCGT
GGCAAAGTGTACATTCGCGCCCGCGCGGAAGTTGAAGCTGACGCCAAAACGGGCCGTGAAACCATCATCGTCCATGAAA
TTCCCTATCAGGTGAACAAAGCGCGCCTGATCGAGAAAATCGCCGAGCTGGTGAAAGATAAACGCGTGGAAGGCATCAG
CGCGCTGCGTGACGAATCCGACAAAGACGGGATGCGCATCGTGATTGAAGTGAAACGCGATGCGGTGGGCGAGGTGGTG
CTTAATAATCTCTACTCCCAGACCCAGCTACAGGTTTCCTTCGGTATTAACATGGTGGCGCTGCATCACGGCCAGCCGA
AGATCATGAACCTGAAAGATATCATTTCAGCGTTCGTGCGCCACCGCCGTGAAGTGGTGACGCGTCGGACTATTTTTGA
ACTGCGTAAAGCCCGTGACCGTGCGCATATCCTTGAAGCTCTGGCGATTGCGCTGGCCAACATCGACCCGATTATCGAA
CTGATTCGCCGCGCGCCAACGCCGGCGGAAGCAAAAGCGGCGCTGATTTCGCGTCCGTGGGATCTGGGCAACGTTGCTG
CGATGCTGGAGCGCGCTGGTGATGACGCCGCGCGTCCGGAATGGCTGGAGCCAGAATTTGGCGTGCGTGACGGTCAGTA
CTACCTGACTGAACAGCAGGCGCAGGCGATTCTGGATCTGCGTTTGCAGAAACTGACCGGCCTGGAGCATGAAAAACTG
CTCGACGAATACAAAGAGCTGCTGGAGCAGATTGCTGAATTGCTGCACATTCTGGGCAGCGCCGATCGCCTGATGGAAG
TGATCCGCGAAGAGATGGAGTTAATTCGCGATCAGTTCGGCGATGAGCGTCGTACCGAAATCACCGCCAACAGCGCCGA
TATTAATATCGAAGATCTGATTAGCCAGGAAGATGTTGTCGTGACGCTGTCTCACCAGGGTTACGTCAAATATCAACCG
CTGACAGATTACGAAGCGCAACGTCGTGGTGGGAAAGGTAAATCTGCCGCGCGTATTAAAGAAGAAGACTTTATCGACC
GCCTGCTGGTGGCTAACACCCATGACACCATCCTCTGCTTCTCCAGCCGGGGCCGTCTGTACTGGATGAAGGTCTATCA
GCTGCCGGAAGCCAGCCGCGGCGCGCGCGGTCGTCCGATCGTCAACCTGCTGCCGCTGGAAGCCAACGAACGTATCACC
GCGATTCTGCCGGTTCGTGAGTATGAAGAAGGCGTCAACGTCTTTATGGCGACCGCCAGCGGTACCGTGAAGAAAACGG
CGCTGACCGAATTCAGCCGTCCGCGTTCCGCCGGTATTATCGCGGTGAACCTCAACGACGGCGACGAGCTGATTGGCGT
TGACCTGACTTCTGGTTCTGACGAAGTCATGCTGTTCTCGGCCGCGGGTAAAGTGGTGCGCTTCAAAGAAGACGCCGTC
CGTGCGATGGGGCGTACCGCGACCGGTGTGCGCGGTATTAAGCTGGCGGGAGACGATAAAGTCGTCTCTCTGATCATCC
CACGCGGCGAAGGCGCTATTCTGACCGTAACGCAAAACGGCTACGGGAAGCGTACCGCAGCGGACGAGTACCCGACCAA
GTCTCGTGCGACGCAGGGCGTTATCTCTATCAAAGTGACCGAGCGCAACGGTTCCGTTGTCGGTGCGGTACAGGTAGAC
GATTGCGACCAGATCATGATGATCACGGATGCCGGTACTCTGGTGCGTACCCGTGTGTCCGAGATCAGCGTAGTGGGAC
GTAATACCCAGGGCGTTATCCTTATCCGCACGGCGGAAGATGAAAACGTGGTGGGTCTGCAACGCGTTGCTGAACCGGT
AGATGACGAAGAACTCGACGCTATCGACGGCAGCGTGGCGGAAGGGGATGAGGATATCGCCCCGGAAGCGGAAAGCGAT
GACGACGTTGCGGATGACGCTGACGAGTAA
>gyrA_Porcine_40
ATGAGCGACCTTGCGAGAGAAATTACACCGGTCAACATTGAGGAGGAGCTGAAGAGCTCCTATCTGGATTATGCGATGT
CGGTCATTGTTGGCCGTGCGCTGCCGGATGTCCGAGATGGCCTGAAGCCGGTACACCGTCGCGTACTTTACGCCATGAA
CGTATTGGGCAATGACTGGAACAAAGCCTATAAAAAATCTGCCCGTGTCGTTGGTGACGTAATCGGTAAATACCATCCC
CACGGCGATTCCGCAGTGTATGACACCATCGTTCGTATGGCGCAGCCATTCTCGCTGCGTTACATGCTGGTGGATGGTC
AGGGTAACTTCGGTTCTATTGACGGCGACTCCGCGGCGGCAATGCGTTATACGGAGATCCGTCTGGCGAAAATCGCCCA
CGAACTGATGGCCGATCTCGAAAAAGAGACGGTGGATTTCGTGGATAACTATGACGGTACGGAAAAAATTCCGGACGTC
ATGCCGACCAAAATTCCGAATCTGCTGGTGAACGGTTCTTCCGGTATCGCAGTAGGTATGGCGACGAATATCCCGCCGC
ACAACCTGACGGAAGTGATTAACGGCTGCCTGGCGTATATCGACAACGAAGACATCAGCATTGAAGGGCTGATGGAACA
TATTCCGGGGCCGGACTTCCCGACCGCCGCGATCATCAACGGTCGTCGTGGTATCGAAGAAGCCTACCGCACCGGTCGT
GGCAAAGTGTACATTCGCGCCCGCGCGGAAGTTGAAGCTGACGCCAAAACGGGCCGTGAAACCATCATCGTCCATGAAA
TTCCCTATCAGGTGAACAAAGCGCGCCTGATCGAGAAAATCGCCGAGCTGGTGAAAGATAAACGCGTGGAAGGCATCAG
CGCGCTGCGTGACGAATCCGACAAAGACGGGATGCGCATCGTGATTGAAGTGAAACGCGATGCGGTGGGCGAGGTGGTG
CTTAATAATCTCTACTCCCAGACCCAGCTACAGGTTTCCTTCGGTATTAACATGGTGGCGCTGCATCACGGCCAGCCGA
AGATCATGAACCTGAAAGATATCATTTCAGCGTTCGTGCGCCACCGCCGTGAAGTGGTGACGCGTCGGACTATTTTTGA
ACTGCGTAAAGCCCGTGACCGTGCGCATATCCTTGAAGCTCTGGCGATTGCGCTGGCCAACATCGACCCGATTATCGAA
CTGATTCGCCGCGCGCCAACGCCGGCGGAAGCAAAAGCGGCGCTGATTTCGCGTCCGTGGGATCTGGGCAACGTTGCTG
CGATGCTGGAGCGCGCTGGTGATGACGCCGCGCGTCCGGAATGGCTGGAGCCAGAATTTGGCGTGCGTGACGGTCAGTA
CTACCTGACTGAACAGCAGGCGCAGGCGATTCTGGATCTGCGTTTGCAGAAACTGACCGGCCTGGAGCATGAAAAACTG
CTCGACGAATACAAAGAGCTGCTGGAGCAGATTGCTGAATTGCTGCACATTCTGGGCAGCGCCGATCGCCTGATGGAAG
TGATCCGCGAAGAGATGGAGTTAATTCGCGATCAGTTCGGCGATGAGCGTCGTACCGAAATCACCGCCAACAGCGCCGA
TATTAATATCGAAGATCTGATTAGCCAGGAAGATGTTGTCGTGACGCTGTCTCACCAGGGTTACGTCAAATATCAACCG
CTGACAGATTACGAAGCGCAACGTCGTGGTGGGAAAGGTAAATCTGCCGCGCGTATTAAAGAAGAAGACTTTATCGACC
GCCTGCTGGTGGCTAACACCCATGACACCATCCTCTGCTTCTCCAGCCGGGGCCGTCTGTACTGGATGAAGGTCTATCA
GCTGCCGGAAGCCAGCCGCGGCGCGCGCGGTCGTCCGATCGTCAACCTGCTGCCGCTGGAAGCCAACGAACGTATCACC
GCGATTCTGCCGGTTCGTGAGTATGAAGAAGGCGTCAACGTCTTTATGGCGACCGCCAGCGGTACCGTGAAGAAAACGG
CGCTGACCGAATTCAGCCGTCCGCGTTCCGCCGGTATTATCGCGGTGAACCTCAACGACGGCGACGAGCTGATTGGCGT
TGACCTGACTTCTGGTTCTGACGAAGTCATGCTGTTCTCGGCCGCGGGTAAAGTGGTGCGCTTCAAAGAAGACGCCGTC
CGTGCGATGGGGCGTACCGCGACCGGTGTGCGCGGTATTAAGCTGGCGGGAGACGATAAAGTCGTCTCTCTGATCATCC
CACGCGGCGAAGGCGCTATTCTGACCGTAACGCAAAACGGCTACGGGAAGCGTACCGCAGCGGACGAGTACCCGACCAA
GTCTCGTGCGACGCAGGGCGTTATCTCTATCAAAGTGACCGAGCGCAACGGTTCCGTTGTCGGTGCGGTACAGGTAGAC
GATTGCGACCAGATCATGATGATCACGGATGCCGGTACTCTGGTGCGTACCCGTGTGTCCGAGATCAGCGTAGTGGGAC
GTAATACCCAGGGCGTTATCCTTATCCGCACGGCGGAAGATGAAAACGTGGTGGGTCTGCAACGCGTTGCTGAACCGGT
AGATGACGAAGAACTCGACGCTATCGACGGCAGCGTGGCGGAAGGGGATGAGGATATCGCCCCGGAAGCGGAAAGCGAT
GACGACGTTGCGGATGACGCTGACGAGTAA
>gyrA_Porcine_41
ATGAGCGACCTTGCGAGAGAAATTACACCGGTCAACATTGAGGAGGAGCTGAAGAGCTCCTATCTGGATTATGCGATGT
CGGTCATTGTTGGCCGTGCGCTGCCGGATGTCCGAGATGGCCTGAAGCCGGTACACCGTCGCGTACTTTACGCCATGAA
CGTATTGGGCAATGACTGGAACAAAGCCTATAAAAAATCTGCCCGTGTCGTTGGTGACGTAATCGGTAAATACCATCCC
CACGGCGATTCCGCAGTGTATAACACCATCGTTCGTATGGCGCAGCCATTCTCGCTGCGTTACATGCTGGTGGATGGTC
AGGGTAACTTCGGTTCTATTGACGGCGACTCCGCGGCGGCAATGCGTTATACGGAGATCCGTCTGGCGAAAATCGCCCA
CGAACTGATGGCCGATCTCGAAAAAGAGACGGTGGATTTCGTGGATAACTATGACGGTACGGAAAAAATTCCGGACGTC
ATGCCGACCAAAATTCCGAATCTGCTGGTGAACGGTTCTTCCGGTATCGCAGTAGGTATGGCGACGAATATCCCGCCGC
ACAACCTGACGGAAGTGATTAACGGCTGCCTGGCGTATATCGACAACGAAGACATCAGCATTGAAGGGCTGATGGAACA
TATTCCGGGGCCGGACTTCCCGACCGCCGCGATCATCAACGGTCGTCGTGGTATCGAAGAAGCCTACCGCACCGGTCGT
GGCAAAGTGTACATTCGCGCCCGCGCGGAAGTTGAAGCTGACGCCAAAACGGGCCGTGAAACCATCATCGTCCATGAAA
TTCCCTATCAGGTGAACAAAGCGCGCCTGATCGAGAAAATCGCCGAGCTGGTGAAAGATAAACGCGTGGAAGGCATCAG
CGCGCTGCGTGACGAATCCGACAAAGACGGGATGCGCATCGTGATTGAAGTGAAACGCGATGCGGTGGGCGAGGTGGTG
CTTAATAATCTCTACTCCCAGACCCAGCTACAGGTTTCCTTCGGTATTAACATGGTGGCGCTGCATCACGGCCAGCCGA
AGATCATGAACCTGAAAGATATCATTTCAGCGTTCGTGCGCCACCGCCGTGAAGTGGTGACGCGTCGGACTATTTTTGA
ACTGCGTAAAGCCCGTGACCGTGCGCATATCCTTGAAGCTCTGGCGATTGCGCTGGCCAACATCGACCCGATTATCGAA
CTGATTCGCCGCGCGCCAACGCCGGCGGAAGCAAAAGCGGCGCTGATTTCGCGTCCGTGGGATCTGGGCAACGTTGCTG
CGATGCTGGAGCGCGCTGGTGATGACGCCGCGCGTCCGGAATGGCTGGAGCCAGAATTTGGCGTGCGTGACGGTCAGTA
CTACCTGACTGAACAGCAGGCGCAGGCGATTCTGGATCTGCGTTTGCAGAAACTGACCGGCCTGGAGCATGAAAAACTG
CTCGACGAATACAAAGAGCTGCTGGAGCAGATTGCTGAATTGCTGCACATTCTGGGCAGCGCCGATCGCCTGATGGAAG
TGATCCGCGAAGAGATGGAGTTAATTCGCGATCAGTTCGGCGATGAGCGTCGTACCGAAATCACCGCCAACAGCGCCGA
TATTAATATCGAAGATCTGATTAGCCAGGAAGATGTTGTCGTGACGCTGTCTCACCAGGGTTACGTCAAATATCAACCG
CTGACAGATTACGAAGCGCAACGTCGTGGTGGGAAAGGTAAATCTGCCGCGCGTATTAAAGAAGAAGACTTTATCGACC
GCCTGCTGGTGGCTAACACCCATGACACCATCCTCTGCTTCTCCAGCCGGGGCCGTCTGTACTGGATGAAGGTCTATCA
GCTGCCGGAAGCCAGCCGCGGCGCGCGCGGTCGTCCGATCGTCAACCTGCTGCCGCTGGAAGCCAACGAACGTATCACC
GCGATTCTGCCGGTTCGTGAGTATGAAGAAGGCGTCAACGTCTTTATGGCGACCGCCAGCGGTACCGTGAAGAAAACGG
CGCTGACCGAATTCAGCCGTCCGCGTTCCGCCGGTATTATCGCGGTGAACCTCAACGACGGCGACGAGCTGATTGGCGT
TGACCTGACTTCTGGTTCTGACGAAGTCATGCTGTTCTCGGCCGCGGGTAAAGTGGTGCGCTTCAAAGAAGACGCCGTC
CGTGCGATGGGGCGTACCGCGACCGGTGTGCGCGGTATTAAGCTGGCGGGAGACGATAAAGTCGTCTCTCTGATCATCC
CACGCGGCGAAGGCGCTATTCTGACCGTAACGCAAAACGGCTACGGGAAGCGTACCGCAGCGGACGAGTACCCGACCAA
GTCTCGTGCGACGCAGGGCGTTATCTCTATCAAAGTGACCGAGCGCAACGGTTCCGTTGTCGGTGCGGTACAGGTAGAC
GATTGCGACCAGATCATGATGATCACGGATGCCGGTACTCTGGTGCGTACCCGTGTGTCCGAGATCAGCGTAGTGGGAC
GTAATACCCAGGGCGTTATCCTTATCCGCACGGCGGAAGATGAAAACGTGGTGGGTCTGCAACGCGTTGCTGAACCGGT
AGATGACGAAGAACTCGACGCTATCGACGGCAGCGTGGCGGAAGGGGATGAGGATATCGCCCCGGAAGCGGAAAGCGAT
GACGACGTTGCGGATGACGCTGACGAGTAA
>gyrA_Porcine_42
ATGAGCGACCTTGCGAGAGAAATTACACCGGTCAACATTGAGGAGGAGCTGAAGAGCTCCTATCTGGATTATGCGATGT
CGGTCATTGTTGGCCGTGCGCTGCCGGATGTCCGAGATGGCCTGAAGCCGGTACACCGTCGCGTACTTTACGCCATGAA
CGTATTGGGCAATGACTGGAACAAAGCCTATAAAAAATCTGCCCGTGTCGTTGGTGACGTAATCGGTAAATACCATCCC
CACGGCGATTCCGCAGTGTATGACACCATCGTTCGTATGGCGCAGCCATTCTCGCTGCGTTACATGCTGGTGGATGGTC
AGGGTAACTTCGGTTCTATTGACGGCGACTCCGCGGCGGCAATGCGTTATACGGAGATCCGTCTGGCGAAAATCGCCCA
CGAACTGATGGCCGATCTCGAAAAAGAGACGGTGGATTTCGTGGATAACTATGACGGTACGGAAAAAATTCCGGACGTC
ATGCCGACCAAAATTCCGAATCTGCTGGTGAACGGTTCTTCCGGTATCGCAGTAGGTATGGCGACGAATATCCCGCCGC
ACAACCTGACGGAAGTGATTAACGGCTGCCTGGCGTATATCGACAACGAAGACATCAGCATTGAAGGGCTGATGGAACA
TATTCCGGGGCCGGACTTCCCGACCGCCGCGATCATCAACGGTCGTCGTGGTATCGAAGAAGCCTACCGCACCGGTCGT
GGCAAAGTGTACATTCGCGCCCGCGCGGAAGTTGAAGCTGACGCCAAAACGGGCCGTGAAACCATCATCGTCCATGAAA
TTCCCTATCAGGTGAACAAAGCGCGCCTGATCGAGAAAATCGCCGAGCTGGTGAAAGATAAACGCGTGGAAGGCATCAG
CGCGCTGCGTGACGAATCCGACAAAGACGGGATGCGCATCGTGATTGAAGTGAAACGCGATGCGGTGGGCGAGGTGGTG
CTTAATAATCTCTACTCCCAGACCCAGCTACAGGTTTCCTTCGGTATTAACATGGTGGCGCTGCATCACGGCCAGCCGA
AGATCATGAACCTGAAAGATATCATTTCAGCGTTCGTGCGCCACCGCCGTGAAGTGGTGACGCGTCGGACTATTTTTGA
ACTGCGTAAAGCCCGTGACCGTGCGCATATCCTTGAAGCTCTGGCGATTGCGCTGGCCAACATCGACCCGATTATCGAA
CTGATTCGCCGCGCGCCAACGCCGGCGGAAGCAAAAGCGGCGCTGATTTCGCGTCCGTGGGATCTGGGCAACGTTGCTG
CGATGCTGGAGCGCGCTGGTGATGACGCCGCGCGTCCGGAATGGCTGGAGCCAGAATTTGGCGTGCGTGACGGTCAGTA
CTACCTGACTGAACAGCAGGCGCAGGCGATTCTGGATCTGCGTTTGCAGAAACTGACCGGCCTGGAGCATGAAAAACTG
CTCGACGAATACAAAGAGCTGCTGGAGCAGATTGCTGAATTGCTGCACATTCTGGGCAGCGCCGATCGCCTGATGGAAG
TGATCCGCGAAGAGATGGAGTTAATTCGCGATCAGTTCGGCGATGAGCGTCGTACCGAAATCACCGCCAACAGCGCCGA
TATTAATATCGAAGATCTGATTAGCCAGGAAGATGTTGTCGTGACGCTGTCTCACCAGGGTTACGTCAAATATCAACCG
CTGACAGATTACGAAGCGCAACGTCGTGGTGGGAAAGGTAAATCTGCCGCGCGTATTAAAGAAGAAGACTTTATCGACC
GCCTGCTGGTGGCTAACACCCATGACACCATCCTCTGCTTCTCCAGCCGGGGCCGTCTGTACTGGATGAAGGTCTATCA
GCTGCCGGAAGCCAGCCGCGGCGCGCGCGGTCGTCCGATCGTCAACCTGCTGCCGCTGGAAGCCAACGAACGTATCACC
GCGATTCTGCCGGTTCGTGAGTATGAAGAAGGCGTCAACGTCTTTATGGCGACCGCCAGCGGTACCGTGAAGAAAACGG
CGCTGACCGAATTCAGCCGTCCGCGTTCCGCCGGTATTATCGCGGTGAACCTCAACGACGGCGACGAGCTGATTGGCGT
TGACCTGACTTCTGGTTCTGACGAAGTCATGCTGTTCTCGGCCGCGGGTAAAGTGGTGCGCTTCAAAGAAGACGCCGTC
CGTGCGATGGGGCGTACCGCGACCGGTGTGCGCGGTATTAAGCTGGCGGGAGACGATAAAGTCGTCTCTCTGATCATCC
CACGCGGCGAAGGCGCTATTCTGACCGTAACGCAAAACGGCTACGGGAAGCGTACCGCAGCGGACGAGTACCCGACCAA
GTCTCGTGCGACGCAGGGCGTTATCTCTATCAAAGTGACCGAGCGCAACGGTTCCGTTGTCGGTGCGGTACAGGTAGAC
GATTGCGACCAGATCATGATGATCACGGATGCCGGTACTCTGGTGCGTACCCGTGTGTCCGAGATCAGCGTAGTGGGAC
GTAATACCCAGGGCGTTATCCTTATCCGCACGGCGGAAGATGAAAACGTGGTGGGTCTGCAACGCGTTGCTGAACCGGT
AGATGACGAAGAACTCGACGCTATCGACGGCAGCGTGGCGGAAGGGGATGAGGATATCGCCCCGGAAGCGGAAAGCGAT
GACGACGTTGCGGATGACGCTGACGAGTAA
>gyrA_Porcine_43
ATGAGCGACCTTGCGAGAGAAATTACACCGGTCAACATTGAGGAGGAGCTGAAGAGCTCCTATCTGGATTATGCGATGT
CGGTCATTGTTGGCCGTGCGCTGCCGGATGTCCGAGATGGCCTGAAGCCGGTACACCGTCGCGTACTTTACGCCATGAA
CGTATTGGGCAATGACTGGAACAAAGCCTATAAAAAATCTGCCCGTGTCGTTGGTGACGTAATCGGTAAATACCATCCC
CACGGCGATTCCGCAGTGTATGACACCATCGTTCGTATGGCGCAGCCATTCTCGCTGCGTTACATGCTGGTGGATGGTC
AGGGTAACTTCGGTTCTATTGACGGCGACTCCGCGGCGGCAATGCGTTATACGGAGATCCGTCTGGCGAAAATCGCCCA
CGAACTGATGGCCGATCTCGAAAAAGAGACGGTGGATTTCGTGGATAACTATGACGGTACGGAAAAAATTCCGGACGTC
ATGCCGACCAAAATTCCGAATCTGCTGGTGAACGGTTCTTCCGGTATCGCAGTAGGTATGGCGACGAATATCCCGCCGC
ACAACCTGACGGAAGTGATTAACGGCTGCCTGGCGTATATCGACAACGAAGACATCAGCATTGAAGGGCTGATGGAACA
TATTCCGGGGCCGGACTTCCCGACCGCCGCGATCATCAACGGTCGTCGTGGTATCGAAGAAGCCTACCGCACCGGTCGT
GGCAAAGTGTACATTCGCGCCCGCGCGGAAGTTGAAGCTGACGCCAAAACGGGCCGTGAAACCATCATCGTCCATGAAA
TTCCCTATCAGGTGAACAAAGCGCGCCTGATCGAGAAAATCGCCGAGCTGGTGAAAGATAAACGCGTGGAAGGCATCAG
CGCGCTGCGTGACGAATCCGACAAAGACGGGATGCGCATCGTGATTGAAGTGAAACGCGATGCGGTGGGCGAGGTGGTG
CTTAATAATCTCTACTCCCAGACCCAGCTACAGGTTTCCTTCGGTATTAACATGGTGGCGCTGCATCACGGCCAGCCGA
AGATCATGAACCTGAAAGATATCATTTCAGCGTTCGTGCGCCACCGCCGTGAAGTGGTGACGCGTCGGACTATTTTTGA
ACTGCGTAAAGCCCGTGACCGTGCGCATATCCTTGAAGCTCTGGCGATTGCGCTGGCCAACATCGACCCGATTATCGAA
CTGATTCGCCGCGCGCCAACGCCGGCGGAAGCAAAAGCGGCGCTGATTTCGCGTCCGTGGGATCTGGGCAACGTTGCTG
CGATGCTGGAGCGCGCTGGTGATGACGCCGCGCGTCCGGAATGGCTGGAGCCAGAATTTGGCGTGCGTGACGGTCAGTA
CTACCTGACTGAACAGCAGGCGCAGGCGATTCTGGATCTGCGTTTGCAGAAACTGACCGGCCTGGAGCATGAAAAACTG
CTCGACGAATACAAAGAGCTGCTGGAGCAGATTGCTGAATTGCTGCACATTCTGGGCAGCGCCGATCGCCTGATGGAAG
TGATCCGCGAAGAGATGGAGTTAATTCGCGATCAGTTCGGCGATGAGCGTCGTACCGAAATCACCGCCAACAGCGCCGA
TATTAATATCGAAGATCTGATTAGCCAGGAAGATGTTGTCGTGACGCTGTCTCACCAGGGTTACGTCAAATATCAACCG
CTGACAGATTACGAAGCGCAACGTCGTGGTGGGAAAGGTAAATCTGCCGCGCGTATTAAAGAAGAAGACTTTATCGACC
GCCTGCTGGTGGCTAACACCCATGACACCATCCTCTGCTTCTCCAGCCGGGGCCGTCTGTACTGGATGAAGGTCTATCA
GCTGCCGGAAGCCAGCCGCGGCGCGCGCGGTCGTCCGATCGTCAACCTGCTGCCGCTGGAAGCCAACGAACGTATCACC
GCGATTCTGCCGGTTCGTGAGTATGAAGAAGGCGTCAACGTCTTTATGGCGACCGCCAGCGGTACCGTGAAGAAAACGG
CGCTGACCGAATTCAGCCGTCCGCGTTCCGCCGGTATTATCGCGGTGAACCTCAACGACGGCGACGAGCTGATTGGCGT
TGACCTGACTTCTGGTTCTGACGAAGTCATGCTGTTCTCGGCCGCGGGTAAAGTGGTGCGCTTCAAAGAAGACGCCGTC
CGTGCGATGGGGCGTACCGCGACCGGTGTGCGCGGTATTAAGCTGGCGGGAGACGATAAAGTCGTCTCTCTGATCATCC
CACGCGGCGAAGGCGCTATTCTGACCGTAACGCAAAACGGCTACGGGAAGCGTACCGCAGCGGACGAGTACCCGACCAA
GTCTCGTGCGACGCAGGGCGTTATCTCTATCAAAGTGACCGAGCGCAACGGTTCCGTTGTCGGTGCGGTACAGGTAGAC
GATTGCGACCAGATCATGATGATCACGGATGCCGGTACTCTGGTGCGTACCCGTGTGTCCGAGATCAGCGTAGTGGGAC
GTAATACCCAGGGCGTTATCCTTATCCGCACGGCGGAAGATGAAAACGTGGTGGGTCTGCAACGCGTTGCTGAACCGGT
AGATGACGAAGAACTCGACGCTATCGACGGCAGCGTGGCGGAAGGGGATGAGGATATCGCCCCGGAAGCGGAAAGCGAT
GACGACGTTGCGGATGACGCTGACGAGTAA
>gyrA_Porcine_44
ATGAGCGACCTTGCGAGAGAAATTACACCGGTCAACATTGAGGAGGAGCTGAAGAGCTCCTATCTGGATTATGCGATGT
CGGTCATTGTTGGCCGTGCGCTGCCGGATGTCCGAGATGGCCTGAAGCCGGTACACCGTCGCGTACTTTACGCCATGAA
CGTATTGGGCAATGACTGGAACAAAGCCTATAAAAAATCTGCCCGTGTCGTTGGTGACGTAATCGGTAAATACCATCCC
CACGGCGATTCCGCAGTGTATGACACCATCGTTCGTATGGCGCAGCCATTCTCGCTGCGTTACATGCTGGTGGATGGTC
AGGGTAACTTCGGTTCTATTGACGGCGACTCCGCGGCGGCAATGCGTTATACGGAGATCCGTCTGGCGAAAATCGCCCA
CGAACTGATGGCCGATCTCGAAAAAGAGACGGTGGATTTCGTGGATAACTATGACGGTACGGAAAAAATTCCGGACGTC
ATGCCGACCAAAATTCCGAATCTGCTGGTGAACGGTTCTTCCGGTATCGCAGTAGGTATGGCGACGAATATCCCGCCGC
ACAACCTGACGGAAGTGATTAACGGCTGCCTGGCGTATATCGACAACGAAGACATCAGCATTGAAGGGCTGATGGAACA
TATTCCGGGGCCGGACTTCCCGACCGCCGCGATCATCAACGGTCGTCGTGGTATCGAAGAAGCCTACCGCACCGGTCGT
GGCAAAGTGTACATTCGCGCCCGCGCGGAAGTTGAAGCTGACGCCAAAACGGGCCGTGAAACCATCATCGTCCATGAAA
TTCCCTATCAGGTGAACAAAGCGCGCCTGATCGAGAAAATCGCCGAGCTGGTGAAAGATAAACGCGTGGAAGGCATCAG
CGCGCTGCGTGACGAATCCGACAAAGACGGGATGCGCATCGTGATTGAAGTGAAACGCGATGCGGTGGGCGAGGTGGTG
CTTAATAATCTCTACTCCCAGACCCAGCTACAGGTTTCCTTCGGTATTAACATGGTGGCGCTGCATCACGGCCAGCCGA
AGATCATGAACCTGAAAGATATCATTTCAGCGTTCGTGCGCCACCGCCGTGAAGTGGTGACGCGTCGGACTATTTTTGA
ACTGCGTAAAGCCCGTGACCGTGCGCATATCCTTGAAGCTCTGGCGATTGCGCTGGCCAACATCGACCCGATTATCGAA
CTGATTCGCCGCGCGCCAACGCCGGCGGAAGCAAAAGCGGCGCTGATTTCGCGTCCGTGGGATCTGGGCAACGTTGCTG
CGATGCTGGAGCGCGCTGGTGATGACGCCGCGCGTCCGGAATGGCTGGAGCCAGAATTTGGCGTGCGTGACGGTCAGTA
CTACCTGACTGAACAGCAGGCGCAGGCGATTCTGGATCTGCGTTTGCAGAAACTGACCGGCCTGGAGCATGAAAAACTG
CTCGACGAATACAAAGAGCTGCTGGAGCAGATTGCTGAATTGCTGCACATTCTGGGCAGCGCCGATCGCCTGATGGAAG
TGATCCGCGAAGAGATGGAGTTAATTCGCGATCAGTTCGGCGATGAGCGTCGTACCGAAATCACCGCCAACAGCGCCGA
TATTAATATCGAAGATCTGATTAGCCAGGAAGATGTTGTCGTGACGCTGTCTCACCAGGGTTACGTCAAATATCAACCG
CTGACAGATTACGAAGCGCAACGTCGTGGTGGGAAAGGTAAATCTGCCGCGCGTATTAAAGAAGAAGACTTTATCGACC
GCCTGCTGGTGGCTAACACCCATGACACCATCCTCTGCTTCTCCAGCCGGGGCCGTCTGTACTGGATGAAGGTCTATCA
GCTGCCGGAAGCCAGCCGCGGCGCGCGCGGTCGTCCGATCGTCAACCTGCTGCCGCTGGAAGCCAACGAACGTATCACC
GCGATTCTGCCGGTTCGTGAGTATGAAGAAGGCGTCAACGTCTTTATGGCGACCGCCAGCGGTACCGTGAAGAAAACGG
CGCTGACCGAATTCAGCCGTCCGCGTTCCGCCGGTATTATCGCGGTGAACCTCAACGACGGCGACGAGCTGATTGGCGT
TGACCTGACTTCTGGTTCTGACGAAGTCATGCTGTTCTCGGCCGCGGGTAAAGTGGTGCGCTTCAAAGAAGACGCCGTC
CGTGCGATGGGGCGTACCGCGACCGGTGTGCGCGGTATTAAGCTGGCGGGAGACGATAAAGTCGTCTCTCTGATCATCC
CACGCGGCGAAGGCGCTATTCTGACCGTAACGCAAAACGGCTACGGGAAGCGTACCGCAGCGGACGAGTACCCGACCAA
GTCTCGTGCGACGCAGGGCGTTATCTCTATCAAAGTGACCGAGCGCAACGGTTCCGTTGTCGGTGCGGTACAGGTAGAC
GATTGCGACCAGATCATGATGATCACGGATGCCGGTACTCTGGTGCGTACCCGTGTGTCCGAGATCAGCGTAGTGGGAC
GTAATACCCAGGGCGTTATCCTTATCCGCACGGCGGAAGATGAAAACGTGGTGGGTCTGCAACGCGTTGCTGAACCGGT
AGATGACGAAGAACTCGACGCTATCGACGGCAGCGTGGCGGAAGGGGATGAGGATATCGCCCCGGAAGCGGAAAGCGAT
GACGACGTTGCGGATGACGCTGACGAGTAA
>gyrA_Porcine_45
ATGAGCGACCTTGCGAGAGAAATTACACCGGTCAACATTGAGGAGGAGCTGAAGAGCTCCTATCTGGATTATGCGATGT
CGGTCATTGTTGGCCGTGCGCTGCCGGATGTCCGAGATGGCCTGAAGCCGGTACACCGTCGCGTACTTTACGCCATGAA
CGTATTGGGCAATGACTGGAACAAAGCCTATAAAAAATCTGCCCGTGTCGTTGGTGACGTAATCGGTAAATACCATCCC
CACGGCGATTCCGCAGTGTATGACACCATCGTTCGTATGGCGCAGCCATTCTCGCTGCGTTACATGCTGGTGGATGGTC
AGGGTAACTTCGGTTCTATTGACGGCGACTCCGCGGCGGCAATGCGTTATACGGAGATCCGTCTGGCGAAAATCGCCCA
CGAACTGATGGCCGATCTCGAAAAAGAGACGGTGGATTTCGTGGATAACTATGACGGTACGGAAAAAATTCCGGACGTC
ATGCCGACCAAAATTCCGAATCTGCTGGTGAACGGTTCTTCCGGTATCGCAGTAGGTATGGCGACGAATATCCCGCCGC
ACAACCTGACGGAAGTGATTAACGGCTGCCTGGCGTATATCGACAACGAAGACATCAGCATTGAAGGGCTGATGGAACA
TATTCCGGGGCCGGACTTCCCGACCGCCGCGATCATCAACGGTCGTCGTGGTATCGAAGAAGCCTACCGCACCGGTCGT
GGCAAAGTGTACATTCGCGCCCGCGCGGAAGTTGAAGCTGACGCCAAAACGGGCCGTGAAACCATCATCGTCCATGAAA
TTCCCTATCAGGTGAACAAAGCGCGCCTGATCGAGAAAATCGCCGAGCTGGTGAAAGATAAACGCGTGGAAGGCATCAG
CGCGCTGCGTGACGAATCCGACAAAGACGGGATGCGCATCGTGATTGAAGTGAAACGCGATGCGGTGGGCGAGGTGGTG
CTTAATAATCTCTACTCCCAGACCCAGCTACAGGTTTCCTTCGGTATTAACATGGTGGCGCTGCATCACGGCCAGCCGA
AGATCATGAACCTGAAAGATATCATTTCAGCGTTCGTGCGCCACCGCCGTGAAGTGGTGACGCGTCGGACTATTTTTGA
ACTGCGTAAAGCCCGTGACCGTGCGCATATCCTTGAAGCTCTGGCGATTGCGCTGGCCAACATCGACCCGATTATCGAA
CTGATTCGCCGCGCGCCAACGCCGGCGGAAGCAAAAGCGGCGCTGATTTCGCGTCCGTGGGATCTGGGCAACGTTGCTG
CGATGCTGGAGCGCGCTGGTGATGACGCCGCGCGTCCGGAATGGCTGGAGCCAGAATTTGGCGTGCGTGACGGTCAGTA
CTACCTGACTGAACAGCAGGCGCAGGCGATTCTGGATCTGCGTTTGCAGAAACTGACCGGCCTGGAGCATGAAAAACTG
CTCGACGAATACAAAGAGCTGCTGGAGCAGATTGCTGAATTGCTGCACATTCTGGGCAGCGCCGATCGCCTGATGGAAG
TGATCCGCGAAGAGATGGAGTTAATTCGCGATCAGTTCGGCGATGAGCGTCGTACCGAAATCACCGCCAACAGCGCCGA
TATTAATATCGAAGATCTGATTAGCCAGGAAGATGTTGTCGTGACGCTGTCTCACCAGGGTTACGTCAAATATCAACCG
CTGACAGATTACGAAGCGCAACGTCGTGGTGGGAAAGGTAAATCTGCCGCGCGTATTAAAGAAGAAGACTTTATCGACC
GCCTGCTGGTGGCTAACACCCATGACACCATCCTCTGCTTCTCCAGCCGGGGCCGTCTGTACTGGATGAAGGTCTATCA
GCTGCCGGAAGCCAGCCGCGGCGCGCGCGGTCGTCCGATCGTCAACCTGCTGCCGCTGGAAGCCAACGAACGTATCACC
GCGATTCTGCCGGTTCGTGAGTATGAAGAAGGCGTCAACGTCTTTATGGCGACCGCCAGCGGTACCGTGAAGAAAACGG
CGCTGACCGAATTCAGCCGTCCGCGTTCCGCCGGTATTATCGCGGTGAACCTCAACGACGGCGACGAGCTGATTGGCGT
TGACCTGACTTCTGGTTCTGACGAAGTCATGCTGTTCTCGGCCGCGGGTAAAGTGGTGCGCTTCAAAGAAGACGCCGTC
CGTGCGATGGGGCGTACCGCGACCGGTGTGCGCGGTATTAAGCTGGCGGGAGACGATAAAGTCGTCTCTCTGATCATCC
CACGCGGCGAAGGCGCTATTCTGACCGTAACGCAAAACGGCTACGGGAAGCGTACCGCAGCGGACGAGTACCCGACCAA
GTCTCGTGCGACGCAGGGCGTTATCTCTATCAAAGTGACCGAGCGCAACGGTTCCGTTGTCGGTGCGGTACAGGTAGAC
GATTGCGACCAGATCATGATGATCACGGATGCCGGTACTCTGGTGCGTACCCGTGTGTCCGAGATCAGCGTAGTGGGAC
GTAATACCCAGGGCGTTATCCTTATCCGCACGGCGGAAGATGAAAACGTGGTGGGTCTGCAACGCGTTGCTGAACCGGT
AGATGACGAAGAACTCGACGCTATCGACGGCAGCGTGGCGGAAGGGGATGAGGATATCGCCCCGGAAGCGGAAAGCGAT
GACGACGTTGCGGATGACGCTGACGAGTAA
>gyrA_Porcine_46
ATGAGCGACCTTGCGAGAGAAATTACACCGGTCAACATTGAGGAGGAGCTGAAGAGCTCCTATCTGGATTATGCGATGT
CGGTCATTGTTGGCCGTGCGCTGCCGGATGTCCGAGATGGCCTGAAGCCGGTACACCGTCGCGTACTTTACGCCATGAA
CGTATTGGGCAATGACTGGAACAAAGCCTATAAAAAATCTGCCCGTGTCGTTGGTGACGTAATCGGTAAATACCATCCC
CACGGCGATTCCGCAGTGTATGACACCATCGTTCGTATGGCGCAGCCATTCTCGCTGCGTTACATGCTGGTGGATGGTC
AGGGTAACTTCGGTTCTATTGACGGCGACTCCGCGGCGGCAATGCGTTATACGGAGATCCGTCTGGCGAAAATCGCCCA
CGAACTGATGGCCGATCTCGAAAAAGAGACGGTGGATTTCGTGGATAACTATGACGGTACGGAAAAAATTCCGGACGTC
ATGCCGACCAAAATTCCGAATCTGCTGGTGAACGGTTCTTCCGGTATCGCAGTAGGTATGGCGACGAATATCCCGCCGC
ACAACCTGACGGAAGTGATTAACGGCTGCCTGGCGTATATCGACAACGAAGACATCAGCATTGAAGGGCTGATGGAACA
TATTCCGGGGCCGGACTTCCCGACCGCCGCGATCATCAACGGTCGTCGTGGTATCGAAGAAGCCTACCGCACCGGTCGT
GGCAAAGTGTACATTCGCGCCCGCGCGGAAGTTGAAGCTGACGCCAAAACGGGCCGTGAAACCATCATCGTCCATGAAA
TTCCCTATCAGGTGAACAAAGCGCGCCTGATCGAGAAAATCGCCGAGCTGGTGAAAGATAAACGCGTGGAAGGCATCAG
CGCGCTGCGTGACGAATCCGACAAAGACGGGATGCGCATCGTGATTGAAGTGAAACGCGATGCGGTGGGCGAGGTGGTG
CTTAATAATCTCTACTCCCAGACCCAGCTACAGGTTTCCTTCGGTATTAACATGGTGGCGCTGCATCACGGCCAGCCGA
AGATCATGAACCTGAAAGATATCATTTCAGCGTTCGTGCGCCACCGCCGTGAAGTGGTGACGCGTCGGACTATTTTTGA
ACTGCGTAAAGCCCGTGACCGTGCGCATATCCTTGAAGCTCTGGCGATTGCGCTGGCCAACATCGACCCGATTATCGAA
CTGATTCGCCGCGCGCCAACGCCGGCGGAAGCAAAAGCGGCGCTGATTTCGCGTCCGTGGGATCTGGGCAACGTTGCTG
CGATGCTGGAGCGCGCTGGTGATGACGCCGCGCGTCCGGAATGGCTGGAGCCAGAATTTGGCGTGCGTGACGGTCAGTA
CTACCTGACTGAACAGCAGGCGCAGGCGATTCTGGATCTGCGTTTGCAGAAACTGACCGGCCTGGAGCATGAAAAACTG
CTCGACGAATACAAAGAGCTGCTGGAGCAGATTGCTGAATTGCTGCACATTCTGGGCAGCGCCGATCGCCTGATGGAAG
TGATCCGCGAAGAGATGGAGTTAATTCGCGATCAGTTCGGCGATGAGCGTCGTACCGAAATCACCGCCAACAGCGCCGA
TATTAATATCGAAGATCTGATTAGCCAGGAAGATGTTGTCGTGACGCTGTCTCACCAGGGTTACGTCAAATATCAACCG
CTGACAGATTACGAAGCGCAACGTCGTGGTGGGAAAGGTAAATCTGCCGCGCGTATTAAAGAAGAAGACTTTATCGACC
GCCTGCTGGTGGCTAACACCCATGACACCATCCTCTGCTTCTCCAGCCGGGGCCGTCTGTACTGGATGAAGGTCTATCA
GCTGCCGGAAGCCAGCCGCGGCGCGCGCGGTCGTCCGATCGTCAACCTGCTGCCGCTGGAAGCCAACGAACGTATCACC
GCGATTCTGCCGGTTCGTGAGTATGAAGAAGGCGTCAACGTCTTTATGGCGACCGCCAGCGGTACCGTGAAGAAAACGG
CGCTGACCGAATTCAGCCGTCCGCGTTCCGCCGGTATTATCGCGGTGAACCTCAACGACGGCGACGAGCTGATTGGCGT
TGACCTGACTTCTGGTTCTGACGAAGTCATGCTGTTCTCGGCCGCGGGTAAAGTGGTGCGCTTCAAAGAAGACGCCGTC
CGTGCGATGGGGCGTACCGCGACCGGTGTGCGCGGTATTAAGCTGGCGGGAGACGATAAAGTCGTCTCTCTGATCATCC
CACGCGGCGAAGGCGCTATTCTGACCGTAACGCAAAACGGCTACGGGAAGCGTACCGCAGCGGACGAGTACCCGACCAA
GTCTCGTGCGACGCAGGGCGTTATCTCTATCAAAGTGACCGAGCGCAACGGTTCCGTTGTCGGTGCGGTACAGGTAGAC
GATTGCGACCAGATCATGATGATCACGGATGCCGGTACTCTGGTGCGTACCCGTGTGTCCGAGATCAGCGTAGTGGGAC
GTAATACCCAGGGCGTTATCCTTATCCGCACGGCGGAAGATGAAAACGTGGTGGGTCTGCAACGCGTTGCTGAACCGGT
AGATGACGAAGAACTCGACGCTATCGACGGCAGCGTGGCGGAAGGGGATGAGGATATCGCCCCGGAAGCGGAAAGCGAT
GACGACGTTGCGGATGACGCTGACGAGTAA
>gyrA_Porcine_47
ATGAGCGACCTTGCGAGAGAAATTACACCGGTCAACATTGAGGAGGAGCTGAAGAGCTCCTATCTGGATTATGCGATGT
CGGTCATTGTTGGCCGTGCGCTGCCGGATGTCCGAGATGGCCTGAAGCCGGTACACCGTCGCGTACTTTACGCCATGAA
CGTATTGGGCAATGACTGGAACAAAGCCTATAAAAAATCTGCCCGTGTCGTTGGTGACGTAATCGGTAAATACCATCCC
CACGGCGATTCCGCAGTGTATGACACCATCGTTCGTATGGCGCAGCCATTCTCGCTGCGTTACATGCTGGTGGATGGTC
AGGGTAACTTCGGTTCTATTGACGGCGACTCCGCGGCGGCAATGCGTTATACGGAGATCCGTCTGGCGAAAATCGCCCA
CGAACTGATGGCCGATCTCGAAAAAGAGACGGTGGATTTCGTGGATAACTATGACGGTACGGAAAAAATTCCGGACGTC
ATGCCGACCAAAATTCCGAATCTGCTGGTGAACGGTTCTTCCGGTATCGCAGTAGGTATGGCGACGAATATCCCGCCGC
ACAACCTGACGGAAGTGATTAACGGCTGCCTGGCGTATATCGACAACGAAGACATCAGCATTGAAGGGCTGATGGAACA
TATTCCGGGGCCGGACTTCCCGACCGCCGCGATCATCAACGGTCGTCGTGGTATCGAAGAAGCCTACCGCACCGGTCGT
GGCAAAGTGTACATTCGCGCCCGCGCGGAAGTTGAAGCTGACGCCAAAACGGGCCGTGAAACCATCATCGTCCATGAAA
TTCCCTATCAGGTGAACAAAGCGCGCCTGATCGAGAAAATCGCCGAGCTGGTGAAAGATAAACGCGTGGAAGGCATCAG
CGCGCTGCGTGACGAATCCGACAAAGACGGGATGCGCATCGTGATTGAAGTGAAACGCGATGCGGTGGGCGAGGTGGTG
CTTAATAATCTCTACTCCCAGACCCAGCTACAGGTTTCCTTCGGTATTAACATGGTGGCGCTGCATCACGGCCAGCCGA
AGATCATGAACCTGAAAGATATCATTTCAGCGTTCGTGCGCCACCGCCGTGAAGTGGTGACGCGTCGGACTATTTTTGA
ACTGCGTAAAGCCCGTGACCGTGCGCATATCCTTGAAGCTCTGGCGATTGCGCTGGCCAACATCGACCCGATTATCGAA
CTGATTCGCCGCGCGCCAACGCCGGCGGAAGCAAAAGCGGCGCTGATTTCGCGTCCGTGGGATCTGGGCAACGTTGCTG
CGATGCTGGAGCGCGCTGGTGATGACGCCGCGCGTCCGGAATGGCTGGAGCCAGAATTTGGCGTGCGTGACGGTCAGTA
CTACCTGACTGAACAGCAGGCGCAGGCGATTCTGGATCTGCGTTTGCAGAAACTGACCGGCCTGGAGCATGAAAAACTG
CTCGACGAATACAAAGAGCTGCTGGAGCAGATTGCTGAATTGCTGCACATTCTGGGCAGCGCCGATCGCCTGATGGAAG
TGATCCGCGAAGAGATGGAGTTAATTCGCGATCAGTTCGGCGATGAGCGTCGTACCGAAATCACCGCCAACAGCGCCGA
TATTAATATCGAAGATCTGATTAGCCAGGAAGATGTTGTCGTGACGCTGTCTCACCAGGGTTACGTCAAATATCAACCG
CTGACAGATTACGAAGCGCAACGTCGTGGTGGGAAAGGTAAATCTGCCGCGCGTATTAAAGAAGAAGACTTTATCGACC
GCCTGCTGGTGGCTAACACCCATGACACCATCCTCTGCTTCTCCAGCCGGGGCCGTCTGTACTGGATGAAGGTCTATCA
GCTGCCGGAAGCCAGCCGCGGCGCGCGCGGTCGTCCGATCGTCAACCTGCTGCCGCTGGAAGCCAACGAACGTATCACC
GCGATTCTGCCGGTTCGTGAGTATGAAGAAGGCGTCAACGTCTTTATGGCGACCGCCAGCGGTACCGTGAAGAAAACGG
CGCTGACCGAATTCAGCCGTCCGCGTTCCGCCGGTATTATCGCGGTGAACCTCAACGACGGCGACGAGCTGATTGGCGT
TGACCTGACTTCTGGTTCTGACGAAGTCATGCTGTTCTCGGCCGCGGGTAAAGTGGTGCGCTTCAAAGAAGACGCCGTC
CGTGCGATGGGGCGTACCGCGACCGGTGTGCGCGGTATTAAGCTGGCGGGAGACGATAAAGTCGTCTCTCTGATCATCC
CACGCGGCGAAGGCGCTATTCTGACCGTAACGCAAAACGGCTACGGGAAGCGTACCGCAGCGGACGAGTACCCGACCAA
GTCTCGTGCGACGCAGGGCGTTATCTCTATCAAAGTGACCGAGCGCAACGGTTCCGTTGTCGGTGCGGTACAGGTAGAC
GATTGCGACCAGATCATGATGATCACGGATGCCGGTACTCTGGTGCGTACCCGTGTGTCCGAGATCAGCGTAGTGGGAC
GTAATACCCAGGGCGTTATCCTTATCCGCACGGCGGAAGATGAAAACGTGGTGGGTCTGCAACGCGTTGCTGAACCGGT
AGATGACGAAGAACTCGACGCTATCGACGGCAGCGTGGCGGAAGGGGATGAGGATATCGCCCCGGAAGCGGAAAGCGAT
GACGACGTTGCGGATGACGCTGACGAGTAA
>gyrA_Porcine_48
ATGAGCGACCTTGCGAGAGAAATTACACCGGTCAACATTGAGGAGGAGCTGAAGAGCTCCTATCTGGATTATGCGATGT
CGGTCATTGTTGGCCGTGCGCTGCCGGATGTCCGAGATGGCCTGAAGCCGGTACACCGTCGCGTACTTTACGCCATGAA
CGTATTGGGCAATGACTGGAACAAAGCCTATAAAAAATCTGCCCGTGTCGTTGGTGACGTAATCGGTAAATACCATCCC
CACGGCGATTCCGCAGTGTATGACACCATCGTTCGTATGGCGCAGCCATTCTCGCTGCGTTACATGCTGGTGGATGGTC
AGGGTAACTTCGGTTCTATTGACGGCGACTCCGCGGCGGCAATGCGTTATACGGAGATCCGTCTGGCGAAAATCGCCCA
CGAACTGATGGCCGATCTCGAAAAAGAGACGGTGGATTTCGTGGATAACTATGACGGTACGGAAAAAATTCCGGACGTC
ATGCCGACCAAAATTCCGAATCTGCTGGTGAACGGTTCTTCCGGTATCGCAGTAGGTATGGCGACGAATATCCCGCCGC
ACAACCTGACGGAAGTGATTAACGGCTGCCTGGCGTATATCGACAACGAAGACATCAGCATTGAAGGGCTGATGGAACA
TATTCCGGGGCCGGACTTCCCGACCGCCGCGATCATCAACGGTCGTCGTGGTATCGAAGAAGCCTACCGCACCGGTCGT
GGCAAAGTGTACATTCGCGCCCGCGCGGAAGTTGAAGCTGACGCCAAAACGGGCCGTGAAACCATCATCGTCCATGAAA
TTCCCTATCAGGTGAACAAAGCGCGCCTGATCGAGAAAATCGCCGAGCTGGTGAAAGATAAACGCGTGGAAGGCATCAG
CGCGCTGCGTGACGAATCCGACAAAGACGGGATGCGCATCGTGATTGAAGTGAAACGCGATGCGGTGGGCGAGGTGGTG
CTTAATAATCTCTACTCCCAGACCCAGCTACAGGTTTCCTTCGGTATTAACATGGTGGCGCTGCATCACGGCCAGCCGA
AGATCATGAACCTGAAAGATATCATTTCAGCGTTCGTGCGCCACCGCCGTGAAGTGGTGACGCGTCGGACTATTTTTGA
ACTGCGTAAAGCCCGTGACCGTGCGCATATCCTTGAAGCTCTGGCGATTGCGCTGGCCAACATCGACCCGATTATCGAA
CTGATTCGCCGCGCGCCAACGCCGGCGGAAGCAAAAGCGGCGCTGATTTCGCGTCCGTGGGATCTGGGCAACGTTGCTG
CGATGCTGGAGCGCGCTGGTGATGACGCCGCGCGTCCGGAATGGCTGGAGCCAGAATTTGGCGTGCGTGACGGTCAGTA
CTACCTGACTGAACAGCAGGCGCAGGCGATTCTGGATCTGCGTTTGCAGAAACTGACCGGCCTGGAGCATGAAAAACTG
CTCGACGAATACAAAGAGCTGCTGGAGCAGATTGCTGAATTGCTGCACATTCTGGGCAGCGCCGATCGCCTGATGGAAG
TGATCCGCGAAGAGATGGAGTTAATTCGCGATCAGTTCGGCGATGAGCGTCGTACCGAAATCACCGCCAACAGCGCCGA
TATTAATATCGAAGATCTGATTAGCCAGGAAGATGTTGTCGTGACGCTGTCTCACCAGGGTTACGTCAAATATCAACCG
CTGACAGATTACGAAGCGCAACGTCGTGGTGGGAAAGGTAAATCTGCCGCGCGTATTAAAGAAGAAGACTTTATCGACC
GCCTGCTGGTGGCTAACACCCATGACACCATCCTCTGCTTCTCCAGCCGGGGCCGTCTGTACTGGATGAAGGTCTATCA
GCTGCCGGAAGCCAGCCGCGGCGCGCGCGGTCGTCCGATCGTCAACCTGCTGCCGCTGGAAGCCAACGAACGTATCACC
GCGATTCTGCCGGTTCGTGAGTATGAAGAAGGCGTCAACGTCTTTATGGCGACCGCCAGCGGTACCGTGAAGAAAACGG
CGCTGACCGAATTCAGCCGTCCGCGTTCCGCCGGTATTATCGCGGTGAACCTCAACGACGGCGACGAGCTGATTGGCGT
TGACCTGACTTCTGGTTCTGACGAAGTCATGCTGTTCTCGGCCGCGGGTAAAGTGGTGCGCTTCAAAGAAGACGCCGTC
CGTGCGATGGGGCGTACCGCGACCGGTGTGCGCGGTATTAAGCTGGCGGGAGACGATAAAGTCGTCTCTCTGATCATCC
CACGCGGCGAAGGCGCTATTCTGACCGTAACGCAAAACGGCTACGGGAAGCGTACCGCAGCGGACGAGTACCCGACCAA
GTCTCGTGCGACGCAGGGCGTTATCTCTATCAAAGTGACCGAGCGCAACGGTTCCGTTGTCGGTGCGGTACAGGTAGAC
GATTGCGACCAGATCATGATGATCACGGATGCCGGTACTCTGGTGCGTACCCGTGTGTCCGAGATCAGCGTAGTGGGAC
GTAATACCCAGGGCGTTATCCTTATCCGCACGGCGGAAGATGAAAACGTGGTGGGTCTGCAACGCGTTGCTGAACCGGT
AGATGACGAAGAACTCGACGCTATCGACGGCAGCGTGGCGGAAGGGGATGAGGATATCGCCCCGGAAGCGGAAAGCGAT
GACGACGTTGCGGATGACGCTGACGAGTAA
>gyrA_Porcine_49
ATGAGCGACCTTGCGAGAGAAATTACACCGGTCAACATTGAGGAGGAGCTGAAGAGCTCCTATCTGGATTATGCGATGT
CGGTCATTGTTGGCCGTGCGCTGCCGGATGTCCGAGATGGCCTGAAGCCGGTACACCGTCGCGTACTTTACGCCATGAA
CGTATTGGGCAATGACTGGAACAAAGCCTATAAAAAATCTGCCCGTGTCGTTGGTGACGTAATCGGTAAATACCATCCC
CACGGCGATTCCGCAGTGTATGACACCATCGTTCGTATGGCGCAGCCATTCTCGCTGCGTTACATGCTGGTGGATGGTC
AGGGTAACTTCGGTTCTATTGACGGCGACTCCGCGGCGGCAATGCGTTATACGGAGATCCGTCTGGCGAAAATCGCCCA
CGAACTGATGGCCGATCTCGAAAAAGAGACGGTGGATTTCGTGGATAACTATGACGGTACGGAAAAAATTCCGGACGTC
ATGCCGACCAAAATTCCGAATCTGCTGGTGAACGGTTCTTCCGGTATCGCAGTAGGTATGGCGACGAATATCCCGCCGC
ACAACCTGACGGAAGTGATTAACGGCTGCCTGGCGTATATCGACAACGAAGACATCAGCATTGAAGGGCTGATGGAACA
TATTCCGGGGCCGGACTTCCCGACCGCCGCGATCATCAACGGTCGTCGTGGTATCGAAGAAGCCTACCGCACCGGTCGT
GGCAAAGTGTACATTCGCGCCCGCGCGGAAGTTGAAGCTGACGCCAAAACGGGCCGTGAAACCATCATCGTCCATGAAA
TTCCCTATCAGGTGAACAAAGCGCGCCTGATCGAGAAAATCGCCGAGCTGGTGAAAGATAAACGCGTGGAAGGCATCAG
CGCGCTGCGTGACGAATCCGACAAAGACGGGATGCGCATCGTGATTGAAGTGAAACGCGATGCGGTGGGCGAGGTGGTG
CTTAATAATCTCTACTCCCAGACCCAGCTACAGGTTTCCTTCGGTATTAACATGGTGGCGCTGCATCACGGCCAGCCGA
AGATCATGAACCTGAAAGATATCATTTCAGCGTTCGTGCGCCACCGCCGTGAAGTGGTGACGCGTCGGACTATTTTTGA
ACTGCGTAAAGCCCGTGACCGTGCGCATATCCTTGAAGCTCTGGCGATTGCGCTGGCCAACATCGACCCGATTATCGAA
CTGATTCGCCGCGCGCCAACGCCGGCGGAAGCAAAAGCGGCGCTGATTTCGCGTCCGTGGGATCTGGGCAACGTTGCTG
CGATGCTGGAGCGCGCTGGTGATGACGCCGCGCGTCCGGAATGGCTGGAGCCAGAATTTGGCGTGCGTGACGGTCAGTA
CTACCTGACTGAACAGCAGGCGCAGGCGATTCTGGATCTGCGTTTGCAGAAACTGACCGGCCTGGAGCATGAAAAACTG
CTCGACGAATACAAAGAGCTGCTGGAGCAGATTGCTGAATTGCTGCACATTCTGGGCAGCGCCGATCGCCTGATGGAAG
TGATCCGCGAAGAGATGGAGTTAATTCGCGATCAGTTCGGCGATGAGCGTCGTACCGAAATCACCGCCAACAGCGCCGA
TATTAATATCGAAGATCTGATTAGCCAGGAAGATGTTGTCGTGACGCTGTCTCACCAGGGTTACGTCAAATATCAACCG
CTGACAGATTACGAAGCGCAACGTCGTGGTGGGAAAGGTAAATCTGCCGCGCGTATTAAAGAAGAAGACTTTATCGACC
GCCTGCTGGTGGCTAACACCCATGACACCATCCTCTGCTTCTCCAGCCGGGGCCGTCTGTACTGGATGAAGGTCTATCA
GCTGCCGGAAGCCAGCCGCGGCGCGCGCGGTCGTCCGATCGTCAACCTGCTGCCGCTGGAAGCCAACGAACGTATCACC
GCGATTCTGCCGGTTCGTGAGTATGAAGAAGGCGTCAACGTCTTTATGGCGACCGCCAGCGGTACCGTGAAGAAAACGG
CGCTGACCGAATTCAGCCGTCCGCGTTCCGCCGGTATTATCGCGGTGAACCTCAACGACGGCGACGAGCTGATTGGCGT
TGACCTGACTTCTGGTTCTGACGAAGTCATGCTGTTCTCGGCCGCGGGTAAAGTGGTGCGCTTCAAAGAAGACGCCGTC
CGTGCGATGGGGCGTACCGCGACCGGTGTGCGCGGTATTAAGCTGGCGGGAGACGATAAAGTCGTCTCTCTGATCATCC
CACGCGGCGAAGGCGCTATTCTGACCGTAACGCAAAACGGCTACGGGAAGCGTACCGCAGCGGACGAGTACCCGACCAA
GTCTCGTGCGACGCAGGGCGTTATCTCTATCAAAGTGACCGAGCGCAACGGTTCCGTTGTCGGTGCGGTACAGGTAGAC
GATTGCGACCAGATCATGATGATCACGGATGCCGGTACTCTGGTGCGTACCCGTGTGTCCGAGATCAGCGTAGTGGGAC
GTAATACCCAGGGCGTTATCCTTATCCGCACGGCGGAAGATGAAAACGTGGTGGGTCTGCAACGCGTTGCTGAACCGGT
AGATGACGAAGAACTCGACGCTATCGACGGCAGCGTGGCGGAAGGGGATGAGGATATCGCCCCGGAAGCGGAAAGCGAT
GACGACGTTGCGGATGACGCTGACGAGTAA
>gyrA_Porcine_50
ATGAGCGACCTTGCGAGAGAAATTACACCGGTCAACATTGAGGAGGAGCTGAAGAGCTCCTATCTGGATTATGCGATGT
CGGTCATTGTTGGCCGTGCGCTGCCGGATGTCCGAGATGGCCTGAAGCCGGTACACCGTCGCGTACTTTACGCCATGAA
CGTATTGGGCAATGACTGGAACAAAGCCTATAAAAAATCTGCCCGTGTCGTTGGTGACGTAATCGGTAAATACCATCCC
CACGGCGATTCCGCAGTGTATGACACCATCGTTCGTATGGCGCAGCCATTCTCGCTGCGTTACATGCTGGTGGATGGTC
AGGGTAACTTCGGTTCTATTGACGGCGACTCCGCGGCGGCAATGCGTTATACGGAGATCCGTCTGGCGAAAATCGCCCA
CGAACTGATGGCCGATCTCGAAAAAGAGACGGTGGATTTCGTGGATAACTATGACGGTACGGAAAAAATTCCGGACGTC
ATGCCGACCAAAATTCCGAATCTGCTGGTGAACGGTTCTTCCGGTATCGCAGTAGGTATGGCGACGAATATCCCGCCGC
ACAACCTGACGGAAGTGATTAACGGCTGCCTGGCGTATATCGACAACGAAGACATCAGCATTGAAGGGCTGATGGAACA
TATTCCGGGGCCGGACTTCCCGACCGCCGCGATCATCAACGGTCGTCGTGGTATCGAAGAAGCCTACCGCACCGGTCGT
GGCAAAGTGTACATTCGCGCCCGCGCGGAAGTTGAAGCTGACGCCAAAACGGGCCGTGAAACCATCATCGTCCATGAAA
TTCCCTATCAGGTGAACAAAGCGCGCCTGATCGAGAAAATCGCCGAGCTGGTGAAAGATAAACGCGTGGAAGGCATCAG
CGCGCTGCGTGACGAATCCGACAAAGACGGGATGCGCATCGTGATTGAAGTGAAACGCGATGCGGTGGGCGAGGTGGTG
CTTAATAATCTCTACTCCCAGACCCAGCTACAGGTTTCCTTCGGTATTAACATGGTGGCGCTGCATCACGGCCAGCCGA
AGATCATGAACCTGAAAGATATCATTTCAGCGTTCGTGCGCCACCGCCGTGAAGTGGTGACGCGTCGGACTATTTTTGA
ACTGCGTAAAGCCCGTGACCGTGCGCATATCCTTGAAGCTCTGGCGATTGCGCTGGCCAACATCGACCCGATTATCGAA
CTGATTCGCCGCGCGCCAACGCCGGCGGAAGCAAAAGCGGCGCTGATTTCGCGTCCGTGGGATCTGGGCAACGTTGCTG
CGATGCTGGAGCGCGCTGGTGATGACGCCGCGCGTCCGGAATGGCTGGAGCCAGAATTTGGCGTGCGTGACGGTCAGTA
CTACCTGACTGAACAGCAGGCGCAGGCGATTCTGGATCTGCGTTTGCAGAAACTGACCGGCCTGGAGCATGAAAAACTG
CTCGACGAATACAAAGAGCTGCTGGAGCAGATTGCTGAATTGCTGCACATTCTGGGCAGCGCCGATCGCCTGATGGAAG
TGATCCGCGAAGAGATGGAGTTAATTCGCGATCAGTTCGGCGATGAGCGTCGTACCGAAATCACCGCCAACAGCGCCGA
TATTAATATCGAAGATCTGATTAGCCAGGAAGATGTTGTCGTGACGCTGTCTCACCAGGGTTACGTCAAATATCAACCG
CTGACAGATTACGAAGCGCAACGTCGTGGTGGGAAAGGTAAATCTGCCGCGCGTATTAAAGAAGAAGACTTTATCGACC
GCCTGCTGGTGGCTAACACCCATGACACCATCCTCTGCTTCTCCAGCCGGGGCCGTCTGTACTGGATGAAGGTCTATCA
GCTGCCGGAAGCCAGCCGCGGCGCGCGCGGTCGTCCGATCGTCAACCTGCTGCCGCTGGAAGCCAACGAACGTATCACC
GCGATTCTGCCGGTTCGTGAGTATGAAGAAGGCGTCAACGTCTTTATGGCGACCGCCAGCGGTACCGTGAAGAAAACGG
CGCTGACCGAATTCAGCCGTCCGCGTTCCGCCGGTATTATCGCGGTGAACCTCAACGACGGCGACGAGCTGATTGGCGT
TGACCTGACTTCTGGTTCTGACGAAGTCATGCTGTTCTCGGCCGCGGGTAAAGTGGTGCGCTTCAAAGAAGACGCCGTC
CGTGCGATGGGGCGTACCGCGACCGGTGTGCGCGGTATTAAGCTGGCGGGAGACGATAAAGTCGTCTCTCTGATCATCC
CACGCGGCGAAGGCGCTATTCTGACCGTAACGCAAAACGGCTACGGGAAGCGTACCGCAGCGGACGAGTACCCGACCAA
GTCTCGTGCGACGCAGGGCGTTATCTCTATCAAAGTGACCGAGCGCAACGGTTCCGTTGTCGGTGCGGTACAGGTAGAC
GATTGCGACCAGATCATGATGATCACGGATGCCGGTACTCTGGTGCGTACCCGTGTGTCCGAGATCAGCGTAGTGGGAC
GTAATACCCAGGGCGTTATCCTTATCCGCACGGCGGAAGATGAAAACGTGGTGGGTCTGCAACGCGTTGCTGAACCGGT
AGATGACGAAGAACTCGACGCTATCGACGGCAGCGTGGCGGAAGGGGATGAGGATATCGCCCCGGAAGCGGAAAGCGAT
GACGACGTTGCGGATGACGCTGACGAGTAA
>gyrA_Porcine_51
ATGAGCGACCTTGCGAGAGAAATTACACCGGTCAACATTGAGGAGGAGCTGAAGAGCTCCTATCTGGATTATGCGATGT
CGGTCATTGTTGGCCGTGCGCTGCCGGATGTCCGAGATGGCCTGAAGCCGGTACACCGTCGCGTACTTTACGCCATGAA
CGTATTGGGCAATGACTGGAACAAAGCCTATAAAAAATCTGCCCGTGTCGTTGGTGACGTAATCGGTAAATACCATCCC
CACGGCGATTCCGCAGTGTATGACACCATCGTTCGTATGGCGCAGCCATTCTCGCTGCGTTACATGCTGGTGGATGGTC
AGGGTAACTTCGGTTCTATTGACGGCGACTCCGCGGCGGCAATGCGTTATACGGAGATCCGTCTGGCGAAAATCGCCCA
CGAACTGATGGCCGATCTCGAAAAAGAGACGGTGGATTTCGTGGATAACTATGACGGTACGGAAAAAATTCCGGACGTC
ATGCCGACCAAAATTCCGAATCTGCTGGTGAACGGTTCTTCCGGTATCGCAGTAGGTATGGCGACGAATATCCCGCCGC
ACAACCTGACGGAAGTGATTAACGGCTGCCTGGCGTATATCGACAACGAAGACATCAGCATTGAAGGGCTGATGGAACA
TATTCCGGGGCCGGACTTCCCGACCGCCGCGATCATCAACGGTCGTCGTGGTATCGAAGAAGCCTACCGCACCGGTCGT
GGCAAAGTGTACATTCGCGCCCGCGCGGAAGTTGAAGCTGACGCCAAAACGGGCCGTGAAACCATCATCGTCCATGAAA
TTCCCTATCAGGTGAACAAAGCGCGCCTGATCGAGAAAATCGCCGAGCTGGTGAAAGATAAACGCGTGGAAGGCATCAG
CGCGCTGCGTGACGAATCCGACAAAGACGGGATGCGCATCGTGATTGAAGTGAAACGCGATGCGGTGGGCGAGGTGGTG
CTTAATAATCTCTACTCCCAGACCCAGCTACAGGTTTCCTTCGGTATTAACATGGTGGCGCTGCATCACGGCCAGCCGA
AGATCATGAACCTGAAAGATATCATTTCAGCGTTCGTGCGCCACCGCCGTGAAGTGGTGACGCGTCGGACTATTTTTGA
ACTGCGTAAAGCCCGTGACCGTGCGCATATCCTTGAAGCTCTGGCGATTGCGCTGGCCAACATCGACCCGATTATCGAA
CTGATTCGCCGCGCGCCAACGCCGGCGGAAGCAAAAGCGGCGCTGATTTCGCGTCCGTGGGATCTGGGCAACGTTGCTG
CGATGCTGGAGCGCGCTGGTGATGACGCCGCGCGTCCGGAATGGCTGGAGCCAGAATTTGGCGTGCGTGACGGTCAGTA
CTACCTGACTGAACAGCAGGCGCAGGCGATTCTGGATCTGCGTTTGCAGAAACTGACCGGCCTGGAGCATGAAAAACTG
CTCGACGAATACAAAGAGCTGCTGGAGCAGATTGCTGAATTGCTGCACATTCTGGGCAGCGCCGATCGCCTGATGGAAG
TGATCCGCGAAGAGATGGAGTTAATTCGCGATCAGTTCGGCGATGAGCGTCGTACCGAAATCACCGCCAACAGCGCCGA
TATTAATATCGAAGATCTGATTAGCCAGGAAGATGTTGTCGTGACGCTGTCTCACCAGGGTTACGTCAAATATCAACCG
CTGACAGATTACGAAGCGCAACGTCGTGGTGGGAAAGGTAAATCTGCCGCGCGTATTAAAGAAGAAGACTTTATCGACC
GCCTGCTGGTGGCTAACACCCATGACACCATCCTCTGCTTCTCCAGCCGGGGCCGTCTGTACTGGATGAAGGTCTATCA
GCTGCCGGAAGCCAGCCGCGGCGCGCGCGGTCGTCCGATCGTCAACCTGCTGCCGCTGGAAGCCAACGAACGTATCACC
GCGATTCTGCCGGTTCGTGAGTATGAAGAAGGCGTCAACGTCTTTATGGCGACCGCCAGCGGTACCGTGAAGAAAACGG
CGCTGACCGAATTCAGCCGTCCGCGTTCCGCCGGTATTATCGCGGTGAACCTCAACGACGGCGACGAGCTGATTGGCGT
TGACCTGACTTCTGGTTCTGACGAAGTCATGCTGTTCTCGGCCGCGGGTAAAGTGGTGCGCTTCAAAGAAGACGCCGTC
CGTGCGATGGGGCGTACCGCGACCGGTGTGCGCGGTATTAAGCTGGCGGGAGACGATAAAGTCGTCTCTCTGATCATCC
CACGCGGCGAAGGCGCTATTCTGACCGTAACGCAAAACGGCTACGGGAAGCGTACCGCAGCGGACGAGTACCCGACCAA
GTCTCGTGCGACGCAGGGCGTTATCTCTATCAAAGTGACCGAGCGCAACGGTTCCGTTGTCGGTGCGGTACAGGTAGAC
GATTGCGACCAGATCATGATGATCACGGATGCCGGTACTCTGGTGCGTACCCGTGTGTCCGAGATCAGCGTAGTGGGAC
GTAATACCCAGGGCGTTATCCTTATCCGCACGGCGGAAGATGAAAACGTGGTGGGTCTGCAACGCGTTGCTGAACCGGT
AGATGACGAAGAACTCGACGCTATCGACGGCAGCGTGGCGGAAGGGGATGAGGATATCGCCCCGGAAGCGGAAAGCGAT
GACGACGTTGCGGATGACGCTGACGAGTAA
>gyrA_Porcine_52
ATGAGCGACCTTGCGAGAGAAATTACACCGGTCAACATTGAGGAGGAGCTGAAGAGCTCCTATCTGGATTATGCGATGT
CGGTCATTGTTGGCCGTGCGCTGCCGGATGTCCGAGATGGCCTGAAGCCGGTACACCGTCGCGTACTTTACGCCATGAA
CGTATTGGGCAATGACTGGAACAAAGCCTATAAAAAATCTGCCCGTGTCGTTGGTGACGTAATCGGTAAATACCATCCC
CACGGCGATTCCGCAGTGTATGACACCATCGTTCGTATGGCGCAGCCATTCTCGCTGCGTTACATGCTGGTGGATGGTC
AGGGTAACTTCGGTTCTATTGACGGCGACTCCGCGGCGGCAATGCGTTATACGGAGATCCGTCTGGCGAAAATCGCCCA
CGAACTGATGGCCGATCTCGAAAAAGAGACGGTGGATTTCGTGGATAACTATGACGGTACGGAAAAAATTCCGGACGTC
ATGCCGACCAAAATTCCGAATCTGCTGGTGAACGGTTCTTCCGGTATCGCAGTAGGTATGGCGACGAATATCCCGCCGC
ACAACCTGACGGAAGTGATTAACGGCTGCCTGGCGTATATCGACAACGAAGACATCAGCATTGAAGGGCTGATGGAACA
TATTCCGGGGCCGGACTTCCCGACCGCCGCGATCATCAACGGTCGTCGTGGTATCGAAGAAGCCTACCGCACCGGTCGT
GGCAAAGTGTACATTCGCGCCCGCGCGGAAGTTGAAGCTGACGCCAAAACGGGCCGTGAAACCATCATCGTCCATGAAA
TTCCCTATCAGGTGAACAAAGCGCGCCTGATCGAGAAAATCGCCGAGCTGGTGAAAGATAAACGCGTGGAAGGCATCAG
CGCGCTGCGTGACGAATCCGACAAAGACGGGATGCGCATCGTGATTGAAGTGAAACGCGATGCGGTGGGCGAGGTGGTG
CTTAATAATCTCTACTCCCAGACCCAGCTACAGGTTTCCTTCGGTATTAACATGGTGGCGCTGCATCACGGCCAGCCGA
AGATCATGAACCTGAAAGATATCATTTCAGCGTTCGTGCGCCACCGCCGTGAAGTGGTGACGCGTCGGACTATTTTTGA
ACTGCGTAAAGCCCGTGACCGTGCGCATATCCTTGAAGCTCTGGCGATTGCGCTGGCCAACATCGACCCGATTATCGAA
CTGATTCGCCGCGCGCCAACGCCGGCGGAAGCAAAAGCGGCGCTGATTTCGCGTCCGTGGGATCTGGGCAACGTTGCTG
CGATGCTGGAGCGCGCTGGTGATGACGCCGCGCGTCCGGAATGGCTGGAGCCAGAATTTGGCGTGCGTGACGGTCAGTA
CTACCTGACTGAACAGCAGGCGCAGGCGATTCTGGATCTGCGTTTGCAGAAACTGACCGGCCTGGAGCATGAAAAACTG
CTCGACGAATACAAAGAGCTGCTGGAGCAGATTGCTGAATTGCTGCACATTCTGGGCAGCGCCGATCGCCTGATGGAAG
TGATCCGCGAAGAGATGGAGTTAATTCGCGATCAGTTCGGCGATGAGCGTCGTACCGAAATCACCGCCAACAGCGCCGA
TATTAATATCGAAGATCTGATTAGCCAGGAAGATGTTGTCGTGACGCTGTCTCACCAGGGTTACGTCAAATATCAACCG
CTGACAGATTACGAAGCGCAACGTCGTGGTGGGAAAGGTAAATCTGCCGCGCGTATTAAAGAAGAAGACTTTATCGACC
GCCTGCTGGTGGCTAACACCCATGACACCATCCTCTGCTTCTCCAGCCGGGGCCGTCTGTACTGGATGAAGGTCTATCA
GCTGCCGGAAGCCAGCCGCGGCGCGCGCGGTCGTCCGATCGTCAACCTGCTGCCGCTGGAAGCCAACGAACGTATCACC
GCGATTCTGCCGGTTCGTGAGTATGAAGAAGGCGTCAACGTCTTTATGGCGACCGCCAGCGGTACCGTGAAGAAAACGG
CGCTGACCGAATTCAGCCGTCCGCGTTCCGCCGGTATTATCGCGGTGAACCTCAACGACGGCGACGAGCTGATTGGCGT
TGACCTGACTTCTGGTTCTGACGAAGTCATGCTGTTCTCGGCCGCGGGTAAAGTGGTGCGCTTCAAAGAAGACGCCGTC
CGTGCGATGGGGCGTACCGCGACCGGTGTGCGCGGTATTAAGCTGGCGGGAGACGATAAAGTCGTCTCTCTGATCATCC
CACGCGGCGAAGGCGCTATTCTGACCGTAACGCAAAACGGCTACGGGAAGCGTACCGCAGCGGACGAGTACCCGACCAA
GTCTCGTGCGACGCAGGGCGTTATCTCTATCAAAGTGACCGAGCGCAACGGTTCCGTTGTCGGTGCGGTACAGGTAGAC
GATTGCGACCAGATCATGATGATCACGGATGCCGGTACTCTGGTGCGTACCCGTGTGTCCGAGATCAGCGTAGTGGGAC
GTAATACCCAGGGCGTTATCCTTATCCGCACGGCGGAAGATGAAAACGTGGTGGGTCTGCAACGCGTTGCTGAACCGGT
AGATGACGAAGAACTCGACGCTATCGACGGCAGCGTGGCGGAAGGGGATGAGGATATCGCCCCGGAAGCGGAAAGCGAT
GACGACGTTGCGGATGACGCTGACGAGTAA
>gyrA_Porcine_53
ATGAGCGACCTTGCGAGAGAAATTACACCGGTCAACATTGAGGAGGAGCTGAAGAGCTCCTATCTGGATTATGCGATGT
CGGTCATTGTTGGCCGTGCGCTGCCGGATGTCCGAGATGGCCTGAAGCCGGTACACCGTCGCGTACTTTACGCCATGAA
CGTATTGGGCAATGACTGGAACAAAGCCTATAAAAAATCTGCCCGTGTCGTTGGTGACGTAATCGGTAAATACCATCCC
CACGGCGATTCCGCAGTGTATGACACCATCGTTCGTATGGCGCAGCCATTCTCGCTGCGTTACATGCTGGTGGATGGTC
AGGGTAACTTCGGTTCTATTGACGGCGACTCCGCGGCGGCAATGCGTTATACGGAGATCCGTCTGGCGAAAATCGCCCA
CGAACTGATGGCCGATCTCGAAAAAGAGACGGTGGATTTCGTGGATAACTATGACGGTACGGAAAAAATTCCGGACGTC
ATGCCGACCAAAATTCCGAATCTGCTGGTGAACGGTTCTTCCGGTATCGCAGTAGGTATGGCGACGAATATCCCGCCGC
ACAACCTGACGGAAGTGATTAACGGCTGCCTGGCGTATATCGACAACGAAGACATCAGCATTGAAGGGCTGATGGAACA
TATTCCGGGGCCGGACTTCCCGACCGCCGCGATCATCAACGGTCGTCGTGGTATCGAAGAAGCCTACCGCACCGGTCGT
GGCAAAGTGTACATTCGCGCCCGCGCGGAAGTTGAAGCTGACGCCAAAACGGGCCGTGAAACCATCATCGTCCATGAAA
TTCCCTATCAGGTGAACAAAGCGCGCCTGATCGAGAAAATCGCCGAGCTGGTGAAAGATAAACGCGTGGAAGGCATCAG
CGCGCTGCGTGACGAATCCGACAAAGACGGGATGCGCATCGTGATTGAAGTGAAACGCGATGCGGTGGGCGAGGTGGTG
CTTAATAATCTCTACTCCCAGACCCAGCTACAGGTTTCCTTCGGTATTAACATGGTGGCGCTGCATCACGGCCAGCCGA
AGATCATGAACCTGAAAGATATCATTTCAGCGTTCGTGCGCCACCGCCGTGAAGTGGTGACGCGTCGGACTATTTTTGA
ACTGCGTAAAGCCCGTGACCGTGCGCATATCCTTGAAGCTCTGGCGATTGCGCTGGCCAACATCGACCCGATTATCGAA
CTGATTCGCCGCGCGCCAACGCCGGCGGAAGCAAAAGCGGCGCTGATTTCGCGTCCGTGGGATCTGGGCAACGTTGCTG
CGATGCTGGAGCGCGCTGGTGATGACGCCGCGCGTCCGGAATGGCTGGAGCCAGAATTTGGCGTGCGTGACGGTCAGTA
CTACCTGACTGAACAGCAGGCGCAGGCGATTCTGGATCTGCGTTTGCAGAAACTGACCGGCCTGGAGCATGAAAAACTG
CTCGACGAATACAAAGAGCTGCTGGAGCAGATTGCTGAATTGCTGCACATTCTGGGCAGCGCCGATCGCCTGATGGAAG
TGATCCGCGAAGAGATGGAGTTAATTCGCGATCAGTTCGGCGATGAGCGTCGTACCGAAATCACCGCCAACAGCGCCGA
TATTAATATCGAAGATCTGATTAGCCAGGAAGATGTTGTCGTGACGCTGTCTCACCAGGGTTACGTCAAATATCAACCG
CTGACAGATTACGAAGCGCAACGTCGTGGTGGGAAAGGTAAATCTGCCGCGCGTATTAAAGAAGAAGACTTTATCGACC
GCCTGCTGGTGGCTAACACCCATGACACCATCCTCTGCTTCTCCAGCCGGGGCCGTCTGTACTGGATGAAGGTCTATCA
GCTGCCGGAAGCCAGCCGCGGCGCGCGCGGTCGTCCGATCGTCAACCTGCTGCCGCTGGAAGCCAACGAACGTATCACC
GCGATTCTGCCGGTTCGTGAGTATGAAGAAGGCGTCAACGTCTTTATGGCGACCGCCAGCGGTACCGTGAAGAAAACGG
CGCTGACCGAATTCAGCCGTCCGCGTTCCGCCGGTATTATCGCGGTGAACCTCAACGACGGCGACGAGCTGATTGGCGT
TGACCTGACTTCTGGTTCTGACGAAGTCATGCTGTTCTCGGCCGCGGGTAAAGTGGTGCGCTTCAAAGAAGACGCCGTC
CGTGCGATGGGGCGTACCGCGACCGGTGTGCGCGGTATTAAGCTGGCGGGAGACGATAAAGTCGTCTCTCTGATCATCC
CACGCGGCGAAGGCGCTATTCTGACCGTAACGCAAAACGGCTACGGGAAGCGTACCGCAGCGGACGAGTACCCGACCAA
GTCTCGTGCGACGCAGGGCGTTATCTCTATCAAAGTGACCGAGCGCAACGGTTCCGTTGTCGGTGCGGTACAGGTAGAC
GATTGCGACCAGATCATGATGATCACGGATGCCGGTACTCTGGTGCGTACCCGTGTGTCCGAGATCAGCGTAGTGGGAC
GTAATACCCAGGGCGTTATCCTTATCCGCACGGCGGAAGATGAAAACGTGGTGGGTCTGCAACGCGTTGCTGAACCGGT
AGATGACGAAGAACTCGACGCTATCGACGGCAGCGTGGCGGAAGGGGATGAGGATATCGCCCCGGAAGCGGAAAGCGAT
GACGACGTTGCGGATGACGCTGACGAGTAA
>gyrA_Porcine_54
ATGAGCGACCTTGCGAGAGAAATTACACCGGTCAACATTGAGGAGGAGCTGAAGAGCTCCTATCTGGATTATGCGATGT
CGGTCATTGTTGGCCGTGCGCTGCCGGATGTCCGAGATGGCCTGAAGCCGGTACACCGTCGCGTACTTTACGCCATGAA
CGTATTGGGCAATGACTGGAACAAAGCCTATAAAAAATCTGCCCGTGTCGTTGGTGACGTAATCGGTAAATACCATCCC
CACGGCGATTCCGCAGTGTATTACACCATCGTTCGTATGGCGCAGCCATTCTCGCTGCGTTACATGCTGGTGGATGGTC
AGGGTAACTTCGGTTCTATTGACGGCGACTCCGCGGCGGCAATGCGTTATACGGAGATCCGTCTGGCGAAAATCGCCCA
CGAACTGATGGCCGATCTCGAAAAAGAGACGGTGGATTTCGTGGATAACTATGACGGTACGGAAAAAATTCCGGACGTC
ATGCCGACCAAAATTCCGAATCTGCTGGTGAACGGTTCTTCCGGTATCGCAGTAGGTATGGCGACGAATATCCCGCCGC
ACAACCTGACGGAAGTGATTAACGGCTGCCTGGCGTATATCGACAACGAAGACATCAGCATTGAAGGGCTGATGGAACA
TATTCCGGGGCCGGACTTCCCGACCGCCGCGATCATCAACGGTCGTCGTGGTATCGAAGAAGCCTACCGCACCGGTCGT
GGCAAAGTGTACATTCGCGCCCGCGCGGAAGTTGAAGCTGACGCCAAAACGGGCCGTGAAACCATCATCGTCCATGAAA
TTCCCTATCAGGTGAACAAAGCGCGCCTGATCGAGAAAATCGCCGAGCTGGTGAAAGATAAACGCGTGGAAGGCATCAG
CGCGCTGCGTGACGAATCCGACAAAGACGGGATGCGCATCGTGATTGAAGTGAAACGCGATGCGGTGGGCGAGGTGGTG
CTTAATAATCTCTACTCCCAGACCCAGCTACAGGTTTCCTTCGGTATTAACATGGTGGCGCTGCATCACGGCCAGCCGA
AGATCATGAACCTGAAAGATATCATTTCAGCGTTCGTGCGCCACCGCCGTGAAGTGGTGACGCGTCGGACTATTTTTGA
ACTGCGTAAAGCCCGTGACCGTGCGCATATCCTTGAAGCTCTGGCGATTGCGCTGGCCAACATCGACCCGATTATCGAA
CTGATTCGCCGCGCGCCAACGCCGGCGGAAGCAAAAGCGGCGCTGATTTCGCGTCCGTGGGATCTGGGCAACGTTGCTG
CGATGCTGGAGCGCGCTGGTGATGACGCCGCGCGTCCGGAATGGCTGGAGCCAGAATTTGGCGTGCGTGACGGTCAGTA
CTACCTGACTGAACAGCAGGCGCAGGCGATTCTGGATCTGCGTTTGCAGAAACTGACCGGCCTGGAGCATGAAAAACTG
CTCGACGAATACAAAGAGCTGCTGGAGCAGATTGCTGAATTGCTGCACATTCTGGGCAGCGCCGATCGCCTGATGGAAG
TGATCCGCGAAGAGATGGAGTTAATTCGCGATCAGTTCGGCGATGAGCGTCGTACCGAAATCACCGCCAACAGCGCCGA
TATTAATATCGAAGATCTGATTAGCCAGGAAGATGTTGTCGTGACGCTGTCTCACCAGGGTTACGTCAAATATCAACCG
CTGACAGATTACGAAGCGCAACGTCGTGGTGGGAAAGGTAAATCTGCCGCGCGTATTAAAGAAGAAGACTTTATCGACC
GCCTGCTGGTGGCTAACACCCATGACACCATCCTCTGCTTCTCCAGCCGGGGCCGTCTGTACTGGATGAAGGTCTATCA
GCTGCCGGAAGCCAGCCGCGGCGCGCGCGGTCGTCCGATCGTCAACCTGCTGCCGCTGGAAGCCAACGAACGTATCACC
GCGATTCTGCCGGTTCGTGAGTATGAAGAAGGCGTCAACGTCTTTATGGCGACCGCCAGCGGTACCGTGAAGAAAACGG
CGCTGACCGAATTCAGCCGTCCGCGTTCCGCCGGTATTATCGCGGTGAACCTCAACGACGGCGACGAGCTGATTGGCGT
TGACCTGACTTCTGGTTCTGACGAAGTCATGCTGTTCTCGGCCGCGGGTAAAGTGGTGCGCTTCAAAGAAGACGCCGTC
CGTGCGATGGGGCGTACCGCGACCGGTGTGCGCGGTATTAAGCTGGCGGGAGACGATAAAGTCGTCTCTCTGATCATCC
CACGCGGCGAAGGCGCTATTCTGACCGTAACGCAAAACGGCTACGGGAAGCGTACCGCAGCGGACGAGTACCCGACCAA
GTCTCGTGCGACGCAGGGCGTTATCTCTATCAAAGTGACCGAGCGCAACGGTTCCGTTGTCGGTGCGGTACAGGTAGAC
GATTGCGACCAGATCATGATGATCACGGATGCCGGTACTCTGGTGCGTACCCGTGTGTCCGAGATCAGCGTAGTGGGAC
GTAATACCCAGGGCGTTATCCTTATCCGCACGGCGGAAGATGAAAACGTGGTGGGTCTGCAACGCGTTGCTGAACCGGT
AGATGACGAAGAACTCGACGCTATCGACGGCAGCGTGGCGGAAGGGGATGAGGATATCGCCCCGGAAGCGGAAAGCGAT
GACGACGTTGCGGATGACGCTGACGAGTAA
>gyrA_Porcine_55
ATGAGCGACCTTGCGAGAGAAATTACACCGGTCAACATTGAGGAGGAGCTGAAGAGCTCCTATCTGGATTATGCGATGT
CGGTCATTGTTGGCCGTGCGCTGCCGGATGTCCGAGATGGCCTGAAGCCGGTACACCGTCGCGTACTTTACGCCATGAA
CGTATTGGGCAATGACTGGAACAAAGCCTATAAAAAATCTGCCCGTGTCGTTGGTGACGTAATCGGTAAATACCATCCC
CACGGCGATTCCGCAGTGTATGACACCATCGTTCGTATGGCGCAGCCATTCTCGCTGCGTTACATGCTGGTGGATGGTC
AGGGTAACTTCGGTTCTATTGACGGCGACTCCGCGGCGGCAATGCGTTATACGGAGATCCGTCTGGCGAAAATCGCCCA
CGAACTGATGGCCGATCTCGAAAAAGAGACGGTGGATTTCGTGGATAACTATGACGGTACGGAAAAAATTCCGGACGTC
ATGCCGACCAAAATTCCGAATCTGCTGGTGAACGGTTCTTCCGGTATCGCAGTAGGTATGGCGACGAATATCCCGCCGC
ACAACCTGACGGAAGTGATTAACGGCTGCCTGGCGTATATCGACAACGAAGACATCAGCATTGAAGGGCTGATGGAACA
TATTCCGGGGCCGGACTTCCCGACCGCCGCGATCATCAACGGTCGTCGTGGTATCGAAGAAGCCTACCGCACCGGTCGT
GGCAAAGTGTACATTCGCGCCCGCGCGGAAGTTGAAGCTGACGCCAAAACGGGCCGTGAAACCATCATCGTCCATGAAA
TTCCCTATCAGGTGAACAAAGCGCGCCTGATCGAGAAAATCGCCGAGCTGGTGAAAGATAAACGCGTGGAAGGCATCAG
CGCGCTGCGTGACGAATCCGACAAAGACGGGATGCGCATCGTGATTGAAGTGAAACGCGATGCGGTGGGCGAGGTGGTG
CTTAATAATCTCTACTCCCAGACCCAGCTACAGGTTTCCTTCGGTATTAACATGGTGGCGCTGCATCACGGCCAGCCGA
AGATCATGAACCTGAAAGATATCATTTCAGCGTTCGTGCGCCACCGCCGTGAAGTGGTGACGCGTCGGACTATTTTTGA
ACTGCGTAAAGCCCGTGACCGTGCGCATATCCTTGAAGCTCTGGCGATTGCGCTGGCCAACATCGACCCGATTATCGAA
CTGATTCGCCGCGCGCCAACGCCGGCGGAAGCAAAAGCGGCGCTGATTTCGCGTCCGTGGGATCTGGGCAACGTTGCTG
CGATGCTGGAGCGCGCTGGTGATGACGCCGCGCGTCCGGAATGGCTGGAGCCAGAATTTGGCGTGCGTGACGGTCAGTA
CTACCTGACTGAACAGCAGGCGCAGGCGATTCTGGATCTGCGTTTGCAGAAACTGACCGGCCTGGAGCATGAAAAACTG
CTCGACGAATACAAAGAGCTGCTGGAGCAGATTGCTGAATTGCTGCACATTCTGGGCAGCGCCGATCGCCTGATGGAAG
TGATCCGCGAAGAGATGGAGTTAATTCGCGATCAGTTCGGCGATGAGCGTCGTACCGAAATCACCGCCAACAGCGCCGA
TATTAATATCGAAGATCTGATTAGCCAGGAAGATGTTGTCGTGACGCTGTCTCACCAGGGTTACGTCAAATATCAACCG
CTGACAGATTACGAAGCGCAACGTCGTGGTGGGAAAGGTAAATCTGCCGCGCGTATTAAAGAAGAAGACTTTATCGACC
GCCTGCTGGTGGCTAACACCCATGACACCATCCTCTGCTTCTCCAGCCGGGGCCGTCTGTACTGGATGAAGGTCTATCA
GCTGCCGGAAGCCAGCCGCGGCGCGCGCGGTCGTCCGATCGTCAACCTGCTGCCGCTGGAAGCCAACGAACGTATCACC
GCGATTCTGCCGGTTCGTGAGTATGAAGAAGGCGTCAACGTCTTTATGGCGACCGCCAGCGGTACCGTGAAGAAAACGG
CGCTGACCGAATTCAGCCGTCCGCGTTCCGCCGGTATTATCGCGGTGAACCTCAACGACGGCGACGAGCTGATTGGCGT
TGACCTGACTTCTGGTTCTGACGAAGTCATGCTGTTCTCGGCCGCGGGTAAAGTGGTGCGCTTCAAAGAAGACGCCGTC
CGTGCGATGGGGCGTACCGCGACCGGTGTGCGCGGTATTAAGCTGGCGGGAGACGATAAAGTCGTCTCTCTGATCATCC
CACGCGGCGAAGGCGCTATTCTGACCGTAACGCAAAACGGCTACGGGAAGCGTACCGCAGCGGACGAGTACCCGACCAA
GTCTCGTGCGACGCAGGGCGTTATCTCTATCAAAGTGACCGAGCGCAACGGTTCCGTTGTCGGTGCGGTACAGGTAGAC
GATTGCGACCAGATCATGATGATCACGGATGCCGGTACTCTGGTGCGTACCCGTGTGTCCGAGATCAGCGTAGTGGGAC
GTAATACCCAGGGCGTTATCCTTATCCGCACGGCGGAAGATGAAAACGTGGTGGGTCTGCAACGCGTTGCTGAACCGGT
AGATGACGAAGAACTCGACGCTATCGACGGCAGCGTGGCGGAAGGGGATGAGGATATCGCCCCGGAAGCGGAAAGCGAT
GACGACGTTGCGGATGACGCTGACGAGTAA
>gyrA_Porcine_56
ATGAGCGACCTTGCGAGAGAAATTACACCGGTCAACATTGAGGAGGAGCTGAAGAGCTCCTATCTGGATTATGCGATGT
CGGTCATTGTTGGCCGTGCGCTGCCGGATGTCCGAGATGGCCTGAAGCCGGTACACCGTCGCGTACTTTACGCCATGAA
CGTATTGGGCAATGACTGGAACAAAGCCTATAAAAAATCTGCCCGTGTCGTTGGTGACGTAATCGGTAAATACCATCCC
CACGGCGATTCCGCAGTGTATGACACCATCGTTCGTATGGCGCAGCCATTCTCGCTGCGTTACATGCTGGTGGATGGTC
AGGGTAACTTCGGTTCTATTGACGGCGACTCCGCGGCGGCAATGCGTTATACGGAGATCCGTCTGGCGAAAATCGCCCA
CGAACTGATGGCCGATCTCGAAAAAGAGACGGTGGATTTCGTGGATAACTATGACGGTACGGAAAAAATTCCGGACGTC
ATGCCGACCAAAATTCCGAATCTGCTGGTGAACGGTTCTTCCGGTATCGCAGTAGGTATGGCGACGAATATCCCGCCGC
ACAACCTGACGGAAGTGATTAACGGCTGCCTGGCGTATATCGACAACGAAGACATCAGCATTGAAGGGCTGATGGAACA
TATTCCGGGGCCGGACTTCCCGACCGCCGCGATCATCAACGGTCGTCGTGGTATCGAAGAAGCCTACCGCACCGGTCGT
GGCAAAGTGTACATTCGCGCCCGCGCGGAAGTTGAAGCTGACGCCAAAACGGGCCGTGAAACCATCATCGTCCATGAAA
TTCCCTATCAGGTGAACAAAGCGCGCCTGATCGAGAAAATCGCCGAGCTGGTGAAAGATAAACGCGTGGAAGGCATCAG
CGCGCTGCGTGACGAATCCGACAAAGACGGGATGCGCATCGTGATTGAAGTGAAACGCGATGCGGTGGGCGAGGTGGTG
CTTAATAATCTCTACTCCCAGACCCAGCTACAGGTTTCCTTCGGTATTAACATGGTGGCGCTGCATCACGGCCAGCCGA
AGATCATGAACCTGAAAGATATCATTTCAGCGTTCGTGCGCCACCGCCGTGAAGTGGTGACGCGTCGGACTATTTTTGA
ACTGCGTAAAGCCCGTGACCGTGCGCATATCCTTGAAGCTCTGGCGATTGCGCTGGCCAACATCGACCCGATTATCGAA
CTGATTCGCCGCGCGCCAACGCCGGCGGAAGCAAAAGCGGCGCTGATTTCGCGTCCGTGGGATCTGGGCAACGTTGCTG
CGATGCTGGAGCGCGCTGGTGATGACGCCGCGCGTCCGGAATGGCTGGAGCCAGAATTTGGCGTGCGTGACGGTCAGTA
CTACCTGACTGAACAGCAGGCGCAGGCGATTCTGGATCTGCGTTTGCAGAAACTGACCGGCCTGGAGCATGAAAAACTG
CTCGACGAATACAAAGAGCTGCTGGAGCAGATTGCTGAATTGCTGCACATTCTGGGCAGCGCCGATCGCCTGATGGAAG
TGATCCGCGAAGAGATGGAGTTAATTCGCGATCAGTTCGGCGATGAGCGTCGTACCGAAATCACCGCCAACAGCGCCGA
TATTAATATCGAAGATCTGATTAGCCAGGAAGATGTTGTCGTGACGCTGTCTCACCAGGGTTACGTCAAATATCAACCG
CTGACAGATTACGAAGCGCAACGTCGTGGTGGGAAAGGTAAATCTGCCGCGCGTATTAAAGAAGAAGACTTTATCGACC
GCCTGCTGGTGGCTAACACCCATGACACCATCCTCTGCTTCTCCAGCCGGGGCCGTCTGTACTGGATGAAGGTCTATCA
GCTGCCGGAAGCCAGCCGCGGCGCGCGCGGTCGTCCGATCGTCAACCTGCTGCCGCTGGAAGCCAACGAACGTATCACC
GCGATTCTGCCGGTTCGTGAGTATGAAGAAGGCGTCAACGTCTTTATGGCGACCGCCAGCGGTACCGTGAAGAAAACGG
CGCTGACCGAATTCAGCCGTCCGCGTTCCGCCGGTATTATCGCGGTGAACCTCAACGACGGCGACGAGCTGATTGGCGT
TGACCTGACTTCTGGTTCTGACGAAGTCATGCTGTTCTCGGCCGCGGGTAAAGTGGTGCGCTTCAAAGAAGACGCCGTC
CGTGCGATGGGGCGTACCGCGACCGGTGTGCGCGGTATTAAGCTGGCGGGAGACGATAAAGTCGTCTCTCTGATCATCC
CACGCGGCGAAGGCGCTATTCTGACCGTAACGCAAAACGGCTACGGGAAGCGTACCGCAGCGGACGAGTACCCGACCAA
GTCTCGTGCGACGCAGGGCGTTATCTCTATCAAAGTGACCGAGCGCAACGGTTCCGTTGTCGGTGCGGTACAGGTAGAC
GATTGCGACCAGATCATGATGATCACGGATGCCGGTACTCTGGTGCGTACCCGTGTGTCCGAGATCAGCGTAGTGGGAC
GTAATACCCAGGGCGTTATCCTTATCCGCACGGCGGAAGATGAAAACGTGGTGGGTCTGCAACGCGTTGCTGAACCGGT
AGATGACGAAGAACTCGACGCTATCGACGGCAGCGTGGCGGAAGGGGATGAGGATATCGCCCCGGAAGCGGAAAGCGAT
GACGACGTTGCGGATGACGCTGACGAGTAA
>gyrA_Porcine_57
ATGAGCGACCTTGCGAGAGAAATTACACCGGTCAACATTGAGGAGGAGCTGAAGAGCTCCTATCTGGATTATGCGATGT
CGGTCATTGTTGGCCGTGCGCTGCCGGATGTCCGAGATGGCCTGAAGCCGGTACACCGTCGCGTACTTTACGCCATGAA
CGTATTGGGCAATGACTGGAACAAAGCCTATAAAAAATCTGCCCGTGTCGTTGGTGACGTAATCGGTAAATACCATCCC
CACGGCGATTCCGCAGTGTATGACACCATCGTTCGTATGGCGCAGCCATTCTCGCTGCGTTACATGCTGGTGGATGGTC
AGGGTAACTTCGGTTCTATTGACGGCGACTCCGCGGCGGCAATGCGTTATACGGAGATCCGTCTGGCGAAAATCGCCCA
CGAACTGATGGCCGATCTCGAAAAAGAGACGGTGGATTTCGTGGATAACTATGACGGTACGGAAAAAATTCCGGACGTC
ATGCCGACCAAAATTCCGAATCTGCTGGTGAACGGTTCTTCCGGTATCGCAGTAGGTATGGCGACGAATATCCCGCCGC
ACAACCTGACGGAAGTGATTAACGGCTGCCTGGCGTATATCGACAACGAAGACATCAGCATTGAAGGGCTGATGGAACA
TATTCCGGGGCCGGACTTCCCGACCGCCGCGATCATCAACGGTCGTCGTGGTATCGAAGAAGCCTACCGCACCGGTCGT
GGCAAAGTGTACATTCGCGCCCGCGCGGAAGTTGAAGCTGACGCCAAAACGGGCCGTGAAACCATCATCGTCCATGAAA
TTCCCTATCAGGTGAACAAAGCGCGCCTGATCGAGAAAATCGCCGAGCTGGTGAAAGATAAACGCGTGGAAGGCATCAG
CGCGCTGCGTGACGAATCCGACAAAGACGGGATGCGCATCGTGATTGAAGTGAAACGCGATGCGGTGGGCGAGGTGGTG
CTTAATAATCTCTACTCCCAGACCCAGCTACAGGTTTCCTTCGGTATTAACATGGTGGCGCTGCATCACGGCCAGCCGA
AGATCATGAACCTGAAAGATATCATTTCAGCGTTCGTGCGCCACCGCCGTGAAGTGGTGACGCGTCGGACTATTTTTGA
ACTGCGTAAAGCCCGTGACCGTGCGCATATCCTTGAAGCTCTGGCGATTGCGCTGGCCAACATCGACCCGATTATCGAA
CTGATTCGCCGCGCGCCAACGCCGGCGGAAGCAAAAGCGGCGCTGATTTCGCGTCCGTGGGATCTGGGCAACGTTGCTG
CGATGCTGGAGCGCGCTGGTGATGACGCCGCGCGTCCGGAATGGCTGGAGCCAGAATTTGGCGTGCGTGACGGTCAGTA
CTACCTGACTGAACAGCAGGCGCAGGCGATTCTGGATCTGCGTTTGCAGAAACTGACCGGCCTGGAGCATGAAAAACTG
CTCGACGAATACAAAGAGCTGCTGGAGCAGATTGCTGAATTGCTGCACATTCTGGGCAGCGCCGATCGCCTGATGGAAG
TGATCCGCGAAGAGATGGAGTTAATTCGCGATCAGTTCGGCGATGAGCGTCGTACCGAAATCACCGCCAACAGCGCCGA
TATTAATATCGAAGATCTGATTAGCCAGGAAGATGTTGTCGTGACGCTGTCTCACCAGGGTTACGTCAAATATCAACCG
CTGACAGATTACGAAGCGCAACGTCGTGGTGGGAAAGGTAAATCTGCCGCGCGTATTAAAGAAGAAGACTTTATCGACC
GCCTGCTGGTGGCTAACACCCATGACACCATCCTCTGCTTCTCCAGCCGGGGCCGTCTGTACTGGATGAAGGTCTATCA
GCTGCCGGAAGCCAGCCGCGGCGCGCGCGGTCGTCCGATCGTCAACCTGCTGCCGCTGGAAGCCAACGAACGTATCACC
GCGATTCTGCCGGTTCGTGAGTATGAAGAAGGCGTCAACGTCTTTATGGCGACCGCCAGCGGTACCGTGAAGAAAACGG
CGCTGACCGAATTCAGCCGTCCGCGTTCCGCCGGTATTATCGCGGTGAACCTCAACGACGGCGACGAGCTGATTGGCGT
TGACCTGACTTCTGGTTCTGACGAAGTCATGCTGTTCTCGGCCGCGGGTAAAGTGGTGCGCTTCAAAGAAGACGCCGTC
CGTGCGATGGGGCGTACCGCGACCGGTGTGCGCGGTATTAAGCTGGCGGGAGACGATAAAGTCGTCTCTCTGATCATCC
CACGCGGCGAAGGCGCTATTCTGACCGTAACGCAAAACGGCTACGGGAAGCGTACCGCAGCGGACGAGTACCCGACCAA
GTCTCGTGCGACGCAGGGCGTTATCTCTATCAAAGTGACCGAGCGCAACGGTTCCGTTGTCGGTGCGGTACAGGTAGAC
GATTGCGACCAGATCATGATGATCACGGATGCCGGTACTCTGGTGCGTACCCGTGTGTCCGAGATCAGCGTAGTGGGAC
GTAATACCCAGGGCGTTATCCTTATCCGCACGGCGGAAGATGAAAACGTGGTGGGTCTGCAACGCGTTGCTGAACCGGT
AGATGACGAAGAACTCGACGCTATCGACGGCAGCGTGGCGGAAGGGGATGAGGATATCGCCCCGGAAGCGGAAAGCGAT
GACGACGTTGCGGATGACGCTGACGAGTAA
>gyrA_Porcine_58
ATGAGCGACCTTGCGAGAGAAATTACACCGGTCAACATTGAGGAAGAGCTGAAGAGCTCCTATCTGGATTATGCGATGT
CGGTCATTGTTGGCCGTGCGCTGCCGGATGTCCGAGATGGCCTGAAGCCGGTACACCGTCGCGTACTTTACGCCATGAA
CGTATTGGGCAATGACTGGAACAAAGCCTATAAAAAATCTGCCCGTGTCGTTGGTGACGTAATCGGTAAATACCATCCC
CACGGCGATTCCGCAGTGTATGACACCATCGTTCGTATGGCGCAGCCATTCTCGCTGCGTTACATGCTGGTGGATGGTC
AGGGTAACTTCGGTTCTATTGACGGCGACTCCGCGGCGGCAATGCGTTATACGGAGATCCGTCTGGCGAAAATCGCCCA
CGAACTGATGGCCGATCTCGAAAAAGAGACGGTGGATTTCGTGGATAACTATGACGGTACGGAAAAAATTCCGGACGTC
ATGCCGACCAAAATTCCGAATCTGCTGGTGAACGGTTCTTCCGGTATCGCAGTAGGTATGGCGACGAATATCCCGCCGC
ACAACCTGACGGAAGTGATTAACGGCTGCCTGGCGTATATCGACAACGAAGACATCAGCATTGAAGGGCTGATGGAACA
TATTCCGGGTCCGGACTTCCCGACCGCCGCGATCATCAACGGTCGTCGTGGTATCGAAGAAGCCTACCGCACCGGTCGT
GGCAAAGTGTACATTCGCGCCCGCGCGGAAGTTGAAGCTGACGCGAAAACGGGCCGTGAAACCATCATCGTCCATGAAA
TTCCCTATCAGGTGAACAAAGCGCGCCTGATCGAGAAAATCGCCGAGCTGGTGAAAGATAAACGCGTGGAAGGCATCAG
CGCGCTGCGTGACGAATCCGATAAAGACGGGATGCGCATCGTGATTGAAGTGAAACGCGATGCGGTGGGCGAGGTGGTG
CTTAATAATCTCTACTCCCAGACCCAGCTACAGGTTTCCTTCGGTATTAACATGGTGGCGCTGCATCACGGCCAGCCGA
AGATCATGAACCTGAAAGACATCATTTCAGCGTTCGTGCGCCACCGCCGTGAAGTGGTGACGCGTCGGACTATTTTTGA
ACTGCGTAAAGCCCGTGACCGCGCGCATATCCTTGAAGCTCTGGCGATTGCGCTGGCCAACATCGACCCGATTATCGAA
CTGATTCGCCGCGCGCCAACGCCGGCGGAAGCAAAAGCGGCGCTGATTTCGCGTCCGTGGGACCTGGGCAACGTTGCTG
CGATGCTGGAGCGCGCCGGTGATGACGCCGCGCGTCCGGAATGGCTGGAGCCAGAATTTGGCGTGCGTGACGGTCAGTA
CTACCTGACTGAACAGCAGGCGCAGGCGATTCTGGATCTGCGTTTGCAGAAACTGACCGGCCTGGAGCATGAAAAACTG
CTCGACGAATACAAAGAGTTGCTGGAGCAGATTGCTGAACTGCTGCACATTCTGGGCAGCGCCGATCGCCTGATGGAAG
TGATCCGCGAAGAGATGGAGTTAATTCGCGATCAGTTCGGCGATGAGCGTCGTACCGAAATCACCGCCAACAGCGCCGA
TATTAATATCGAAGATCTGATTAGCCAGGAAGATGTTGTCGTGACGCTGTCTCACCAGGGTTACGTCAAATATCAACCG
CTGACGGATTACGAAGCGCAACGTCGTGGTGGGAAAGGTAAATCTGCCGCGCGTATTAAAGAAGAAGACTTTATCGACC
GCCTGCTGGTGGCTAACACCCATGACACCATCCTCTGCTTCTCCAGCCGGGGCCGTCTGTACTGGATGAAGGTCTATCA
GCTGCCGGAAGCCAGCCGCGGCGCGCGCGGTCGTCCGATCGTCAACCTGCTGCCGCTGGAAGCCAACGAACGTATCACC
GCGATTCTGCCGGTTCGTGAGTACGAAGAAGGCGTCAACGTCTTTATGGCGACCGCCAGCGGTACCGTGAAGAAAACGG
CGCTGACCGAATTCAGCCGTCCGCGTTCCGCCGGTATTATCGCGGTGAACCTCAACGACGGCGACGAGCTGATTGGCGT
TGACCTGACTTCTGGTTCTGACGAAGTCATGCTGTTCTCGGCCGCGGGTAAAGTGGTGCGCTTCAAAGAAGACGCCGTC
CGTGCGATGGGGCGTACCGCGACCGGTGTGCGCGGTATTAAGCTGGCGGGAGACGATAAAGTAGTCTCTCTGATCATCC
CACGCGGCGAAGGCGCTATTCTGACCGTAACGCAAAACGGCTACGGGAAGCGTACCGCAGCGGACGAGTACCCGACCAA
GTCTCGTGCGACGCAGGGCGTTATCTCTATCAAAGTGACCGAGCGCAACGGTTCCGTTGTCGGTGCGGTACAGGTAGAC
GATTGCGACCAGATCATGATGATCACGGATGCCGGTACTCTGGTGCGTACCCGAGTGTCTGAGATCAGCGTAGTGGGAC
GTAATACCCAGGGCGTTATCCTTATCCGCACGGCGGAAGATGAAAACGTGGTGGGTCTGCAACGCGTTGCTGAACCGGT
AGATGACGAAGAACTCGACGCTATCGACGGCAGCGTGGCGGAAGGGGATGAGGATATCGCCCCGGAAGCGGAAAGCGAT
GACGACGTTGCGGATGACGCTGACGAGTAA
>gyrA_Porcine_59
ATGAGCGACCTTGCGAGAGAAATTACACCGGTCAACATTGAGGAGGAGCTGAAGAGCTCCTATCTGGATTATGCGATGT
CGGTCATTGTTGGCCGTGCGCTGCCGGATGTCCGAGATGGCCTGAAGCCGGTACACCGTCGCGTACTTTACGCCATGAA
CGTATTGGGCAATGACTGGAACAAAGCCTATAAAAAATCTGCCCGTGTCGTTGGTGACGTAATCGGTAAATACCATCCC
CACGGCGATTCCGCAGTGTATGACACCATCGTTCGTATGGCGCAGCCATTCTCGCTGCGTTACATGCTGGTGGATGGTC
AGGGTAACTTCGGTTCTATTGACGGCGACTCCGCGGCGGCAATGCGTTATACGGAGATCCGTCTGGCGAAAATCGCCCA
CGAACTGATGGCCGATCTCGAAAAAGAGACGGTGGATTTCGTGGATAACTATGACGGTACGGAAAAAATTCCGGACGTC
ATGCCGACCAAAATTCCGAATCTGCTGGTGAACGGTTCTTCCGGTATCGCAGTAGGTATGGCGACGAATATCCCGCCGC
ACAACCTGACGGAAGTGATTAACGGCTGCCTGGCGTATATCGACAACGAAGACATCAGCATTGAAGGGCTGATGGAACA
TATTCCGGGGCCGGACTTCCCGACCGCCGCGATCATCAACGGTCGTCGTGGTATCGAAGAAGCCTACCGCACCGGTCGT
GGCAAAGTGTACATTCGCGCCCGCGCGGAAGTTGAAGCTGACGCCAAAACGGGCCGTGAAACCATCATCGTCCATGAAA
TTCCCTATCAGGTGAACAAAGCGCGCCTGATCGAGAAAATCGCCGAGCTGGTGAAAGATAAACGCGTGGAAGGCATCAG
CGCGCTGCGTGACGAATCCGACAAAGACGGGATGCGCATCGTGATTGAAGTGAAACGCGATGCGGTGGGCGAGGTGGTG
CTTAATAATCTCTACTCCCAGACCCAGCTACAGGTTTCCTTCGGTATTAACATGGTGGCGCTGCATCACGGCCAGCCGA
AGATCATGAACCTGAAAGATATCATTTCAGCGTTCGTGCGCCACCGCCGTGAAGTGGTGACGCGTCGGACTATTTTTGA
ACTGCGTAAAGCCCGTGACCGTGCGCATATCCTTGAAGCTCTGGCGATTGCGCTGGCCAACATCGACCCGATTATCGAA
CTGATTCGCCGCGCGCCAACGCCGGCGGAAGCAAAAGCGGCGCTGATTTCGCGTCCGTGGGATCTGGGCAACGTTGCTG
CGATGCTGGAGCGCGCTGGTGATGACGCCGCGCGTCCGGAATGGCTGGAGCCAGAATTTGGCGTGCGTGACGGTCAGTA
CTACCTGACTGAACAGCAGGCGCAGGCGATTCTGGATCTGCGTTTGCAGAAACTGACCGGCCTGGAGCATGAAAAACTG
CTCGACGAATACAAAGAGCTGCTGGAGCAGATTGCTGAATTGCTGCACATTCTGGGCAGCGCCGATCGCCTGATGGAAG
TGATCCGCGAAGAGATGGAGTTAATTCGCGATCAGTTCGGCGATGAGCGTCGTACCGAAATCACCGCCAACAGCGCCGA
TATTAATATCGAAGATCTGATTAGCCAGGAAGATGTTGTCGTGACGCTGTCTCACCAGGGTTACGTCAAATATCAACCG
CTGACAGATTACGAAGCGCAACGTCGTGGTGGGAAAGGTAAATCTGCCGCGCGTATTAAAGAAGAAGACTTTATCGACC
GCCTGCTGGTGGCTAACACCCATGACACCATCCTCTGCTTCTCCAGCCGGGGCCGTCTGTACTGGATGAAGGTCTATCA
GCTGCCGGAAGCCAGCCGCGGCGCGCGCGGTCGTCCGATCGTCAACCTGCTGCCGCTGGAAGCCAACGAACGTATCACC
GCGATTCTGCCGGTTCGTGAGTATGAAGAAGGCGTCAACGTCTTTATGGCGACCGCCAGCGGTACCGTGAAGAAAACGG
CGCTGACCGAATTCAGCCGTCCGCGTTCCGCCGGTATTATCGCGGTGAACCTCAACGACGGCGACGAGCTGATTGGCGT
TGACCTGACTTCTGGTTCTGACGAAGTCATGCTGTTCTCGGCCGCGGGTAAAGTGGTGCGCTTCAAAGAAGACGCCGTC
CGTGCGATGGGGCGTACCGCGACCGGTGTGCGCGGTATTAAGCTGGCGGGAGACGATAAAGTCGTCTCTCTGATCATCC
CACGCGGCGAAGGCGCTATTCTGACCGTAACGCAAAACGGCTACGGGAAGCGTACCGCAGCGGACGAGTACCCGACCAA
GTCTCGTGCGACGCAGGGCGTTATCTCTATCAAAGTGACCGAGCGCAACGGTTCCGTTGTCGGTGCGGTACAGGTAGAC
GATTGCGACCAGATCATGATGATCACGGATGCCGGTACTCTGGTGCGTACCCGTGTGTCCGAGATCAGCGTAGTGGGAC
GTAATACCCAGGGCGTTATCCTTATCCGCACGGCGGAAGATGAAAACGTGGTGGGTCTGCAACGCGTTGCTGAACCGGT
AGATGACGAAGAACTCGACGCTATCGACGGCAGCGTGGCGGAAGGGGATGAGGATATCGCCCCGGAAGCGGAAAGCGAT
GACGACGTTGCGGATGACGCTGACGAGTAA
>gyrA_Porcine_60
ATGAGCGACCTTGCGAGAGAAATTACACCGGTCAACATTGAGGAGGAGCTGAAGAGCTCCTATCTGGATTATGCGATGT
CGGTCATTGTTGGCCGTGCGCTGCCGGATGTCCGAGATGGCCTGAAGCCGGTACACCGTCGCGTACTTTACGCCATGAA
CGTATTGGGCAATGACTGGAACAAAGCCTATAAAAAATCTGCCCGTGTCGTTGGTGACGTAATCGGTAAATACCATCCC
CACGGCGATTCCGCAGTGTATGACACCATCGTTCGTATGGCGCAGCCATTCTCGCTGCGTTACATGCTGGTGGATGGTC
AGGGTAACTTCGGTTCTATTGACGGCGACTCCGCGGCGGCAATGCGTTATACGGAGATCCGTCTGGCGAAAATCGCCCA
CGAACTGATGGCCGATCTCGAAAAAGAGACGGTGGATTTCGTGGATAACTATGACGGTACGGAAAAAATTCCGGACGTC
ATGCCGACCAAAATTCCGAATCTGCTGGTGAACGGTTCTTCCGGTATCGCAGTAGGTATGGCGACGAATATCCCGCCGC
ACAACCTGACGGAAGTGATTAACGGCTGCCTGGCGTATATCGACAACGAAGACATCAGCATTGAAGGGCTGATGGAACA
TATTCCGGGGCCGGACTTCCCGACCGCCGCGATCATCAACGGTCGTCGTGGTATCGAAGAAGCCTACCGCACCGGTCGT
GGCAAAGTGTACATTCGCGCCCGCGCGGAAGTTGAAGCTGACGCCAAAACGGGCCGTGAAACCATCATCGTCCATGAAA
TTCCCTATCAGGTGAACAAAGCGCGCCTGATCGAGAAAATCGCCGAGCTGGTGAAAGATAAACGCGTGGAAGGCATCAG
CGCGCTGCGTGACGAATCCGACAAAGACGGGATGCGCATCGTGATTGAAGTGAAACGCGATGCGGTGGGCGAGGTGGTG
CTTAATAATCTCTACTCCCAGACCCAGCTACAGGTTTCCTTCGGTATTAACATGGTGGCGCTGCATCACGGCCAGCCGA
AGATCATGAACCTGAAAGATATCATTTCAGCGTTCGTGCGCCACCGCCGTGAAGTGGTGACGCGTCGGACTATTTTTGA
ACTGCGTAAAGCCCGTGACCGTGCGCATATCCTTGAAGCTCTGGCGATTGCGCTGGCCAACATCGACCCGATTATCGAA
CTGATTCGCCGCGCGCCAACGCCGGCGGAAGCAAAAGCGGCGCTGATTTCGCGTCCGTGGGATCTGGGCAACGTTGCTG
CGATGCTGGAGCGCGCTGGTGATGACGCCGCGCGTCCGGAATGGCTGGAGCCAGAATTTGGCGTGCGTGACGGTCAGTA
CTACCTGACTGAACAGCAGGCGCAGGCGATTCTGGATCTGCGTTTGCAGAAACTGACCGGCCTGGAGCATGAAAAACTG
CTCGACGAATACAAAGAGCTGCTGGAGCAGATTGCTGAATTGCTGCACATTCTGGGCAGCGCCGATCGCCTGATGGAAG
TGATCCGCGAAGAGATGGAGTTAATTCGCGATCAGTTCGGCGATGAGCGTCGTACCGAAATCACCGCCAACAGCGCCGA
TATTAATATCGAAGATCTGATTAGCCAGGAAGATGTTGTCGTGACGCTGTCTCACCAGGGTTACGTCAAATATCAACCG
CTGACAGATTACGAAGCGCAACGTCGTGGTGGGAAAGGTAAATCTGCCGCGCGTATTAAAGAAGAAGACTTTATCGACC
GCCTGCTGGTGGCTAACACCCATGACACCATCCTCTGCTTCTCCAGCCGGGGCCGTCTGTACTGGATGAAGGTCTATCA
GCTGCCGGAAGCCAGCCGCGGCGCGCGCGGTCGTCCGATCGTCAACCTGCTGCCGCTGGAAGCCAACGAACGTATCACC
GCGATTCTGCCGGTTCGTGAGTATGAAGAAGGCGTCAACGTCTTTATGGCGACCGCCAGCGGTACCGTGAAGAAAACGG
CGCTGACCGAATTCAGCCGTCCGCGTTCCGCCGGTATTATCGCGGTGAACCTCAACGACGGCGACGAGCTGATTGGCGT
TGACCTGACTTCTGGTTCTGACGAAGTCATGCTGTTCTCGGCCGCGGGTAAAGTGGTGCGCTTCAAAGAAGACGCCGTC
CGTGCGATGGGGCGTACCGCGACCGGTGTGCGCGGTATTAAGCTGGCGGGAGACGATAAAGTCGTCTCTCTGATCATCC
CACGCGGCGAAGGCGCTATTCTGACCGTAACGCAAAACGGCTACGGGAAGCGTACCGCAGCGGACGAGTACCCGACCAA
GTCTCGTGCGACGCAGGGCGTTATCTCTATCAAAGTGACCGAGCGCAACGGTTCCGTTGTCGGTGCGGTACAGGTAGAC
GATTGCGACCAGATCATGATGATCACGGATGCCGGTACTCTGGTGCGTACCCGTGTGTCCGAGATCAGCGTAGTGGGAC
GTAATACCCAGGGCGTTATCCTTATCCGCACGGCGGAAGATGAAAACGTGGTGGGTCTGCAACGCGTTGCTGAACCGGT
AGATGACGAAGAACTCGACGCTATCGACGGCAGCGTGGCGGAAGGGGATGAGGATATCGCCCCGGAAGCGGAAAGCGAT
GACGACGTTGCGGATGACGCTGACGAGTAA
>gyrA_Porcine_61
ATGAGCGACCTTGCGAGAGAAATTACACCGGTCAACATTGAGGAGGAGCTGAAGAGCTCCTATCTGGATTATGCGATGT
CGGTCATTGTTGGCCGTGCGCTGCCGGATGTCCGAGATGGCCTGAAGCCGGTACACCGTCGCGTACTTTACGCCATGAA
CGTATTGGGCAATGACTGGAACAAAGCCTATAAAAAATCTGCCCGTGTCGTTGGTGACGTAATCGGTAAATACCATCCC
CACGGCGATTCCGCAGTGTATGACACCATCGTTCGTATGGCGCAGCCATTCTCGCTGCGTTACATGCTGGTGGATGGTC
AGGGTAACTTCGGTTCTATTGACGGCGACTCCGCGGCGGCAATGCGTTATACGGAGATCCGTCTGGCGAAAATCGCCCA
CGAACTGATGGCCGATCTCGAAAAAGAGACGGTGGATTTCGTGGATAACTATGACGGTACGGAAAAAATTCCGGACGTC
ATGCCGACCAAAATTCCGAATCTGCTGGTGAACGGTTCTTCCGGTATCGCAGTAGGTATGGCGACGAATATCCCGCCGC
ACAACCTGACGGAAGTGATTAACGGCTGCCTGGCGTATATCGACAACGAAGACATCAGCATTGAAGGGCTGATGGAACA
TATTCCGGGGCCGGACTTCCCGACCGCCGCGATCATCAACGGTCGTCGTGGTATCGAAGAAGCCTACCGCACCGGTCGT
GGCAAAGTGTACATTCGCGCCCGCGCGGAAGTTGAAGCTGACGCCAAAACGGGCCGTGAAACCATCATCGTCCATGAAA
TTCCCTATCAGGTGAACAAAGCGCGCCTGATCGAGAAAATCGCCGAGCTGGTGAAAGATAAACGCGTGGAAGGCATCAG
CGCGCTGCGTGACGAATCCGACAAAGACGGGATGCGCATCGTGATTGAAGTGAAACGCGATGCGGTGGGCGAGGTGGTG
CTTAATAATCTCTACTCCCAGACCCAGCTACAGGTTTCCTTCGGTATTAACATGGTGGCGCTGCATCACGGCCAGCCGA
AGATCATGAACCTGAAAGATATCATTTCAGCGTTCGTGCGCCACCGCCGTGAAGTGGTGACGCGTCGGACTATTTTTGA
ACTGCGTAAAGCCCGTGACCGTGCGCATATCCTTGAAGCTCTGGCGATTGCGCTGGCCAACATCGACCCGATTATCGAA
CTGATTCGCCGCGCGCCAACGCCGGCGGAAGCAAAAGCGGCGCTGATTTCGCGTCCGTGGGATCTGGGCAACGTTGCTG
CGATGCTGGAGCGCGCTGGTGATGACGCCGCGCGTCCGGAATGGCTGGAGCCAGAATTTGGCGTGCGTGACGGTCAGTA
CTACCTGACTGAACAGCAGGCGCAGGCGATTCTGGATCTGCGTTTGCAGAAACTGACCGGCCTGGAGCATGAAAAACTG
CTCGACGAATACAAAGAGCTGCTGGAGCAGATTGCTGAATTGCTGCACATTCTGGGCAGCGCCGATCGCCTGATGGAAG
TGATCCGCGAAGAGATGGAGTTAATTCGCGATCAGTTCGGCGATGAGCGTCGTACCGAAATCACCGCCAACAGCGCCGA
TATTAATATCGAAGATCTGATTAGCCAGGAAGATGTTGTCGTGACGCTGTCTCACCAGGGTTACGTCAAATATCAACCG
CTGACAGATTACGAAGCGCAACGTCGTGGTGGGAAAGGTAAATCTGCCGCGCGTATTAAAGAAGAAGACTTTATCGACC
GCCTGCTGGTGGCTAACACCCATGACACCATCCTCTGCTTCTCCAGCCGGGGCCGTCTGTACTGGATGAAGGTCTATCA
GCTGCCGGAAGCCAGCCGCGGCGCGCGCGGTCGTCCGATCGTCAACCTGCTGCCGCTGGAAGCCAACGAACGTATCACC
GCGATTCTGCCGGTTCGTGAGTATGAAGAAGGCGTCAACGTCTTTATGGCGACCGCCAGCGGTACCGTGAAGAAAACGG
CGCTGACCGAATTCAGCCGTCCGCGTTCCGCCGGTATTATCGCGGTGAACCTCAACGACGGCGACGAGCTGATTGGCGT
TGACCTGACTTCTGGTTCTGACGAAGTCATGCTGTTCTCGGCCGCGGGTAAAGTGGTGCGCTTCAAAGAAGACGCCGTC
CGTGCGATGGGGCGTACCGCGACCGGTGTGCGCGGTATTAAGCTGGCGGGAGACGATAAAGTCGTCTCTCTGATCATCC
CACGCGGCGAAGGCGCTATTCTGACCGTAACGCAAAACGGCTACGGGAAGCGTACCGCAGCGGACGAGTACCCGACCAA
GTCTCGTGCGACGCAGGGCGTTATCTCTATCAAAGTGACCGAGCGCAACGGTTCCGTTGTCGGTGCGGTACAGGTAGAC
GATTGCGACCAGATCATGATGATCACGGATGCCGGTACTCTGGTGCGTACCCGTGTGTCCGAGATCAGCGTAGTGGGAC
GTAATACCCAGGGCGTTATCCTTATCCGCACGGCGGAAGATGAAAACGTGGTGGGTCTGCAACGCGTTGCTGAACCGGT
AGATGACGAAGAACTCGACGCTATCGACGGCAGCGTGGCGGAAGGGGATGAGGATATCGCCCCGGAAGCGGAAAGCGAT
GACGACGTTGCGGATGACGCTGACGAGTAA
>gyrA_Porcine_62
ATGAGCGACCTTGCGAGAGAAATTACACCGGTCAACATTGAGGAGGAGCTGAAGAGCTCCTATCTGGATTATGCGATGT
CGGTCATTGTTGGCCGTGCGCTGCCGGATGTCCGAGATGGCCTGAAGCCGGTACACCGTCGCGTACTTTACGCCATGAA
CGTATTGGGCAATGACTGGAACAAAGCCTATAAAAAATCTGCCCGTGTCGTTGGTGACGTAATCGGTAAATACCATCCC
CACGGCGATTCCGCAGTGTATGACACCATCGTTCGTATGGCGCAGCCATTCTCGCTGCGTTACATGCTGGTGGATGGTC
AGGGTAACTTCGGTTCTATTGACGGCGACTCCGCGGCGGCAATGCGTTATACGGAGATCCGTCTGGCGAAAATCGCCCA
CGAACTGATGGCCGATCTCGAAAAAGAGACGGTGGATTTCGTGGATAACTATGACGGTACGGAAAAAATTCCGGACGTC
ATGCCGACCAAAATTCCGAATCTGCTGGTGAACGGTTCTTCCGGTATCGCAGTAGGTATGGCGACGAATATCCCGCCGC
ACAACCTGACGGAAGTGATTAACGGCTGCCTGGCGTATATCGACAACGAAGACATCAGCATTGAAGGGCTGATGGAACA
TATTCCGGGGCCGGACTTCCCGACCGCCGCGATCATCAACGGTCGTCGTGGTATCGAAGAAGCCTACCGCACCGGTCGT
GGCAAAGTGTACATTCGCGCCCGCGCGGAAGTTGAAGCTGACGCCAAAACGGGCCGTGAAACCATCATCGTCCATGAAA
TTCCCTATCAGGTGAACAAAGCGCGCCTGATCGAGAAAATCGCCGAGCTGGTGAAAGATAAACGCGTGGAAGGCATCAG
CGCGCTGCGTGACGAATCCGACAAAGACGGGATGCGCATCGTGATTGAAGTGAAACGCGATGCGGTGGGCGAGGTGGTG
CTTAATAATCTCTACTCCCAGACCCAGCTACAGGTTTCCTTCGGTATTAACATGGTGGCGCTGCATCACGGCCAGCCGA
AGATCATGAACCTGAAAGATATCATTTCAGCGTTCGTGCGCCACCGCCGTGAAGTGGTGACGCGTCGGACTATTTTTGA
ACTGCGTAAAGCCCGTGACCGTGCGCATATCCTTGAAGCTCTGGCGATTGCGCTGGCCAACATCGACCCGATTATCGAA
CTGATTCGCCGCGCGCCAACGCCGGCGGAAGCAAAAGCGGCGCTGATTTCGCGTCCGTGGGATCTGGGCAACGTTGCTG
CGATGCTGGAGCGCGCTGGTGATGACGCCGCGCGTCCGGAATGGCTGGAGCCAGAATTTGGCGTGCGTGACGGTCAGTA
CTACCTGACTGAACAGCAGGCGCAGGCGATTCTGGATCTGCGTTTGCAGAAACTGACCGGCCTGGAGCATGAAAAACTG
CTCGACGAATACAAAGAGCTGCTGGAGCAGATTGCTGAATTGCTGCACATTCTGGGCAGCGCCGATCGCCTGATGGAAG
TGATCCGCGAAGAGATGGAGTTAATTCGCGATCAGTTCGGCGATGAGCGTCGTACCGAAATCACCGCCAACAGCGCCGA
TATTAATATCGAAGATCTGATTAGCCAGGAAGATGTTGTCGTGACGCTGTCTCACCAGGGTTACGTCAAATATCAACCG
CTGACAGATTACGAAGCGCAACGTCGTGGTGGGAAAGGTAAATCTGCCGCGCGTATTAAAGAAGAAGACTTTATCGACC
GCCTGCTGGTGGCTAACACCCATGACACCATCCTCTGCTTCTCCAGCCGGGGCCGTCTGTACTGGATGAAGGTCTATCA
GCTGCCGGAAGCCAGCCGCGGCGCGCGCGGTCGTCCGATCGTCAACCTGCTGCCGCTGGAAGCCAACGAACGTATCACC
GCGATTCTGCCGGTTCGTGAGTATGAAGAAGGCGTCAACGTCTTTATGGCGACCGCCAGCGGTACCGTGAAGAAAACGG
CGCTGACCGAATTCAGCCGTCCGCGTTCCGCCGGTATTATCGCGGTGAACCTCAACGACGGCGACGAGCTGATTGGCGT
TGACCTGACTTCTGGTTCTGACGAAGTCATGCTGTTCTCGGCCGCGGGTAAAGTGGTGCGCTTCAAAGAAGACGCCGTC
CGTGCGATGGGGCGTACCGCGACCGGTGTGCGCGGTATTAAGCTGGCGGGAGACGATAAAGTCGTCTCTCTGATCATCC
CACGCGGCGAAGGCGCTATTCTGACCGTAACGCAAAACGGCTACGGGAAGCGTACCGCAGCGGACGAGTACCCGACCAA
GTCTCGTGCGACGCAGGGCGTTATCTCTATCAAAGTGACCGAGCGCAACGGTTCCGTTGTCGGTGCGGTACAGGTAGAC
GATTGCGACCAGATCATGATGATCACGGATGCCGGTACTCTGGTGCGTACCCGTGTGTCCGAGATCAGCGTAGTGGGAC
GTAATACCCAGGGCGTTATCCTTATCCGCACGGCGGAAGATGAAAACGTGGTGGGTCTGCAACGCGTTGCTGAACCGGT
AGATGACGAAGAACTCGACGCTATCGACGGCAGCGTGGCGGAAGGGGATGAGGATATCGCCCCGGAAGCGGAAAGCGAT
GACGACGTTGCGGATGACGCTGACGAGTAA
>gyrA_Porcine_63
ATGAGCGACCTTGCGAGAGAAATTACACCGGTCAACATTGAGGAGGAGCTGAAGAGCTCCTATCTGGATTATGCGATGT
CGGTCATTGTTGGCCGTGCGCTGCCGGATGTCCGAGATGGCCTGAAGCCGGTACACCGTCGCGTACTTTACGCCATGAA
CGTATTGGGCAATGACTGGAACAAAGCCTATAAAAAATCTGCCCGTGTCGTTGGTGACGTAATCGGTAAATACCATCCC
CACGGCGATTCCGCAGTGTATGACACCATCGTTCGTATGGCGCAGCCATTCTCGCTGCGTTACATGCTGGTGGATGGTC
AGGGTAACTTCGGTTCTATTGACGGCGACTCCGCGGCGGCAATGCGTTATACGGAGATCCGTCTGGCGAAAATCGCCCA
CGAACTGATGGCCGATCTCGAAAAAGAGACGGTGGATTTCGTGGATAACTATGACGGTACGGAAAAAATTCCGGACGTC
ATGCCGACCAAAATTCCGAATCTGCTGGTGAACGGTTCTTCCGGTATCGCAGTAGGTATGGCGACGAATATCCCGCCGC
ACAACCTGACGGAAGTGATTAACGGCTGCCTGGCGTATATCGACAACGAAGACATCAGCATTGAAGGGCTGATGGAACA
TATTCCGGGGCCGGACTTCCCGACCGCCGCGATCATCAACGGTCGTCGTGGTATCGAAGAAGCCTACCGCACCGGTCGT
GGCAAAGTGTACATTCGCGCCCGCGCGGAAGTTGAAGCTGACGCCAAAACGGGCCGTGAAACCATCATCGTCCATGAAA
TTCCCTATCAGGTGAACAAAGCGCGCCTGATCGAGAAAATCGCCGAGCTGGTGAAAGATAAACGCGTGGAAGGCATCAG
CGCGCTGCGTGACGAATCCGACAAAGACGGGATGCGCATCGTGATTGAAGTGAAACGCGATGCGGTGGGCGAGGTGGTG
CTTAATAATCTCTACTCCCAGACCCAGCTACAGGTTTCCTTCGGTATTAACATGGTGGCGCTGCATCACGGCCAGCCGA
AGATCATGAACCTGAAAGATATCATTTCAGCGTTCGTGCGCCACCGCCGTGAAGTGGTGACGCGTCGGACTATTTTTGA
ACTGCGTAAAGCCCGTGACCGTGCGCATATCCTTGAAGCTCTGGCGATTGCGCTGGCCAACATCGACCCGATTATCGAA
CTGATTCGCCGCGCGCCAACGCCGGCGGAAGCAAAAGCGGCGCTGATTTCGCGTCCGTGGGATCTGGGCAACGTTGCTG
CGATGCTGGAGCGCGCTGGTGATGACGCCGCGCGTCCGGAATGGCTGGAGCCAGAATTTGGCGTGCGTGACGGTCAGTA
CTACCTGACTGAACAGCAGGCGCAGGCGATTCTGGATCTGCGTTTGCAGAAACTGACCGGCCTGGAGCATGAAAAACTG
CTCGACGAATACAAAGAGCTGCTGGAGCAGATTGCTGAATTGCTGCACATTCTGGGCAGCGCCGATCGCCTGATGGAAG
TGATCCGCGAAGAGATGGAGTTAATTCGCGATCAGTTCGGCGATGAGCGTCGTACCGAAATCACCGCCAACAGCGCCGA
TATTAATATCGAAGATCTGATTAGCCAGGAAGATGTTGTCGTGACGCTGTCTCACCAGGGTTACGTCAAATATCAACCG
CTGACAGATTACGAAGCGCAACGTCGTGGTGGGAAAGGTAAATCTGCCGCGCGTATTAAAGAAGAAGACTTTATCGACC
GCCTGCTGGTGGCTAACACCCATGACACCATCCTCTGCTTCTCCAGCCGGGGCCGTCTGTACTGGATGAAGGTCTATCA
GCTGCCGGAAGCCAGCCGCGGCGCGCGCGGTCGTCCGATCGTCAACCTGCTGCCGCTGGAAGCCAACGAACGTATCACC
GCGATTCTGCCGGTTCGTGAGTATGAAGAAGGCGTCAACGTCTTTATGGCGACCGCCAGCGGTACCGTGAAGAAAACGG
CGCTGACCGAATTCAGCCGTCCGCGTTCCGCCGGTATTATCGCGGTGAACCTCAACGACGGCGACGAGCTGATTGGCGT
TGACCTGACTTCTGGTTCTGACGAAGTCATGCTGTTCTCGGCCGCGGGTAAAGTGGTGCGCTTCAAAGAAGACGCCGTC
CGTGCGATGGGGCGTACCGCGACCGGTGTGCGCGGTATTAAGCTGGCGGGAGACGATAAAGTCGTCTCTCTGATCATCC
CACGCGGCGAAGGCGCTATTCTGACCGTAACGCAAAACGGCTACGGGAAGCGTACCGCAGCGGACGAGTACCCGACCAA
GTCTCGTGCGACGCAGGGCGTTATCTCTATCAAAGTGACCGAGCGCAACGGTTCCGTTGTCGGTGCGGTACAGGTAGAC
GATTGCGACCAGATCATGATGATCACGGATGCCGGTACTCTGGTGCGTACCCGTGTGTCCGAGATCAGCGTAGTGGGAC
GTAATACCCAGGGCGTTATCCTTATCCGCACGGCGGAAGATGAAAACGTGGTGGGTCTGCAACGCGTTGCTGAACCGGT
AGATGACGAAGAACTCGACGCTATCGACGGCAGCGTGGCGGAAGGGGATGAGGATATCGCCCCGGAAGCGGAAAGCGAT
GACGACGTTGCGGATGACGCTGACGAGTAA
>gyrA_Porcine_64
ATGAGCGACCTTGCGAGAGAAATTACACCGGTCAACATTGAGGAGGAGCTGAAGAGCTCCTATCTGGATTATGCGATGT
CGGTCATTGTTGGCCGTGCGCTGCCGGATGTCCGAGATGGCCTGAAGCCGGTACACCGTCGCGTACTTTACGCCATGAA
CGTATTGGGCAATGACTGGAACAAAGCCTATAAAAAATCTGCCCGTGTCGTTGGTGACGTAATCGGTAAATACCATCCC
CACGGCGATTCCGCAGTGTATGACACCATCGTTCGTATGGCGCAGCCATTCTCGCTGCGTTACATGCTGGTGGATGGTC
AGGGTAACTTCGGTTCTATTGACGGCGACTCCGCGGCGGCAATGCGTTATACGGAGATCCGTCTGGCGAAAATCGCCCA
CGAACTGATGGCCGATCTCGAAAAAGAGACGGTGGATTTCGTGGATAACTATGACGGTACGGAAAAAATTCCGGACGTC
ATGCCGACCAAAATTCCGAATCTGCTGGTGAACGGTTCTTCCGGTATCGCAGTAGGTATGGCGACGAATATCCCGCCGC
ACAACCTGACGGAAGTGATTAACGGCTGCCTGGCGTATATCGACAACGAAGACATCAGCATTGAAGGGCTGATGGAACA
TATTCCGGGGCCGGACTTCCCGACCGCCGCGATCATCAACGGTCGTCGTGGTATCGAAGAAGCCTACCGCACCGGTCGT
GGCAAAGTGTACATTCGCGCCCGCGCGGAAGTTGAAGCTGACGCCAAAACGGGCCGTGAAACCATCATCGTCCATGAAA
TTCCCTATCAGGTGAACAAAGCGCGCCTGATCGAGAAAATCGCCGAGCTGGTGAAAGATAAACGCGTGGAAGGCATCAG
CGCGCTGCGTGACGAATCCGACAAAGACGGGATGCGCATCGTGATTGAAGTGAAACGCGATGCGGTGGGCGAGGTGGTG
CTTAATAATCTCTACTCCCAGACCCAGCTACAGGTTTCCTTCGGTATTAACATGGTGGCGCTGCATCACGGCCAGCCGA
AGATCATGAACCTGAAAGATATCATTTCAGCGTTCGTGCGCCACCGCCGTGAAGTGGTGACGCGTCGGACTATTTTTGA
ACTGCGTAAAGCCCGTGACCGTGCGCATATCCTTGAAGCTCTGGCGATTGCGCTGGCCAACATCGACCCGATTATCGAA
CTGATTCGCCGCGCGCCAACGCCGGCGGAAGCAAAAGCGGCGCTGATTTCGCGTCCGTGGGATCTGGGCAACGTTGCTG
CGATGCTGGAGCGCGCTGGTGATGACGCCGCGCGTCCGGAATGGCTGGAGCCAGAATTTGGCGTGCGTGACGGTCAGTA
CTACCTGACTGAACAGCAGGCGCAGGCGATTCTGGATCTGCGTTTGCAGAAACTGACCGGCCTGGAGCATGAAAAACTG
CTCGACGAATACAAAGAGCTGCTGGAGCAGATTGCTGAATTGCTGCACATTCTGGGCAGCGCCGATCGCCTGATGGAAG
TGATCCGCGAAGAGATGGAGTTAATTCGCGATCAGTTCGGCGATGAGCGTCGTACCGAAATCACCGCCAACAGCGCCGA
TATTAATATCGAAGATCTGATTAGCCAGGAAGATGTTGTCGTGACGCTGTCTCACCAGGGTTACGTCAAATATCAACCG
CTGACAGATTACGAAGCGCAACGTCGTGGTGGGAAAGGTAAATCTGCCGCGCGTATTAAAGAAGAAGACTTTATCGACC
GCCTGCTGGTGGCTAACACCCATGACACCATCCTCTGCTTCTCCAGCCGGGGCCGTCTGTACTGGATGAAGGTCTATCA
GCTGCCGGAAGCCAGCCGCGGCGCGCGCGGTCGTCCGATCGTCAACCTGCTGCCGCTGGAAGCCAACGAACGTATCACC
GCGATTCTGCCGGTTCGTGAGTATGAAGAAGGCGTCAACGTCTTTATGGCGACCGCCAGCGGTACCGTGAAGAAAACGG
CGCTGACCGAATTCAGCCGTCCGCGTTCCGCCGGTATTATCGCGGTGAACCTCAACGACGGCGACGAGCTGATTGGCGT
TGACCTGACTTCTGGTTCTGACGAAGTCATGCTGTTCTCGGCCGCGGGTAAAGTGGTGCGCTTCAAAGAAGACGCCGTC
CGTGCGATGGGGCGTACCGCGACCGGTGTGCGCGGTATTAAGCTGGCGGGAGACGATAAAGTCGTCTCTCTGATCATCC
CACGCGGCGAAGGCGCTATTCTGACCGTAACGCAAAACGGCTACGGGAAGCGTACCGCAGCGGACGAGTACCCGACCAA
GTCTCGTGCGACGCAGGGCGTTATCTCTATCAAAGTGACCGAGCGCAACGGTTCCGTTGTCGGTGCGGTACAGGTAGAC
GATTGCGACCAGATCATGATGATCACGGATGCCGGTACTCTGGTGCGTACCCGTGTGTCCGAGATCAGCGTAGTGGGAC
GTAATACCCAGGGCGTTATCCTTATCCGCACGGCGGAAGATGAAAACGTGGTGGGTCTGCAACGCGTTGCTGAACCGGT
AGATGACGAAGAACTCGACGCTATCGACGGCAGCGTGGCGGAAGGGGATGAGGATATCGCCCCGGAAGCGGAAAGCGAT
GACGACGTTGCGGATGACGCTGACGAGTAA
>gyrA_Porcine_65
ATGAGCGACCTTGCGAGAGAAATTACACCGGTCAACATTGAGGAGGAGCTGAAGAGCTCCTATCTGGATTATGCGATGT
CGGTCATTGTTGGCCGTGCGCTGCCGGATGTCCGAGATGGCCTGAAGCCGGTACACCGTCGCGTACTTTACGCCATGAA
CGTATTGGGCAATGACTGGAACAAAGCCTATAAAAAATCTGCCCGTGTCGTTGGTGACGTAATCGGTAAATACCATCCC
CACGGCGATTCCGCAGTGTATGACACCATCGTTCGTATGGCGCAGCCATTCTCGCTGCGTTACATGCTGGTGGATGGTC
AGGGTAACTTCGGTTCTATTGACGGCGACTCCGCGGCGGCAATGCGTTATACGGAGATCCGTCTGGCGAAAATCGCCCA
CGAACTGATGGCCGATCTCGAAAAAGAGACGGTGGATTTCGTGGATAACTATGACGGTACGGAAAAAATTCCGGACGTC
ATGCCGACCAAAATTCCGAATCTGCTGGTGAACGGTTCTTCCGGTATCGCAGTAGGTATGGCGACGAATATCCCGCCGC
ACAACCTGACGGAAGTGATTAACGGCTGCCTGGCGTATATCGACAACGAAGACATCAGCATTGAAGGGCTGATGGAACA
TATTCCGGGGCCGGACTTCCCGACCGCCGCGATCATCAACGGTCGTCGTGGTATCGAAGAAGCCTACCGCACCGGTCGT
GGCAAAGTGTACATTCGCGCCCGCGCGGAAGTTGAAGCTGACGCCAAAACGGGCCGTGAAACCATCATCGTCCATGAAA
TTCCCTATCAGGTGAACAAAGCGCGCCTGATCGAGAAAATCGCCGAGCTGGTGAAAGATAAACGCGTGGAAGGCATCAG
CGCGCTGCGTGACGAATCCGACAAAGACGGGATGCGCATCGTGATTGAAGTGAAACGCGATGCGGTGGGCGAGGTGGTG
CTTAATAATCTCTACTCCCAGACCCAGCTACAGGTTTCCTTCGGTATTAACATGGTGGCGCTGCATCACGGCCAGCCGA
AGATCATGAACCTGAAAGATATCATTTCAGCGTTCGTGCGCCACCGCCGTGAAGTGGTGACGCGTCGGACTATTTTTGA
ACTGCGTAAAGCCCGTGACCGTGCGCATATCCTTGAAGCTCTGGCGATTGCGCTGGCCAACATCGACCCGATTATCGAA
CTGATTCGCCGCGCGCCAACGCCGGCGGAAGCAAAAGCGGCGCTGATTTCGCGTCCGTGGGATCTGGGCAACGTTGCTG
CGATGCTGGAGCGCGCTGGTGATGACGCCGCGCGTCCGGAATGGCTGGAGCCAGAATTTGGCGTGCGTGACGGTCAGTA
CTACCTGACTGAACAGCAGGCGCAGGCGATTCTGGATCTGCGTTTGCAGAAACTGACCGGCCTGGAGCATGAAAAACTG
CTCGACGAATACAAAGAGCTGCTGGAGCAGATTGCTGAATTGCTGCACATTCTGGGCAGCGCCGATCGCCTGATGGAAG
TGATCCGCGAAGAGATGGAGTTAATTCGCGATCAGTTCGGCGATGAGCGTCGTACCGAAATCACCGCCAACAGCGCCGA
TATTAATATCGAAGATCTGATTAGCCAGGAAGATGTTGTCGTGACGCTGTCTCACCAGGGTTACGTCAAATATCAACCG
CTGACAGATTACGAAGCGCAACGTCGTGGTGGGAAAGGTAAATCTGCCGCGCGTATTAAAGAAGAAGACTTTATCGACC
GCCTGCTGGTGGCTAACACCCATGACACCATCCTCTGCTTCTCCAGCCGGGGCCGTCTGTACTGGATGAAGGTCTATCA
GCTGCCGGAAGCCAGCCGCGGCGCGCGCGGTCGTCCGATCGTCAACCTGCTGCCGCTGGAAGCCAACGAACGTATCACC
GCGATTCTGCCGGTTCGTGAGTATGAAGAAGGCGTCAACGTCTTTATGGCGACCGCCAGCGGTACCGTGAAGAAAACGG
CGCTGACCGAATTCAGCCGTCCGCGTTCCGCCGGTATTATCGCGGTGAACCTCAACGACGGCGACGAGCTGATTGGCGT
TGACCTGACTTCTGGTTCTGACGAAGTCATGCTGTTCTCGGCCGCGGGTAAAGTGGTGCGCTTCAAAGAAGACGCCGTC
CGTGCGATGGGGCGTACCGCGACCGGTGTGCGCGGTATTAAGCTGGCGGGAGACGATAAAGTCGTCTCTCTGATCATCC
CACGCGGCGAAGGCGCTATTCTGACCGTAACGCAAAACGGCTACGGGAAGCGTACCGCAGCGGACGAGTACCCGACCAA
GTCTCGTGCGACGCAGGGCGTTATCTCTATCAAAGTGACCGAGCGCAACGGTTCCGTTGTCGGTGCGGTACAGGTAGAC
GATTGCGACCAGATCATGATGATCACGGATGCCGGTACTCTGGTGCGTACCCGTGTGTCCGAGATCAGCGTAGTGGGAC
GTAATACCCAGGGCGTTATCCTTATCCGCACGGCGGAAGATGAAAACGTGGTGGGTCTGCAACGCGTTGCTGAACCGGT
AGATGACGAAGAACTCGACGCTATCGACGGCAGCGTGGCGGAAGGGGATGAGGATATCGCCCCGGAAGCGGAAAGCGAT
GACGACGTTGCGGATGACGCTGACGAGTAA
>gyrA_Porcine_66
ATGAGCGACCTTGCGAGAGAAATTACACCGGTCAACATTGAGGAGGAGCTGAAGAGCTCCTATCTGGATTATGCGATGT
CGGTCATTGTTGGCCGTGCGCTGCCGGATGTCCGAGATGGCCTGAAGCCGGTACACCGTCGCGTACTTTACGCCATGAA
CGTATTGGGCAATGACTGGAACAAAGCCTATAAAAAATCTGCCCGTGTCGTTGGTGACGTAATCGGTAAATACCATCCC
CACGGCGATTCCGCAGTGTATGACACCATCGTTCGTATGGCGCAGCCATTCTCGCTGCGTTACATGCTGGTGGATGGTC
AGGGTAACTTCGGTTCTATTGACGGCGACTCCGCGGCGGCAATGCGTTATACGGAGATCCGTCTGGCGAAAATCGCCCA
CGAACTGATGGCCGATCTCGAAAAAGAGACGGTGGATTTCGTGGATAACTATGACGGTACGGAAAAAATTCCGGACGTC
ATGCCGACCAAAATTCCGAATCTGCTGGTGAACGGTTCTTCCGGTATCGCAGTAGGTATGGCGACGAATATCCCGCCGC
ACAACCTGACGGAAGTGATTAACGGCTGCCTGGCGTATATCGACAACGAAGACATCAGCATTGAAGGGCTGATGGAACA
TATTCCGGGGCCGGACTTCCCGACCGCCGCGATCATCAACGGTCGTCGTGGTATCGAAGAAGCCTACCGCACCGGTCGT
GGCAAAGTGTACATTCGCGCCCGCGCGGAAGTTGAAGCTGACGCCAAAACGGGCCGTGAAACCATCATCGTCCATGAAA
TTCCCTATCAGGTGAACAAAGCGCGCCTGATCGAGAAAATCGCCGAGCTGGTGAAAGATAAACGCGTGGAAGGCATCAG
CGCGCTGCGTGACGAATCCGACAAAGACGGGATGCGCATCGTGATTGAAGTGAAACGCGATGCGGTGGGCGAGGTGGTG
CTTAATAATCTCTACTCCCAGACCCAGCTACAGGTTTCCTTCGGTATTAACATGGTGGCGCTGCATCACGGCCAGCCGA
AGATCATGAACCTGAAAGATATCATTTCAGCGTTCGTGCGCCACCGCCGTGAAGTGGTGACGCGTCGGACTATTTTTGA
ACTGCGTAAAGCCCGTGACCGTGCGCATATCCTTGAAGCTCTGGCGATTGCGCTGGCCAACATCGACCCGATTATCGAA
CTGATTCGCCGCGCGCCAACGCCGGCGGAAGCAAAAGCGGCGCTGATTTCGCGTCCGTGGGATCTGGGCAACGTTGCTG
CGATGCTGGAGCGCGCTGGTGATGACGCCGCGCGTCCGGAATGGCTGGAGCCAGAATTTGGCGTGCGTGACGGTCAGTA
CTACCTGACTGAACAGCAGGCGCAGGCGATTCTGGATCTGCGTTTGCAGAAACTGACCGGCCTGGAGCATGAAAAACTG
CTCGACGAATACAAAGAGCTGCTGGAGCAGATTGCTGAATTGCTGCACATTCTGGGCAGCGCCGATCGCCTGATGGAAG
TGATCCGCGAAGAGATGGAGTTAATTCGCGATCAGTTCGGCGATGAGCGTCGTACCGAAATCACCGCCAACAGCGCCGA
TATTAATATCGAAGATCTGATTAGCCAGGAAGATGTTGTCGTGACGCTGTCTCACCAGGGTTACGTCAAATATCAACCG
CTGACAGATTACGAAGCGCAACGTCGTGGTGGGAAAGGTAAATCTGCCGCGCGTATTAAAGAAGAAGACTTTATCGACC
GCCTGCTGGTGGCTAACACCCATGACACCATCCTCTGCTTCTCCAGCCGGGGCCGTCTGTACTGGATGAAGGTCTATCA
GCTGCCGGAAGCCAGCCGCGGCGCGCGCGGTCGTCCGATCGTCAACCTGCTGCCGCTGGAAGCCAACGAACGTATCACC
GCGATTCTGCCGGTTCGTGAGTATGAAGAAGGCGTCAACGTCTTTATGGCGACCGCCAGCGGTACCGTGAAGAAAACGG
CGCTGACCGAATTCAGCCGTCCGCGTTCCGCCGGTATTATCGCGGTGAACCTCAACGACGGCGACGAGCTGATTGGCGT
TGACCTGACTTCTGGTTCTGACGAAGTCATGCTGTTCTCGGCCGCGGGTAAAGTGGTGCGCTTCAAAGAAGACGCCGTC
CGTGCGATGGGGCGTACCGCGACCGGTGTGCGCGGTATTAAGCTGGCGGGAGACGATAAAGTCGTCTCTCTGATCATCC
CACGCGGCGAAGGCGCTATTCTGACCGTAACGCAAAACGGCTACGGGAAGCGTACCGCAGCGGACGAGTACCCGACCAA
GTCTCGTGCGACGCAGGGCGTTATCTCTATCAAAGTGACCGAGCGCAACGGTTCCGTTGTCGGTGCGGTACAGGTAGAC
GATTGCGACCAGATCATGATGATCACGGATGCCGGTACTCTGGTGCGTACCCGTGTGTCCGAGATCAGCGTAGTGGGAC
GTAATACCCAGGGCGTTATCCTTATCCGCACGGCGGAAGATGAAAACGTGGTGGGTCTGCAACGCGTTGCTGAACCGGT
AGATGACGAAGAACTCGACGCTATCGACGGCAGCGTGGCGGAAGGGGATGAGGATATCGCCCCGGAAGCGGAAAGCGAT
GACGACGTTGCGGATGACGCTGACGAGTAA
>gyrA_Porcine_67
ATGAGCGACCTTGCGAGAGAAATTACACCGGTCAACATTGAGGAGGAGCTGAAGAGCTCCTATCTGGATTATGCGATGT
CGGTCATTGTTGGCCGTGCGCTGCCGGATGTCCGAGATGGCCTGAAGCCGGTACACCGTCGCGTACTTTACGCCATGAA
CGTATTGGGCAATGACTGGAACAAAGCCTATAAAAAATCTGCCCGTGTCGTTGGTGACGTAATCGGTAAATACCATCCC
CACGGCGATTCCGCAGTGTATGACACCATCGTTCGTATGGCGCAGCCATTCTCGCTGCGTTACATGCTGGTGGATGGTC
AGGGTAACTTCGGTTCTATTGACGGCGACTCCGCGGCGGCAATGCGTTATACGGAGATCCGTCTGGCGAAAATCGCCCA
CGAACTGATGGCCGATCTCGAAAAAGAGACGGTGGATTTCGTGGATAACTATGACGGTACGGAAAAAATTCCGGACGTC
ATGCCGACCAAAATTCCGAATCTGCTGGTGAACGGTTCTTCCGGTATCGCAGTAGGTATGGCGACGAATATCCCGCCGC
ACAACCTGACGGAAGTGATTAACGGCTGCCTGGCGTATATCGACAACGAAGACATCAGCATTGAAGGGCTGATGGAACA
TATTCCGGGGCCGGACTTCCCGACCGCCGCGATCATCAACGGTCGTCGTGGTATCGAAGAAGCCTACCGCACCGGTCGT
GGCAAAGTGTACATTCGCGCCCGCGCGGAAGTTGAAGCTGACGCCAAAACGGGCCGTGAAACCATCATCGTCCATGAAA
TTCCCTATCAGGTGAACAAAGCGCGCCTGATCGAGAAAATCGCCGAGCTGGTGAAAGATAAACGCGTGGAAGGCATCAG
CGCGCTGCGTGACGAATCCGACAAAGACGGGATGCGCATCGTGATTGAAGTGAAACGCGATGCGGTGGGCGAGGTGGTG
CTTAATAATCTCTACTCCCAGACCCAGCTACAGGTTTCCTTCGGTATTAACATGGTGGCGCTGCATCACGGCCAGCCGA
AGATCATGAACCTGAAAGATATCATTTCAGCGTTCGTGCGCCACCGCCGTGAAGTGGTGACGCGTCGGACTATTTTTGA
ACTGCGTAAAGCCCGTGACCGTGCGCATATCCTTGAAGCTCTGGCGATTGCGCTGGCCAACATCGACCCGATTATCGAA
CTGATTCGCCGCGCGCCAACGCCGGCGGAAGCAAAAGCGGCGCTGATTTCGCGTCCGTGGGATCTGGGCAACGTTGCTG
CGATGCTGGAGCGCGCTGGTGATGACGCCGCGCGTCCGGAATGGCTGGAGCCAGAATTTGGCGTGCGTGACGGTCAGTA
CTACCTGACTGAACAGCAGGCGCAGGCGATTCTGGATCTGCGTTTGCAGAAACTGACCGGCCTGGAGCATGAAAAACTG
CTCGACGAATACAAAGAGCTGCTGGAGCAGATTGCTGAATTGCTGCACATTCTGGGCAGCGCCGATCGCCTGATGGAAG
TGATCCGCGAAGAGATGGAGTTAATTCGCGATCAGTTCGGCGATGAGCGTCGTACCGAAATCACCGCCAACAGCGCCGA
TATTAATATCGAAGATCTGATTAGCCAGGAAGATGTTGTCGTGACGCTGTCTCACCAGGGTTACGTCAAATATCAACCG
CTGACAGATTACGAAGCGCAACGTCGTGGTGGGAAAGGTAAATCTGCCGCGCGTATTAAAGAAGAAGACTTTATCGACC
GCCTGCTGGTGGCTAACACCCATGACACCATCCTCTGCTTCTCCAGCCGGGGCCGTCTGTACTGGATGAAGGTCTATCA
GCTGCCGGAAGCCAGCCGCGGCGCGCGCGGTCGTCCGATCGTCAACCTGCTGCCGCTGGAAGCCAACGAACGTATCACC
GCGATTCTGCCGGTTCGTGAGTATGAAGAAGGCGTCAACGTCTTTATGGCGACCGCCAGCGGTACCGTGAAGAAAACGG
CGCTGACCGAATTCAGCCGTCCGCGTTCCGCCGGTATTATCGCGGTGAACCTCAACGACGGCGACGAGCTGATTGGCGT
TGACCTGACTTCTGGTTCTGACGAAGTCATGCTGTTCTCGGCCGCGGGTAAAGTGGTGCGCTTCAAAGAAGACGCCGTC
CGTGCGATGGGGCGTACCGCGACCGGTGTGCGCGGTATTAAGCTGGCGGGAGACGATAAAGTCGTCTCTCTGATCATCC
CACGCGGCGAAGGCGCTATTCTGACCGTAACGCAAAACGGCTACGGGAAGCGTACCGCAGCGGACGAGTACCCGACCAA
GTCTCGTGCGACGCAGGGCGTTATCTCTATCAAAGTGACCGAGCGCAACGGTTCCGTTGTCGGTGCGGTACAGGTAGAC
GATTGCGACCAGATCATGATGATCACGGATGCCGGTACTCTGGTGCGTACCCGTGTGTCCGAGATCAGCGTAGTGGGAC
GTAATACCCAGGGCGTTATCCTTATCCGCACGGCGGAAGATGAAAACGTGGTGGGTCTGCAACGCGTTGCTGAACCGGT
AGATGACGAAGAACTCGACGCTATCGACGGCAGCGTGGCGGAAGGGGATGAGGATATCGCCCCGGAAGCGGAAAGCGAT
GACGACGTTGCGGATGACGCTGACGAGTAA
>gyrA_Porcine_68
ATGAGCGACCTTGCGAGAGAAATTACACCGGTCAACATTGAGGAGGAGCTGAAGAGCTCCTATCTGGATTATGCGATGT
CGGTCATTGTTGGCCGTGCGCTGCCGGATGTCCGAGATGGCCTGAAGCCGGTACACCGTCGCGTACTTTACGCCATGAA
CGTATTGGGCAATGACTGGAACAAAGCCTATAAAAAATCTGCCCGTGTCGTTGGTGACGTAATCGGTAAATACCATCCC
CACGGCGATTCCGCAGTGTATGACACCATCGTTCGTATGGCGCAGCCATTCTCGCTGCGTTACATGCTGGTGGATGGTC
AGGGTAACTTCGGTTCTATTGACGGCGACTCCGCGGCGGCAATGCGTTATACGGAGATCCGTCTGGCGAAAATCGCCCA
CGAACTGATGGCCGATCTCGAAAAAGAGACGGTGGATTTCGTGGATAACTATGACGGTACGGAAAAAATTCCGGACGTC
ATGCCGACCAAAATTCCGAATCTGCTGGTGAACGGTTCTTCCGGTATCGCAGTAGGTATGGCGACGAATATCCCGCCGC
ACAACCTGACGGAAGTGATTAACGGCTGCCTGGCGTATATCGACAACGAAGACATCAGCATTGAAGGGCTGATGGAACA
TATTCCGGGGCCGGACTTCCCGACCGCCGCGATCATCAACGGTCGTCGTGGTATCGAAGAAGCCTACCGCACCGGTCGT
GGCAAAGTGTACATTCGCGCCCGCGCGGAAGTTGAAGCTGACGCCAAAACGGGCCGTGAAACCATCATCGTCCATGAAA
TTCCCTATCAGGTGAACAAAGCGCGCCTGATCGAGAAAATCGCCGAGCTGGTGAAAGATAAACGCGTGGAAGGCATCAG
CGCGCTGCGTGACGAATCCGACAAAGACGGGATGCGCATCGTGATTGAAGTGAAACGCGATGCGGTGGGCGAGGTGGTG
CTTAATAATCTCTACTCCCAGACCCAGCTACAGGTTTCCTTCGGTATTAACATGGTGGCGCTGCATCACGGCCAGCCGA
AGATCATGAACCTGAAAGATATCATTTCAGCGTTCGTGCGCCACCGCCGTGAAGTGGTGACGCGTCGGACTATTTTTGA
ACTGCGTAAAGCCCGTGACCGTGCGCATATCCTTGAAGCTCTGGCGATTGCGCTGGCCAACATCGACCCGATTATCGAA
CTGATTCGCCGCGCGCCAACGCCGGCGGAAGCAAAAGCGGCGCTGATTTCGCGTCCGTGGGATCTGGGCAACGTTGCTG
CGATGCTGGAGCGCGCTGGTGATGACGCCGCGCGTCCGGAATGGCTGGAGCCAGAATTTGGCGTGCGTGACGGTCAGTA
CTACCTGACTGAACAGCAGGCGCAGGCGATTCTGGATCTGCGTTTGCAGAAACTGACCGGCCTGGAGCATGAAAAACTG
CTCGACGAATACAAAGAGCTGCTGGAGCAGATTGCTGAATTGCTGCACATTCTGGGCAGCGCCGATCGCCTGATGGAAG
TGATCCGCGAAGAGATGGAGTTAATTCGCGATCAGTTCGGCGATGAGCGTCGTACCGAAATCACCGCCAACAGCGCCGA
TATTAATATCGAAGATCTGATTAGCCAGGAAGATGTTGTCGTGACGCTGTCTCACCAGGGTTACGTCAAATATCAACCG
CTGACAGATTACGAAGCGCAACGTCGTGGTGGGAAAGGTAAATCTGCCGCGCGTATTAAAGAAGAAGACTTTATCGACC
GCCTGCTGGTGGCTAACACCCATGACACCATCCTCTGCTTCTCCAGCCGGGGCCGTCTGTACTGGATGAAGGTCTATCA
GCTGCCGGAAGCCAGCCGCGGCGCGCGCGGTCGTCCGATCGTCAACCTGCTGCCGCTGGAAGCCAACGAACGTATCACC
GCGATTCTGCCGGTTCGTGAGTATGAAGAAGGCGTCAACGTCTTTATGGCGACCGCCAGCGGTACCGTGAAGAAAACGG
CGCTGACCGAATTCAGCCGTCCGCGTTCCGCCGGTATTATCGCGGTGAACCTCAACGACGGCGACGAGCTGATTGGCGT
TGACCTGACTTCTGGTTCTGACGAAGTCATGCTGTTCTCGGCCGCGGGTAAAGTGGTGCGCTTCAAAGAAGACGCCGTC
CGTGCGATGGGGCGTACCGCGACCGGTGTGCGCGGTATTAAGCTGGCGGGAGACGATAAAGTCGTCTCTCTGATCATCC
CACGCGGCGAAGGCGCTATTCTGACCGTAACGCAAAACGGCTACGGGAAGCGTACCGCAGCGGACGAGTACCCGACCAA
GTCTCGTGCGACGCAGGGCGTTATCTCTATCAAAGTGACCGAGCGCAACGGTTCCGTTGTCGGTGCGGTACAGGTAGAC
GATTGCGACCAGATCATGATGATCACGGATGCCGGTACTCTGGTGCGTACCCGTGTGTCCGAGATCAGCGTAGTGGGAC
GTAATACCCAGGGCGTTATCCTTATCCGCACGGCGGAAGATGAAAACGTGGTGGGTCTGCAACGCGTTGCTGAACCGGT
AGATGACGAAGAACTCGACGCTATCGACGGCAGCGTGGCGGAAGGGGATGAGGATATCGCCCCGGAAGCGGAAAGCGAT
GACGACGTTGCGGATGACGCTGACGAGTAA
>gyrA_Porcine_69
ATGAGCGACCTTGCGAGAGAAATTACACCGGTCAACATTGAGGAGGAGCTGAAGAGCTCCTATCTGGATTATGCGATGT
CGGTCATTGTTGGCCGTGCGCTGCCGGATGTCCGAGATGGCCTGAAGCCGGTACACCGTCGCGTACTTTACGCCATGAA
CGTATTGGGCAATGACTGGAACAAAGCCTATAAAAAATCTGCCCGTGTCGTTGGTGACGTAATCGGTAAATACCATCCC
CACGGCGATTCCGCAGTGTATGACACCATCGTTCGTATGGCGCAGCCATTCTCGCTGCGTTACATGCTGGTGGATGGTC
AGGGTAACTTCGGTTCTATTGACGGCGACTCCGCGGCGGCAATGCGTTATACGGAGATCCGTCTGGCGAAAATCGCCCA
CGAACTGATGGCCGATCTCGAAAAAGAGACGGTGGATTTCGTGGATAACTATGACGGTACGGAAAAAATTCCGGACGTC
ATGCCGACCAAAATTCCGAATCTGCTGGTGAACGGTTCTTCCGGTATCGCAGTAGGTATGGCGACGAATATCCCGCCGC
ACAACCTGACGGAAGTGATTAACGGCTGCCTGGCGTATATCGACAACGAAGACATCAGCATTGAAGGGCTGATGGAACA
TATTCCGGGGCCGGACTTCCCGACCGCCGCGATCATCAACGGTCGTCGTGGTATCGAAGAAGCCTACCGCACCGGTCGT
GGCAAAGTGTACATTCGCGCCCGCGCGGAAGTTGAAGCTGACGCCAAAACGGGCCGTGAAACCATCATCGTCCATGAAA
TTCCCTATCAGGTGAACAAAGCGCGCCTGATCGAGAAAATCGCCGAGCTGGTGAAAGATAAACGCGTGGAAGGCATCAG
CGCGCTGCGTGACGAATCCGACAAAGACGGGATGCGCATCGTGATTGAAGTGAAACGCGATGCGGTGGGCGAGGTGGTG
CTTAATAATCTCTACTCCCAGACCCAGCTACAGGTTTCCTTCGGTATTAACATGGTGGCGCTGCATCACGGCCAGCCGA
AGATCATGAACCTGAAAGATATCATTTCAGCGTTCGTGCGCCACCGCCGTGAAGTGGTGACGCGTCGGACTATTTTTGA
ACTGCGTAAAGCCCGTGACCGTGCGCATATCCTTGAAGCTCTGGCGATTGCGCTGGCCAACATCGACCCGATTATCGAA
CTGATTCGCCGCGCGCCAACGCCGGCGGAAGCAAAAGCGGCGCTGATTTCGCGTCCGTGGGATCTGGGCAACGTTGCTG
CGATGCTGGAGCGCGCTGGTGATGACGCCGCGCGTCCGGAATGGCTGGAGCCAGAATTTGGCGTGCGTGACGGTCAGTA
CTACCTGACTGAACAGCAGGCGCAGGCGATTCTGGATCTGCGTTTGCAGAAACTGACCGGCCTGGAGCATGAAAAACTG
CTCGACGAATACAAAGAGCTGCTGGAGCAGATTGCTGAATTGCTGCACATTCTGGGCAGCGCCGATCGCCTGATGGAAG
TGATCCGCGAAGAGATGGAGTTAATTCGCGATCAGTTCGGCGATGAGCGTCGTACCGAAATCACCGCCAACAGCGCCGA
TATTAATATCGAAGATCTGATTAGCCAGGAAGATGTTGTCGTGACGCTGTCTCACCAGGGTTACGTCAAATATCAACCG
CTGACAGATTACGAAGCGCAACGTCGTGGTGGGAAAGGTAAATCTGCCGCGCGTATTAAAGAAGAAGACTTTATCGACC
GCCTGCTGGTGGCTAACACCCATGACACCATCCTCTGCTTCTCCAGCCGGGGCCGTCTGTACTGGATGAAGGTCTATCA
GCTGCCGGAAGCCAGCCGCGGCGCGCGCGGTCGTCCGATCGTCAACCTGCTGCCGCTGGAAGCCAACGAACGTATCACC
GCGATTCTGCCGGTTCGTGAGTATGAAGAAGGCGTCAACGTCTTTATGGCGACCGCCAGCGGTACCGTGAAGAAAACGG
CGCTGACCGAATTCAGCCGTCCGCGTTCCGCCGGTATTATCGCGGTGAACCTCAACGACGGCGACGAGCTGATTGGCGT
TGACCTGACTTCTGGTTCTGACGAAGTCATGCTGTTCTCGGCCGCGGGTAAAGTGGTGCGCTTCAAAGAAGACGCCGTC
CGTGCGATGGGGCGTACCGCGACCGGTGTGCGCGGTATTAAGCTGGCGGGAGACGATAAAGTCGTCTCTCTGATCATCC
CACGCGGCGAAGGCGCTATTCTGACCGTAACGCAAAACGGCTACGGGAAGCGTACCGCAGCGGACGAGTACCCGACCAA
GTCTCGTGCGACGCAGGGCGTTATCTCTATCAAAGTGACCGAGCGCAACGGTTCCGTTGTCGGTGCGGTACAGGTAGAC
GATTGCGACCAGATCATGATGATCACGGATGCCGGTACTCTGGTGCGTACCCGTGTGTCCGAGATCAGCGTAGTGGGAC
GTAATACCCAGGGCGTTATCCTTATCCGCACGGCGGAAGATGAAAACGTGGTGGGTCTGCAACGCGTTGCTGAACCGGT
AGATGACGAAGAACTCGACGCTATCGACGGCAGCGTGGCGGAAGGGGATGAGGATATCGCCCCGGAAGCGGAAAGCGAT
GACGACGTTGCGGATGACGCTGACGAGTAA
>gyrA_Porcine_70
ATGAGCGACCTTGCGAGAGAAATTACACCGGTCAACATTGAGGAGGAGCTGAAGAGCTCCTATCTGGATTATGCGATGT
CGGTCATTGTTGGCCGTGCGCTGCCGGATGTCCGAGATGGCCTGAAGCCGGTACACCGTCGCGTACTTTACGCCATGAA
CGTATTGGGCAATGACTGGAACAAAGCCTATAAAAAATCTGCCCGTGTCGTTGGTGACGTAATCGGTAAATACCATCCC
CACGGCGATTCCGCAGTGTATGACACCATCGTTCGTATGGCGCAGCCATTCTCGCTGCGTTACATGCTGGTGGATGGTC
AGGGTAACTTCGGTTCTATTGACGGCGACTCCGCGGCGGCAATGCGTTATACGGAGATCCGTCTGGCGAAAATCGCCCA
CGAACTGATGGCCGATCTCGAAAAAGAGACGGTGGATTTCGTGGATAACTATGACGGTACGGAAAAAATTCCGGACGTC
ATGCCGACCAAAATTCCGAATCTGCTGGTGAACGGTTCTTCCGGTATCGCAGTAGGTATGGCGACGAATATCCCGCCGC
ACAACCTGACGGAAGTGATTAACGGCTGCCTGGCGTATATCGACAACGAAGACATCAGCATTGAAGGGCTGATGGAACA
TATTCCGGGGCCGGACTTCCCGACCGCCGCGATCATCAACGGTCGTCGTGGTATCGAAGAAGCCTACCGCACCGGTCGT
GGCAAAGTGTACATTCGCGCCCGCGCGGAAGTTGAAGCTGACGCCAAAACGGGCCGTGAAACCATCATCGTCCATGAAA
TTCCCTATCAGGTGAACAAAGCGCGCCTGATCGAGAAAATCGCCGAGCTGGTGAAAGATAAACGCGTGGAAGGCATCAG
CGCGCTGCGTGACGAATCCGACAAAGACGGGATGCGCATCGTGATTGAAGTGAAACGCGATGCGGTGGGCGAGGTGGTG
CTTAATAATCTCTACTCCCAGACCCAGCTACAGGTTTCCTTCGGTATTAACATGGTGGCGCTGCATCACGGCCAGCCGA
AGATCATGAACCTGAAAGATATCATTTCAGCGTTCGTGCGCCACCGCCGTGAAGTGGTGACGCGTCGGACTATTTTTGA
ACTGCGTAAAGCCCGTGACCGTGCGCATATCCTTGAAGCTCTGGCGATTGCGCTGGCCAACATCGACCCGATTATCGAA
CTGATTCGCCGCGCGCCAACGCCGGCGGAAGCAAAAGCGGCGCTGATTTCGCGTCCGTGGGATCTGGGCAACGTTGCTG
CGATGCTGGAGCGCGCTGGTGATGACGCCGCGCGTCCGGAATGGCTGGAGCCAGAATTTGGCGTGCGTGACGGTCAGTA
CTACCTGACTGAACAGCAGGCGCAGGCGATTCTGGATCTGCGTTTGCAGAAACTGACCGGCCTGGAGCATGAAAAACTG
CTCGACGAATACAAAGAGCTGCTGGAGCAGATTGCTGAATTGCTGCACATTCTGGGCAGCGCCGATCGCCTGATGGAAG
TGATCCGCGAAGAGATGGAGTTAATTCGCGATCAGTTCGGCGATGAGCGTCGTACCGAAATCACCGCCAACAGCGCCGA
TATTAATATCGAAGATCTGATTAGCCAGGAAGATGTTGTCGTGACGCTGTCTCACCAGGGTTACGTCAAATATCAACCG
CTGACAGATTACGAAGCGCAACGTCGTGGTGGGAAAGGTAAATCTGCCGCGCGTATTAAAGAAGAAGACTTTATCGACC
GCCTGCTGGTGGCTAACACCCATGACACCATCCTCTGCTTCTCCAGCCGGGGCCGTCTGTACTGGATGAAGGTCTATCA
GCTGCCGGAAGCCAGCCGCGGCGCGCGCGGTCGTCCGATCGTCAACCTGCTGCCGCTGGAAGCCAACGAACGTATCACC
GCGATTCTGCCGGTTCGTGAGTATGAAGAAGGCGTCAACGTCTTTATGGCGACCGCCAGCGGTACCGTGAAGAAAACGG
CGCTGACCGAATTCAGCCGTCCGCGTTCCGCCGGTATTATCGCGGTGAACCTCAACGACGGCGACGAGCTGATTGGCGT
TGACCTGACTTCTGGTTCTGACGAAGTCATGCTGTTCTCGGCCGCGGGTAAAGTGGTGCGCTTCAAAGAAGACGCCGTC
CGTGCGATGGGGCGTACCGCGACCGGTGTGCGCGGTATTAAGCTGGCGGGAGACGATAAAGTCGTCTCTCTGATCATCC
CACGCGGCGAAGGCGCTATTCTGACCGTAACGCAAAACGGCTACGGGAAGCGTACCGCAGCGGACGAGTACCCGACCAA
GTCTCGTGCGACGCAGGGCGTTATCTCTATCAAAGTGACCGAGCGCAACGGTTCCGTTGTCGGTGCGGTACAGGTAGAC
GATTGCGACCAGATCATGATGATCACGGATGCCGGTACTCTGGTGCGTACCCGTGTGTCCGAGATCAGCGTAGTGGGAC
GTAATACCCAGGGCGTTATCCTTATCCGCACGGCGGAAGATGAAAACGTGGTGGGTCTGCAACGCGTTGCTGAACCGGT
AGATGACGAAGAACTCGACGCTATCGACGGCAGCGTGGCGGAAGGGGATGAGGATATCGCCCCGGAAGCGGAAAGCGAT
GACGACGTTGCGGATGACGCTGACGAGTAA
>gyrA_Porcine_71
ATGAGCGACCTTGCGAGAGAAATTACACCGGTCAACATTGAGGAGGAGCTGAAGAGCTCCTATCTGGATTATGCGATGT
CGGTCATTGTTGGCCGTGCGCTGCCGGATGTCCGAGATGGCCTGAAGCCGGTACACCGTCGCGTACTTTACGCCATGAA
CGTATTGGGCAATGACTGGAACAAAGCCTATAAAAAATCTGCCCGTGTCGTTGGTGACGTAATCGGTAAATACCATCCC
CACGGCGATTCCGCAGTGTATGACACCATCGTTCGTATGGCGCAGCCATTCTCGCTGCGTTACATGCTGGTGGATGGTC
AGGGTAACTTCGGTTCTATTGACGGCGACTCCGCGGCGGCAATGCGTTATACGGAGATCCGTCTGGCGAAAATCGCCCA
CGAACTGATGGCCGATCTCGAAAAAGAGACGGTGGATTTCGTGGATAACTATGACGGTACGGAAAAAATTCCGGACGTC
ATGCCGACCAAAATTCCGAATCTGCTGGTGAACGGTTCTTCCGGTATCGCAGTAGGTATGGCGACGAATATCCCGCCGC
ACAACCTGACGGAAGTGATTAACGGCTGCCTGGCGTATATCGACAACGAAGACATCAGCATTGAAGGGCTGATGGAACA
TATTCCGGGGCCGGACTTCCCGACCGCCGCGATCATCAACGGTCGTCGTGGTATCGAAGAAGCCTACCGCACCGGTCGT
GGCAAAGTGTACATTCGCGCCCGCGCGGAAGTTGAAGCTGACGCCAAAACGGGCCGTGAAACCATCATCGTCCATGAAA
TTCCCTATCAGGTGAACAAAGCGCGCCTGATCGAGAAAATCGCCGAGCTGGTGAAAGATAAACGCGTGGAAGGCATCAG
CGCGCTGCGTGACGAATCCGACAAAGACGGGATGCGCATCGTGATTGAAGTGAAACGCGATGCGGTGGGCGAGGTGGTG
CTTAATAATCTCTACTCCCAGACCCAGCTACAGGTTTCCTTCGGTATTAACATGGTGGCGCTGCATCACGGCCAGCCGA
AGATCATGAACCTGAAAGATATCATTTCAGCGTTCGTGCGCCACCGCCGTGAAGTGGTGACGCGTCGGACTATTTTTGA
ACTGCGTAAAGCCCGTGACCGTGCGCATATCCTTGAAGCTCTGGCGATTGCGCTGGCCAACATCGACCCGATTATCGAA
CTGATTCGCCGCGCGCCAACGCCGGCGGAAGCAAAAGCGGCGCTGATTTCGCGTCCGTGGGATCTGGGCAACGTTGCTG
CGATGCTGGAGCGCGCTGGTGATGACGCCGCGCGTCCGGAATGGCTGGAGCCAGAATTTGGCGTGCGTGACGGTCAGTA
CTACCTGACTGAACAGCAGGCGCAGGCGATTCTGGATCTGCGTTTGCAGAAACTGACCGGCCTGGAGCATGAAAAACTG
CTCGACGAATACAAAGAGCTGCTGGAGCAGATTGCTGAATTGCTGCACATTCTGGGCAGCGCCGATCGCCTGATGGAAG
TGATCCGCGAAGAGATGGAGTTAATTCGCGATCAGTTCGGCGATGAGCGTCGTACCGAAATCACCGCCAACAGCGCCGA
TATTAATATCGAAGATCTGATTAGCCAGGAAGATGTTGTCGTGACGCTGTCTCACCAGGGTTACGTCAAATATCAACCG
CTGACAGATTACGAAGCGCAACGTCGTGGTGGGAAAGGTAAATCTGCCGCGCGTATTAAAGAAGAAGACTTTATCGACC
GCCTGCTGGTGGCTAACACCCATGACACCATCCTCTGCTTCTCCAGCCGGGGCCGTCTGTACTGGATGAAGGTCTATCA
GCTGCCGGAAGCCAGCCGCGGCGCGCGCGGTCGTCCGATCGTCAACCTGCTGCCGCTGGAAGCCAACGAACGTATCACC
GCGATTCTGCCGGTTCGTGAGTATGAAGAAGGCGTCAACGTCTTTATGGCGACCGCCAGCGGTACCGTGAAGAAAACGG
CGCTGACCGAATTCAGCCGTCCGCGTTCCGCCGGTATTATCGCGGTGAACCTCAACGACGGCGACGAGCTGATTGGCGT
TGACCTGACTTCTGGTTCTGACGAAGTCATGCTGTTCTCGGCCGCGGGTAAAGTGGTGCGCTTCAAAGAAGACGCCGTC
CGTGCGATGGGGCGTACCGCGACCGGTGTGCGCGGTATTAAGCTGGCGGGAGACGATAAAGTCGTCTCTCTGATCATCC
CACGCGGCGAAGGCGCTATTCTGACCGTAACGCAAAACGGCTACGGGAAGCGTACCGCAGCGGACGAGTACCCGACCAA
GTCTCGTGCGACGCAGGGCGTTATCTCTATCAAAGTGACCGAGCGCAACGGTTCCGTTGTCGGTGCGGTACAGGTAGAC
GATTGCGACCAGATCATGATGATCACGGATGCCGGTACTCTGGTGCGTACCCGTGTGTCCGAGATCAGCGTAGTGGGAC
GTAATACCCAGGGCGTTATCCTTATCCGCACGGCGGAAGATGAAAACGTGGTGGGTCTGCAACGCGTTGCTGAACCGGT
AGATGACGAAGAACTCGACGCTATCGACGGCAGCGTGGCGGAAGGGGATGAGGATATCGCCCCGGAAGCGGAAAGCGAT
GACGACGTTGCGGATGACGCTGACGAGTAA
>gyrA_Porcine_72
ATGAGCGACCTTGCGAGAGAAATTACACCGGTCAACATTGAGGAGGAGCTGAAGAGCTCCTATCTGGATTATGCGATGT
CGGTCATTGTTGGCCGTGCGCTGCCGGATGTCCGAGATGGCCTGAAGCCGGTACACCGTCGCGTACTTTACGCCATGAA
CGTATTGGGCAATGACTGGAACAAAGCCTATAAAAAATCTGCCCGTGTCGTTGGTGACGTAATCGGTAAATACCATCCC
CACGGCGATTCCGCAGTGTATGACACCATCGTTCGTATGGCGCAGCCATTCTCGCTGCGTTACATGCTGGTGGATGGTC
AGGGTAACTTCGGTTCTATTGACGGCGACTCCGCGGCGGCAATGCGTTATACGGAGATCCGTCTGGCGAAAATCGCCCA
CGAACTGATGGCCGATCTCGAAAAAGAGACGGTGGATTTCGTGGATAACTATGACGGTACGGAAAAAATTCCGGACGTC
ATGCCGACCAAAATTCCGAATCTGCTGGTGAACGGTTCTTCCGGTATCGCAGTAGGTATGGCGACGAATATCCCGCCGC
ACAACCTGACGGAAGTGATTAACGGCTGCCTGGCGTATATCGACAACGAAGACATCAGCATTGAAGGGCTGATGGAACA
TATTCCGGGGCCGGACTTCCCGACCGCCGCGATCATCAACGGTCGTCGTGGTATCGAAGAAGCCTACCGCACCGGTCGT
GGCAAAGTGTACATTCGCGCCCGCGCGGAAGTTGAAGCTGACGCCAAAACGGGCCGTGAAACCATCATCGTCCATGAAA
TTCCCTATCAGGTGAACAAAGCGCGCCTGATCGAGAAAATCGCCGAGCTGGTGAAAGATAAACGCGTGGAAGGCATCAG
CGCGCTGCGTGACGAATCCGACAAAGACGGGATGCGCATCGTGATTGAAGTGAAACGCGATGCGGTGGGCGAGGTGGTG
CTTAATAATCTCTACTCCCAGACCCAGCTACAGGTTTCCTTCGGTATTAACATGGTGGCGCTGCATCACGGCCAGCCGA
AGATCATGAACCTGAAAGATATCATTTCAGCGTTCGTGCGCCACCGCCGTGAAGTGGTGACGCGTCGGACTATTTTTGA
ACTGCGTAAAGCCCGTGACCGTGCGCATATCCTTGAAGCTCTGGCGATTGCGCTGGCCAACATCGACCCGATTATCGAA
CTGATTCGCCGCGCGCCAACGCCGGCGGAAGCAAAAGCGGCGCTGATTTCGCGTCCGTGGGATCTGGGCAACGTTGCTG
CGATGCTGGAGCGCGCTGGTGATGACGCCGCGCGTCCGGAATGGCTGGAGCCAGAATTTGGCGTGCGTGACGGTCAGTA
CTACCTGACTGAACAGCAGGCGCAGGCGATTCTGGATCTGCGTTTGCAGAAACTGACCGGCCTGGAGCATGAAAAACTG
CTCGACGAATACAAAGAGCTGCTGGAGCAGATTGCTGAATTGCTGCACATTCTGGGCAGCGCCGATCGCCTGATGGAAG
TGATCCGCGAAGAGATGGAGTTAATTCGCGATCAGTTCGGCGATGAGCGTCGTACCGAAATCACCGCCAACAGCGCCGA
TATTAATATCGAAGATCTGATTAGCCAGGAAGATGTTGTCGTGACGCTGTCTCACCAGGGTTACGTCAAATATCAACCG
CTGACAGATTACGAAGCGCAACGTCGTGGTGGGAAAGGTAAATCTGCCGCGCGTATTAAAGAAGAAGACTTTATCGACC
GCCTGCTGGTGGCTAACACCCATGACACCATCCTCTGCTTCTCCAGCCGGGGCCGTCTGTACTGGATGAAGGTCTATCA
GCTGCCGGAAGCCAGCCGCGGCGCGCGCGGTCGTCCGATCGTCAACCTGCTGCCGCTGGAAGCCAACGAACGTATCACC
GCGATTCTGCCGGTTCGTGAGTATGAAGAAGGCGTCAACGTCTTTATGGCGACCGCCAGCGGTACCGTGAAGAAAACGG
CGCTGACCGAATTCAGCCGTCCGCGTTCCGCCGGTATTATCGCGGTGAACCTCAACGACGGCGACGAGCTGATTGGCGT
TGACCTGACTTCTGGTTCTGACGAAGTCATGCTGTTCTCGGCCGCGGGTAAAGTGGTGCGCTTCAAAGAAGACGCCGTC
CGTGCGATGGGGCGTACCGCGACCGGTGTGCGCGGTATTAAGCTGGCGGGAGACGATAAAGTCGTCTCTCTGATCATCC
CACGCGGCGAAGGCGCTATTCTGACCGTAACGCAAAACGGCTACGGGAAGCGTACCGCAGCGGACGAGTACCCGACCAA
GTCTCGTGCGACGCAGGGCGTTATCTCTATCAAAGTGACCGAGCGCAACGGTTCCGTTGTCGGTGCGGTACAGGTAGAC
GATTGCGACCAGATCATGATGATCACGGATGCCGGTACTCTGGTGCGTACCCGTGTGTCCGAGATCAGCGTAGTGGGAC
GTAATACCCAGGGCGTTATCCTTATCCGCACGGCGGAAGATGAAAACGTGGTGGGTCTGCAACGCGTTGCTGAACCGGT
AGATGACGAAGAACTCGACGCTATCGACGGCAGCGTGGCGGAAGGGGATGAGGATATCGCCCCGGAAGCGGAAAGCGAT
GACGACGTTGCGGATGACGCTGACGAGTAA
>gyrA_Porcine_73
ATGAGCGACCTTGCGAGAGAAATTACACCGGTCAACATTGAGGAGGAGCTGAAGAGCTCCTATCTGGATTATGCGATGT
CGGTCATTGTTGGCCGTGCGCTGCCGGATGTCCGAGATGGCCTGAAGCCGGTACACCGTCGCGTACTTTACGCCATGAA
CGTATTGGGCAATGACTGGAACAAAGCCTATAAAAAATCTGCCCGTGTCGTTGGTGACGTAATCGGTAAATACCATCCC
CACGGCGATTCCGCAGTGTATGACACCATCGTTCGTATGGCGCAGCCATTCTCGCTGCGTTACATGCTGGTGGATGGTC
AGGGTAACTTCGGTTCTATTGACGGCGACTCCGCGGCGGCAATGCGTTATACGGAGATCCGTCTGGCGAAAATCGCCCA
CGAACTGATGGCCGATCTCGAAAAAGAGACGGTGGATTTCGTGGATAACTATGACGGTACGGAAAAAATTCCGGACGTC
ATGCCGACCAAAATTCCGAATCTGCTGGTGAACGGTTCTTCCGGTATCGCAGTAGGTATGGCGACGAATATCCCGCCGC
ACAACCTGACGGAAGTGATTAACGGCTGCCTGGCGTATATCGACAACGAAGACATCAGCATTGAAGGGCTGATGGAACA
TATTCCGGGGCCGGACTTCCCGACCGCCGCGATCATCAACGGTCGTCGTGGTATCGAAGAAGCCTACCGCACCGGTCGT
GGCAAAGTGTACATTCGCGCCCGCGCGGAAGTTGAAGCTGACGCCAAAACGGGCCGTGAAACCATCATCGTCCATGAAA
TTCCCTATCAGGTGAACAAAGCGCGCCTGATCGAGAAAATCGCCGAGCTGGTGAAAGATAAACGCGTGGAAGGCATCAG
CGCGCTGCGTGACGAATCCGACAAAGACGGGATGCGCATCGTGATTGAAGTGAAACGCGATGCGGTGGGCGAGGTGGTG
CTTAATAATCTCTACTCCCAGACCCAGCTACAGGTTTCCTTCGGTATTAACATGGTGGCGCTGCATCACGGCCAGCCGA
AGATCATGAACCTGAAAGATATCATTTCAGCGTTCGTGCGCCACCGCCGTGAAGTGGTGACGCGTCGGACTATTTTTGA
ACTGCGTAAAGCCCGTGACCGTGCGCATATCCTTGAAGCTCTGGCGATTGCGCTGGCCAACATCGACCCGATTATCGAA
CTGATTCGCCGCGCGCCAACGCCGGCGGAAGCAAAAGCGGCGCTGATTTCGCGTCCGTGGGATCTGGGCAACGTTGCTG
CGATGCTGGAGCGCGCTGGTGATGACGCCGCGCGTCCGGAATGGCTGGAGCCAGAATTTGGCGTGCGTGACGGTCAGTA
CTACCTGACTGAACAGCAGGCGCAGGCGATTCTGGATCTGCGTTTGCAGAAACTGACCGGCCTGGAGCATGAAAAACTG
CTCGACGAATACAAAGAGCTGCTGGAGCAGATTGCTGAATTGCTGCACATTCTGGGCAGCGCCGATCGCCTGATGGAAG
TGATCCGCGAAGAGATGGAGTTAATTCGCGATCAGTTCGGCGATGAGCGTCGTACCGAAATCACCGCCAACAGCGCCGA
TATTAATATCGAAGATCTGATTAGCCAGGAAGATGTTGTCGTGACGCTGTCTCACCAGGGTTACGTCAAATATCAACCG
CTGACAGATTACGAAGCGCAACGTCGTGGTGGGAAAGGTAAATCTGCCGCGCGTATTAAAGAAGAAGACTTTATCGACC
GCCTGCTGGTGGCTAACACCCATGACACCATCCTCTGCTTCTCCAGCCGGGGCCGTCTGTACTGGATGAAGGTCTATCA
GCTGCCGGAAGCCAGCCGCGGCGCGCGCGGTCGTCCGATCGTCAACCTGCTGCCGCTGGAAGCCAACGAACGTATCACC
GCGATTCTGCCGGTTCGTGAGTATGAAGAAGGCGTCAACGTCTTTATGGCGACCGCCAGCGGTACCGTGAAGAAAACGG
CGCTGACCGAATTCAGCCGTCCGCGTTCCGCCGGTATTATCGCGGTGAACCTCAACGACGGCGACGAGCTGATTGGCGT
TGACCTGACTTCTGGTTCTGACGAAGTCATGCTGTTCTCGGCCGCGGGTAAAGTGGTGCGCTTCAAAGAAGACGCCGTC
CGTGCGATGGGGCGTACCGCGACCGGTGTGCGCGGTATTAAGCTGGCGGGAGACGATAAAGTCGTCTCTCTGATCATCC
CACGCGGCGAAGGCGCTATTCTGACCGTAACGCAAAACGGCTACGGGAAGCGTACCGCAGCGGACGAGTACCCGACCAA
GTCTCGTGCGACGCAGGGCGTTATCTCTATCAAAGTGACCGAGCGCAACGGTTCCGTTGTCGGTGCGGTACAGGTAGAC
GATTGCGACCAGATCATGATGATCACGGATGCCGGTACTCTGGTGCGTACCCGTGTGTCCGAGATCAGCGTAGTGGGAC
GTAATACCCAGGGCGTTATCCTTATCCGCACGGCGGAAGATGAAAACGTGGTGGGTCTGCAACGCGTTGCTGAACCGGT
AGATGACGAAGAACTCGACGCTATCGACGGCAGCGTGGCGGAAGGGGATGAGGATATCGCCTCGGAAGCGGAAAGCGAT
GACGACGTTGCGGATGACGCTGACGAGTAA
>gyrA_Porcine_74
ATGAGCGACCTTGCGAGAGAAATTACACCGGTCAACATTGAGGAGGAGCTGAAGAGCTCCTATCTGGATTATGCGATGT
CGGTCATTGTTGGCCGTGCGCTGCCGGATGTCCGAGATGGCCTGAAGCCGGTACACCGTCGCGTACTTTACGCCATGAA
CGTATTGGGCAATGACTGGAACAAAGCCTATAAAAAATCTGCCCGTGTCGTTGGTGACGTAATCGGTAAATACCATCCC
CACGGCGATTCCGCAGTGTATGACACCATCGTTCGTATGGCGCAGCCATTCTCGCTGCGTTACATGCTGGTGGATGGTC
AGGGTAACTTCGGTTCTATTGACGGCGACTCCGCGGCGGCAATGCGTTATACGGAGATCCGTCTGGCGAAAATCGCCCA
CGAACTGATGGCCGATCTCGAAAAAGAGACGGTGGATTTCGTGGATAACTATGACGGTACGGAAAAAATTCCGGACGTC
ATGCCGACCAAAATTCCGAATCTGCTGGTGAACGGTTCTTCCGGTATCGCAGTAGGTATGGCGACGAATATCCCGCCGC
ACAACCTGACGGAAGTGATTAACGGCTGCCTGGCGTATATCGACAACGAAGACATCAGCATTGAAGGGCTGATGGAACA
TATTCCGGGGCCGGACTTCCCGACCGCCGCGATCATCAACGGTCGTCGTGGTATCGAAGAAGCCTACCGCACCGGTCGT
GGCAAAGTGTACATTCGCGCCCGCGCGGAAGTTGAAGCTGACGCCAAAACGGGCCGTGAAACCATCATCGTCCATGAAA
TTCCCTATCAGGTGAACAAAGCGCGCCTGATCGAGAAAATCGCCGAGCTGGTGAAAGATAAACGCGTGGAAGGCATCAG
CGCGCTGCGTGACGAATCCGACAAAGACGGGATGCGCATCGTGATTGAAGTGAAACGCGATGCGGTGGGCGAGGTGGTG
CTTAATAATCTCTACTCCCAGACCCAGCTACAGGTTTCCTTCGGTATTAACATGGTGGCGCTGCATCACGGCCAGCCGA
AGATCATGAACCTGAAAGATATCATTTCAGCGTTCGTGCGCCACCGCCGTGAAGTGGTGACGCGTCGGACTATTTTTGA
ACTGCGTAAAGCCCGTGACCGTGCGCATATCCTTGAAGCTCTGGCGATTGCGCTGGCCAACATCGACCCGATTATCGAA
CTGATTCGCCGCGCGCCAACGCCGGCGGAAGCAAAAGCGGCGCTGATTTCGCGTCCGTGGGATCTGGGCAACGTTGCTG
CGATGCTGGAGCGCGCTGGTGATGACGCCGCGCGTCCGGAATGGCTGGAGCCAGAATTTGGCGTGCGTGACGGTCAGTA
CTACCTGACTGAACAGCAGGCGCAGGCGATTCTGGATCTGCGTTTGCAGAAACTGACCGGCCTGGAGCATGAAAAACTG
CTCGACGAATACAAAGAGCTGCTGGAGCAGATTGCTGAATTGCTGCACATTCTGGGCAGCGCCGATCGCCTGATGGAAG
TGATCCGCGAAGAGATGGAGTTAATTCGCGATCAGTTCGGCGATGAGCGTCGTACCGAAATCACCGCCAACAGCGCCGA
TATTAATATCGAAGATCTGATTAGCCAGGAAGATGTTGTCGTGACGCTGTCTCACCAGGGTTACGTCAAATATCAACCG
CTGACAGATTACGAAGCGCAACGTCGTGGTGGGAAAGGTAAATCTGCCGCGCGTATTAAAGAAGAAGACTTTATCGACC
GCCTGCTGGTGGCTAACACCCATGACACCATCCTCTGCTTCTCCAGCCGGGGCCGTCTGTACTGGATGAAGGTCTATCA
GCTGCCGGAAGCCAGCCGCGGCGCGCGCGGTCGTCCGATCGTCAACCTGCTGCCGCTGGAAGCCAACGAACGTATCACC
GCGATTCTGCCGGTTCGTGAGTATGAAGAAGGCGTCAACGTCTTTATGGCGACCGCCAGCGGTACCGTGAAGAAAACGG
CGCTGACCGAATTCAGCCGTCCGCGTTCCGCCGGTATTATCGCGGTGAACCTCAACGACGGCGACGAGCTGATTGGCGT
TGACCTGACTTCTGGTTCTGACGAAGTCATGCTGTTCTCGGCCGCGGGTAAAGTGGTGCGCTTCAAAGAAGACGCCGTC
CGTGCGATGGGGCGTACCGCGACCGGTGTGCGCGGTATTAAGCTGGCGGGAGACGATAAAGTCGTCTCTCTGATCATCC
CACGCGGCGAAGGCGCTATTCTGACCGTAACGCAAAACGGCTACGGGAAGCGTACCGCAGCGGACGAGTACCCGACCAA
GTCTCGTGCGACGCAGGGCGTTATCTCTATCAAAGTGACCGAGCGCAACGGTTCCGTTGTCGGTGCGGTACAGGTAGAC
GATTGCGACCAGATCATGATGATCACGGATGCCGGTACTCTGGTGCGTACCCGTGTGTCCGAGATCAGCGTAGTGGGAC
GTAATACCCAGGGCGTTATCCTTATCCGCACGGCGGAAGATGAAAACGTGGTGGGTCTGCAACGCGTTGCTGAACCGGT
AGATGACGAAGAACTCGACGCTATCGACGGCAGCGTGGCGGAAGGGGATGAGGATATCGCCCCGGAAGCGGAAAGCGAT
GACGACGTTGCGGATGACGCTGACGAGTAA
>gyrA_Porcine_75
ATGAGCGACCTTGCGAGAGAAATTACACCGGTCAACATTGAGGAGGAGCTGAAGAGCTCCTATCTGGATTATGCGATGT
CGGTCATTGTTGGCCGTGCGCTGCCGGATGTCCGAGATGGCCTGAAGCCGGTACACCGTCGCGTACTTTACGCCATGAA
CGTATTGGGCAATGACTGGAACAAAGCCTATAAAAAATCTGCCCGTGTCGTTGGTGACGTAATCGGTAAATACCATCCC
CACGGCGATTCCGCAGTGTATGACACCATCGTTCGTATGGCGCAGCCATTCTCGCTGCGTTACATGCTGGTGGATGGTC
AGGGTAACTTCGGTTCTATTGACGGCGACTCCGCGGCGGCAATGCGTTATACGGAGATCCGTCTGGCGAAAATCGCCCA
CGAACTGATGGCCGATCTCGAAAAAGAGACGGTGGATTTCGTGGATAACTATGACGGTACGGAAAAAATTCCGGACGTC
ATGCCGACCAAAATTCCGAATCTGCTGGTGAACGGTTCTTCCGGTATCGCAGTAGGTATGGCGACGAATATCCCGCCGC
ACAACCTGACGGAAGTGATTAACGGCTGCCTGGCGTATATCGACAACGAAGACATCAGCATTGAAGGGCTGATGGAACA
TATTCCGGGGCCGGACTTCCCGACCGCCGCGATCATCAACGGTCGTCGTGGTATCGAAGAAGCCTACCGCACCGGTCGT
GGCAAAGTGTACATTCGCGCCCGCGCGGAAGTTGAAGCTGACGCCAAAACGGGCCGTGAAACCATCATCGTCCATGAAA
TTCCCTATCAGGTGAACAAAGCGCGCCTGATCGAGAAAATCGCCGAGCTGGTGAAAGATAAACGCGTGGAAGGCATCAG
CGCGCTGCGTGACGAATCCGACAAAGACGGGATGCGCATCGTGATTGAAGTGAAACGCGATGCGGTGGGCGAGGTGGTG
CTTAATAATCTCTACTCCCAGACCCAGCTACAGGTTTCCTTCGGTATTAACATGGTGGCGCTGCATCACGGCCAGCCGA
AGATCATGAACCTGAAAGATATCATTTCAGCGTTCGTGCGCCACCGCCGTGAAGTGGTGACGCGTCGGACTATTTTTGA
ACTGCGTAAAGCCCGTGACCGTGCGCATATCCTTGAAGCTCTGGCGATTGCGCTGGCCAACATCGACCCGATTATCGAA
CTGATTCGCCGCGCGCCAACGCCGGCGGAAGCAAAAGCGGCGCTGATTTCGCGTCCGTGGGATCTGGGCAACGTTGCTG
CGATGCTGGAGCGCGCTGGTGATGACGCCGCGCGTCCGGAATGGCTGGAGCCAGAATTTGGCGTGCGTGACGGTCAGTA
CTACCTGACTGAACAGCAGGCGCAGGCGATTCTGGATCTGCGTTTGCAGAAACTGACCGGCCTGGAGCATGAAAAACTG
CTCGACGAATACAAAGAGCTGCTGGAGCAGATTGCTGAATTGCTGCACATTCTGGGCAGCGCCGATCGCCTGATGGAAG
TGATCCGCGAAGAGATGGAGTTAATTCGCGATCAGTTCGGCGATGAGCGTCGTACCGAAATCACCGCCAACAGCGCCGA
TATTAATATCGAAGATCTGATTAGCCAGGAAGATGTTGTCGTGACGCTGTCTCACCAGGGTTACGTCAAATATCAACCG
CTGACAGATTACGAAGCGCAACGTCGTGGTGGGAAAGGTAAATCTGCCGCGCGTATTAAAGAAGAAGACTTTATCGACC
GCCTGCTGGTGGCTAACACCCATGACACCATCCTCTGCTTCTCCAGCCGGGGCCGTCTGTACTGGATGAAGGTCTATCA
GCTGCCGGAAGCCAGCCGCGGCGCGCGCGGTCGTCCGATCGTCAACCTGCTGCCGCTGGAAGCCAACGAACGTATCACC
GCGATTCTGCCGGTTCGTGAGTATGAAGAAGGCGTCAACGTCTTTATGGCGACCGCCAGCGGTACCGTGAAGAAAACGG
CGCTGACCGAATTCAGCCGTCCGCGTTCCGCCGGTATTATCGCGGTGAACCTCAACGACGGCGACGAGCTGATTGGCGT
TGACCTGACTTCTGGTTCTGACGAAGTCATGCTGTTCTCGGCCGCGGGTAAAGTGGTGCGCTTCAAAGAAGACGCCGTC
CGTGCGATGGGGCGTACCGCGACCGGTGTGCGCGGTATTAAGCTGGCGGGAGACGATAAAGTCGTCTCTCTGATCATCC
CACGCGGCGAAGGCGCTATTCTGACCGTAACGCAAAACGGCTACGGGAAGCGTACCGCAGCGGACGAGTACCCGACCAA
GTCTCGTGCGACGCAGGGCGTTATCTCTATCAAAGTGACCGAGCGCAACGGTTCCGTTGTCGGTGCGGTACAGGTAGAC
GATTGCGACCAGATCATGATGATCACGGATGCCGGTACTCTGGTGCGTACCCGTGTGTCCGAGATCAGCGTAGTGGGAC
GTAATACCCAGGGCGTTATCCTTATCCGCACGGCGGAAGATGAAAACGTGGTGGGTCTGCAACGCGTTGCTGAACCGGT
AGATGACGAAGAACTCGACGCTATCGACGGCAGCGTGGCGGAAGGGGATGAGGATATCGCCCCGGAAGCGGAAAGCGAT
GACGACGTTGCGGATGACGCTGACGAGTAA
>gyrA_Porcine_76
ATGAGCGACCTTGCGAGAGAAATTACACCGGTCAACATTGAGGAGGAGCTGAAGAGCTCCTATCTGGATTATGCGATGT
CGGTCATTGTTGGCCGTGCGCTGCCGGATGTCCGAGATGGCCTGAAGCCGGTACACCGTCGCGTACTTTACGCCATGAA
CGTATTGGGCAATGACTGGAACAAAGCCTATAAAAAATCTGCCCGTGTCGTTGGTGACGTAATCGGTAAATACCATCCC
CACGGCGATTCCGCAGTGTATGACACCATCGTTCGTATGGCGCAGCCATTCTCGCTGCGTTACATGCTGGTGGATGGTC
AGGGTAACTTCGGTTCTATTGACGGCGACTCCGCGGCGGCAATGCGTTATACGGAGATCCGTCTGGCGAAAATCGCCCA
CGAACTGATGGCCGATCTCGAAAAAGAGACGGTGGATTTCGTGGATAACTATGACGGTACGGAAAAAATTCCGGACGTC
ATGCCGACCAAAATTCCGAATCTGCTGGTGAACGGTTCTTCCGGTATCGCAGTAGGTATGGCGACGAATATCCCGCCGC
ACAACCTGACGGAAGTGATTAACGGCTGCCTGGCGTATATCGACAACGAAGACATCAGCATTGAAGGGCTGATGGAACA
TATTCCGGGGCCGGACTTCCCGACCGCCGCGATCATCAACGGTCGTCGTGGTATCGAAGAAGCCTACCGCACCGGTCGT
GGCAAAGTGTACATTCGCGCCCGCGCGGAAGTTGAAGCTGACGCCAAAACGGGCCGTGAAACCATCATCGTCCATGAAA
TTCCCTATCAGGTGAACAAAGCGCGCCTGATCGAGAAAATCGCCGAGCTGGTGAAAGATAAACGCGTGGAAGGCATCAG
CGCGCTGCGTGACGAATCCGACAAAGACGGGATGCGCATCGTGATTGAAGTGAAACGCGATGCGGTGGGCGAGGTGGTG
CTTAATAATCTCTACTCCCAGACCCAGCTACAGGTTTCCTTCGGTATTAACATGGTGGCGCTGCATCACGGCCAGCCGA
AGATCATGAACCTGAAAGATATCATTTCAGCGTTCGTGCGCCACCGCCGTGAAGTGGTGACGCGTCGGACTATTTTTGA
ACTGCGTAAAGCCCGTGACCGTGCGCATATCCTTGAAGCTCTGGCGATTGCGCTGGCCAACATCGACCCGATTATCGAA
CTGATTCGCCGCGCGCCAACGCCGGCGGAAGCAAAAGCGGCGCTGATTTCGCGTCCGTGGGATCTGGGCAACGTTGCTG
CGATGCTGGAGCGCGCTGGTGATGACGCCGCGCGTCCGGAATGGCTGGAGCCAGAATTTGGCGTGCGTGACGGTCAGTA
CTACCTGACTGAACAGCAGGCGCAGGCGATTCTGGATCTGCGTTTGCAGAAACTGACCGGCCTGGAGCATGAAAAACTG
CTCGACGAATACAAAGAGCTGCTGGAGCAGATTGCTGAATTGCTGCACATTCTGGGCAGCGCCGATCGCCTGATGGAAG
TGATCCGCGAAGAGATGGAGTTAATTCGCGATCAGTTCGGCGATGAGCGTCGTACCGAAATCACCGCCAACAGCGCCGA
TATTAATATCGAAGATCTGATTAGCCAGGAAGATGTTGTCGTGACGCTGTCTCACCAGGGTTACGTCAAATATCAACCG
CTGACAGATTACGAAGCGCAACGTCGTGGTGGGAAAGGTAAATCTGCCGCGCGTATTAAAGAAGAAGACTTTATCGACC
GCCTGCTGGTGGCTAACACCCATGACACCATCCTCTGCTTCTCCAGCCGGGGCCGTCTGTACTGGATGAAGGTCTATCA
GCTGCCGGAAGCCAGCCGCGGCGCGCGCGGTCGTCCGATCGTCAACCTGCTGCCGCTGGAAGCCAACGAACGTATCACC
GCGATTCTGCCGGTTCGTGAGTATGAAGAAGGCGTCAACGTCTTTATGGCGACCGCCAGCGGTACCGTGAAGAAAACGG
CGCTGACCGAATTCAGCCGTCCGCGTTCCGCCGGTATTATCGCGGTGAACCTCAACGACGGCGACGAGCTGATTGGCGT
TGACCTGACTTCTGGTTCTGACGAAGTCATGCTGTTCTCGGCCGCGGGTAAAGTGGTGCGCTTCAAAGAAGACGCCGTC
CGTGCGATGGGGCGTACCGCGACCGGTGTGCGCGGTATTAAGCTGGCGGGAGACGATAAAGTCGTCTCTCTGATCATCC
CACGCGGCGAAGGCGCTATTCTGACCGTAACGCAAAACGGCTACGGGAAGCGTACCGCAGCGGACGAGTACCCGACCAA
GTCTCGTGCGACGCAGGGCGTTATCTCTATCAAAGTGACCGAGCGCAACGGTTCCGTTGTCGGTGCGGTACAGGTAGAC
GATTGCGACCAGATCATGATGATCACGGATGCCGGTACTCTGGTGCGTACCCGTGTGTCCGAGATCAGCGTAGTGGGAC
GTAATACCCAGGGCGTTATCCTTATCCGCACGGCGGAAGATGAAAACGTGGTGGGTCTGCAACGCGTTGCTGAACCGGT
AGATGACGAAGAACTCGACGCTATCGACGGCAGCGTGGCGGAAGGGGATGAGGATATCGCCCCGGAAGCGGAAAGCGAT
GACGACGTTGCGGATGACGCTGACGAGTAA
>gyrA_Porcine_77
ATGAGCGACCTTGCGAGAGAAATTACACCGGTCAACATTGAGGAGGAGCTGAAGAGCTCCTATCTGGATTATGCGATGT
CGGTCATTGTTGGCCGTGCGCTGCCGGATGTCCGAGATGGCCTGAAGCCGGTACACCGTCGCGTACTTTACGCCATGAA
CGTATTGGGCAATGACTGGAACAAAGCCTATAAAAAATCTGCCCGTGTCGTTGGTGACGTAATCGGTAAATACCATCCC
CACGGCGATTCCGCAGTGTATGACACCATCGTTCGTATGGCGCAGCCATTCTCGCTGCGTTACATGCTGGTGGATGGTC
AGGGTAACTTCGGTTCTATTGACGGCGACTCCGCGGCGGCAATGCGTTATACGGAGATCCGTCTGGCGAAAATCGCCCA
CGAACTGATGGCCGATCTCGAAAAAGAGACGGTGGATTTCGTGGATAACTATGACGGTACGGAAAAAATTCCGGACGTC
ATGCCGACCAAAATTCCGAATCTGCTGGTGAACGGTTCTTCCGGTATCGCAGTAGGTATGGCGACGAATATCCCGCCGC
ACAACCTGACGGAAGTGATTAACGGCTGCCTGGCGTATATCGACAACGAAGACATCAGCATTGAAGGGCTGATGGAACA
TATTCCGGGGCCGGACTTCCCGACCGCCGCGATCATCAACGGTCGTCGTGGTATCGAAGAAGCCTACCGCACCGGTCGT
GGCAAAGTGTACATTCGCGCCCGCGCGGAAGTTGAAGCTGACGCCAAAACGGGCCGTGAAACCATCATCGTCCATGAAA
TTCCCTATCAGGTGAACAAAGCGCGCCTGATCGAGAAAATCGCCGAGCTGGTGAAAGATAAACGCGTGGAAGGCATCAG
CGCGCTGCGTGACGAATCCGACAAAGACGGGATGCGCATCGTGATTGAAGTGAAACGCGATGCGGTGGGCGAGGTGGTG
CTTAATAATCTCTACTCCCAGACCCAGCTACAGGTTTCCTTCGGTATTAACATGGTGGCGCTGCATCACGGCCAGCCGA
AGATCATGAACCTGAAAGATATCATTTCAGCGTTCGTGCGCCACCGCCGTGAAGTGGTGACGCGTCGGACTATTTTTGA
ACTGCGTAAAGCCCGTGACCGTGCGCATATCCTTGAAGCTCTGGCGATTGCGCTGGCCAACATCGACCCGATTATCGAA
CTGATTCGCCGCGCGCCAACGCCGGCGGAAGCAAAAGCGGCGCTGATTTCGCGTCCGTGGGATCTGGGCAACGTTGCTG
CGATGCTGGAGCGCGCTGGTGATGACGCCGCGCGTCCGGAATGGCTGGAGCCAGAATTTGGCGTGCGTGACGGTCAGTA
CTACCTGACTGAACAGCAGGCGCAGGCGATTCTGGATCTGCGTTTGCAGAAACTGACCGGCCTGGAGCATGAAAAACTG
CTCGACGAATACAAAGAGCTGCTGGAGCAGATTGCTGAATTGCTGCACATTCTGGGCAGCGCCGATCGCCTGATGGAAG
TGATCCGCGAAGAGATGGAGTTAATTCGCGATCAGTTCGGCGATGAGCGTCGTACCGAAATCACCGCCAACAGCGCCGA
TATTAATATCGAAGATCTGATTAGCCAGGAAGATGTTGTCGTGACGCTGTCTCACCAGGGTTACGTCAAATATCAACCG
CTGACAGATTACGAAGCGCAACGTCGTGGTGGGAAAGGTAAATCTGCCGCGCGTATTAAAGAAGAAGACTTTATCGACC
GCCTGCTGGTGGCTAACACCCATGACACCATCCTCTGCTTCTCCAGCCGGGGCCGTCTGTACTGGATGAAGGTCTATCA
GCTGCCGGAAGCCAGCCGCGGCGCGCGCGGTCGTCCGATCGTCAACCTGCTGCCGCTGGAAGCCAACGAACGTATCACC
GCGATTCTGCCGGTTCGTGAGTATGAAGAAGGCGTCAACGTCTTTATGGCGACCGCCAGCGGTACCGTGAAGAAAACGG
CGCTGACCGAATTCAGCCGTCCGCGTTCCGCCGGTATTATCGCGGTGAACCTCAACGACGGCGACGAGCTGATTGGCGT
TGACCTGACTTCTGGTTCTGACGAAGTCATGCTGTTCTCGGCCGCGGGTAAAGTGGTGCGCTTCAAAGAAGACGCCGTC
CGTGCGATGGGGCGTACCGCGACCGGTGTGCGCGGTATTAAGCTGGCGGGAGACGATAAAGTCGTCTCTCTGATCATCC
CACGCGGCGAAGGCGCTATTCTGACCGTAACGCAAAACGGCTACGGGAAGCGTACCGCAGCGGACGAGTACCCGACCAA
GTCTCGTGCGACGCAGGGCGTTATCTCTATCAAAGTGACCGAGCGCAACGGTTCCGTTGTCGGTGCGGTACAGGTAGAC
GATTGCGACCAGATCATGATGATCACGGATGCCGGTACTCTGGTGCGTACCCGTGTGTCCGAGATCAGCGTAGTGGGAC
GTAATACCCAGGGCGTTATCCTTATCCGCACGGCGGAAGATGAAAACGTGGTGGGTCTGCAACGCGTTGCTGAACCGGT
AGATGACGAAGAACTCGACGCTATCGACGGCAGCGTGGCGGAAGGGGATGAGGATATCGCCCCGGAAGCGGAAAGCGAT
GACGACGTTGCGGATGACGCTGACGAGTAA
>gyrA_Porcine_78
ATGAGCGACCTTGCGAGAGAAATTACACCGGTCAACATTGAGGAGGAGCTGAAGAGCTCCTATCTGGATTATGCGATGT
CGGTCATTGTTGGCCGTGCGCTGCCGGATGTCCGAGATGGCCTGAAGCCGGTACACCGTCGCGTACTTTACGCCATGAA
CGTATTGGGCAATGACTGGAACAAAGCCTATAAAAAATCTGCCCGTGTCGTTGGTGACGTAATCGGTAAATACCATCCC
CACGGCGATTCCGCAGTGTATGACACCATCGTTCGTATGGCGCAGCCATTCTCGCTGCGTTACATGCTGGTGGATGGTC
AGGGTAACTTCGGTTCTATTGACGGCGACTCCGCGGCGGCAATGCGTTATACGGAGATCCGTCTGGCGAAAATCGCCCA
CGAACTGATGGCCGATCTCGAAAAAGAGACGGTGGATTTCGTGGATAACTATGACGGTACGGAAAAAATTCCGGACGTC
ATGCCGACCAAAATTCCGAATCTGCTGGTGAACGGTTCTTCCGGTATCGCAGTAGGTATGGCGACGAATATCCCGCCGC
ACAACCTGACGGAAGTGATTAACGGCTGCCTGGCGTATATCGACAACGAAGACATCAGCATTGAAGGGCTGATGGAACA
TATTCCGGGGCCGGACTTCCCGACCGCCGCGATCATCAACGGTCGTCGTGGTATCGAAGAAGCCTACCGCACCGGTCGT
GGCAAAGTGTACATTCGCGCCCGCGCGGAAGTTGAAGCTGACGCCAAAACGGGCCGTGAAACCATCATCGTCCATGAAA
TTCCCTATCAGGTGAACAAAGCGCGCCTGATCGAGAAAATCGCCGAGCTGGTGAAAGATAAACGCGTGGAAGGCATCAG
CGCGCTGCGTGACGAATCCGACAAAGACGGGATGCGCATCGTGATTGAAGTGAAACGCGATGCGGTGGGCGAGGTGGTG
CTTAATAATCTCTACTCCCAGACCCAGCTACAGGTTTCCTTCGGTATTAACATGGTGGCGCTGCATCACGGCCAGCCGA
AGATCATGAACCTGAAAGATATCATTTCAGCGTTCGTGCGCCACCGCCGTGAAGTGGTGACGCGTCGGACTATTTTTGA
ACTGCGTAAAGCCCGTGACCGTGCGCATATCCTTGAAGCTCTGGCGATTGCGCTGGCCAACATCGACCCGATTATCGAA
CTGATTCGCCGCGCGCCAACGCCGGCGGAAGCAAAAGCGGCGCTGATTTCGCGTCCGTGGGATCTGGGCAACGTTGCTG
CGATGCTGGAGCGCGCTGGTGATGACGCCGCGCGTCCGGAATGGCTGGAGCCAGAATTTGGCGTGCGTGACGGTCAGTA
CTACCTGACTGAACAGCAGGCGCAGGCGATTCTGGATCTGCGTTTGCAGAAACTGACCGGCCTGGAGCATGAAAAACTG
CTCGACGAATACAAAGAGCTGCTGGAGCAGATTGCTGAATTGCTGCACATTCTGGGCAGCGCCGATCGCCTGATGGAAG
TGATCCGCGAAGAGATGGAGTTAATTCGCGATCAGTTCGGCGATGAGCGTCGTACCGAAATCACCGCCAACAGCGCCGA
TATTAATATCGAAGATCTGATTAGCCAGGAAGATGTTGTCGTGACGCTGTCTCACCAGGGTTACGTCAAATATCAACCG
CTGACAGATTACGAAGCGCAACGTCGTGGTGGGAAAGGTAAATCTGCCGCGCGTATTAAAGAAGAAGACTTTATCGACC
GCCTGCTGGTGGCTAACACCCATGACACCATCCTCTGCTTCTCCAGCCGGGGCCGTCTGTACTGGATGAAGGTCTATCA
GCTGCCGGAAGCCAGCCGCGGCGCGCGCGGTCGTCCGATCGTCAACCTGCTGCCGCTGGAAGCCAACGAACGTATCACC
GCGATTCTGCCGGTTCGTGAGTATGAAGAAGGCGTCAACGTCTTTATGGCGACCGCCAGCGGTACCGTGAAGAAAACGG
CGCTGACCGAATTCAGCCGTCCGCGTTCCGCCGGTATTATCGCGGTGAACCTCAACGACGGCGACGAGCTGATTGGCGT
TGACCTGACTTCTGGTTCTGACGAAGTCATGCTGTTCTCGGCCGCGGGTAAAGTGGTGCGCTTCAAAGAAGACGCCGTC
CGTGCGATGGGGCGTACCGCGACCGGTGTGCGCGGTATTAAGCTGGCGGGAGACGATAAAGTCGTCTCTCTGATCATCC
CACGCGGCGAAGGCGCTATTCTGACCGTAACGCAAAACGGCTACGGGAAGCGTACCGCAGCGGACGAGTACCCGACCAA
GTCTCGTGCGACGCAGGGCGTTATCTCTATCAAAGTGACCGAGCGCAACGGTTCCGTTGTCGGTGCGGTACAGGTAGAC
GATTGCGACCAGATCATGATGATCACGGATGCCGGTACTCTGGTGCGTACCCGTGTGTCCGAGATCAGCGTAGTGGGAC
GTAATACCCAGGGCGTTATCCTTATCCGCACGGCGGAAGATGAAAACGTGGTGGGTCTGCAACGCGTTGCTGAACCGGT
AGATGACGAAGAACTCGACGCTATCGACGGCAGCGTGGCGGAAGGGGATGAGGATATCGCCCCGGAAGCGGAAAGCGAT
GACGACGTTGCGGATGACGCTGACGAGTAA
>gyrA_Porcine_79
ATGAGCGACCTTGCGAGAGAAATTACACCGGTCAACATTGAGGAGGAGCTGAAGAGCTCCTATCTGGATTATGCGATGT
CGGTCATTGTTGGCCGTGCGCTGCCGGATGTCCGAGATGGCCTGAAGCCGGTACACCGTCGCGTACTTTACGCCATGAA
CGTATTGGGCAATGACTGGAACAAAGCCTATAAAAAATCTGCCCGTGTCGTTGGTGACGTAATCGGTAAATACCATCCC
CACGGCGATTCCGCAGTGTATGACACCATCGTTCGTATGGCGCAGCCATTCTCGCTGCGTTACATGCTGGTGGATGGTC
AGGGTAACTTCGGTTCTATTGACGGCGACTCCGCGGCGGCAATGCGTTATACGGAGATCCGTCTGGCGAAAATCGCCCA
CGAACTGATGGCCGATCTCGAAAAAGAGACGGTGGATTTCGTGGATAACTATGACGGTACGGAAAAAATTCCGGACGTC
ATGCCGACCAAAATTCCGAATCTGCTGGTGAACGGTTCTTCCGGTATCGCAGTAGGTATGGCGACGAATATCCCGCCGC
ACAACCTGACGGAAGTGATTAACGGCTGCCTGGCGTATATCGACAACGAAGACATCAGCATTGAAGGGCTGATGGAACA
TATTCCGGGGCCGGACTTCCCGACCGCCGCGATCATCAACGGTCGTCGTGGTATCGAAGAAGCCTACCGCACCGGTCGT
GGCAAAGTGTACATTCGCGCCCGCGCGGAAGTTGAAGCTGACGCCAAAACGGGCCGTGAAACCATCATCGTCCATGAAA
TTCCCTATCAGGTGAACAAAGCGCGCCTGATCGAGAAAATCGCCGAGCTGGTGAAAGATAAACGCGTGGAAGGCATCAG
CGCGCTGCGTGACGAATCCGACAAAGACGGGATGCGCATCGTGATTGAAGTGAAACGCGATGCGGTGGGCGAGGTGGTG
CTTAATAATCTCTACTCCCAGACCCAGCTACAGGTTTCCTTCGGTATTAACATGGTGGCGCTGCATCACGGCCAGCCGA
AGATCATGAACCTGAAAGATATCATTTCAGCGTTCGTGCGCCACCGCCGTGAAGTGGTGACGCGTCGGACTATTTTTGA
ACTGCGTAAAGCCCGTGACCGTGCGCATATCCTTGAAGCTCTGGCGATTGCGCTGGCCAACATCGACCCGATTATCGAA
CTGATTCGCCGCGCGCCAACGCCGGCGGAAGCAAAAGCGGCGCTGATTTCGCGTCCGTGGGATCTGGGCAACGTTGCTG
CGATGCTGGAGCGCGCTGGTGATGACGCCGCGCGTCCGGAATGGCTGGAGCCAGAATTTGGCGTGCGTGACGGTCAGTA
CTACCTGACTGAACAGCAGGCGCAGGCGATTCTGGATCTGCGTTTGCAGAAACTGACCGGCCTGGAGCATGAAAAACTG
CTCGACGAATACAAAGAGCTGCTGGAGCAGATTGCTGAATTGCTGCACATTCTGGGCAGCGCCGATCGCCTGATGGAAG
TGATCCGCGAAGAGATGGAGTTAATTCGCGATCAGTTCGGCGATGAGCGTCGTACCGAAATCACCGCCAACAGCGCCGA
TATTAATATCGAAGATCTGATTAGCCAGGAAGATGTTGTCGTGACGCTGTCTCACCAGGGTTACGTCAAATATCAACCG
CTGACAGATTACGAAGCGCAACGTCGTGGTGGGAAAGGTAAATCTGCCGCGCGTATTAAAGAAGAAGACTTTATCGACC
GCCTGCTGGTGGCTAACACCCATGACACCATCCTCTGCTTCTCCAGCCGGGGCCGTCTGTACTGGATGAAGGTCTATCA
GCTGCCGGAAGCCAGCCGCGGCGCGCGCGGTCGTCCGATCGTCAACCTGCTGCCGCTGGAAGCCAACGAACGTATCACC
GCGATTCTGCCGGTTCGTGAGTATGAAGAAGGCGTCAACGTCTTTATGGCGACCGCCAGCGGTACCGTGAAGAAAACGG
CGCTGACCGAATTCAGCCGTCCGCGTTCCGCCGGTATTATCGCGGTGAACCTCAACGACGGCGACGAGCTGATTGGCGT
TGACCTGACTTCTGGTTCTGACGAAGTCATGCTGTTCTCGGCCGCGGGTAAAGTGGTGCGCTTCAAAGAAGACGCCGTC
CGTGCGATGGGGCGTACCGCGACCGGTGTGCGCGGTATTAAGCTGGCGGGAGACGATAAAGTCGTCTCTCTGATCATCC
CACGCGGCGAAGGCGCTATTCTGACCGTAACGCAAAACGGCTACGGGAAGCGTACCGCAGCGGACGAGTACCCGACCAA
GTCTCGTGCGACGCAGGGCGTTATCTCTATCAAAGTGACCGAGCGCAACGGTTCCGTTGTCGGTGCGGTACAGGTAGAC
GATTGCGACCAGATCATGATGATCACGGATGCCGGTACTCTGGTGCGTACCCGTGTGTCCGAGATCAGCGTAGTGGGAC
GTAATACCCAGGGCGTTATCCTTATCCGCACGGCGGAAGATGAAAACGTGGTGGGTCTGCAACGCGTTGCTGAACCGGT
AGATGACGAAGAACTCGACGCTATCGACGGCAGCGTGGCGGAAGGGGATGAGGATATCGCCCCGGAAGCGGAAAGCGAT
GACGACGTTGCGGATGACGCTGACGAGTAA
>gyrA_Porcine_80
ATGAGCGACCTTGCGAGAGAAATTACACCGGTCAACATTGAGGAGGAGCTGAAGAGCTCCTATCTGGATTATGCGATGT
CGGTCATTGTTGGCCGTGCGCTGCCGGATGTCCGAGATGGCCTGAAGCCGGTACACCGTCGCGTACTTTACGCCATGAA
CGTATTGGGCAATGACTGGAACAAAGCCTATAAAAAATCTGCCCGTGTCGTTGGTGACGTAATCGGTAAATACCATCCC
CACGGCGATTCCGCAGTGTATGACACCATCGTTCGTATGGCGCAGCCATTCTCGCTGCGTTACATGCTGGTGGATGGTC
AGGGTAACTTCGGTTCTATTGACGGCGACTCCGCGGCGGCAATGCGTTATACGGAGATCCGTCTGGCGAAAATCGCCCA
CGAACTGATGGCCGATCTCGAAAAAGAGACGGTGGATTTCGTGGATAACTATGACGGTACGGAAAAAATTCCGGACGTC
ATGCCGACCAAAATTCCGAATCTGCTGGTGAACGGTTCTTCCGGTATCGCAGTAGGTATGGCGACGAATATCCCGCCGC
ACAACCTGACGGAAGTGATTAACGGCTGCCTGGCGTATATCGACAACGAAGACATCAGCATTGAAGGGCTGATGGAACA
TATTCCGGGGCCGGACTTCCCGACCGCCGCGATCATCAACGGTCGTCGTGGTATCGAAGAAGCCTACCGCACCGGTCGT
GGCAAAGTGTACATTCGCGCCCGCGCGGAAGTTGAAGCTGACGCCAAAACGGGCCGTGAAACCATCATCGTCCATGAAA
TTCCCTATCAGGTGAACAAAGCGCGCCTGATCGAGAAAATCGCCGAGCTGGTGAAAGATAAACGCGTGGAAGGCATCAG
CGCGCTGCGTGACGAATCCGACAAAGACGGGATGCGCATCGTGATTGAAGTGAAACGCGATGCGGTGGGCGAGGTGGTG
CTTAATAATCTCTACTCCCAGACCCAGCTACAGGTTTCCTTCGGTATTAACATGGTGGCGCTGCATCACGGCCAGCCGA
AGATCATGAACCTGAAAGATATCATTTCAGCGTTCGTGCGCCACCGCCGTGAAGTGGTGACGCGTCGGACTATTTTTGA
ACTGCGTAAAGCCCGTGACCGTGCGCATATCCTTGAAGCTCTGGCGATTGCGCTGGCCAACATCGACCCGATTATCGAA
CTGATTCGCCGCGCGCCAACGCCGGCGGAAGCAAAAGCGGCGCTGATTTCGCGTCCGTGGGATCTGGGCAACGTTGCTG
CGATGCTGGAGCGCGCTGGTGATGACGCCGCGCGTCCGGAATGGCTGGAGCCAGAATTTGGCGTGCGTGACGGTCAGTA
CTACCTGACTGAACAGCAGGCGCAGGCGATTCTGGATCTGCGTTTGCAGAAACTGACCGGCCTGGAGCATGAAAAACTG
CTCGACGAATACAAAGAGCTGCTGGAGCAGATTGCTGAATTGCTGCACATTCTGGGCAGCGCCGATCGCCTGATGGAAG
TGATCCGCGAAGAGATGGAGTTAATTCGCGATCAGTTCGGCGATGAGCGTCGTACCGAAATCACCGCCAACAGCGCCGA
TATTAATATCGAAGATCTGATTAGCCAGGAAGATGTTGTCGTGACGCTGTCTCACCAGGGTTACGTCAAATATCAACCG
CTGACAGATTACGAAGCGCAACGTCGTGGTGGGAAAGGTAAATCTGCCGCGCGTATTAAAGAAGAAGACTTTATCGACC
GCCTGCTGGTGGCTAACACCCATGACACCATCCTCTGCTTCTCCAGCCGGGGCCGTCTGTACTGGATGAAGGTCTATCA
GCTGCCGGAAGCCAGCCGCGGCGCGCGCGGTCGTCCGATCGTCAACCTGCTGCCGCTGGAAGCCAACGAACGTATCACC
GCGATTCTGCCGGTTCGTGAGTATGAAGAAGGCGTCAACGTCTTTATGGCGACCGCCAGCGGTACCGTGAAGAAAACGG
CGCTGACCGAATTCAGCCGTCCGCGTTCCGCCGGTATTATCGCGGTGAACCTCAACGACGGCGACGAGCTGATTGGCGT
TGACCTGACTTCTGGTTCTGACGAAGTCATGCTGTTCTCGGCCGCGGGTAAAGTGGTGCGCTTCAAAGAAGACGCCGTC
CGTGCGATGGGGCGTACCGCGACCGGTGTGCGCGGTATTAAGCTGGCGGGAGACGATAAAGTCGTCTCTCTGATCATCC
CACGCGGCGAAGGCGCTATTCTGACCGTAACGCAAAACGGCTACGGGAAGCGTACCGCAGCGGACGAGTACCCGACCAA
GTCTCGTGCGACGCAGGGCGTTATCTCTATCAAAGTGACCGAGCGCAACGGTTCCGTTGTCGGTGCGGTACAGGTAGAC
GATTGCGACCAGATCATGATGATCACGGATGCCGGTACTCTGGTGCGTACCCGTGTGTCCGAGATCAGCGTAGTGGGAC
GTAATACCCAGGGCGTTATCCTTATCCGCACGGCGGAAGATGAAAACGTGGTGGGTCTGCAACGCGTTGCTGAACCGGT
AGATGACGAAGAACTCGACGCTATCGACGGCAGCGTGGCGGAAGGGGATGAGGATATCGCCCCGGAAGCGGAAAGCGAT
GACGACGTTGCGGATGACGCTGACGAGTAA
