# Supplementary material for: Strong influence of livestock environments on the emergence and dissemination of distinct multidrug-resistant phenotypes among the population of non-typhoidal Salmonella
Source: PLoS One. 2017 Jun 7;12(6):e0179005. doi: 10.1371/journal.pone.0179005 (PMC5462443; doi:10.1371/journal.pone.0179005)
Supplement: S4 File — (TXT) [file pone.0179005.s004.txt]

>gyrB_Avian_1
ATGTCGAATTCTTATGACTCCTCCAGTATCAAAGTCCTGAAAGGGCTGGATGCGGTGCGTAAGCGCCCGGGTATGTATA
TCGGCGACACGGATGACGGCACCGGTCTGCACCACATGGTATTCGAGGTGGTAGATAACGCTATCGACGAAGCGCTCGC
AGGTCACTGTAAAGATATCGTCGTGACTATTCACGCCGATAACTCCGTGTCCGTAACGGATGATGGCCGTGGCATTCCG
ACCGGGATTCACCCGGAAGAAGGCGTCTCGGCGGCGGAAGTGATCATGACCGTTCTGCACGCGGGCGGTAAATTTGACG
ATAACTCCTATAAAGTCTCCGGCGGTCTGCACGGCGTGGGCGTCTCGGTAGTCAACGCTCTGTCGCAAAAACTGGAACT
GGTTATCCAGCGAGATGGCAAAATTCACCGTCAGATCTACGAGCACGGCGTGCCGCAGGCACCCCTGGCCGTCACTGGC
GATACCGATAAAACCGGCACGATGGTACGTTTCTGGCCGAGCCACGAAACCTTCACCAACGTCACTGAATTTGAATATG
AGATCCTGGCGAAACGCCTGCGTGAACTGTCATTCCTGAACTCAGGCGTCTCCATCCGCCTGCGCGACAAGCGCGATGG
CAAAGAAGATCATTTCCACTACGAAGGCGGCATCAAGGCGTTTGTTGAATATCTGAACAAGAATAAAACGCCGATCCAC
CCGAATATCTTCTATTTCTCCACCGAAAAAGACGGTATCGGCGTGGAAGTAGCGCTGCAGTGGAACGATGGTTTCCAGG
AAAACATCTACTGCTTTACCAACAACATTCCGCAGCGCGACGGCGGTACTCACCTTGCAGGCTTCCGTGCGGCGATGAC
CCGTACGCTGAACGCCTACATGGACAAAGAAGGCTACAGCAAAAAAGCCAAAGTCAGCGCCACCGGCGACGATGCCCGT
GAAGGTCTGATTGCGGTGGTTTCCGTAAAAGTACCGGATCCGAAATTCTCCTCACAGACCAAAGATAAGCTGGTCTCTT
CCGAGGTGAAATCGGCGGTAGAACAGCAGATGAACGAACTGCTGAGCGAATACCTGCTGGAAAACCCATCTGACGCGAA
AATCGTCGTCGGCAAAATTATCGACGCCGCGCGTGCGCGTGAAGCGGCGCGTCGCGCCCGTGAAATGACCCGTCGTAAA
GGCGCGCTCGATTTAGCCGGTCTGCCGGGCAAACTGGCGGACTGTCAGGAACGCGACCCGGCGCTGTCCGAACTGTACC
TGGTGGAAGGGGACTCCGCGGGCGGCTCTGCGAAGCAGGGGCGTAACCGCAAGAACCAGGCGATTCTGCCGCTGAAAGG
TAAAATCCTTAACGTCGAGAAAGCGCGCTTCGACAAGATGCTTTCCTCCCAGGAAGTGGCGACGCTGATCACCGCGCTG
GGCTGCGGTATCGGTCGCGACGAGTACAACCCGGACAAGCTGCGCTATCACAGCATCATCATCATGACCGATGCGGACG
TCGACGGCTCGCACATCCGTACGCTGCTGTTGACCTTCTTCTATCGTCAGATGCCGGAAATTGTCGAGCGTGGCCACGT
CTACATTGCGCAGCCGCCGCTGTACAAAGTGAAGAAAGGCAAGCAGGAACAGTACATTAAAGACGACGAAGCGATGGAT
CAGTACCAGATTTCCATCGCGCTTGACGGTGCGACTCTGCACGCGAACGCTCATGCGCCGGCGCTATCCGGCGAAGCGT
TAGAAAAACTGGTCTCTGAATATAACGCCACGCAGAAAATGATTGGTCGTATGGAGCGTCGCTTCCCGAAAGCGCTGCT
CAAAGAGCTGGTGTATCAGCCAACTCTGACCGAAGCCGATCTTTCTGATGAGCAGACTGTAACGCGCTGGGTGAATGCG
CTGATTACCGAGCTGAACGAGAAAGAGCAGCACGGCAGTCAGTGGAAGTTCGATGTTCATACTAATACGGAACAGAATC
TGTTCGAGCCGATCGTTCGCGTGCGTACGCATGGCGTGGATACCGATTATCCGTTGGATCACGAGTTTGTGACCGGCGC
GGAATATCGTCGTATCTGCACGCTGGGCGAGAAGCTGCGCGGTCTGATTGAAGAGGACGCGTTTATCGAACGCGGCGAG
CGTCGCCAGCCGGTAACCAGCTTCGAGCAGGCGCTGGAGTGGCTGGTGAAAGAATCACGTCGCGGTCTGGCTATCCAGC
GTTATAAAGGTCTGGGTGAAATGAACCCGGATCAGCTGTGGGAAACCACCATGGACCCGGAAAGCCGCCGTATGCTGCG
CGTGACCGTCAAAGATGCGATTGCTGCCGACCAGCTGTTCACCACGCTGATGGGTGATGCCGTTGAGCCGCGTCGTGCC
TTTATCGAAGAGAACGCCCTGAAAGCGGCGAACATCGATATTTAA
>gyrB_Avian_2
ATGTCGAATTCTTATGACTCCTCCAGTATCAAAGTCCTGAAAGGGCTGGATGCGGTGCGTAAGCGCCCGGGTATGTATA
TCGGCGACACGGATGACGGCACCGGTCTGCACCACATGGTATTCGAGGTGGTAGATAACGCTATCGACGAAGCGCTCGC
AGGTCACTGTAAAGATATCGTCGTGACTATTCACGCCGATAACTCCGTGTCCGTAACGGATGATGGCCGTGGCATTCCG
ACCGGGATTCACCCGGAAGAAGGCGTCTCGGCGGCGGAAGTGATCATGACCGTTCTGCACGCGGGCGGTAAATTTGACG
ATAACTCCTATAAAGTCTCCGGCGGTCTGCACGGCGTGGGCGTCTCGGTAGTCAACGCTCTGTCGCAAAAACTGGAACT
GGTTATCCAGCGAGATGGCAAAATTCACCGTCAGATCTACGAGCACGGCGTGCCGCAGGCACCCCTGGCCGTCACTGGC
GATACCGATAAAACCGGCACGATGGTACGTTTCTGGCCGAGCCACGAAACCTTCACCAACGTCACTGAATTTGAATATG
AGATCCTGGCGAAACGCCTGCGTGAACTGTCATTCCTGAACTCAGGCGTCTCCATCCGCCTGCGCGACAAGCGCGATGG
CAAAGAAGATCATTTCCACTACGAAGGCGGCATCAAGGCGTTTGTTGAATATCTGAACAAGAATAAAACGCCGATCCAC
CCGAATATCTTCTATTTCTCCACCGAAAAAGACGGTATCGGCGTGGAAGTAGCGCTGCAGTGGAACGATGGTTTCCAGG
AAAACATCTACTGCTTTACCAACAACATTCCGCAGCGCGACGGCGGTACTCACCTTGCAGGCTTCCGTGCGGCGATGAC
CCGTACGCTGAACGCCTACATGGACAAAGAAGGCTACAGCAAAAAAGCCAAAGTCAGCGCCACCGGCGACGATGCCCGT
GAAGGTCTGATTGCGGTGGTTTCCGTAAAAGTACCGGATCCGAAATTCTCCTCACAGACCAAAGATAAGCTGGTCTCTT
CCGAGGTGAAATCGGCGGTAGAACAGCAGATGAACGAACTGCTGAGCGAATACCTGCTGGAAAACCCATCTGACGCGAA
AATCGTCGTCGGCAAAATTATCGACGCCGCGCGTGCGCGTGAAGCGGCGCGTCGCGCCCGTGAAATGACCCGTCGTAAA
GGCGCGCTCGATTTAGCCGGTCTGCCGGGCAAACTGGCGGACTGTCAGGAACGCGACCCGGCGCTGTCCGAACTGTACC
TGGTGGAAGGGGACTCCGCGGGCGGCTCTGCGAAGCAGGGGCGTAACCGCAAGAACCAGGCGATTCTGCCGCTGAAAGG
TAAAATCCTTAACGTCGAGAAAGCGCGCTTCGACAAGATGCTTTCCTCCCAGGAAGTGGCGACGCTGATCACCGCGCTG
GGCTGCGGTATCGGTCGCGACGAGTACAACCCGGACAAGCTGCGCTATCACAGCATCATCATCATGACCGATGCGGACG
TCGACGGCTCGCACATCCGTACGCTGCTGTTGACCTTCTTCTATCGTCAGATGCCGGAAATTGTCGAGCGTGGCCACGT
CTACATTGCGCAGCCGCCGCTGTACAAAGTGAAGAAAGGCAAGCAGGAACAGTACATTAAAGACGACGAAGCGATGGAT
CAGTACCAGATTTCCATCGCGCTTGACGGTGCGACTCTGCACGCGAACGCTCATGCGCCGGCGCTATCCGGCGAAGCGT
TAGAAAAACTGGTCTCTGAATATAACGCCACGCAGAAAATGATTGGTCGTATGGAGCGTCGCTTCCCGAAAGCGCTGCT
CAAAGAGCTGGTGTATCAGCCAACTCTGACCGAAGCCGATCTTTCTGATGAGCAGACTGTAACGCGCTGGGTGAATGCG
CTGATTACCGAGCTGAACGAGAAAGAGCAGCACGGCAGTCAGTGGAAGTTCGATGTTCATACTAATACGGAACAGAATC
TGTTCGAGCCGATCGTTCGCGTGCGTACGCATGGCGTGGATACCGATTATCCGTTGGATCACGAGTTTGTGACCGGCGC
GGAATATCGTCGTATCTGCACGCTGGGCGAGAAGCTGCGCGGTCTGATTGAAGAGGACGCGTTTATCGAACGCGGCGAG
CGTCGCCAGCCGGTAACCAGCTTCGAGCAGGCGCTGGAGTGGCTGGTGAAAGAATCACGTCGCGGTCTGGCTATCCAGC
GTTATAAAGGTCTGGGTGAAATGAACCCGGATCAGCTGTGGGAAACCACCATGGACCCGGAAAGCCGCCGTATGCTGCG
CGTGACCGTCAAAGATGCGATTGCTGCCGACCAGCTGTTCACCACGCTGATGGGTGATGCCGTTGAGCCGCGTCGTGCC
TTTATCGAAGAGAACGCCCTGAAAGCGGCGAACATCGATATTTAA
>gyrB_Avian_3
ATGTCGAATTCTTATGACTCCTCCAGTATCAAAGTCCTGAAAGGGCTGGATGCGGTGCGTAAGCGCCCGGGTATGTATA
TCGGCGACACGGATGACGGCACCGGTCTGCACCACATGGTATTCGAGGTGGTAGATAACGCTATCGACGAAGCGCTCGC
AGGTCACTGTAAAGATATCGTCGTGACTATTCACGCCGATAACTCCGTGTCCGTAACGGATGATGGCCGTGGCATTCCG
ACCGGGATTCACCCGGAAGAAGGCGTCTCGGCGGCGGAAGTGATCATGACCGTTCTGCACGCGGGCGGTAAATTTGACG
ATAACTCCTATAAAGTCTCCGGCGGTCTGCACGGCGTGGGCGTCTCGGTAGTCAACGCTCTGTCGCAAAAACTGGAACT
GGTTATCCAGCGAGATGGCAAAATTCACCGTCAGATCTACGAGCACGGCGTGCCGCAGGCACCCCTGGCCGTCACTGGC
GATACCGATAAAACCGGCACGATGGTACGTTTCTGGCCGAGCCACGAAACCTTCACCAACGTCACTGAATTTGAATATG
AGATCCTGGCGAAACGCCTGCGTGAACTGTCATTCCTGAACTCAGGCGTCTCCATCCGCCTGCGCGACAAGCGCGATGG
CAAAGAAGATCATTTCCACTACGAAGGCGGCATCAAGGCGTTTGTTGAATATCTGAACAAGAATAAAACGCCGATCCAC
CCGAATATCTTCTATTTCTCCACCGAAAAAGACGGTATCGGCGTGGAAGTAGCGCTGCAGTGGAACGATGGTTTCCAGG
AAAACATCTACTGCTTTACCAACAACATTCCGCAGCGCGACGGCGGTACTCACCTTGCAGGCTTCCGTGCGGCGATGAC
CCGTACGCTGAACGCCTACATGGACAAAGAAGGCTACAGCAAAAAAGCCAAAGTCAGCGCCACCGGCGACGATGCCCGT
GAAGGTCTGATTGCGGTGGTTTCCGTAAAAGTACCGGATCCGAAATTCTCCTCACAGACCAAAGATAAGCTGGTCTCTT
CCGAGGTGAAATCGGCGGTAGAACAGCAGATGAACGAACTGCTGAGCGAATACCTGCTGGAAAACCCATCTGACGCGAA
AATCGTCGTCGGCAAAATTATCGACGCCGCGCGTGCGCGTGAAGCGGCGCGTCGCGCCCGTGAAATGACCCGTCGTAAA
GGCGCGCTCGATTTAGCCGGTCTGCCGGGCAAACTGGCGGACTGTCAGGAACGCGACCCGGCGCTGTCCGAACTGTACC
TGGTGGAAGGGGACTCCGCGGGCGGCTCTGCGAAGCAGGGGCGTAACCGCAAGAACCAGGCGATTCTGCCGCTGAAAGG
TAAAATCCTTAACGTCGAGAAAGCGCGCTTCGACAAGATGCTTTCCTCCCAGGAAGTGGCGACGCTGATCACCGCGCTG
GGCTGCGGTATCGGTCGCGACGAGTACAACCCGGACAAGCTGCGCTATCACAGCATCATCATCATGACCGATGCGGACG
TCGACGGCTCGCACATCCGTACGCTGCTGTTGACCTTCTTCTATCGTCAGATGCCGGAAATTGTCGAGCGTGGCCACGT
CTACATTGCGCAGCCGCCGCTGTACAAAGTGAAGAAAGGCAAGCAGGAACAGTACATTAAAGACGACGAAGCGATGGAT
CAGTACCAGATTTCCATCGCGCTTGACGGTGCGACTCTGCACGCGAACGCTCATGCGCCGGCGCTATCCGGCGAAGCGT
TAGAAAAACTGGTCTCTGAATATAACGCCACGCAGAAAATGATTGGTCGTATGGAGCGTCGCTTCCCGAAAGCGCTGCT
CAAAGAGCTGGTGTATCAGCCAACTCTGACCGAAGCCGATCTTTCTGATGAGCAGACTGTAACGCGCTGGGTGAATGCG
CTGATTACCGAGCTGAACGAGAAAGAGCAGCACGGCAGTCAGTGGAAGTTCGATGTTCATACTAATACGGAACAGAATC
TGTTCGAGCCGATCGTTCGCGTGCGTACGCATGGCGTGGATACCGATTATCCGTTGGATCACGAGTTTGTGACCGGCGC
GGAATATCGTCGTATCTGCACGCTGGGCGAGAAGCTGCGCGGTCTGATTGAAGAGGACGCGTTTATCGAACGCGGCGAG
CGTCGCCAGCCGGTAACCAGCTTCGAGCAGGCGCTGGAGTGGCTGGTGAAAGAATCACGTCGCGGTCTGGCTATCCAGC
GTTATAAAGGTCTGGGTGAAATGAACCCGGATCAGCTGTGGGAAACCACCATGGACCCGGAAAGCCGCCGTATGCTGCG
CGTGACCGTCAAAGATGCGATTGCTGCCGACCAGCTGTTCACCACGCTGATGGGTGATGCCGTTGAGCCGCGTCGTGCC
TTTATCGAAGAGAACGCCCTGAAAGCGGCGAACATCGATATTTAA
>gyrB_Avian_4
ATGTCGAATTCTTATGACTCCTCCAGTATCAAAGTCCTGAAAGGGCTGGATGCGGTGCGTAAGCGCCCGGGTATGTATA
TCGGCGACACGGATGACGGCACCGGTCTGCACCACATGGTATTCGAGGTGGTAGATAACGCTATCGACGAAGCGCTCGC
AGGTCACTGTAAAGATATCGTCGTGACTATTCACGCCGATAACTCCGTGTCCGTAACGGATGATGGCCGTGGCATTCCG
ACCGGGATTCACCCGGAAGAAGGCGTCTCGGCGGCGGAAGTGATCATGACCGTTCTGCACGCGGGCGGTAAATTTGACG
ATAACTCCTATAAAGTCTCCGGCGGTCTGCACGGCGTGGGCGTCTCGGTAGTCAACGCTCTGTCGCAAAAACTGGAACT
GGTTATCCAGCGAGATGGCAAAATTCACCGTCAGATCTACGAGCACGGCGTGCCGCAGGCACCCCTGGCCGTCACTGGC
GATACCGATAAAACCGGCACGATGGTACGTTTCTGGCCGAGCCACGAAACCTTCACCAACGTCACTGAATTTGAATATG
AGATCCTGGCGAAACGCCTGCGTGAACTGTCATTCCTGAACTCAGGCGTCTCCATCCGCCTGCGCGACAAGCGCGATGG
CAAAGAAGATCATTTCCACTACGAAGGCGGCATCAAGGCGTTTGTTGAATATCTGAACAAGAATAAAACGCCGATCCAC
CCGAATATCTTCTATTTCTCCACCGAAAAAGACGGTATCGGCGTGGAAGTAGCGCTGCAGTGGAACGATGGTTTCCAGG
AAAACATCTACTGCTTTACCAACAACATTCCGCAGCGCGACGGCGGTACTCACCTTGCAGGCTTCCGTGCGGCGATGAC
CCGTACGCTGAACGCCTACATGGACAAAGAAGGCTACAGCAAAAAAGCCAAAGTCAGCGCCACCGGCGACGATGCCCGT
GAAGGTCTGATTGCGGTGGTTTCCGTAAAAGTACCGGATCCGAAATTCTCCTCACAGACCAAAGATAAGCTGGTCTCTT
CCGAGGTGAAATCGGCGGTAGAACAGCAGATGAACGAACTGCTGAGCGAATACCTGCTGGAAAACCCATCTGACGCGAA
AATCGTCGTCGGCAAAATTATCGACGCCGCGCGTGCGCGTGAAGCGGCGCGTCGCGCCCGTGAAATGACCCGTCGTAAA
GGCGCGCTCGATTTAGCCGGTCTGCCGGGCAAACTGGCGGACTGTCAGGAACGCGACCCGGCGCTGTCCGAACTGTACC
TGGTGGAAGGGGACTCCGCGGGCGGCTCTGCGAAGCAGGGGCGTAACCGCAAGAACCAGGCGATTCTGCCGCTGAAAGG
TAAAATCCTTAACGTCGAGAAAGCGCGCTTCGACAAGATGCTTTCCTCCCAGGAAGTGGCGACGCTGATCACCGCGCTG
GGCTGCGGTATCGGTCGCGACGAGTACAACCCGGACAAGCTGCGCTATCACAGCATCATCATCATGACCGATGCGGACG
TCGACGGCTCGCACATCCGTACGCTGCTGTTGACCTTCTTCTATCGTCAGATGCCGGAAATTGTCGAGCGTGGCCACGT
CTACATTGCGCAGCCGCCGCTGTACAAAGTGAAGAAAGGCAAGCAGGAACAGTACATTAAAGACGACGAAGCGATGGAT
CAGTACCAGATTTCCATCGCGCTTGACGGTGCGACTCTGCACGCGAACGCTCATGCGCCGGCGCTATCCGGCGAAGCGT
TAGAAAAACTGGTCTCTGAATATAACGCCACGCAGAAAATGATTGGTCGTATGGAGCGTCGCTTCCCGAAAGCGCTGCT
CAAAGAGCTGGTGTATCAGCCAACTCTGACCGAAGCCGATCTTTCTGATGAGCAGACTGTAACGCGCTGGGTGAATGCG
CTGATTACCGAGCTGAACGAGAAAGAGCAGCACGGCAGTCAGTGGAAGTTCGATGTTCATACTAATACGGAACAGAATC
TGTTCGAGCCGATCGTTCGCGTGCGTACGCATGGCGTGGATACCGATTATCCGTTGGATCACGAGTTTGTGACCGGCGC
GGAATATCGTCGTATCTGCACGCTGGGCGAGAAGCTGCGCGGTCTGATTGAAGAGGACGCGTTTATCGAACGCGGCGAG
CGTCGCCAGCCGGTAACCAGCTTCGAGCAGGCGCTGGAGTGGCTGGTGAAAGAATCACGTCGCGGTCTGGCTATCCAGC
GTTATAAAGGTCTGGGTGAAATGAACCCGGATCAGCTGTGGGAAACCACCATGGACCCGGAAAGCCGCCGTATGCTGCG
CGTGACCGTCAAAGATGCGATTGCTGCCGACCAGCTGTTCACCACGCTGATGGGTGATGCCGTTGAGCCGCGTCGTGCC
TTTATCGAAGAGAACGCCCTGAAAGCGGCGAACATCGATATTTAA
>gyrB_Avian_5
ATGTCGAATTCTTATGACTCCTCCAGTATCAAAGTCCTGAAAGGGCTGGATGCGGTGCGTAAGCGCCCGGGTATGTATA
TCGGCGACACGGATGACGGCACCGGTCTGCACCACATGGTATTCGAGGTGGTAGATAACGCTATCGACGAAGCGCTCGC
AGGTCACTGTAAAGATATCGTCGTGACTATTCACGCCGATAACTCCGTGTCCGTAACGGATGATGGCCGTGGCATTCCG
ACCGGGATTCACCCGGAAGAAGGCGTCTCGGCGGCGGAAGTGATCATGACCGTTCTGCACGCGGGCGGTAAATTTGACG
ATAACTCCTATAAAGTCTCCGGCGGTCTGCACGGCGTGGGCGTCTCGGTAGTCAACGCTCTGTCGCAAAAACTGGAACT
GGTTATCCAGCGAGATGGCAAAATTCACCGTCAGATCTACGAGCACGGCGTGCCGCAGGCACCCCTGGCCGTCACTGGC
GATACCGATAAAACCGGCACGATGGTACGTTTCTGGCCGAGCCACGAAACCTTCACCAACGTCACTGAATTTGAATATG
AGATCCTGGCGAAACGCCTGCGTGAACTGTCATTCCTGAACTCAGGCGTCTCCATCCGCCTGCGCGACAAGCGCGATGG
CAAAGAAGATCATTTCCACTACGAAGGCGGCATCAAGGCGTTTGTTGAATATCTGAACAAGAATAAAACGCCGATCCAC
CCGAATATCTTCTATTTCTCCACCGAAAAAGACGGTATCGGCGTGGAAGTAGCGCTGCAGTGGAACGATGGTTTCCAGG
AAAACATCTACTGCTTTACCAACAACATTCCGCAGCGCGACGGCGGTACTCACCTTGCAGGCTTCCGTGCGGCGATGAC
CCGTACGCTGAACGCCTACATGGACAAAGAAGGCTACAGCAAAAAAGCCAAAGTCAGCGCCACCGGCGACGATGCCCGT
GAAGGTCTGATTGCGGTGGTTTCCGTAAAAGTACCGGATCCGAAATTCTCCTCACAGACCAAAGATAAGCTGGTCTCTT
CCGAGGTGAAATCGGCGGTAGAACAGCAGATGAACGAACTGCTGAGCGAATACCTGCTGGAAAACCCATCTGACGCGAA
AATCGTCGTCGGCAAAATTATCGACGCCGCGCGTGCGCGTGAAGCGGCGCGTCGCGCCCGTGAAATGACCCGTCGTAAA
GGCGCGCTCGATTTAGCCGGTCTGCCGGGCAAACTGGCGGACTGTCAGGAACGCGACCCGGCGCTGTCCGAACTGTACC
TGGTGGAAGGGGACTCCGCGGGCGGCTCTGCGAAGCAGGGGCGTAACCGCAAGAACCAGGCGATTCTGCCGCTGAAAGG
TAAAATCCTTAACGTCGAGAAAGCGCGCTTCGACAAGATGCTTTCCTCCCAGGAAGTGGCGACGCTGATCACCGCGCTG
GGCTGCGGTATCGGTCGCGACGAGTACAACCCGGACAAGCTGCGCTATCACAGCATCATCATCATGACCGATGCGGACG
TCGACGGCTCGCACATCCGTACGCTGCTGTTGACCTTCTTCTATCGTCAGATGCCGGAAATTGTCGAGCGTGGCCACGT
CTACATTGCGCAGCCGCCGCTGTACAAAGTGAAGAAAGGCAAGCAGGAACAGTACATTAAAGACGACGAAGCGATGGAT
CAGTACCAGATTTCCATCGCGCTTGACGGTGCGACTCTGCACGCGAACGCTCATGCGCCGGCGCTATCCGGCGAAGCGT
TAGAAAAACTGGTCTCTGAATATAACGCCACGCAGAAAATGATTGGTCGTATGGAGCGTCGCTTCCCGAAAGCGCTGCT
CAAAGAGCTGGTGTATCAGCCAACTCTGACCGAAGCCGATCTTTCTGATGAGCAGACTGTAACGCGCTGGGTGAATGCG
CTGATTACCGAGCTGAACGAGAAAGAGCAGCACGGCAGTCAGTGGAAGTTCGATGTTCATACTAATACGGAACAGAATC
TGTTCGAGCCGATCGTTCGCGTGCGTACGCATGGCGTGGATACCGATTATCCGTTGGATCACGAGTTTGTGACCGGCGC
GGAATATCGTCGTATCTGCACGCTGGGCGAGAAGCTGCGCGGTCTGATTGAAGAGGACGCGTTTATCGAACGCGGCGAG
CGTCGCCAGCCGGTAACCAGCTTCGAGCAGGCGCTGGAGTGGCTGGTGAAAGAATCACGTCGCGGTCTGGCTATCCAGC
GTTATAAAGGTCTGGGTGAAATGAACCCGGATCAGCTGTGGGAAACCACCATGGACCCGGAAAGCCGCCGTATGCTGCG
CGTGACCGTCAAAGATGCGATTGCTGCCGACCAGCTGTTCACCACGCTGATGGGTGATGCCGTTGAGCCGCGTCGTGCC
TTTATCGAAGAGAACGCCCTGAAAGCGGCGAACATCGATATTTAA
>gyrB_Avian_6
ATGTCGAATTCTTATGACTCCTCCAGTATCAAAGTCCTGAAAGGGCTGGATGCGGTGCGTAAGCGCCCGGGTATGTATA
TCGGCGACACGGATGACGGCACCGGTCTGCACCACATGGTATTCGAGGTGGTAGATAACGCTATCGACGAAGCGCTCGC
AGGTCACTGTAAAGATATCGTCGTGACTATTCACGCCGATAACTCCGTGTCCGTAACGGATGATGGCCGTGGCATTCCG
ACCGGGATTCACCCGGAAGAAGGCGTCTCGGCGGCGGAAGTGATCATGACCGTTCTGCACGCGGGCGGTAAATTTGACG
ATAACTCCTATAAAGTCTCCGGCGGTCTGCACGGCGTGGGCGTCTCGGTAGTCAACGCTCTGTCGCAAAAACTGGAACT
GGTTATCCAGCGAGATGGCAAAATTCACCGTCAGATCTACGAGCACGGCGTGCCGCAGGCACCCCTGGCCGTCACTGGC
GATACCGATAAAACCGGCACGATGGTACGTTTCTGGCCGAGCCACGAAACCTTCACCAACGTCACTGAATTTGAATATG
AGATCCTGGCGAAACGCCTGCGTGAACTGTCATTCCTGAACTCAGGCGTCTCCATCCGCCTGCGCGACAAGCGCGATGG
CAAAGAAGATCATTTCCACTACGAAGGCGGCATCAAGGCGTTTGTTGAATATCTGAACAAGAATAAAACGCCGATCCAC
CCGAATATCTTCTATTTCTCCACCGAAAAAGACGGTATCGGCGTGGAAGTAGCGCTGCAGTGGAACGATGGTTTCCAGG
AAAACATCTACTGCTTTACCAACAACATTCCGCAGCGCGACGGCGGTACTCACCTTGCAGGCTTCCGTGCGGCGATGAC
CCGTACGCTGAACGCCTACATGGACAAAGAAGGCTACAGCAAAAAAGCCAAAGTCAGCGCCACCGGCGACGATGCCCGT
GAAGGTCTGATTGCGGTGGTTTCCGTAAAAGTACCGGATCCGAAATTCTCCTCACAGACCAAAGATAAGCTGGTCTCTT
CCGAGGTGAAATCGGCGGTAGAACAGCAGATGAACGAACTGCTGAGCGAATACCTGCTGGAAAACCCATCTGACGCGAA
AATCGTCGTCGGCAAAATTATCGACGCCGCGCGTGCGCGTGAAGCGGCGCGTCGCGCCCGTGAAATGACCCGTCGTAAA
GGCGCGCTCGATTTAGCCGGTCTGCCGGGCAAACTGGCGGACTGTCAGGAACGCGACCCGGCGCTGTCCGAACTGTACC
TGGTGGAAGGGGACTCCGCGGGCGGCTCTGCGAAGCAGGGGCGTAACCGCAAGAACCAGGCGATTCTGCCGCTGAAAGG
TAAAATCCTTAACGTCGAGAAAGCGCGCTTCGACAAGATGCTTTCCTCCCAGGAAGTGGCGACGCTGATCACCGCGCTG
GGCTGCGGTATCGGTCGCGACGAGTACAACCCGGACAAGCTGCGCTATCACAGCATCATCATCATGACCGATGCGGACG
TCGACGGCTCGCACATCCGTACGCTGCTGTTGACCTTCTTCTATCGTCAGATGCCGGAAATTGTCGAGCGTGGCCACGT
CTACATTGCGCAGCCGCCGCTGTACAAAGTGAAGAAAGGCAAGCAGGAACAGTACATTAAAGACGACGAAGCGATGGAT
CAGTACCAGATTTCCATCGCGCTTGACGGTGCGACTCTGCACGCGAACGCTCATGCGCCGGCGCTATCCGGCGAAGCGT
TAGAAAAACTGGTCTCTGAATATAACGCCACGCAGAAAATGATTGGTCGTATGGAGCGTCGCTTCCCGAAAGCGCTGCT
CAAAGAGCTGGTGTATCAGCCAACTCTGACCGAAGCCGATCTTTCTGATGAGCAGACTGTAACGCGCTGGGTGAATGCG
CTGATTACCGAGCTGAACGAGAAAGAGCAGCACGGCAGTCAGTGGAAGTTCGATGTTCATACTAATACGGAACAGAATC
TGTTCGAGCCGATCGTTCGCGTGCGTACGCATGGCGTGGATACCGATTATCCGTTGGATCACGAGTTTGTGACCGGCGC
GGAATATCGTCGTATCTGCACGCTGGGCGAGAAGCTGCGCGGTCTGATTGAAGAGGACGCGTTTATCGAACGCGGCGAG
CGTCGCCAGCCGGTAACCAGCTTCGAGCAGGCGCTGGAGTGGCTGGTGAAAGAATCACGTCGCGGTCTGGCTATCCAGC
GTTATAAAGGTCTGGGTGAAATGAACCCGGATCAGCTGTGGGAAACCACCATGGACCCGGAAAGCCGCCGTATGCTGCG
CGTGACCGTCAAAGATGCGATTGCTGCCGACCAGCTGTTCACCACGCTGATGGGTGATGCCGTTGAGCCGCGTCGTGCC
TTTATCGAAGAGAACGCCCTGAAAGCGGCGAACATCGATATTTAA
>gyrB_Avian_7
ATGTCGAATTCTTATGACTCCTCCAGTATCAAAGTCCTGAAAGGGCTGGATGCGGTGCGTAAGCGCCCGGGTATGTATA
TCGGCGACACGGATGACGGCACCGGTCTGCACCACATGGTATTCGAGGTGGTAGATAACGCTATCGACGAAGCGCTCGC
AGGTCACTGTAAAGATATCGTCGTGACTATTCACGCCGATAACTCCGTGTCCGTAACGGATGATGGCCGTGGCATTCCG
ACCGGGATTCACCCGGAAGAAGGCGTCTCGGCGGCGGAAGTGATCATGACCGTTCTGCACGCGGGCGGTAAATTTGACG
ATAACTCCTATAAAGTCTCCGGCGGTCTGCACGGCGTGGGCGTCTCGGTAGTCAACGCTCTGTCGCAAAAACTGGAACT
GGTTATCCAGCGAGATGGCAAAATTCACCGTCAGATCTACGAGCACGGCGTGCCGCAGGCACCCCTGGCCGTCACTGGC
GATACCGATAAAACCGGCACGATGGTACGTTTCTGGCCGAGCCACGAAACCTTCACCAACGTCACTGAATTTGAATATG
AGATCCTGGCGAAACGCCTGCGTGAACTGTCATTCCTGAACTCAGGCGTCTCCATCCGCCTGCGCGACAAGCGCGATGG
CAAAGAAGATCATTTCCACTACGAAGGCGGCATCAAGGCGTTTGTTGAATATCTGAACAAGAATAAAACGCCGATCCAC
CCGAATATCTTCTATTTCTCCACCGAAAAAGACGGTATCGGCGTGGAAGTAGCGCTGCAGTGGAACGATGGTTTCCAGG
AAAACATCTACTGCTTTACCAACAACATTCCGCAGCGCGACGGCGGTACTCACCTTGCAGGCTTCCGTGCGGCGATGAC
CCGTACGCTGAACGCCTACATGGACAAAGAAGGCTACAGCAAAAAAGCCAAAGTCAGCGCCACCGGCGACGATGCCCGT
GAAGGTCTGATTGCGGTGGTTTCCGTAAAAGTACCGGATCCGAAATTCTCCTCACAGACCAAAGATAAGCTGGTCTCTT
CCGAGGTGAAATCGGCGGTAGAACAGCAGATGAACGAACTGCTGAGCGAATACCTGCTGGAAAACCCATCTGACGCGAA
AATCGTCGTCGGCAAAATTATCGACGCCGCGCGTGCGCGTGAAGCGGCGCGTCGCGCCCGTGAAATGACCCGTCGTAAA
GGCGCGCTCGATTTAGCCGGTCTGCCGGGCAAACTGGCGGACTGTCAGGAACGCGACCCGGCGCTGTCCGAACTGTACC
TGGTGGAAGGGGACTCCGCGGGCGGCTCTGCGAAGCAGGGGCGTAACCGCAAGAACCAGGCGATTCTGCCGCTGAAAGG
TAAAATCCTTAACGTCGAGAAAGCGCGCTTCGACAAGATGCTTTCCTCCCAGGAAGTGGCGACGCTGATCACCGCGCTG
GGCTGCGGTATCGGTCGCGACGAGTACAACCCGGACAAGCTGCGCTATCACAGCATCATCATCATGACCGATGCGGACG
TCGACGGCTCGCACATCCGTACGCTGCTGTTGACCTTCTTCTATCGTCAGATGCCGGAAATTGTCGAGCGTGGCCACGT
CTACATTGCGCAGCCGCCGCTGTACAAAGTGAAGAAAGGCAAGCAGGAACAGTACATTAAAGACGACGAAGCGATGGAT
CAGTACCAGATTTCCATCGCGCTTGACGGTGCGACTCTGCACGCGAACGCTCATGCGCCGGCGCTATCCGGCGAAGCGT
TAGAAAAACTGGTCTCTGAATATAACGCCACGCAGAAAATGATTGGTCGTATGGAGCGTCGCTTCCCGAAAGCGCTGCT
CAAAGAGCTGGTGTATCAGCCAACTCTGACCGAAGCCGATCTTTCTGATGAGCAGACTGTAACGCGCTGGGTGAATGCG
CTGATTACCGAGCTGAACGAGAAAGAGCAGCACGGCAGTCAGTGGAAGTTCGATGTTCATACTAATACGGAACAGAATC
TGTTCGAGCCGATCGTTCGCGTGCGTACGCATGGCGTGGATACCGATTATCCGTTGGATCACGAGTTTGTGACCGGCGC
GGAATATCGTCGTATCTGCACGCTGGGCGAGAAGCTGCGCGGTCTGATTGAAGAGGACGCGTTTATCGAACGCGGCGAG
CGTCGCCAGCCGGTAACCAGCTTCGAGCAGGCGCTGGAGTGGCTGGTGAAAGAATCACGTCGCGGTCTGGCTATCCAGC
GTTATAAAGGTCTGGGTGAAATGAACCCGGATCAGCTGTGGGAAACCACCATGGACCCGGAAAGCCGCCGTATGCTGCG
CGTGACCGTCAAAGATGCGATTGCTGCCGACCAGCTGTTCACCACGCTGATGGGTGATGCCGTTGAGCCGCGTCGTGCC
TTTATCGAAGAGAACGCCCTGAAAGCGGCGAACATCGATATTTAA
>gyrB_Avian_8
ATGTCGAATTCTTATGACTCCTCCAGTATCAAAGTCCTGAAAGGGCTGGATGCGGTGCGTAAGCGCCCGGGTATGTATA
TCGGCGACACGGATGACGGCACCGGTCTGCACCACATGGTATTCGAGGTGGTAGATAACGCTATCGACGAAGCGCTCGC
AGGTCACTGTAAAGATATCGTCGTGACTATTCACGCCGATAACTCCGTGTCCGTAACGGATGATGGCCGTGGCATTCCG
ACCGGGATTCACCCGGAAGAAGGCGTCTCGGCGGCGGAAGTGATCATGACCGTTCTGCACGCGGGCGGTAAATTTGACG
ATAACTCCTATAAAGTCTCCGGCGGTCTGCACGGCGTGGGCGTCTCGGTAGTCAACGCTCTGTCGCAAAAACTGGAACT
GGTTATCCAGCGAGATGGCAAAATTCACCGTCAGATCTACGAGCACGGCGTGCCGCAGGCACCCCTGGCCGTCACTGGC
GATACCGATAAAACCGGCACGATGGTACGTTTCTGGCCGAGCCACGAAACCTTCACCAACGTCACTGAATTTGAATATG
AGATCCTGGCGAAACGCCTGCGTGAACTGTCATTCCTGAACTCAGGCGTCTCCATCCGCCTGCGCGACAAGCGCGATGG
CAAAGAAGATCATTTCCACTACGAAGGCGGCATCAAGGCGTTTGTTGAATATCTGAACAAGAATAAAACGCCGATCCAC
CCGAATATCTTCTATTTCTCCACCGAAAAAGACGGTATCGGCGTGGAAGTAGCGCTGCAGTGGAACGATGGTTTCCAGG
AAAACATCTACTGCTTTACCAACAACATTCCGCAGCGCGACGGCGGTACTCACCTTGCAGGCTTCCGTGCGGCGATGAC
CCGTACGCTGAACGCCTACATGGACAAAGAAGGCTACAGCAAAAAAGCCAAAGTCAGCGCCACCGGCGACGATGCCCGT
GAAGGTCTGATTGCGGTGGTTTCCGTAAAAGTACCGGATCCGAAATTCTCCTCACAGACCAAAGATAAGCTGGTCTCTT
CCGAGGTGAAATCGGCGGTAGAACAGCAGATGAACGAACTGCTGAGCGAATACCTGCTGGAAAACCCATCTGACGCGAA
AATCGTCGTCGGCAAAATTATCGACGCCGCGCGTGCGCGTGAAGCGGCGCGTCGCGCCCGTGAAATGACCCGTCGTAAA
GGCGCGCTCGATTTAGCCGGTCTGCCGGGCAAACTGGCGGACTGTCAGGAACGCGACCCGGCGCTGTCCGAACTGTACC
TGGTGGAAGGGGACTCCGCGGGCGGCTCTGCGAAGCAGGGGCGTAACCGCAAGAACCAGGCGATTCTGCCGCTGAAAGG
TAAAATCCTTAACGTCGAGAAAGCGCGCTTCGACAAGATGCTTTCCTCCCAGGAAGTGGCGACGCTGATCACCGCGCTG
GGCTGCGGTATCGGTCGCGACGAGTACAACCCGGACAAGCTGCGCTATCACAGCATCATCATCATGACCGATGCGGACG
TCGACGGCTCGCACATCCGTACGCTGCTGTTGACCTTCTTCTATCGTCAGATGCCGGAAATTGTCGAGCGTGGCCACGT
CTACATTGCGCAGCCGCCGCTGTACAAAGTGAAGAAAGGCAAGCAGGAACAGTACATTAAAGACGACGAAGCGATGGAT
CAGTACCAGATTTCCATCGCGCTTGACGGTGCGACTCTGCACGCGAACGCTCATGCGCCGGCGCTATCCGGCGAAGCGT
TAGAAAAACTGGTCTCTGAATATAACGCCACGCAGAAAATGATTGGTCGTATGGAGCGTCGCTTCCCGAAAGCGCTGCT
CAAAGAGCTGGTGTATCAGCCAACTCTGACCGAAGCCGATCTTTCTGATGAGCAGACTGTAACGCGCTGGGTGAATGCG
CTGATTACCGAGCTGAACGAGAAAGAGCAGCACGGCAGTCAGTGGAAGTTCGATGTTCATACTAATACGGAACAGAATC
TGTTCGAGCCGATCGTTCGCGTGCGTACGCATGGCGTGGATACCGATTATCCGTTGGATCACGAGTTTGTGACCGGCGC
GGAATATCGTCGTATCTGCACGCTGGGCGAGAAGCTGCGCGGTCTGATTGAAGAGGACGCGTTTATCGAACGCGGCGAG
CGTCGCCAGCCGGTAACCAGCTTCGAGCAGGCGCTGGAGTGGCTGGTGAAAGAATCACGTCGCGGTCTGGCTATCCAGC
GTTATAAAGGTCTGGGTGAAATGAACCCGGATCAGCTGTGGGAAACCACCATGGACCCGGAAAGCCGCCGTATGCTGCG
CGTGACCGTCAAAGATGCGATTGCTGCCGACCAGCTGTTCACCACGCTGATGGGTGATGCCGTTGAGCCGCGTCGTGCC
TTTATCGAAGAGAACGCCCTGAAAGCGGCGAACATCGATATTTAA
>gyrB_Avian_9
ATGTCGAATTCTTATGACTCCTCCAGTATCAAAGTCCTGAAAGGGCTGGATGCGGTGCGTAAGCGCCCGGGTATGTATA
TCGGCGACACGGATGACGGCACCGGTCTGCACCACATGGTATTCGAGGTGGTAGATAACGCTATCGACGAAGCGCTCGC
AGGTCACTGTAAAGATATCGTCGTGACTATTCACGCCGATAACTCCGTGTCCGTAACGGATGATGGCCGTGGCATTCCG
ACCGGGATTCACCCGGAAGAAGGCGTCTCGGCGGCGGAAGTGATCATGACCGTTCTGCACGCGGGCGGTAAATTTGACG
ATAACTCCTATAAAGTCTCCGGCGGTCTGCACGGCGTGGGCGTCTCGGTAGTCAACGCTCTGTCGCAAAAACTGGAACT
GGTTATCCAGCGAGATGGCAAAATTCACCGTCAGATCTACGAGCACGGCGTGCCGCAGGCACCCCTGGCCGTCACTGGC
GATACCGATAAAACCGGCACGATGGTACGTTTCTGGCCGAGCCACGAAACCTTCACCAACGTCACTGAATTTGAATATG
AGATCCTGGCGAAACGCCTGCGTGAACTGTCATTCCTGAACTCAGGCGTCTCCATCCGCCTGCGCGACAAGCGCGATGG
CAAAGAAGATCATTTCCACTACGAAGGCGGCATCAAGGCGTTTGTTGAATATCTGAACAAGAATAAAACGCCGATCCAC
CCGAATATCTTCTATTTCTCCACCGAAAAAGACGGTATCGGCGTGGAAGTAGCGCTGCAGTGGAACGATGGTTTCCAGG
AAAACATCTACTGCTTTACCAACAACATTCCGCAGCGCGACGGCGGTACTCACCTTGCAGGCTTCCGTGCGGCGATGAC
CCGTACGCTGAACGCCTACATGGACAAAGAAGGCTACAGCAAAAAAGCCAAAGTCAGCGCCACCGGCGACGATGCCCGT
GAAGGTCTGATTGCGGTGGTTTCCGTAAAAGTACCGGATCCGAAATTCTCCTCACAGACCAAAGATAAGCTGGTCTCTT
CCGAGGTGAAATCGGCGGTAGAACAGCAGATGAACGAACTGCTGAGCGAATACCTGCTGGAAAACCCATCTGACGCGAA
AATCGTCGTCGGCAAAATTATCGACGCCGCGCGTGCGCGTGAAGCGGCGCGTCGCGCCCGTGAAATGACCCGTCGTAAA
GGCGCGCTCGATTTAGCCGGTCTGCCGGGCAAACTGGCGGACTGTCAGGAACGCGACCCGGCGCTGTCCGAACTGTACC
TGGTGGAAGGGGACTCCGCGGGCGGCTCTGCGAAGCAGGGGCGTAACCGCAAGAACCAGGCGATTCTGCCGCTGAAAGG
TAAAATCCTTAACGTCGAGAAAGCGCGCTTCGACAAGATGCTTTCCTCCCAGGAAGTGGCGACGCTGATCACCGCGCTG
GGCTGCGGTATCGGTCGCGACGAGTACAACCCGGACAAGCTGCGCTATCACAGCATCATCATCATGACCGATGCGGACG
TCGACGGCTCGCACATCCGTACGCTGCTGTTGACCTTCTTCTATCGTCAGATGCCGGAAATTGTCGAGCGTGGCCACGT
CTACATTGCGCAGCCGCCGCTGTACAAAGTGAAGAAAGGCAAGCAGGAACAGTACATTAAAGACGACGAAGCGATGGAT
CAGTACCAGATTTCCATCGCGCTTGACGGTGCGACTCTGCACGCGAACGCTCATGCGCCGGCGCTATCCGGCGAAGCGT
TAGAAAAACTGGTCTCTGAATATAACGCCACGCAGAAAATGATTGGTCGTATGGAGCGTCGCTTCCCGAAAGCGCTGCT
CAAAGAGCTGGTGTATCAGCCAACTCTGACCGAAGCCGATCTTTCTGATGAGCAGACTGTAACGCGCTGGGTGAATGCG
CTGATTACCGAGCTGAACGAGAAAGAGCAGCACGGCAGTCAGTGGAAGTTCGATGTTCATACTAATACGGAACAGAATC
TGTTCGAGCCGATCGTTCGCGTGCGTACGCATGGCGTGGATACCGATTATCCGTTGGATCACGAGTTTGTGACCGGCGC
GGAATATCGTCGTATCTGCACGCTGGGCGAGAAGCTGCGCGGTCTGATTGAAGAGGACGCGTTTATCGAACGCGGCGAG
CGTCGCCAGCCGGTAACCAGCTTCGAGCAGGCGCTGGAGTGGCTGGTGAAAGAATCACGTCGCGGTCTGGCTATCCAGC
GTTATAAAGGTCTGGGTGAAATGAACCCGGATCAGCTGTGGGAAACCACCATGGACCCGGAAAGCCGCCGTATGCTGCG
CGTGACCGTCAAAGATGCGATTGCTGCCGACCAGCTGTTCACCACGCTGATGGGTGATGCCGTTGAGCCGCGTCGTGCC
TTTATCGAAGAGAACGCCCTGAAAGCGGCGAACATCGATATTTAA
>gyrB_Avian_10
ATGTCGAATTCTTATGACTCCTCCAGTATCAAAGTCCTGAAAGGGCTGGATGCGGTGCGTAAGCGCCCGGGTATGTATA
TCGGCGACACGGATGACGGCACCGGTCTGCACCACATGGTATTCGAGGTGGTAGATAACGCTATCGACGAAGCGCTCGC
AGGTCACTGTAAAGATATCGTCGTGACTATTCACGCCGATAACTCCGTGTCCGTAACGGATGATGGCCGTGGCATTCCG
ACCGGGATTCACCCGGAAGAAGGCGTCTCGGCGGCGGAAGTGATCATGACCGTTCTGCACGCGGGCGGTAAATTTGACG
ATAACTCCTATAAAGTCTCCGGCGGTCTGCACGGCGTGGGCGTCTCGGTAGTCAACGCTCTGTCGCAAAAACTGGAACT
GGTTATCCAGCGAGATGGCAAAATTCACCGTCAGATCTACGAGCACGGCGTGCCGCAGGCACCCCTGGCCGTCACTGGC
GATACCGATAAAACCGGCACGATGGTACGTTTCTGGCCGAGCCACGAAACCTTCACCAACGTCACTGAATTTGAATATG
AGATCCTGGCGAAACGCCTGCGTGAACTGTCATTCCTGAACTCAGGCGTCTCCATCCGCCTGCGCGACAAGCGCGATGG
CAAAGAAGATCATTTCCACTACGAAGGCGGCATCAAGGCGTTTGTTGAATATCTGAACAAGAATAAAACGCCGATCCAC
CCGAATATCTTCTATTTCTCCACCGAAAAAGACGGTATCGGCGTGGAAGTAGCGCTGCAGTGGAACGATGGTTTCCAGG
AAAACATCTACTGCTTTACCAACAACATTCCGCAGCGCGACGGCGGTACTCACCTTGCAGGCTTCCGTGCGGCGATGAC
CCGTACGCTGAACGCCTACATGGACAAAGAAGGCTACAGCAAAAAAGCCAAAGTCAGCGCCACCGGCGACGATGCCCGT
GAAGGTCTGATTGCGGTGGTTTCCGTAAAAGTACCGGATCCGAAATTCTCCTCACAGACCAAAGATAAGCTGGTCTCTT
CCGAGGTGAAATCGGCGGTAGAACAGCAGATGAACGAACTGCTGAGCGAATACCTGCTGGAAAACCCATCTGACGCGAA
AATCGTCGTCGGCAAAATTATCGACGCCGCGCGTGCGCGTGAAGCGGCGCGTCGCGCCCGTGAAATGACCCGTCGTAAA
GGCGCGCTCGATTTAGCCGGTCTGCCGGGCAAACTGGCGGACTGTCAGGAACGCGACCCGGCGCTGTCCGAACTGTACC
TGGTGGAAGGGGACTCCGCGGGCGGCTCTGCGAAGCAGGGGCGTAACCGCAAGAACCAGGCGATTCTGCCGCTGAAAGG
TAAAATCCTTAACGTCGAGAAAGCGCGCTTCGACAAGATGCTTTCCTCCCAGGAAGTGGCGACGCTGATCACCGCGCTG
GGCTGCGGTATCGGTCGCGACGAGTACAACCCGGACAAGCTGCGCTATCACAGCATCATCATCATGACCGATGCGGACG
TCGACGGCTCGCACATCCGTACGCTGCTGTTGACCTTCTTCTATCGTCAGATGCCGGAAATTGTCGAGCGTGGCCACGT
CTACATTGCGCAGCCGCCGCTGTACAAAGTGAAGAAAGGCAAGCAGGAACAGTACATTAAAGACGACGAAGCGATGGAT
CAGTACCAGATTTCCATCGCGCTTGACGGTGCGACTCTGCACGCGAACGCTCATGCGCCGGCGCTATCCGGCGAAGCGT
TAGAAAAACTGGTCTCTGAATATAACGCCACGCAGAAAATGATTGGTCGTATGGAGCGTCGCTTCCCGAAAGCGCTGCT
CAAAGAGCTGGTGTATCAGCCAACTCTGACCGAAGCCGATCTTTCTGATGAGCAGACTGTAACGCGCTGGGTGAATGCG
CTGATTACCGAGCTGAACGAGAAAGAGCAGCACGGCAGTCAGTGGAAGTTCGATGTTCATACTAATACGGAACAGAATC
TGTTCGAGCCGATCGTTCGCGTGCGTACGCATGGCGTGGATACCGATTATCCGTTGGATCACGAGTTTGTGACCGGCGC
GGAATATCGTCGTATCTGCACGCTGGGCGAGAAGCTGCGCGGTCTGATTGAAGAGGACGCGTTTATCGAACGCGGCGAG
CGTCGCCAGCCGGTAACCAGCTTCGAGCAGGCGCTGGAGTGGCTGGTGAAAGAATCACGTCGCGGTCTGGCTATCCAGC
GTTATAAAGGTCTGGGTGAAATGAACCCGGATCAGCTGTGGGAAACCACCATGGACCCGGAAAGCCGCCGTATGCTGCG
CGTGACCGTCAAAGATGCGATTGCTGCCGACCAGCTGTTCACCACGCTGATGGGTGATGCCGTTGAGCCGCGTCGTGCC
TTTATCGAAGAGAACGCCCTGAAAGCGGCGAACATCGATATTTAA
>gyrB_Avian_11
ATGTCGAATTCTTATGACTCCTCCAGTATCAAAGTCCTGAAAGGGCTGGATGCGGTGCGTAAGCGCCCGGGTATGTATA
TCGGCGACACGGATGACGGCACCGGTCTGCACCACATGGTATTCGAGGTGGTAGATAACGCTATCGACGAAGCGCTCGC
AGGTCACTGTAAAGATATCGTCGTGACTATTCACGCCGATAACTCCGTGTCCGTAACGGATGATGGCCGTGGCATTCCG
ACCGGGATTCACCCGGAAGAAGGCGTCTCGGCGGCGGAAGTGATCATGACCGTTCTGCACGCGGGCGGTAAATTTGACG
ATAACTCCTATAAAGTCTCCGGCGGTCTGCACGGCGTGGGCGTCTCGGTAGTCAACGCTCTGTCGCAAAAACTGGAACT
GGTTATCCAGCGAGATGGCAAAATTCACCGTCAGATCTACGAGCACGGCGTGCCGCAGGCACCCCTGGCCGTCACTGGC
GATACCGATAAAACCGGCACGATGGTACGTTTCTGGCCGAGCCACGAAACCTTCACCAACGTCACTGAATTTGAATATG
AGATCCTGGCGAAACGCCTGCGTGAACTGTCATTCCTGAACTCAGGCGTCTCCATCCGCCTGCGCGACAAGCGCGATGG
CAAAGAAGATCATTTCCACTACGAAGGCGGCATCAAGGCGTTTGTTGAATATCTGAACAAGAATAAAACGCCGATCCAC
CCGAATATCTTCTATTTCTCCACCGAAAAAGACGGTATCGGCGTGGAAGTAGCGCTGCAGTGGAACGATGGTTTCCAGG
AAAACATCTACTGCTTTACCAACAACATTCCGCAGCGCGACGGCGGTACTCACCTTGCAGGCTTCCGTGCGGCGATGAC
CCGTACGCTGAACGCCTACATGGACAAAGAAGGCTACAGCAAAAAAGCCAAAGTCAGCGCCACCGGCGACGATGCCCGT
GAAGGTCTGATTGCGGTGGTTTCCGTAAAAGTACCGGATCCGAAATTCTCCTCACAGACCAAAGATAAGCTGGTCTCTT
CCGAGGTGAAATCGGCGGTAGAACAGCAGATGAACGAACTGCTGAGCGAATACCTGCTGGAAAACCCATCTGACGCGAA
AATCGTCGTCGGCAAAATTATCGACGCCGCGCGTGCGCGTGAAGCGGCGCGTCGCGCCCGTGAAATGACCCGTCGTAAA
GGCGCGCTCGATTTAGCCGGTCTGCCGGGCAAACTGGCGGACTGTCAGGAACGCGACCCGGCGCTGTCCGAACTGTACC
TGGTGGAAGGGGACTCCGCGGGCGGCTCTGCGAAGCAGGGGCGTAACCGCAAGAACCAGGCGATTCTGCCGCTGAAAGG
TAAAATCCTTAACGTCGAGAAAGCGCGCTTCGACAAGATGCTTTCCTCCCAGGAAGTGGCGACGCTGATCACCGCGCTG
GGCTGCGGTATCGGTCGCGACGAGTACAACCCGGACAAGCTGCGCTATCACAGCATCATCATCATGACCGATGCGGACG
TCGACGGCTCGCACATCCGTACGCTGCTGTTGACCTTCTTCTATCGTCAGATGCCGGAAATTGTCGAGCGTGGCCACGT
CTACATTGCGCAGCCGCCGCTGTACAAAGTGAAGAAAGGCAAGCAGGAACAGTACATTAAAGACGACGAAGCGATGGAT
CAGTACCAGATTTCCATCGCGCTTGACGGTGCGACTCTGCACGCGAACGCTCATGCGCCGGCGCTATCCGGCGAAGCGT
TAGAAAAACTGGTCTCTGAATATAACGCCACGCAGAAAATGATTGGTCGTATGGAGCGTCGCTTCCCGAAAGCGCTGCT
CAAAGAGCTGGTGTATCAGCCAACTCTGACCGAAGCCGATCTTTCTGATGAGCAGACTGTAACGCGCTGGGTGAATGCG
CTGATTACCGAGCTGAACGAGAAAGAGCAGCACGGCAGTCAGTGGAAGTTCGATGTTCATACTAATACGGAACAGAATC
TGTTCGAGCCGATCGTTCGCGTGCGTACGCATGGCGTGGATACCGATTATCCGTTGGATCACGAGTTTGTGACCGGCGC
GGAATATCGTCGTATCTGCACGCTGGGCGAGAAGCTGCGCGGTCTGATTGAAGAGGACGCGTTTATCGAACGCGGCGAG
CGTCGCCAGCCGGTAACCAGCTTCGAGCAGGCGCTGGAGTGGCTGGTGAAAGAATCACGTCGCGGTCTGGCTATCCAGC
GTTATAAAGGTCTGGGTGAAATGAACCCGGATCAGCTGTGGGAAACCACCATGGACCCGGAAAGCCGCCGTATGCTGCG
CGTGACCGTCAAAGATGCGATTGCTGCCGACCAGCTGTTCACCACGCTGATGGGTGATGCCGTTGAGCCGCGTCGTGCC
TTTATCGAAGAGAACGCCCTGAAAGCGGCGAACATCGATATTTAA
>gyrB_Avian_12
ATGTCGAATTCTTATGACTCCTCCAGTATCAAAGTCCTGAAAGGGCTGGATGCGGTGCGTAAGCGCCCGGGTATGTATA
TCGGCGACACGGATGACGGCACCGGTCTGCACCACATGGTATTCGAGGTGGTAGATAACGCTATCGACGAAGCGCTCGC
AGGTCACTGTAAAGATATCGTCGTGACTATTCACGCCGATAACTCCGTGTCCGTAACGGATGATGGCCGTGGCATTCCG
ACCGGGATTCACCCGGAAGAAGGCGTCTCGGCGGCGGAAGTGATCATGACCGTTCTGCACGCGGGCGGTAAATTTGACG
ATAACTCCTATAAAGTCTCCGGCGGTCTGCACGGCGTGGGCGTCTCGGTAGTCAACGCTCTGTCGCAAAAACTGGAACT
GGTTATCCAGCGAGATGGCAAAATTCACCGTCAGATCTACGAGCACGGCGTGCCGCAGGCACCCCTGGCCGTCACTGGC
GATACCGATAAAACCGGCACGATGGTACGTTTCTGGCCGAGCCACGAAACCTTCACCAACGTCACTGAATTTGAATATG
AGATCCTGGCGAAACGCCTGCGTGAACTGTCATTCCTGAACTCAGGCGTCTCCATCCGCCTGCGCGACAAGCGCGATGG
CAAAGAAGATCATTTCCACTACGAAGGCGGCATCAAGGCGTTTGTTGAATATCTGAACAAGAATAAAACGCCGATCCAC
CCGAATATCTTCTATTTCTCCACCGAAAAAGACGGTATCGGCGTGGAAGTAGCGCTGCAGTGGAACGATGGTTTCCAGG
AAAACATCTACTGCTTTACCAACAACATTCCGCAGCGCGACGGCGGTACTCACCTTGCAGGCTTCCGTGCGGCGATGAC
CCGTACGCTGAACGCCTACATGGACAAAGAAGGCTACAGCAAAAAAGCCAAAGTCAGCGCCACCGGCGACGATGCCCGT
GAAGGTCTGATTGCGGTGGTTTCCGTAAAAGTACCGGATCCGAAATTCTCCTCACAGACCAAAGATAAGCTGGTCTCTT
CCGAGGTGAAATCGGCGGTAGAACAGCAGATGAACGAACTGCTGAGCGAATACCTGCTGGAAAACCCATCTGACGCGAA
AATCGTCGTCGGCAAAATTATCGACGCCGCGCGTGCGCGTGAAGCGGCGCGTCGCGCCCGTGAAATGACCCGTCGTAAA
GGCGCGCTCGATTTAGCCGGTCTGCCGGGCAAACTGGCGGACTGTCAGGAACGCGACCCGGCGCTGTCCGAACTGTACC
TGGTGGAAGGGGACTCCGCGGGCGGCTCTGCGAAGCAGGGGCGTAACCGCAAGAACCAGGCGATTCTGCCGCTGAAAGG
TAAAATCCTTAACGTCGAGAAAGCGCGCTTCGACAAGATGCTTTCCTCCCAGGAAGTGGCGACGCTGATCACCGCGCTG
GGCTGCGGTATCGGTCGCGACGAGTACAACCCGGACAAGCTGCGCTATCACAGCATCATCATCATGACCGATGCGGACG
TCGACGGCTCGCACATCCGTACGCTGCTGTTGACCTTCTTCTATCGTCAGATGCCGGAAATTGTCGAGCGTGGCCACGT
CTACATTGCGCAGCCGCCGCTGTACAAAGTGAAGAAAGGCAAGCAGGAACAGTACATTAAAGACGACGAAGCGATGGAT
CAGTACCAGATTTCCATCGCGCTTGACGGTGCGACTCTGCACGCGAACGCTCATGCGCCGGCGCTATCCGGCGAAGCGT
TAGAAAAACTGGTCTCTGAATATAACGCCACGCAGAAAATGATTGGTCGTATGGAGCGTCGCTTCCCGAAAGCGCTGCT
CAAAGAGCTGGTGTATCAGCCAACTCTGACCGAAGCCGATCTTTCTGATGAGCAGACTGTAACGCGCTGGGTGAATGCG
CTGATTACCGAGCTGAACGAGAAAGAGCAGCACGGCAGTCAGTGGAAGTTCGATGTTCATACTAATACGGAACAGAATC
TGTTCGAGCCGATCGTTCGCGTGCGTACGCATGGCGTGGATACCGATTATCCGTTGGATCACGAGTTTGTGACCGGCGC
GGAATATCGTCGTATCTGCACGCTGGGCGAGAAGCTGCGCGGTCTGATTGAAGAGGACGCGTTTATCGAACGCGGCGAG
CGTCGCCAGCCGGTAACCAGCTTCGAGCAGGCGCTGGAGTGGCTGGTGAAAGAATCACGTCGCGGTCTGGCTATCCAGC
GTTATAAAGGTCTGGGTGAAATGAACCCGGATCAGCTGTGGGAAACCACCATGGACCCGGAAAGCCGCCGTATGCTGCG
CGTGACCGTCAAAGATGCGATTGCTGCCGACCAGCTGTTCACCACGCTGATGGGTGATGCCGTTGAGCCGCGTCGTGCC
TTTATCGAAGAGAACGCCCTGAAAGCGGCGAACATCGATATTTAA
>gyrB_Avian_13
ATGTCGAATTCTTATGACTCCTCCAGTATCAAAGTCCTGAAAGGGCTGGATGCGGTGCGTAAGCGCCCGGGTATGTATA
TCGGCGACACGGATGACGGCACCGGTCTGCACCACATGGTATTCGAGGTGGTAGATAACGCTATCGACGAAGCGCTCGC
AGGTCACTGTAAAGATATCGTCGTGACTATTCACGCCGATAACTCCGTGTCCGTAACGGATGATGGCCGTGGCATTCCG
ACCGGGATTCACCCGGAAGAAGGCGTCTCGGCGGCGGAAGTGATCATGACCGTTCTGCACGCGGGCGGTAAATTTGACG
ATAACTCCTATAAAGTCTCCGGCGGTCTGCACGGCGTGGGCGTCTCGGTAGTCAACGCTCTGTCGCAAAAACTGGAACT
GGTTATCCAGCGAGATGGCAAAATTCACCGTCAGATCTACGAGCACGGCGTGCCGCAGGCACCCCTGGCCGTCACTGGC
GATACCGATAAAACCGGCACGATGGTACGTTTCTGGCCGAGCCACGAAACCTTCACCAACGTCACTGAATTTGAATATG
AGATCCTGGCGAAACGCCTGCGTGAACTGTCATTCCTGAACTCAGGCGTCTCCATCCGCCTGCGCGACAAGCGCGATGG
CAAAGAAGATCATTTCCACTACGAAGGCGGCATCAAGGCGTTTGTTGAATATCTGAACAAGAATAAAACGCCGATCCAC
CCGAATATCTTCTATTTCTCCACCGAAAAAGACGGTATCGGCGTGGAAGTAGCGCTGCAGTGGAACGATGGTTTCCAGG
AAAACATCTACTGCTTTACCAACAACATTCCGCAGCGCGACGGCGGTACTCACCTTGCAGGCTTCCGTGCGGCGATGAC
CCGTACGCTGAACGCCTACATGGACAAAGAAGGCTACAGCAAAAAAGCCAAAGTCAGCGCCACCGGCGACGATGCCCGT
GAAGGTCTGATTGCGGTGGTTTCCGTAAAAGTACCGGATCCGAAATTCTCCTCACAGACCAAAGATAAGCTGGTCTCTT
CCGAGGTGAAATCGGCGGTAGAACAGCAGATGAACGAACTGCTGAGCGAATACCTGCTGGAAAACCCATCTGACGCGAA
AATCGTCGTCGGCAAAATTATCGACGCCGCGCGTGCGCGTGAAGCGGCGCGTCGCGCCCGTGAAATGACCCGTCGTAAA
GGCGCGCTCGATTTAGCCGGTCTGCCGGGCAAACTGGCGGACTGTCAGGAACGCGACCCGGCGCTGTCCGAACTGTACC
TGGTGGAAGGGGACTCCGCGGGCGGCTCTGCGAAGCAGGGGCGTAACCGCAAGAACCAGGCGATTCTGCCGCTGAAAGG
TAAAATCCTTAACGTCGAGAAAGCGCGCTTCGACAAGATGCTTTCCTCCCAGGAAGTGGCGACGCTGATCACCGCGCTG
GGCTGCGGTATCGGTCGCGACGAGTACAACCCGGACAAGCTGCGCTATCACAGCATCATCATCATGACCGATGCGGACG
TCGACGGCTCGCACATCCGTACGCTGCTGTTGACCTTCTTCTATCGTCAGATGCCGGAAATTGTCGAGCGTGGCCACGT
CTACATTGCGCAGCCGCCGCTGTACAAAGTGAAGAAAGGCAAGCAGGAACAGTACATTAAAGACGACGAAGCGATGGAT
CAGTACCAGATTTCCATCGCGCTTGACGGTGCGACTCTGCACGCGAACGCTCATGCGCCGGCGCTATCCGGCGAAGCGT
TAGAAAAACTGGTCTCTGAATATAACGCCACGCAGAAAATGATTGGTCGTATGGAGCGTCGCTTCCCGAAAGCGCTGCT
CAAAGAGCTGGTGTATCAGCCAACTCTGACCGAAGCCGATCTTTCTGATGAGCAGACTGTAACGCGCTGGGTGAATGCG
CTGATTACCGAGCTGAACGAGAAAGAGCAGCACGGCAGTCAGTGGAAGTTCGATGTTCATACTAATACGGAACAGAATC
TGTTCGAGCCGATCGTTCGCGTGCGTACGCATGGCGTGGATACCGATTATCCGTTGGATCACGAGTTTGTGACCGGCGC
GGAATATCGTCGTATCTGCACGCTGGGCGAGAAGCTGCGCGGTCTGATTGAAGAGGACGCGTTTATCGAACGCGGCGAG
CGTCGCCAGCCGGTAACCAGCTTCGAGCAGGCGCTGGAGTGGCTGGTGAAAGAATCACGTCGCGGTCTGGCTATCCAGC
GTTATAAAGGTCTGGGTGAAATGAACCCGGATCAGCTGTGGGAAACCACCATGGACCCGGAAAGCCGCCGTATGCTGCG
CGTGACCGTCAAAGATGCGATTGCTGCCGACCAGCTGTTCACCACGCTGATGGGTGATGCCGTTGAGCCGCGTCGTGCC
TTTATCGAAGAGAACGCCCTGAAAGCGGCGAACATCGATATTTAA
>gyrB_Avian_14
ATGTCGAATTCTTATGACTCCTCCAGTATCAAAGTCCTGAAAGGGCTGGATGCGGTGCGTAAGCGCCCGGGTATGTATA
TCGGCGACACGGATGACGGCACCGGTCTGCACCACATGGTATTCGAGGTGGTAGATAACGCTATCGACGAAGCGCTCGC
AGGTCACTGTAAAGATATCGTCGTGACTATTCACGCCGATAACTCCGTGTCCGTAACGGATGATGGCCGTGGCATTCCG
ACCGGGATTCACCCGGAAGAAGGCGTCTCGGCGGCGGAAGTGATCATGACCGTTCTGCACGCGGGCGGTAAATTTGACG
ATAACTCCTATAAAGTCTCCGGCGGTCTGCACGGCGTGGGCGTCTCGGTAGTCAACGCTCTGTCGCAAAAACTGGAACT
GGTTATCCAGCGAGATGGCAAAATTCACCGTCAGATCTACGAGCACGGCGTGCCGCAGGCACCCCTGGCCGTCACTGGC
GATACCGATAAAACCGGCACGATGGTACGTTTCTGGCCGAGCCACGAAACCTTCACCAACGTCACTGAATTTGAATATG
AGATCCTGGCGAAACGCCTGCGTGAACTGTCATTCCTGAACTCAGGCGTCTCCATCCGCCTGCGCGACAAGCGCGATGG
CAAAGAAGATCATTTCCACTACGAAGGCGGCATCAAGGCGTTTGTTGAATATCTGAACAAGAATAAAACGCCGATCCAC
CCGAATATCTTCTATTTCTCCACCGAAAAAGACGGTATCGGCGTGGAAGTAGCGCTGCAGTGGAACGATGGTTTCCAGG
AAAACATCTACTGCTTTACCAACAACATTCCGCAGCGCGACGGCGGTACTCACCTTGCAGGCTTCCGTGCGGCGATGAC
CCGTACGCTGAACGCCTACATGGACAAAGAAGGCTACAGCAAAAAAGCCAAAGTCAGCGCCACCGGCGACGATGCCCGT
GAAGGTCTGATTGCGGTGGTTTCCGTAAAAGTACCGGATCCGAAATTCTCCTCACAGACCAAAGATAAGCTGGTCTCTT
CCGAGGTGAAATCGGCGGTAGAACAGCAGATGAACGAACTGCTGAGCGAATACCTGCTGGAAAACCCATCTGACGCGAA
AATCGTCGTCGGCAAAATTATCGACGCCGCGCGTGCGCGTGAAGCGGCGCGTCGCGCCCGTGAAATGACCCGTCGTAAA
GGCGCGCTCGATTTAGCCGGTCTGCCGGGCAAACTGGCGGACTGTCAGGAACGCGACCCGGCGCTGTCCGAACTGTACC
TGGTGGAAGGGGACTCCGCGGGCGGCTCTGCGAAGCAGGGGCGTAACCGCAAGAACCAGGCGATTCTGCCGCTGAAAGG
TAAAATCCTTAACGTCGAGAAAGCGCGCTTCGACAAGATGCTTTCCTCCCAGGAAGTGGCGACGCTGATCACCGCGCTG
GGCTGCGGTATCGGTCGCGACGAGTACAACCCGGACAAGCTGCGCTATCACAGCATCATCATCATGACCGATGCGGACG
TCGACGGCTCGCACATCCGTACGCTGCTGTTGACCTTCTTCTATCGTCAGATGCCGGAAATTGTCGAGCGTGGCCACGT
CTACATTGCGCAGCCGCCGCTGTACAAAGTGAAGAAAGGCAAGCAGGAACAGTACATTAAAGACGACGAAGCGATGGAT
CAGTACCAGATTTCCATCGCGCTTGACGGTGCGACTCTGCACGCGAACGCTCATGCGCCGGCGCTATCCGGCGAAGCGT
TAGAAAAACTGGTCTCTGAATATAACGCCACGCAGAAAATGATTGGTCGTATGGAGCGTCGCTTCCCGAAAGCGCTGCT
CAAAGAGCTGGTGTATCAGCCAACTCTGACCGAAGCCGATCTTTCTGATGAGCAGACTGTAACGCGCTGGGTGAATGCG
CTGATTACCGAGCTGAACGAGAAAGAGCAGCACGGCAGTCAGTGGAAGTTCGATGTTCATACTAATACGGAACAGAATC
TGTTCGAGCCGATCGTTCGCGTGCGTACGCATGGCGTGGATACCGATTATCCGTTGGATCACGAGTTTGTGACCGGCGC
GGAATATCGTCGTATCTGCACGCTGGGCGAGAAGCTGCGCGGTCTGATTGAAGAGGACGCGTTTATCGAACGCGGCGAG
CGTCGCCAGCCGGTAACCAGCTTCGAGCAGGCGCTGGAGTGGCTGGTGAAAGAATCACGTCGCGGTCTGGCTATCCAGC
GTTATAAAGGTCTGGGTGAAATGAACCCGGATCAGCTGTGGGAAACCACCATGGACCCGGAAAGCCGCCGTATGCTGCG
CGTGACCGTCAAAGATGCGATTGCTGCCGACCAGCTGTTCACCACGCTGATGGGTGATGCCGTTGAGCCGCGTCGTGCC
TTTATCGAAGAGAACGCCCTGAAAGCGGCGAACATCGATATTTAA
>gyrB_Avian_15
ATGTCGAATTCTTATGACTCCTCCAGTATCAAAGTCCTGAAAGGGCTGGATGCGGTGCGTAAGCGCCCGGGTATGTATA
TCGGCGACACGGATGACGGCACCGGTCTGCACCACATGGTATTCGAGGTGGTAGATAACGCTATCGACGAAGCGCTCGC
AGGTCACTGTAAAGATATCGTCGTGACTATTCACGCCGATAACTCCGTGTCCGTAACGGATGATGGCCGTGGCATTCCG
ACCGGGATTCACCCGGAAGAAGGCGTCTCGGCGGCGGAAGTGATCATGACCGTTCTGCACGCGGGCGGTAAATTTGACG
ATAACTCCTATAAAGTCTCCGGCGGTCTGCACGGCGTGGGCGTCTCGGTAGTCAACGCTCTGTCGCAAAAACTGGAACT
GGTTATCCAGCGAGATGGCAAAATTCACCGTCAGATCTACGAGCACGGCGTGCCGCAGGCACCCCTGGCCGTCACTGGC
GATACCGATAAAACCGGCACGATGGTACGTTTCTGGCCGAGCCACGAAACCTTCACCAACGTCACTGAATTTGAATATG
AGATCCTGGCGAAACGCCTGCGTGAACTGTCATTCCTGAACTCAGGCGTCTCCATCCGCCTGCGCGACAAGCGCGATGG
CAAAGAAGATCATTTCCACTACGAAGGCGGCATCAAGGCGTTTGTTGAATATCTGAACAAGAATAAAACGCCGATCCAC
CCGAATATCTTCTATTTCTCCACCGAAAAAGACGGTATCGGCGTGGAAGTAGCGCTGCAGTGGAACGATGGTTTCCAGG
AAAACATCTACTGCTTTACCAACAACATTCCGCAGCGCGACGGCGGTACTCACCTTGCAGGCTTCCGTGCGGCGATGAC
CCGTACGCTGAACGCCTACATGGACAAAGAAGGCTACAGCAAAAAAGCCAAAGTCAGCGCCACCGGCGACGATGCCCGT
GAAGGTCTGATTGCGGTGGTTTCCGTAAAAGTACCGGATCCGAAATTCTCCTCACAGACCAAAGATAAGCTGGTCTCTT
CCGAGGTGAAATCGGCGGTAGAACAGCAGATGAACGAACTGCTGAGCGAATACCTGCTGGAAAACCCATCTGACGCGAA
AATCGTCGTCGGCAAAATTATCGACGCCGCGCGTGCGCGTGAAGCGGCGCGTCGCGCCCGTGAAATGACCCGTCGTAAA
GGCGCGCTCGATTTAGCCGGTCTGCCGGGCAAACTGGCGGACTGTCAGGAACGCGACCCGGCGCTGTCCGAACTGTACC
TGGTGGAAGGGGACTCCGCGGGCGGCTCTGCGAAGCAGGGGCGTAACCGCAAGAACCAGGCGATTCTGCCGCTGAAAGG
TAAAATCCTTAACGTCGAGAAAGCGCGCTTCGACAAGATGCTTTCCTCCCAGGAAGTGGCGACGCTGATCACCGCGCTG
GGCTGCGGTATCGGTCGCGACGAGTACAACCCGGACAAGCTGCGCTATCACAGCATCATCATCATGACCGATGCGGACG
TCGACGGCTCGCACATCCGTACGCTGCTGTTGACCTTCTTCTATCGTCAGATGCCGGAAATTGTCGAGCGTGGCCACGT
CTACATTGCGCAGCCGCCGCTGTACAAAGTGAAGAAAGGCAAGCAGGAACAGTACATTAAAGACGACGAAGCGATGGAT
CAGTACCAGATTTCCATCGCGCTTGACGGTGCGACTCTGCACGCGAACGCTCATGCGCCGGCGCTATCCGGCGAAGCGT
TAGAAAAACTGGTCTCTGAATATAACGCCACGCAGAAAATGATTGGTCGTATGGAGCGTCGCTTCCCGAAAGCGCTGCT
CAAAGAGCTGGTGTATCAGCCAACTCTGACCGAAGCCGATCTTTCTGATGAGCAGACTGTAACGCGCTGGGTGAATGCG
CTGATTACCGAGCTGAACGAGAAAGAGCAGCACGGCAGTCAGTGGAAGTTCGATGTTCATACTAATACGGAACAGAATC
TGTTCGAGCCGATCGTTCGCGTGCGTACGCATGGCGTGGATACCGATTATCCGTTGGATCACGAGTTTGTGACCGGCGC
GGAATATCGTCGTATCTGCACGCTGGGCGAGAAGCTGCGCGGTCTGATTGAAGAGGACGCGTTTATCGAACGCGGCGAG
CGTCGCCAGCCGGTAACCAGCTTCGAGCAGGCGCTGGAGTGGCTGGTGAAAGAATCACGTCGCGGTCTGGCTATCCAGC
GTTATAAAGGTCTGGGTGAAATGAACCCGGATCAGCTGTGGGAAACCACCATGGACCCGGAAAGCCGCCGTATGCTGCG
CGTGACCGTCAAAGATGCGATTGCTGCCGACCAGCTGTTCACCACGCTGATGGGTGATGCCGTTGAGCCGCGTCGTGCC
TTTATCGAAGAGAACGCCCTGAAAGCGGCGAACATCGATATTTAA
>gyrB_Avian_16
ATGTCGAATTCTTATGACTCCTCCAGTATCAAAGTCCTGAAAGGGCTGGATGCGGTGCGTAAGCGCCCGGGTATGTATA
TCGGCGACACGGATGACGGCACCGGTCTGCACCACATGGTATTCGAGGTGGTAGATAACGCTATCGACGAAGCGCTCGC
AGGTCACTGTAAAGATATCGTCGTGACTATTCACGCCGATAACTCCGTGTCCGTAACGGATGATGGCCGTGGCATTCCG
ACCGGGATTCACCCGGAAGAAGGCGTCTCGGCGGCGGAAGTGATCATGACCGTTCTGCACGCGGGCGGTAAATTTGACG
ATAACTCCTATAAAGTCTCCGGCGGTCTGCACGGCGTGGGCGTCTCGGTAGTCAACGCTCTGTCGCAAAAACTGGAACT
GGTTATCCAGCGAGATGGCAAAATTCACCGTCAGATCTACGAGCACGGCGTGCCGCAGGCACCCCTGGCCGTCACTGGC
GATACCGATAAAACCGGCACGATGGTACGTTTCTGGCCGAGCCACGAAACCTTCACCAACGTCACTGAATTTGAATATG
AGATCCTGGCGAAACGCCTGCGTGAACTGTCATTCCTGAACTCAGGCGTCTCCATCCGCCTGCGCGACAAGCGCGATGG
CAAAGAAGATCATTTCCACTACGAAGGCGGCATCAAGGCGTTTGTTGAATATCTGAACAAGAATAAAACGCCGATCCAC
CCGAATATCTTCTATTTCTCCACCGAAAAAGACGGTATCGGCGTGGAAGTAGCGCTGCAGTGGAACGATGGTTTCCAGG
AAAACATCTACTGCTTTACCAACAACATTCCGCAGCGCGACGGCGGTACTCACCTTGCAGGCTTCCGTGCGGCGATGAC
CCGTACGCTGAACGCCTACATGGACAAAGAAGGCTACAGCAAAAAAGCCAAAGTCAGCGCCACCGGCGACGATGCCCGT
GAAGGTCTGATTGCGGTGGTTTCCGTAAAAGTACCGGATCCGAAATTCTCCTCACAGACCAAAGATAAGCTGGTCTCTT
CCGAGGTGAAATCGGCGGTAGAACAGCAGATGAACGAACTGCTGAGCGAATACCTGCTGGAAAACCCATCTGACGCGAA
AATCGTCGTCGGCAAAATTATCGACGCCGCGCGTGCGCGTGAAGCGGCGCGTCGCGCCCGTGAAATGACCCGTCGTAAA
GGCGCGCTCGATTTAGCCGGTCTGCCGGGCAAACTGGCGGACTGTCAGGAACGCGACCCGGCGCTGTCCGAACTGTACC
TGGTGGAAGGGGACTCCGCGGGCGGCTCTGCGAAGCAGGGGCGTAACCGCAAGAACCAGGCGATTCTGCCGCTGAAAGG
TAAAATCCTTAACGTCGAGAAAGCGCGCTTCGACAAGATGCTTTCCTCCCAGGAAGTGGCGACGCTGATCACCGCGCTG
GGCTGCGGTATCGGTCGCGACGAGTACAACCCGGACAAGCTGCGCTATCACAGCATCATCATCATGACCGATGCGGACG
TCGACGGCTCGCACATCCGTACGCTGCTGTTGACCTTCTTCTATCGTCAGATGCCGGAAATTGTCGAGCGTGGCCACGT
CTACATTGCGCAGCCGCCGCTGTACAAAGTGAAGAAAGGCAAGCAGGAACAGTACATTAAAGACGACGAAGCGATGGAT
CAGTACCAGATTTCCATCGCGCTTGACGGTGCGACTCTGCACGCGAACGCTCATGCGCCGGCGCTATCCGGCGAAGCGT
TAGAAAAACTGGTCTCTGAATATAACGCCACGCAGAAAATGATTGGTCGTATGGAGCGTCGCTTCCCGAAAGCGCTGCT
CAAAGAGCTGGTGTATCAGCCAACTCTGACCGAAGCCGATCTTTCTGATGAGCAGACTGTAACGCGCTGGGTGAATGCG
CTGATTACCGAGCTGAACGAGAAAGAGCAGCACGGCAGTCAGTGGAAGTTCGATGTTCATACTAATACGGAACAGAATC
TGTTCGAGCCGATCGTTCGCGTGCGTACGCATGGCGTGGATACCGATTATCCGTTGGATCACGAGTTTGTGACCGGCGC
GGAATATCGTCGTATCTGCACGCTGGGCGAGAAGCTGCGCGGTCTGATTGAAGAGGACGCGTTTATCGAACGCGGCGAG
CGTCGCCAGCCGGTAACCAGCTTCGAGCAGGCGCTGGAGTGGCTGGTGAAAGAATCACGTCGCGGTCTGGCTATCCAGC
GTTATAAAGGTCTGGGTGAAATGAACCCGGATCAGCTGTGGGAAACCACCATGGACCCGGAAAGCCGCCGTATGCTGCG
CGTGACCGTCAAAGATGCGATTGCTGCCGACCAGCTGTTCACCACGCTGATGGGTGATGCCGTTGAGCCGCGTCGTGCC
TTTATCGAAGAGAACGCCCTGAAAGCGGCGAACATCGATATTTAA
>gyrB_Avian_17
ATGTCGAATTCTTATGACTCCTCCAGTATCAAAGTCCTGAAAGGGCTGGATGCGGTGCGTAAGCGCCCGGGTATGTATA
TCGGCGACACGGATGACGGCACCGGTCTGCACCACATGGTATTCGAGGTGGTAGATAACGCTATCGACGAAGCGCTCGC
AGGTCACTGTAAAGATATCGTCGTGACTATTCACGCCGATAACTCCGTGTCCGTAACGGATGATGGCCGTGGCATTCCG
ACCGGGATTCACCCGGAAGAAGGCGTCTCGGCGGCGGAAGTGATCATGACCGTTCTGCACGCGGGCGGTAAATTTGACG
ATAACTCCTATAAAGTCTCCGGCGGTCTGCACGGCGTGGGCGTCTCGGTAGTCAACGCTCTGTCGCAAAAACTGGAACT
GGTTATCCAGCGAGATGGCAAAATTCACCGTCAGATCTACGAGCACGGCGTGCCGCAGGCACCCCTGGCCGTCACTGGC
GATACCGATAAAACCGGCACGATGGTACGTTTCTGGCCGAGCCACGAAACCTTCACCAACGTCACTGAATTTGAATATG
AGATCCTGGCGAAACGCCTGCGTGAACTGTCATTCCTGAACTCAGGCGTCTCCATCCGCCTGCGCGACAAGCGCGATGG
CAAAGAAGATCATTTCCACTACGAAGGCGGCATCAAGGCGTTTGTTGAATATCTGAACAAGAATAAAACGCCGATCCAC
CCGAATATCTTCTATTTCTCCACCGAAAAAGACGGTATCGGCGTGGAAGTAGCGCTGCAGTGGAACGATGGTTTCCAGG
AAAACATCTACTGCTTTACCAACAACATTCCGCAGCGCGACGGCGGTACTCACCTTGCAGGCTTCCGTGCGGCGATGAC
CCGTACGCTGAACGCCTACATGGACAAAGAAGGCTACAGCAAAAAAGCCAAAGTCAGCGCCACCGGCGACGATGCCCGT
GAAGGTCTGATTGCGGTGGTTTCCGTAAAAGTACCGGATCCGAAATTCTCCTCACAGACCAAAGATAAGCTGGTCTCTT
CCGAGGTGAAATCGGCGGTAGAACAGCAGATGAACGAACTGCTGAGCGAATACCTGCTGGAAAACCCATCTGACGCGAA
AATCGTCGTCGGCAAAATTATCGACGCCGCGCGTGCGCGTGAAGCGGCGCGTCGCGCCCGTGAAATGACCCGTCGTAAA
GGCGCGCTCGATTTAGCCGGTCTGCCGGGCAAACTGGCGGACTGTCAGGAACGCGACCCGGCGCTGTCCGAACTGTACC
TGGTGGAAGGGGACTCCGCGGGCGGCTCTGCGAAGCAGGGGCGTAACCGCAAGAACCAGGCGATTCTGCCGCTGAAAGG
TAAAATCCTTAACGTCGAGAAAGCGCGCTTCGACAAGATGCTTTCCTCCCAGGAAGTGGCGACGCTGATCACCGCGCTG
GGCTGCGGTATCGGTCGCGACGAGTACAACCCGGACAAGCTGCGCTATCACAGCATCATCATCATGACCGATGCGGACG
TCGACGGCTCGCACATCCGTACGCTGCTGTTGACCTTCTTCTATCGTCAGATGCCGGAAATTGTCGAGCGTGGCCACGT
CTACATTGCGCAGCCGCCGCTGTACAAAGTGAAGAAAGGCAAGCAGGAACAGTACATTAAAGACGACGAAGCGATGGAT
CAGTACCAGATTTCCATCGCGCTTGACGGTGCGACTCTGCACGCGAACGCTCATGCGCCGGCGCTATCCGGCGAAGCGT
TAGAAAAACTGGTCTCTGAATATAACGCCACGCAGAAAATGATTGGTCGTATGGAGCGTCGCTTCCCGAAAGCGCTGCT
CAAAGAGCTGGTGTATCAGCCAACTCTGACCGAAGCCGATCTTTCTGATGAGCAGACTGTAACGCGCTGGGTGAATGCG
CTGATTACCGAGCTGAACGAGAAAGAGCAGCACGGCAGTCAGTGGAAGTTCGATGTTCATACTAATACGGAACAGAATC
TGTTCGAGCCGATCGTTCGCGTGCGTACGCATGGCGTGGATACCGATTATCCGTTGGATCACGAGTTTGTGACCGGCGC
GGAATATCGTCGTATCTGCACGCTGGGCGAGAAGCTGCGCGGTCTGATTGAAGAGGACGCGTTTATCGAACGCGGCGAG
CGTCGCCAGCCGGTAACCAGCTTCGAGCAGGCGCTGGAGTGGCTGGTGAAAGAATCACGTCGCGGTCTGGCTATCCAGC
GTTATAAAGGTCTGGGTGAAATGAACCCGGATCAGCTGTGGGAAACCACCATGGACCCGGAAAGCCGCCGTATGCTGCG
CGTGACCGTCAAAGATGCGATTGCTGCCGACCAGCTGTTCACCACGCTGATGGGTGATGCCGTTGAGCCGCGTCGTGCC
TTTATCGAAGAGAACGCCCTGAAAGCGGCGAACATCGATATTTAA
>gyrB_Avian_18
ATGTCGAATTCTTATGACTCCTCCAGTATCAAAGTCCTGAAAGGGCTGGATGCGGTGCGTAAGCGCCCGGGTATGTATA
TCGGCGACACGGATGACGGCACCGGTCTGCACCACATGGTATTCGAGGTGGTAGATAACGCTATCGACGAAGCGCTCGC
AGGTCACTGTAAAGATATCGTCGTGACTATTCACGCCGATAACTCCGTGTCCGTAACGGATGATGGCCGTGGCATTCCG
ACCGGGATTCACCCGGAAGAAGGCGTCTCGGCGGCGGAAGTGATCATGACCGTTCTGCACGCGGGCGGTAAATTTGACG
ATAACTCCTATAAAGTCTCCGGCGGTCTGCACGGCGTGGGCGTCTCGGTAGTCAACGCTCTGTCGCAAAAACTGGAACT
GGTTATCCAGCGAGATGGCAAAATTCACCGTCAGATCTACGAGCACGGCGTGCCGCAGGCACCCCTGGCCGTCACTGGC
GATACCGATAAAACCGGCACGATGGTACGTTTCTGGCCGAGCCACGAAACCTTCACCAACGTCACTGAATTTGAATATG
AGATCCTGGCGAAACGCCTGCGTGAACTGTCATTCCTGAACTCAGGCGTCTCCATCCGCCTGCGCGACAAGCGCGATGG
CAAAGAAGATCATTTCCACTACGAAGGCGGCATCAAGGCGTTTGTTGAATATCTGAACAAGAATAAAACGCCGATCCAC
CCGAATATCTTCTATTTCTCCACCGAAAAAGACGGTATCGGCGTGGAAGTAGCGCTGCAGTGGAACGATGGTTTCCAGG
AAAACATCTACTGCTTTACCAACAACATTCCGCAGCGCGACGGCGGTACTCACCTTGCAGGCTTCCGTGCGGCGATGAC
CCGTACGCTGAACGCCTACATGGACAAAGAAGGCTACAGCAAAAAAGCCAAAGTCAGCGCCACCGGCGACGATGCCCGT
GAAGGTCTGATTGCGGTGGTTTCCGTAAAAGTACCGGATCCGAAATTCTCCTCACAGACCAAAGATAAGCTGGTCTCTT
CCGAGGTGAAATCGGCGGTAGAACAGCAGATGAACGAACTGCTGAGCGAATACCTGCTGGAAAACCCATCTGACGCGAA
AATCGTCGTCGGCAAAATTATCGACGCCGCGCGTGCGCGTGAAGCGGCGCGTCGCGCCCGTGAAATGACCCGTCGTAAA
GGCGCGCTCGATTTAGCCGGTCTGCCGGGCAAACTGGCGGACTGTCAGGAACGCGACCCGGCGCTGTCCGAACTGTACC
TGGTGGAAGGGGACTCCGCGGGCGGCTCTGCGAAGCAGGGGCGTAACCGCAAGAACCAGGCGATTCTGCCGCTGAAAGG
TAAAATCCTTAACGTCGAGAAAGCGCGCTTCGACAAGATGCTTTCCTCCCAGGAAGTGGCGACGCTGATCACCGCGCTG
GGCTGCGGTATCGGTCGCGACGAGTACAACCCGGACAAGCTGCGCTATCACAGCATCATCATCATGACCGATGCGGACG
TCGACGGCTCGCACATCCGTACGCTGCTGTTGACCTTCTTCTATCGTCAGATGCCGGAAATTGTCGAGCGTGGCCACGT
CTACATTGCGCAGCCGCCGCTGTACAAAGTGAAGAAAGGCAAGCAGGAACAGTACATTAAAGACGACGAAGCGATGGAT
CAGTACCAGATTTCCATCGCGCTTGACGGTGCGACTCTGCACGCGAACGCTCATGCGCCGGCGCTATCCGGCGAAGCGT
TAGAAAAACTGGTCTCTGAATATAACGCCACGCAGAAAATGATTGGTCGTATGGAGCGTCGCTTCCCGAAAGCGCTGCT
CAAAGAGCTGGTGTATCAGCCAACTCTGACCGAAGCCGATCTTTCTGATGAGCAGACTGTAACGCGCTGGGTGAATGCG
CTGATTACCGAGCTGAACGAGAAAGAGCAGCACGGCAGTCAGTGGAAGTTCGATGTTCATACTAATACGGAACAGAATC
TGTTCGAGCCGATCGTTCGCGTGCGTACGCATGGCGTGGATACCGATTATCCGTTGGATCACGAGTTTGTGACCGGCGC
GGAATATCGTCGTATCTGCACGCTGGGCGAGAAGCTGCGCGGTCTGATTGAAGAGGACGCGTTTATCGAACGCGGCGAG
CGTCGCCAGCCGGTAACCAGCTTCGAGCAGGCGCTGGAGTGGCTGGTGAAAGAATCACGTCGCGGTCTGGCTATCCAGC
GTTATAAAGGTCTGGGTGAAATGAACCCGGATCAGCTGTGGGAAACCACCATGGACCCGGAAAGCCGCCGTATGCTGCG
CGTGACCGTCAAAGATGCGATTGCTGCCGACCAGCTGTTCACCACGCTGATGGGTGATGCCGTTGAGCCGCGTCGTGCC
TTTATCGAAGAGAACGCCCTGAAAGCGGCGAACATCGATATTTAA
>gyrB_Avian_19
ATGTCGAATTCTTATGACTCCTCCAGTATCAAAGTCCTGAAAGGGCTGGATGCGGTGCGTAAGCGCCCGGGTATGTATA
TCGGCGACACGGATGACGGCACCGGTCTGCACCACATGGTATTCGAGGTGGTAGATAACGCTATCGACGAAGCGCTCGC
AGGTCACTGTAAAGATATCGTCGTGACTATTCACGCCGATAACTCCGTGTCCGTAACGGATGATGGCCGTGGCATTCCG
ACCGGGATTCACCCGGAAGAAGGCGTCTCGGCGGCGGAAGTGATCATGACCGTTCTGCACGCGGGCGGTAAATTTGACG
ATAACTCCTATAAAGTCTCCGGCGGTCTGCACGGCGTGGGCGTCTCGGTAGTCAACGCTCTGTCGCAAAAACTGGAACT
GGTTATCCAGCGAGATGGCAAAATTCACCGTCAGATCTACGAGCACGGCGTGCCGCAGGCACCCCTGGCCGTCACTGGC
GATACCGATAAAACCGGCACGATGGTACGTTTCTGGCCGAGCCACGAAACCTTCACCAACGTCACTGAATTTGAATATG
AGATCCTGGCGAAACGCCTGCGTGAACTGTCATTCCTGAACTCAGGCGTCTCCATCCGCCTGCGCGACAAGCGCGATGG
CAAAGAAGATCATTTCCACTACGAAGGCGGCATCAAGGCGTTTGTTGAATATCTGAACAAGAATAAAACGCCGATCCAC
CCGAATATCTTCTATTTCTCCACCGAAAAAGACGGTATCGGCGTGGAAGTAGCGCTGCAGTGGAACGATGGTTTCCAGG
AAAACATCTACTGCTTTACCAACAACATTCCGCAGCGCGACGGCGGTACTCACCTTGCAGGCTTCCGTGCGGCGATGAC
CCGTACGCTGAACGCCTACATGGACAAAGAAGGCTACAGCAAAAAAGCCAAAGTCAGCGCCACCGGCGACGATGCCCGT
GAAGGTCTGATTGCGGTGGTTTCCGTAAAAGTACCGGATCCGAAATTCTCCTCACAGACCAAAGATAAGCTGGTCTCTT
CCGAGGTGAAATCGGCGGTAGAACAGCAGATGAACGAACTGCTGAGCGAATACCTGCTGGAAAACCCATCTGACGCGAA
AATCGTCGTCGGCAAAATTATCGACGCCGCGCGTGCGCGTGAAGCGGCGCGTCGCGCCCGTGAAATGACCCGTCGTAAA
GGCGCGCTCGATTTAGCCGGTCTGCCGGGCAAACTGGCGGACTGTCAGGAACGCGACCCGGCGCTGTCCGAACTGTACC
TGGTGGAAGGGGACTCCGCGGGCGGCTCTGCGAAGCAGGGGCGTAACCGCAAGAACCAGGCGATTCTGCCGCTGAAAGG
TAAAATCCTTAACGTCGAGAAAGCGCGCTTCGACAAGATGCTTTCCTCCCAGGAAGTGGCGACGCTGATCACCGCGCTG
GGCTGCGGTATCGGTCGCGACGAGTACAACCCGGACAAGCTGCGCTATCACAGCATCATCATCATGACCGATGCGGACG
TCGACGGCTCGCACATCCGTACGCTGCTGTTGACCTTCTTCTATCGTCAGATGCCGGAAATTGTCGAGCGTGGCCACGT
CTACATTGCGCAGCCGCCGCTGTACAAAGTGAAGAAAGGCAAGCAGGAACAGTACATTAAAGACGACGAAGCGATGGAT
CAGTACCAGATTTCCATCGCGCTTGACGGTGCGACTCTGCACGCGAACGCTCATGCGCCGGCGCTATCCGGCGAAGCGT
TAGAAAAACTGGTCTCTGAATATAACGCCACGCAGAAAATGATTGGTCGTATGGAGCGTCGCTTCCCGAAAGCGCTGCT
CAAAGAGCTGGTGTATCAGCCAACTCTGACCGAAGCCGATCTTTCTGATGAGCAGACTGTAACGCGCTGGGTGAATGCG
CTGATTACCGAGCTGAACGAGAAAGAGCAGCACGGCAGTCAGTGGAAGTTCGATGTTCATACTAATACGGAACAGAATC
TGTTCGAGCCGATCGTTCGCGTGCGTACGCATGGCGTGGATACCGATTATCCGTTGGATCACGAGTTTGTGACCGGCGC
GGAATATCGTCGTATCTGCACGCTGGGCGAGAAGCTGCGCGGTCTGATTGAAGAGGACGCGTTTATCGAACGCGGCGAG
CGTCGCCAGCCGGTAACCAGCTTCGAGCAGGCGCTGGAGTGGCTGGTGAAAGAATCACGTCGCGGTCTGGCTATCCAGC
GTTATAAAGGTCTGGGTGAAATGAACCCGGATCAGCTGTGGGAAACCACCATGGACCCGGAAAGCCGCCGTATGCTGCG
CGTGACCGTCAAAGATGCGATTGCTGCCGACCAGCTGTTCACCACGCTGATGGGTGATGCCGTTGAGCCGCGTCGTGCC
TTTATCGAAGAGAACGCCCTGAAAGCGGCGAACATCGATATTTAA
>gyrB_Avian_20
ATGTCGAATTCTTATGACTCCTCCAGTATCAAAGTCCTGAAAGGGCTGGATGCGGTGCGTAAGCGCCCGGGTATGTATA
TCGGCGACACGGATGACGGCACCGGTCTGCACCACATGGTATTCGAGGTGGTAGATAACGCTATCGACGAAGCGCTCGC
AGGTCACTGTAAAGATATCGTCGTGACTATTCACGCCGATAACTCCGTGTCCGTAACGGATGATGGCCGTGGCATTCCG
ACCGGGATTCACCCGGAAGAAGGCGTCTCGGCGGCGGAAGTGATCATGACCGTTCTGCACGCGGGCGGTAAATTTGACG
ATAACTCCTATAAAGTCTCCGGCGGTCTGCACGGCGTGGGCGTCTCGGTAGTCAACGCTCTGTCGCAAAAACTGGAACT
GGTTATCCAGCGAGATGGCAAAATTCACCGTCAGATCTACGAGCACGGCGTGCCGCAGGCACCCCTGGCCGTCACTGGC
GATACCGATAAAACCGGCACGATGGTACGTTTCTGGCCGAGCCACGAAACCTTCACCAACGTCACTGAATTTGAATATG
AGATCCTGGCGAAACGCCTGCGTGAACTGTCATTCCTGAACTCAGGCGTCTCCATCCGCCTGCGCGACAAGCGCGATGG
CAAAGAAGATCATTTCCACTACGAAGGCGGCATCAAGGCGTTTGTTGAATATCTGAACAAGAATAAAACGCCGATCCAC
CCGAATATCTTCTATTTCTCCACCGAAAAAGACGGTATCGGCGTGGAAGTAGCGCTGCAGTGGAACGATGGTTTCCAGG
AAAACATCTACTGCTTTACCAACAACATTCCGCAGCGCGACGGCGGTACTCACCTTGCAGGCTTCCGTGCGGCGATGAC
CCGTACGCTGAACGCCTACATGGACAAAGAAGGCTACAGCAAAAAAGCCAAAGTCAGCGCCACCGGCGACGATGCCCGT
GAAGGTCTGATTGCGGTGGTTTCCGTAAAAGTACCGGATCCGAAATTCTCCTCACAGACCAAAGATAAGCTGGTCTCTT
CCGAGGTGAAATCGGCGGTAGAACAGCAGATGAACGAACTGCTGAGCGAATACCTGCTGGAAAACCCATCTGACGCGAA
AATCGTCGTCGGCAAAATTATCGACGCCGCGCGTGCGCGTGAAGCGGCGCGTCGCGCCCGTGAAATGACCCGTCGTAAA
GGCGCGCTCGATTTAGCCGGTCTGCCGGGCAAACTGGCGGACTGTCAGGAACGCGACCCGGCGCTGTCCGAACTGTACC
TGGTGGAAGGGGACTCCGCGGGCGGCTCTGCGAAGCAGGGGCGTAACCGCAAGAACCAGGCGATTCTGCCGCTGAAAGG
TAAAATCCTTAACGTCGAGAAAGCGCGCTTCGACAAGATGCTTTCCTCCCAGGAAGTGGCGACGCTGATCACCGCGCTG
GGCTGCGGTATCGGTCGCGACGAGTACAACCCGGACAAGCTGCGCTATCACAGCATCATCATCATGACCGATGCGGACG
TCGACGGCTCGCACATCCGTACGCTGCTGTTGACCTTCTTCTATCGTCAGATGCCGGAAATTGTCGAGCGTGGCCACGT
CTACATTGCGCAGCCGCCGCTGTACAAAGTGAAGAAAGGCAAGCAGGAACAGTACATTAAAGACGACGAAGCGATGGAT
CAGTACCAGATTTCCATCGCGCTTGACGGTGCGACTCTGCACGCGAACGCTCATGCGCCGGCGCTATCCGGCGAAGCGT
TAGAAAAACTGGTCTCTGAATATAACGCCACGCAGAAAATGATTGGTCGTATGGAGCGTCGCTTCCCGAAAGCGCTGCT
CAAAGAGCTGGTGTATCAGCCAACTCTGACCGAAGCCGATCTTTCTGATGAGCAGACTGTAACGCGCTGGGTGAATGCG
CTGATTACCGAGCTGAACGAGAAAGAGCAGCACGGCAGTCAGTGGAAGTTCGATGTTCATACTAATACGGAACAGAATC
TGTTCGAGCCGATCGTTCGCGTGCGTACGCATGGCGTGGATACCGATTATCCGTTGGATCACGAGTTTGTGACCGGCGC
GGAATATCGTCGTATCTGCACGCTGGGCGAGAAGCTGCGCGGTCTGATTGAAGAGGACGCGTTTATCGAACGCGGCGAG
CGTCGCCAGCCGGTAACCAGCTTCGAGCAGGCGCTGGAGTGGCTGGTGAAAGAATCACGTCGCGGTCTGGCTATCCAGC
GTTATAAAGGTCTGGGTGAAATGAACCCGGATCAGCTGTGGGAAACCACCATGGACCCGGAAAGCCGCCGTATGCTGCG
CGTGACCGTCAAAGATGCGATTGCTGCCGACCAGCTGTTCACCACGCTGATGGGTGATGCCGTTGAGCCGCGTCGTGCC
TTTATCGAAGAGAACGCCCTGAAAGCGGCGAACATCGATATTTAA
>gyrB_Avian_21
ATGTCGAATTCTTATGACTCCTCCAGTATCAAAGTCCTGAAAGGGCTGGATGCGGTGCGTAAGCGCCCGGGTATGTATA
TCGGCGACACGGATGACGGCACCGGTCTGCACCACATGGTATTCGAGGTGGTAGATAACGCTATCGACGAAGCGCTCGC
AGGTCACTGTAAAGATATCGTCGTGACTATTCACGCCGATAACTCCGTGTCCGTAACGGATGATGGCCGTGGCATTCCG
ACCGGGATTCACCCGGAAGAAGGCGTCTCGGCGGCGGAAGTGATCATGACCGTTCTGCACGCGGGCGGTAAATTTGACG
ATAACTCCTATAAAGTCTCCGGCGGTCTGCACGGCGTGGGCGTCTCGGTAGTCAACGCTCTGTCGCAAAAACTGGAACT
GGTTATCCAGCGAGATGGCAAAATTCACCGTCAGATCTACGAGCACGGCGTGCCGCAGGCACCCCTGGCCGTCACTGGC
GATACCGATAAAACCGGCACGATGGTACGTTTCTGGCCGAGCCACGAAACCTTCACCAACGTCACTGAATTTGAATATG
AGATCCTGGCGAAACGCCTGCGTGAACTGTCATTCCTGAACTCAGGCGTCTCCATCCGCCTGCGCGACAAGCGCGATGG
CAAAGAAGATCATTTCCACTACGAAGGCGGCATCAAGGCGTTTGTTGAATATCTGAACAAGAATAAAACGCCGATCCAC
CCGAATATCTTCTATTTCTCCACCGAAAAAGACGGTATCGGCGTGGAAGTAGCGCTGCAGTGGAACGATGGTTTCCAGG
AAAACATCTACTGCTTTACCAACAACATTCCGCAGCGCGACGGCGGTACTCACCTTGCAGGCTTCCGTGCGGCGATGAC
CCGTACGCTGAACGCCTACATGGACAAAGAAGGCTACAGCAAAAAAGCCAAAGTCAGCGCCACCGGCGACGATGCCCGT
GAAGGTCTGATTGCGGTGGTTTCCGTAAAAGTACCGGATCCGAAATTCTCCTCACAGACCAAAGATAAGCTGGTCTCTT
CCGAGGTGAAATCGGCGGTAGAACAGCAGATGAACGAACTGCTGAGCGAATACCTGCTGGAAAACCCATCTGACGCGAA
AATCGTCGTCGGCAAAATTATCGACGCCGCGCGTGCGCGTGAAGCGGCGCGTCGCGCCCGTGAAATGACCCGTCGTAAA
GGCGCGCTCGATTTAGCCGGTCTGCCGGGCAAACTGGCGGACTGTCAGGAACGCGACCCGGCGCTGTCCGAACTGTACC
TGGTGGAAGGGGACTCCGCGGGCGGCTCTGCGAAGCAGGGGCGTAACCGCAAGAACCAGGCGATTCTGCCGCTGAAAGG
TAAAATCCTTAACGTCGAGAAAGCGCGCTTCGACAAGATGCTTTCCTCCCAGGAAGTGGCGACGCTGATCACCGCGCTG
GGCTGCGGTATCGGTCGCGACGAGTACAACCCGGACAAGCTGCGCTATCACAGCATCATCATCATGACCGATGCGGACG
TCGACGGCTCGCACATCCGTACGCTGCTGTTGACCTTCTTCTATCGTCAGATGCCGGAAATTGTCGAGCGTGGCCACGT
CTACATTGCGCAGCCGCCGCTGTACAAAGTGAAGAAAGGCAAGCAGGAACAGTACATTAAAGACGACGAAGCGATGGAT
CAGTACCAGATTTCCATCGCGCTTGACGGTGCGACTCTGCACGCGAACGCTCATGCGCCGGCGCTATCCGGCGAAGCGT
TAGAAAAACTGGTCTCTGAATATAACGCCACGCAGAAAATGATTGGTCGTATGGAGCGTCGCTTCCCGAAAGCGCTGCT
CAAAGAGCTGGTGTATCAGCCAACTCTGACCGAAGCCGATCTTTCTGATGAGCAGACTGTAACGCGCTGGGTGAATGCG
CTGATTACCGAGCTGAACGAGAAAGAGCAGCACGGCAGTCAGTGGAAGTTCGATGTTCATACTAATACGGAACAGAATC
TGTTCGAGCCGATCGTTCGCGTGCGTACGCATGGCGTGGATACCGATTATCCGTTGGATCACGAGTTTGTGACCGGCGC
GGAATATCGTCGTATCTGCACGCTGGGCGAGAAGCTGCGCGGTCTGATTGAAGAGGACGCGTTTATCGAACGCGGCGAG
CGTCGCCAGCCGGTAACCAGCTTCGAGCAGGCGCTGGAGTGGCTGGTGAAAGAATCACGTCGCGGTCTGGCTATCCAGC
GTTATAAAGGTCTGGGTGAAATGAACCCGGATCAGCTGTGGGAAACCACCATGGACCCGGAAAGCCGCCGTATGCTGCG
CGTGACCGTCAAAGATGCGATTGCTGCCGACCAGCTGTTCACCACGCTGATGGGTGATGCCGTTGAGCCGCGTCGTGCC
TTTATCGAAGAGAACGCCCTGAAAGCGGCGAACATCGATATTTAA
>gyrB_Avian_22
ATGTCGAATTCTTATGACTCCTCCAGTATCAAAGTCCTGAAAGGGCTGGATGCGGTGCGTAAGCGCCCGGGTATGTATA
TCGGCGACACGGATGACGGCACCGGTCTGCACCACATGGTATTCGAGGTGGTAGATAACGCTATCGACGAAGCGCTCGC
AGGTCACTGTAAAGATATCGTCGTGACTATTCACGCCGATAACTCCGTGTCCGTAACGGATGATGGCCGTGGCATTCCG
ACCGGGATTCACCCGGAAGAAGGCGTCTCGGCGGCGGAAGTGATCATGACCGTTCTGCACGCGGGCGGTAAATTTGACG
ATAACTCCTATAAAGTCTCCGGCGGTCTGCACGGCGTGGGCGTCTCGGTAGTCAACGCTCTGTCGCAAAAACTGGAACT
GGTTATCCAGCGAGATGGCAAAATTCACCGTCAGATCTACGAGCACGGCGTGCCGCAGGCACCCCTGGCCGTCACTGGC
GATACCGATAAAACCGGCACGATGGTACGTTTCTGGCCGAGCCACGAAACCTTCACCAACGTCACTGAATTTGAATATG
AGATCCTGGCGAAACGCCTGCGTGAACTGTCATTCCTGAACTCAGGCGTCTCCATCCGCCTGCGCGACAAGCGCGATGG
CAAAGAAGATCATTTCCACTACGAAGGCGGCATCAAGGCGTTTGTTGAATATCTGAACAAGAATAAAACGCCGATCCAC
CCGAATATCTTCTATTTCTCCACCGAAAAAGACGGTATCGGCGTGGAAGTAGCGCTGCAGTGGAACGATGGTTTCCAGG
AAAACATCTACTGCTTTACCAACAACATTCCGCAGCGCGACGGCGGTACTCACCTTGCAGGCTTCCGTGCGGCGATGAC
CCGTACGCTGAACGCCTACATGGACAAAGAAGGCTACAGCAAAAAAGCCAAAGTCAGCGCCACCGGCGACGATGCCCGT
GAAGGTCTGATTGCGGTGGTTTCCGTAAAAGTACCGGATCCGAAATTCTCCTCACAGACCAAAGATAAGCTGGTCTCTT
CCGAGGTGAAATCGGCGGTAGAACAGCAGATGAACGAACTGCTGAGCGAATACCTGCTGGAAAACCCATCTGACGCGAA
AATCGTCGTCGGCAAAATTATCGACGCCGCGCGTGCGCGTGAAGCGGCGCGTCGCGCCCGTGAAATGACCCGTCGTAAA
GGCGCGCTCGATTTAGCCGGTCTGCCGGGCAAACTGGCGGACTGTCAGGAACGCGACCCGGCGCTGTCCGAACTGTACC
TGGTGGAAGGGGACTCCGCGGGCGGCTCTGCGAAGCAGGGGCGTAACCGCAAGAACCAGGCGATTCTGCCGCTGAAAGG
TAAAATCCTTAACGTCGAGAAAGCGCGCTTCGACAAGATGCTTTCCTCCCAGGAAGTGGCGACGCTGATCACCGCGCTG
GGCTGCGGTATCGGTCGCGACGAGTACAACCCGGACAAGCTGCGCTATCACAGCATCATCATCATGACCGATGCGGACG
TCGACGGCTCGCACATCCGTACGCTGCTGTTGACCTTCTTCTATCGTCAGATGCCGGAAATTGTCGAGCGTGGCCACGT
CTACATTGCGCAGCCGCCGCTGTACAAAGTGAAGAAAGGCAAGCAGGAACAGTACATTAAAGACGACGAAGCGATGGAT
CAGTACCAGATTTCCATCGCGCTTGACGGTGCGACTCTGCACGCGAACGCTCATGCGCCGGCGCTATCCGGCGAAGCGT
TAGAAAAACTGGTCTCTGAATATAACGCCACGCAGAAAATGATTGGTCGTATGGAGCGTCGCTTCCCGAAAGCGCTGCT
CAAAGAGCTGGTGTATCAGCCAACTCTGACCGAAGCCGATCTTTCTGATGAGCAGACTGTAACGCGCTGGGTGAATGCG
CTGATTACCGAGCTGAACGAGAAAGAGCAGCACGGCAGTCAGTGGAAGTTCGATGTTCATACTAATACGGAACAGAATC
TGTTCGAGCCGATCGTTCGCGTGCGTACGCATGGCGTGGATACCGATTATCCGTTGGATCACGAGTTTGTGACCGGCGC
GGAATATCGTCGTATCTGCACGCTGGGCGAGAAGCTGCGCGGTCTGATTGAAGAGGACGCGTTTATCGAACGCGGCGAG
CGTCGCCAGCCGGTAACCAGCTTCGAGCAGGCGCTGGAGTGGCTGGTGAAAGAATCACGTCGCGGTCTGGCTATCCAGC
GTTATAAAGGTCTGGGTGAAATGAACCCGGATCAGCTGTGGGAAACCACCATGGACCCGGAAAGCCGCCGTATGCTGCG
CGTGACCGTCAAAGATGCGATTGCTGCCGACCAGCTGTTCACCACGCTGATGGGTGATGCCGTTGAGCCGCGTCGTGCC
TTTATCGAAGAGAACGCCCTGAAAGCGGCGAACATCGATATTTAA
>gyrB_Avian_23
ATGTCGAATTCTTATGACTCCTCCAGTATCAAAGTCCTGAAAGGGCTGGATGCGGTGCGTAAGCGCCCGGGTATGTATA
TCGGCGACACGGATGACGGCACCGGTCTGCACCACATGGTATTCGAGGTGGTAGATAACGCTATCGACGAAGCGCTCGC
AGGTCACTGTAAAGATATCGTCGTGACTATTCACGCCGATAACTCCGTGTCCGTAACGGATGATGGCCGTGGCATTCCG
ACCGGGATTCACCCGGAAGAAGGCGTCTCGGCGGCGGAAGTGATCATGACCGTTCTGCACGCGGGCGGTAAATTTGACG
ATAACTCCTATAAAGTCTCCGGCGGTCTGCACGGCGTGGGCGTCTCGGTAGTCAACGCTCTGTCGCAAAAACTGGAACT
GGTTATCCAGCGAGATGGCAAAATTCACCGTCAGATCTACGAGCACGGCGTGCCGCAGGCACCCCTGGCCGTCACTGGC
GATACCGATAAAACCGGCACGATGGTACGTTTCTGGCCGAGCCACGAAACCTTCACCAACGTCACTGAATTTGAATATG
AGATCCTGGCGAAACGCCTGCGTGAACTGTCATTCCTGAACTCAGGCGTCTCCATCCGCCTGCGCGACAAGCGCGATGG
CAAAGAAGATCATTTCCACTACGAAGGCGGCATCAAGGCGTTTGTTGAATATCTGAACAAGAATAAAACGCCGATCCAC
CCGAATATCTTCTATTTCTCCACCGAAAAAGACGGTATCGGCGTGGAAGTAGCGCTGCAGTGGAACGATGGTTTCCAGG
AAAACATCTACTGCTTTACCAACAACATTCCGCAGCGCGACGGCGGTACTCACCTTGCAGGCTTCCGTGCGGCGATGAC
CCGTACGCTGAACGCCTACATGGACAAAGAAGGCTACAGCAAAAAAGCCAAAGTCAGCGCCACCGGCGACGATGCCCGT
GAAGGTCTGATTGCGGTGGTTTCCGTAAAAGTACCGGATCCGAAATTCTCCTCACAGACCAAAGATAAGCTGGTCTCTT
CCGAGGTGAAATCGGCGGTAGAACAGCAGATGAACGAACTGCTGAGCGAATACCTGCTGGAAAACCCATCTGACGCGAA
AATCGTCGTCGGCAAAATTATCGACGCCGCGCGTGCGCGTGAAGCGGCGCGTCGCGCCCGTGAAATGACCCGTCGTAAA
GGCGCGCTCGATTTAGCCGGTCTGCCGGGCAAACTGGCGGACTGTCAGGAACGCGACCCGGCGCTGTCCGAACTGTACC
TGGTGGAAGGGGACTCCGCGGGCGGCTCTGCGAAGCAGGGGCGTAACCGCAAGAACCAGGCGATTCTGCCGCTGAAAGG
TAAAATCCTTAACGTCGAGAAAGCGCGCTTCGACAAGATGCTTTCCTCCCAGGAAGTGGCGACGCTGATCACCGCGCTG
GGCTGCGGTATCGGTCGCGACGAGTACAACCCGGACAAGCTGCGCTATCACAGCATCATCATCATGACCGATGCGGACG
TCGACGGCTCGCACATCCGTACGCTGCTGTTGACCTTCTTCTATCGTCAGATGCCGGAAATTGTCGAGCGTGGCCACGT
CTACATTGCGCAGCCGCCGCTGTACAAAGTGAAGAAAGGCAAGCAGGAACAGTACATTAAAGACGACGAAGCGATGGAT
CAGTACCAGATTTCCATCGCGCTTGACGGTGCGACTCTGCACGCGAACGCTCATGCGCCGGCGCTATCCGGCGAAGCGT
TAGAAAAACTGGTCTCTGAATATAACGCCACGCAGAAAATGATTGGTCGTATGGAGCGTCGCTTCCCGAAAGCGCTGCT
CAAAGAGCTGGTGTATCAGCCAACTCTGACCGAAGCCGATCTTTCTGATGAGCAGACTGTAACGCGCTGGGTGAATGCG
CTGATTACCGAGCTGAACGAGAAAGAGCAGCACGGCAGTCAGTGGAAGTTCGATGTTCATACTAATACGGAACAGAATC
TGTTCGAGCCGATCGTTCGCGTGCGTACGCATGGCGTGGATACCGATTATCCGTTGGATCACGAGTTTGTGACCGGCGC
GGAATATCGTCGTATCTGCACGCTGGGCGAGAAGCTGCGCGGTCTGATTGAAGAGGACGCGTTTATCGAACGCGGCGAG
CGTCGCCAGCCGGTAACCAGCTTCGAGCAGGCGCTGGAGTGGCTGGTGAAAGAATCACGTCGCGGTCTGGCTATCCAGC
GTTATAAAGGTCTGGGTGAAATGAACCCGGATCAGCTGTGGGAAACCACCATGGACCCGGAAAGCCGCCGTATGCTGCG
CGTGACCGTCAAAGATGCGATTGCTGCCGACCAGCTGTTCACCACGCTGATGGGTGATGCCGTTGAGCCGCGTCGTGCC
TTTATCGAAGAGAACGCCCTGAAAGCGGCGAACATCGATATTTAA
>gyrB_Avian_24
ATGTCGAATTCTTATGACTCCTCCAGTATCAAAGTCCTGAAAGGGCTGGATGCGGTGCGTAAGCGCCCGGGTATGTATA
TCGGCGACACGGATGACGGCACCGGTCTGCACCACATGGTATTCGAGGTGGTAGATAACGCTATCGACGAAGCGCTCGC
AGGTCACTGTAAAGATATCGTCGTGACTATTCACGCCGATAACTCCGTGTCCGTAACGGATGATGGCCGTGGCATTCCG
ACCGGGATTCACCCGGAAGAAGGCGTCTCGGCGGCGGAAGTGATCATGACCGTTCTGCACGCGGGCGGTAAATTTGACG
ATAACTCCTATAAAGTCTCCGGCGGTCTGCACGGCGTGGGCGTCTCGGTAGTCAACGCTCTGTCGCAAAAACTGGAACT
GGTTATCCAGCGAGATGGCAAAATTCACCGTCAGATCTACGAGCACGGCGTGCCGCAGGCACCCCTGGCCGTCACTGGC
GATACCGATAAAACCGGCACGATGGTACGTTTCTGGCCGAGCCACGAAACCTTCACCAACGTCACTGAATTTGAATATG
AGATCCTGGCGAAACGCCTGCGTGAACTGTCATTCCTGAACTCAGGCGTCTCCATCCGCCTGCGCGACAAGCGCGATGG
CAAAGAAGATCATTTCCACTACGAAGGCGGCATCAAGGCGTTTGTTGAATATCTGAACAAGAATAAAACGCCGATCCAC
CCGAATATCTTCTATTTCTCCACCGAAAAAGACGGTATCGGCGTGGAAGTAGCGCTGCAGTGGAACGATGGTTTCCAGG
AAAACATCTACTGCTTTACCAACAACATTCCGCAGCGCGACGGCGGTACTCACCTTGCAGGCTTCCGTGCGGCGATGAC
CCGTACGCTGAACGCCTACATGGACAAAGAAGGCTACAGCAAAAAAGCCAAAGTCAGCGCCACCGGCGACGATGCCCGT
GAAGGTCTGATTGCGGTGGTTTCCGTAAAAGTACCGGATCCGAAATTCTCCTCACAGACCAAAGATAAGCTGGTCTCTT
CCGAGGTGAAATCGGCGGTAGAACAGCAGATGAACGAACTGCTGAGCGAATACCTGCTGGAAAACCCATCTGACGCGAA
AATCGTCGTCGGCAAAATTATCGACGCCGCGCGTGCGCGTGAAGCGGCGCGTCGCGCCCGTGAAATGACCCGTCGTAAA
GGCGCGCTCGATTTAGCCGGTCTGCCGGGCAAACTGGCGGACTGTCAGGAACGCGACCCGGCGCTGTCCGAACTGTACC
TGGTGGAAGGGGACTCCGCGGGCGGCTCTGCGAAGCAGGGGCGTAACCGCAAGAACCAGGCGATTCTGCCGCTGAAAGG
TAAAATCCTTAACGTCGAGAAAGCGCGCTTCGACAAGATGCTTTCCTCCCAGGAAGTGGCGACGCTGATCACCGCGCTG
GGCTGCGGTATCGGTCGCGACGAGTACAACCCGGACAAGCTGCGCTATCACAGCATCATCATCATGACCGATGCGGACG
TCGACGGCTCGCACATCCGTACGCTGCTGTTGACCTTCTTCTATCGTCAGATGCCGGAAATTGTCGAGCGTGGCCACGT
CTACATTGCGCAGCCGCCGCTGTACAAAGTGAAGAAAGGCAAGCAGGAACAGTACATTAAAGACGACGAAGCGATGGAT
CAGTACCAGATTTCCATCGCGCTTGACGGTGCGACTCTGCACGCGAACGCTCATGCGCCGGCGCTATCCGGCGAAGCGT
TAGAAAAACTGGTCTCTGAATATAACGCCACGCAGAAAATGATTGGTCGTATGGAGCGTCGCTTCCCGAAAGCGCTGCT
CAAAGAGCTGGTGTATCAGCCAACTCTGACCGAAGCCGATCTTTCTGATGAGCAGACTGTAACGCGCTGGGTGAATGCG
CTGATTACCGAGCTGAACGAGAAAGAGCAGCACGGCAGTCAGTGGAAGTTCGATGTTCATACTAATACGGAACAGAATC
TGTTCGAGCCGATCGTTCGCGTGCGTACGCATGGCGTGGATACCGATTATCCGTTGGATCACGAGTTTGTGACCGGCGC
GGAATATCGTCGTATCTGCACGCTGGGCGAGAAGCTGCGCGGTCTGATTGAAGAGGACGCGTTTATCGAACGCGGCGAG
CGTCGCCAGCCGGTAACCAGCTTCGAGCAGGCGCTGGAGTGGCTGGTGAAAGAATCACGTCGCGGTCTGGCTATCCAGC
GTTATAAAGGTCTGGGTGAAATGAACCCGGATCAGCTGTGGGAAACCACCATGGACCCGGAAAGCCGCCGTATGCTGCG
CGTGACCGTCAAAGATGCGATTGCTGCCGACCAGCTGTTCACCACGCTGATGGGTGATGCCGTTGAGCCGCGTCGTGCC
TTTATCGAAGAGAACGCCCTGAAAGCGGCGAACATCGATATTTAA
>gyrB_Avian_25
ATGTCGAATTCTTATGACTCCTCCAGTATCAAAGTCCTGAAAGGGCTGGATGCGGTGCGTAAGCGCCCGGGTATGTATA
TCGGCGACACGGATGACGGCACCGGTCTGCACCACATGGTATTCGAGGTGGTAGATAACGCTATCGACGAAGCGCTCGC
AGGTCACTGTAAAGATATCGTCGTGACTATTCACGCCGATAACTCCGTGTCCGTAACGGATGATGGCCGTGGCATTCCG
ACCGGGATTCACCCGGAAGAAGGCGTCTCGGCGGCGGAAGTGATCATGACCGTTCTGCACGCGGGCGGTAAATTTGACG
ATAACTCCTATAAAGTCTCCGGCGGTCTGCACGGCGTGGGCGTCTCGGTAGTCAACGCTCTGTCGCAAAAACTGGAACT
GGTTATCCAGCGAGATGGCAAAATTCACCGTCAGATCTACGAGCACGGCGTGCCGCAGGCACCCCTGGCCGTCACTGGC
GATACCGATAAAACCGGCACGATGGTACGTTTCTGGCCGAGCCACGAAACCTTCACCAACGTCACTGAATTTGAATATG
AGATCCTGGCGAAACGCCTGCGTGAACTGTCATTCCTGAACTCAGGCGTCTCCATCCGCCTGCGCGACAAGCGCGATGG
CAAAGAAGATCATTTCCACTACGAAGGCGGCATCAAGGCGTTTGTTGAATATCTGAACAAGAATAAAACGCCGATCCAC
CCGAATATCTTCTATTTCTCCACCGAAAAAGACGGTATCGGCGTGGAAGTAGCGCTGCAGTGGAACGATGGTTTCCAGG
AAAACATCTACTGCTTTACCAACAACATTCCGCAGCGCGACGGCGGTACTCACCTTGCAGGCTTCCGTGCGGCGATGAC
CCGTACGCTGAACGCCTACATGGACAAAGAAGGCTACAGCAAAAAAGCCAAAGTCAGCGCCACCGGCGACGATGCCCGT
GAAGGTCTGATTGCGGTGGTTTCCGTAAAAGTACCGGATCCGAAATTCTCCTCACAGACCAAAGATAAGCTGGTCTCTT
CCGAGGTGAAATCGGCGGTAGAACAGCAGATGAACGAACTGCTGAGCGAATACCTGCTGGAAAACCCATCTGACGCGAA
AATCGTCGTCGGCAAAATTATCGACGCCGCGCGTGCGCGTGAAGCGGCGCGTCGCGCCCGTGAAATGACCCGTCGTAAA
GGCGCGCTCGATTTAGCCGGTCTGCCGGGCAAACTGGCGGACTGTCAGGAACGCGACCCGGCGCTGTCCGAACTGTACC
TGGTGGAAGGGGACTCCGCGGGCGGCTCTGCGAAGCAGGGGCGTAACCGCAAGAACCAGGCGATTCTGCCGCTGAAAGG
TAAAATCCTTAACGTCGAGAAAGCGCGCTTCGACAAGATGCTTTCCTCCCAGGAAGTGGCGACGCTGATCACCGCGCTG
GGCTGCGGTATCGGTCGCGACGAGTACAACCCGGACAAGCTGCGCTATCACAGCATCATCATCATGACCGATGCGGACG
TCGACGGCTCGCACATCCGTACGCTGCTGTTGACCTTCTTCTATCGTCAGATGCCGGAAATTGTCGAGCGTGGCCACGT
CTACATTGCGCAGCCGCCGCTGTACAAAGTGAAGAAAGGCAAGCAGGAACAGTACATTAAAGACGACGAAGCGATGGAT
CAGTACCAGATTTCCATCGCGCTTGACGGTGCGACTCTGCACGCGAACGCTCATGCGCCGGCGCTATCCGGCGAAGCGT
TAGAAAAACTGGTCTCTGAATATAACGCCACGCAGAAAATGATTGGTCGTATGGAGCGTCGCTTCCCGAAAGCGCTGCT
CAAAGAGCTGGTGTATCAGCCAACTCTGACCGAAGCCGATCTTTCTGATGAGCAGACTGTAACGCGCTGGGTGAATGCG
CTGATTACCGAGCTGAACGAGAAAGAGCAGCACGGCAGTCAGTGGAAGTTCGATGTTCATACTAATACGGAACAGAATC
TGTTCGAGCCGATCGTTCGCGTGCGTACGCATGGCGTGGATACCGATTATCCGTTGGATCACGAGTTTGTGACCGGCGC
GGAATATCGTCGTATCTGCACGCTGGGCGAGAAGCTGCGCGGTCTGATTGAAGAGGACGCGTTTATCGAACGCGGCGAG
CGTCGCCAGCCGGTAACCAGCTTCGAGCAGGCGCTGGAGTGGCTGGTGAAAGAATCACGTCGCGGTCTGGCTATCCAGC
GTTATAAAGGTCTGGGTGAAATGAACCCGGATCAGCTGTGGGAAACCACCATGGACCCGGAAAGCCGCCGTATGCTGCG
CGTGACCGTCAAAGATGCGATTGCTGCCGACCAGCTGTTCACCACGCTGATGGGTGATGCCGTTGAGCCGCGTCGTGCC
TTTATCGAAGAGAACGCCCTGAAAGCGGCGAACATCGATATTTAA
>gyrB_Avian_26
ATGTCGAATTCTTATGACTCCTCCAGTATCAAAGTCCTGAAAGGGCTGGATGCGGTGCGTAAGCGCCCGGGTATGTATA
TCGGCGACACGGATGACGGCACCGGTCTGCACCACATGGTATTCGAGGTGGTAGATAACGCTATCGACGAAGCGCTCGC
AGGTCACTGTAAAGATATCGTCGTGACTATTCACGCCGATAACTCCGTGTCCGTAACGGATGATGGCCGTGGCATTCCG
ACCGGGATTCACCCGGAAGAAGGCGTCTCGGCGGCGGAAGTGATCATGACCGTTCTGCACGCGGGCGGTAAATTTGACG
ATAACTCCTATAAAGTCTCCGGCGGTCTGCACGGCGTGGGCGTCTCGGTAGTCAACGCTCTGTCGCAAAAACTGGAACT
GGTTATCCAGCGAGATGGCAAAATTCACCGTCAGATCTACGAGCACGGCGTGCCGCAGGCACCCCTGGCCGTCACTGGC
GATACCGATAAAACCGGCACGATGGTACGTTTCTGGCCGAGCCACGAAACCTTCACCAACGTCACTGAATTTGAATATG
AGATCCTGGCGAAACGCCTGCGTGAACTGTCATTCCTGAACTCAGGCGTCTCCATCCGCCTGCGCGACAAGCGCGATGG
CAAAGAAGATCATTTCCACTACGAAGGCGGCATCAAGGCGTTTGTTGAATATCTGAACAAGAATAAAACGCCGATCCAC
CCGAATATCTTCTATTTCTCCACCGAAAAAGACGGTATCGGCGTGGAAGTAGCGCTGCAGTGGAACGATGGTTTCCAGG
AAAACATCTACTGCTTTACCAACAACATTCCGCAGCGCGACGGCGGTACTCACCTTGCAGGCTTCCGTGCGGCGATGAC
CCGTACGCTGAACGCCTACATGGACAAAGAAGGCTACAGCAAAAAAGCCAAAGTCAGCGCCACCGGCGACGATGCCCGT
GAAGGTCTGATTGCGGTGGTTTCCGTAAAAGTACCGGATCCGAAATTCTCCTCACAGACCAAAGATAAGCTGGTCTCTT
CCGAGGTGAAATCGGCGGTAGAACAGCAGATGAACGAACTGCTGAGCGAATACCTGCTGGAAAACCCATCTGACGCGAA
AATCGTCGTCGGCAAAATTATCGACGCCGCGCGTGCGCGTGAAGCGGCGCGTCGCGCCCGTGAAATGACCCGTCGTAAA
GGCGCGCTCGATTTAGCCGGTCTGCCGGGCAAACTGGCGGACTGTCAGGAACGCGACCCGGCGCTGTCCGAACTGTACC
TGGTGGAAGGGGACTCCGCGGGCGGCTCTGCGAAGCAGGGGCGTAACCGCAAGAACCAGGCGATTCTGCCGCTGAAAGG
TAAAATCCTTAACGTCGAGAAAGCGCGCTTCGACAAGATGCTTTCCTCCCAGGAAGTGGCGACGCTGATCACCGCGCTG
GGCTGCGGTATCGGTCGCGACGAGTACAACCCGGACAAGCTGCGCTATCACAGCATCATCATCATGACCGATGCGGACG
TCGACGGCTCGCACATCCGTACGCTGCTGTTGACCTTCTTCTATCGTCAGATGCCGGAAATTGTCGAGCGTGGCCACGT
CTACATTGCGCAGCCGCCGCTGTACAAAGTGAAGAAAGGCAAGCAGGAACAGTACATTAAAGACGACGAAGCGATGGAT
CAGTACCAGATTTCCATCGCGCTTGACGGTGCGACTCTGCACGCGAACGCTCATGCGCCGGCGCTATCCGGCGAAGCGT
TAGAAAAACTGGTCTCTGAATATAACGCCACGCAGAAAATGATTGGTCGTATGGAGCGTCGCTTCCCGAAAGCGCTGCT
CAAAGAGCTGGTGTATCAGCCAACTCTGACCGAAGCCGATCTTTCTGATGAGCAGACTGTAACGCGCTGGGTGAATGCG
CTGATTACCGAGCTGAACGAGAAAGAGCAGCACGGCAGTCAGTGGAAGTTCGATGTTCATACTAATACGGAACAGAATC
TGTTCGAGCCGATCGTTCGCGTGCGTACGCATGGCGTGGATACCGATTATCCGTTGGATCACGAGTTTGTGACCGGCGC
GGAATATCGTCGTATCTGCACGCTGGGCGAGAAGCTGCGCGGTCTGATTGAAGAGGACGCGTTTATCGAACGCGGCGAG
CGTCGCCAGCCGGTAACCAGCTTCGAGCAGGCGCTGGAGTGGCTGGTGAAAGAATCACGTCGCGGTCTGGCTATCCAGC
GTTATAAAGGTCTGGGTGAAATGAACCCGGATCAGCTGTGGGAAACCACCATGGACCCGGAAAGCCGCCGTATGCTGCG
CGTGACCGTCAAAGATGCGATTGCTGCCGACCAGCTGTTCACCACGCTGATGGGTGATGCCGTTGAGCCGCGTCGTGCC
TTTATCGAAGAGAACGCCCTGAAAGCGGCGAACATCGATATTTAA
>gyrB_Avian_27
ATGTCGAATTCTTATGACTCCTCCAGTATCAAAGTCCTGAAAGGGCTGGATGCGGTGCGTAAGCGCCCGGGTATGTATA
TCGGCGACACGGATGACGGCACCGGTCTGCACCACATGGTATTCGAGGTGGTAGATAACGCTATCGACGAAGCGCTCGC
AGGTCACTGTAAAGATATCGTCGTGACTATTCACGCCGATAACTCCGTGTCCGTAACGGATGATGGCCGTGGCATTCCG
ACCGGGATTCACCCGGAAGAAGGCGTCTCGGCGGCGGAAGTGATCATGACCGTTCTGCACGCGGGCGGTAAATTTGACG
ATAACTCCTATAAAGTCTCCGGCGGTCTGCACGGCGTGGGCGTCTCGGTAGTCAACGCTCTGTCGCAAAAACTGGAACT
GGTTATCCAGCGAGATGGCAAAATTCACCGTCAGATCTACGAGCACGGCGTGCCGCAGGCACCCCTGGCCGTCACTGGC
GATACCGATAAAACCGGCACGATGGTACGTTTCTGGCCGAGCCACGAAACCTTCACCAACGTCACTGAATTTGAATATG
AGATCCTGGCGAAACGCCTGCGTGAACTGTCATTCCTGAACTCAGGCGTCTCCATCCGCCTGCGCGACAAGCGCGATGG
CAAAGAAGATCATTTCCACTACGAAGGCGGCATCAAGGCGTTTGTTGAATATCTGAACAAGAATAAAACGCCGATCCAC
CCGAATATCTTCTATTTCTCCACCGAAAAAGACGGTATCGGCGTGGAAGTAGCGCTGCAGTGGAACGATGGTTTCCAGG
AAAACATCTACTGCTTTACCAACAACATTCCGCAGCGCGACGGCGGTACTCACCTTGCAGGCTTCCGTGCGGCGATGAC
CCGTACGCTGAACGCCTACATGGACAAAGAAGGCTACAGCAAAAAAGCCAAAGTCAGCGCCACCGGCGACGATGCCCGT
GAAGGTCTGATTGCGGTGGTTTCCGTAAAAGTACCGGATCCGAAATTCTCCTCACAGACCAAAGATAAGCTGGTCTCTT
CCGAGGTGAAATCGGCGGTAGAACAGCAGATGAACGAACTGCTGAGCGAATACCTGCTGGAAAACCCATCTGACGCGAA
AATCGTCGTCGGCAAAATTATCGACGCCGCGCGTGCGCGTGAAGCGGCGCGTCGCGCCCGTGAAATGACCCGTCGTAAA
GGCGCGCTCGATTTAGCCGGTCTGCCGGGCAAACTGGCGGACTGTCAGGAACGCGACCCGGCGCTGTCCGAACTGTACC
TGGTGGAAGGGGACTCCGCGGGCGGCTCTGCGAAGCAGGGGCGTAACCGCAAGAACCAGGCGATTCTGCCGCTGAAAGG
TAAAATCCTTAACGTCGAGAAAGCGCGCTTCGACAAGATGCTTTCCTCCCAGGAAGTGGCGACGCTGATCACCGCGCTG
GGCTGCGGTATCGGTCGCGACGAGTACAACCCGGACAAGCTGCGCTATCACAGCATCATCATCATGACCGATGCGGACG
TCGACGGCTCGCACATCCGTACGCTGCTGTTGACCTTCTTCTATCGTCAGATGCCGGAAATTGTCGAGCGTGGCCACGT
CTACATTGCGCAGCCGCCGCTGTACAAAGTGAAGAAAGGCAAGCAGGAACAGTACATTAAAGACGACGAAGCGATGGAT
CAGTACCAGATTTCCATCGCGCTTGACGGTGCGACTCTGCACGCGAACGCTCATGCGCCGGCGCTATCCGGCGAAGCGT
TAGAAAAACTGGTCTCTGAATATAACGCCACGCAGAAAATGATTGGTCGTATGGAGCGTCGCTTCCCGAAAGCGCTGCT
CAAAGAGCTGGTGTATCAGCCAACTCTGACCGAAGCCGATCTTTCTGATGAGCAGACTGTAACGCGCTGGGTGAATGCG
CTGATTACCGAGCTGAACGAGAAAGAGCAGCACGGCAGTCAGTGGAAGTTCGATGTTCATACTAATACGGAACAGAATC
TGTTCGAGCCGATCGTTCGCGTGCGTACGCATGGCGTGGATACCGATTATCCGTTGGATCACGAGTTTGTGACCGGCGC
GGAATATCGTCGTATCTGCACGCTGGGCGAGAAGCTGCGCGGTCTGATTGAAGAGGACGCGTTTATCGAACGCGGCGAG
CGTCGCCAGCCGGTAACCAGCTTCGAGCAGGCGCTGGAGTGGCTGGTGAAAGAATCACGTCGCGGTCTGGCTATCCAGC
GTTATAAAGGTCTGGGTGAAATGAACCCGGATCAGCTGTGGGAAACCACCATGGACCCGGAAAGCCGCCGTATGCTGCG
CGTGACCGTCAAAGATGCGATTGCTGCCGACCAGCTGTTCACCACGCTGATGGGTGATGCCGTTGAGCCGCGTCGTGCC
TTTATCGAAGAGAACGCCCTGAAAGCGGCGAACATCGATATTTAA
>gyrB_Avian_28
ATGTCGAATTCTTATGACTCCTCCAGTATCAAAGTCCTGAAAGGGCTGGATGCGGTGCGTAAGCGCCCGGGTATGTATA
TCGGCGACACGGATGACGGCACCGGTCTGCACCACATGGTATTCGAGGTGGTAGATAACGCTATCGACGAAGCGCTCGC
AGGTCACTGTAAAGATATCGTCGTGACTATTCACGCCGATAACTCCGTGTCCGTAACGGATGATGGCCGTGGCATTCCG
ACCGGGATTCACCCGGAAGAAGGCGTCTCGGCGGCGGAAGTGATCATGACCGTTCTGCACGCGGGCGGTAAATTTGACG
ATAACTCCTATAAAGTCTCCGGCGGTCTGCACGGCGTGGGCGTCTCGGTAGTCAACGCTCTGTCGCAAAAACTGGAACT
GGTTATCCAGCGAGATGGCAAAATTCACCGTCAGATCTACGAGCACGGCGTGCCGCAGGCACCCCTGGCCGTCACTGGC
GATACCGATAAAACCGGCACGATGGTACGTTTCTGGCCGAGCCACGAAACCTTCACCAACGTCACTGAATTTGAATATG
AGATCCTGGCGAAACGCCTGCGTGAACTGTCATTCCTGAACTCAGGCGTCTCCATCCGCCTGCGCGACAAGCGCGATGG
CAAAGAAGATCATTTCCACTACGAAGGCGGCATCAAGGCGTTTGTTGAATATCTGAACAAGAATAAAACGCCGATCCAC
CCGAATATCTTCTATTTCTCCACCGAAAAAGACGGTATCGGCGTGGAAGTAGCGCTGCAGTGGAACGATGGTTTCCAGG
AAAACATCTACTGCTTTACCAACAACATTCCGCAGCGCGACGGCGGTACTCACCTTGCAGGCTTCCGTGCGGCGATGAC
CCGTACGCTGAACGCCTACATGGACAAAGAAGGCTACAGCAAAAAAGCCAAAGTCAGCGCCACCGGCGACGATGCCCGT
GAAGGTCTGATTGCGGTGGTTTCCGTAAAAGTACCGGATCCGAAATTCTCCTCACAGACCAAAGATAAGCTGGTCTCTT
CCGAGGTGAAATCGGCGGTAGAACAGCAGATGAACGAACTGCTGAGCGAATACCTGCTGGAAAACCCATCTGACGCGAA
AATCGTCGTCGGCAAAATTATCGACGCCGCGCGTGCGCGTGAAGCGGCGCGTCGCGCCCGTGAAATGACCCGTCGTAAA
GGCGCGCTCGATTTAGCCGGTCTGCCGGGCAAACTGGCGGACTGTCAGGAACGCGACCCGGCGCTGTCCGAACTGTACC
TGGTGGAAGGGGACTCCGCGGGCGGCTCTGCGAAGCAGGGGCGTAACCGCAAGAACCAGGCGATTCTGCCGCTGAAAGG
TAAAATCCTTAACGTCGAGAAAGCGCGCTTCGACAAGATGCTTTCCTCCCAGGAAGTGGCGACGCTGATCACCGCGCTG
GGCTGCGGTATCGGTCGCGACGAGTACAACCCGGACAAGCTGCGCTATCACAGCATCATCATCATGACCGATGCGGACG
TCGACGGCTCGCACATCCGTACGCTGCTGTTGACCTTCTTCTATCGTCAGATGCCGGAAATTGTCGAGCGTGGCCACGT
CTACATTGCGCAGCCGCCGCTGTACAAAGTGAAGAAAGGCAAGCAGGAACAGTACATTAAAGACGACGAAGCGATGGAT
CAGTACCAGATTTCCATCGCGCTTGACGGTGCGACTCTGCACGCGAACGCTCATGCGCCGGCGCTATCCGGCGAAGCGT
TAGAAAAACTGGTCTCTGAATATAACGCCACGCAGAAAATGATTGGTCGTATGGAGCGTCGCTTCCCGAAAGCGCTGCT
CAAAGAGCTGGTGTATCAGCCAACTCTGACCGAAGCCGATCTTTCTGATGAGCAGACTGTAACGCGCTGGGTGAATGCG
CTGATTACCGAGCTGAACGAGAAAGAGCAGCACGGCAGTCAGTGGAAGTTCGATGTTCATACTAATACGGAACAGAATC
TGTTCGAGCCGATCGTTCGCGTGCGTACGCATGGCGTGGATACCGATTATCCGTTGGATCACGAGTTTGTGACCGGCGC
GGAATATCGTCGTATCTGCACGCTGGGCGAGAAGCTGCGCGGTCTGATTGAAGAGGACGCGTTTATCGAACGCGGCGAG
CGTCGCCAGCCGGTAACCAGCTTCGAGCAGGCGCTGGAGTGGCTGGTGAAAGAATCACGTCGCGGTCTGGCTATCCAGC
GTTATAAAGGTCTGGGTGAAATGAACCCGGATCAGCTGTGGGAAACCACCATGGACCCGGAAAGCCGCCGTATGCTGCG
CGTGACCGTCAAAGATGCGATTGCTGCCGACCAGCTGTTCACCACGCTGATGGGTGATGCCGTTGAGCCGCGTCGTGCC
TTTATCGAAGAGAACGCCCTGAAAGCGGCGAACATCGATATTTAA
>gyrB_Avian_29
ATGTCGAATTCTTATGACTCCTCCAGTATCAAAGTCCTGAAAGGGCTGGATGCGGTGCGTAAGCGCCCGGGTATGTATA
TCGGCGACACGGATGACGGCACCGGTCTGCACCACATGGTATTCGAGGTGGTAGATAACGCTATCGACGAAGCGCTCGC
AGGTCACTGTAAAGATATCGTCGTGACTATTCACGCCGATAACTCCGTGTCCGTAACGGATGATGGCCGTGGCATTCCG
ACCGGGATTCACCCGGAAGAAGGCGTCTCGGCGGCGGAAGTGATCATGACCGTTCTGCACGCGGGCGGTAAATTTGACG
ATAACTCCTATAAAGTCTCCGGCGGTCTGCACGGCGTGGGCGTCTCGGTAGTCAACGCTCTGTCGCAAAAACTGGAACT
GGTTATCCAGCGAGATGGCAAAATTCACCGTCAGATCTACGAGCACGGCGTGCCGCAGGCACCCCTGGCCGTCACTGGC
GATACCGATAAAACCGGCACGATGGTACGTTTCTGGCCGAGCCACGAAACCTTCACCAACGTCACTGAATTTGAATATG
AGATCCTGGCGAAACGCCTGCGTGAACTGTCATTCCTGAACTCAGGCGTCTCCATCCGCCTGCGCGACAAGCGCGATGG
CAAAGAAGATCATTTCCACTACGAAGGCGGCATCAAGGCGTTTGTTGAATATCTGAACAAGAATAAAACGCCGATCCAC
CCGAATATCTTCTATTTCTCCACCGAAAAAGACGGTATCGGCGTGGAAGTAGCGCTGCAGTGGAACGATGGTTTCCAGG
AAAACATCTACTGCTTTACCAACAACATTCCGCAGCGCGACGGCGGTACTCACCTTGCAGGCTTCCGTGCGGCGATGAC
CCGTACGCTGAACGCCTACATGGACAAAGAAGGCTACAGCAAAAAAGCCAAAGTCAGCGCCACCGGCGACGATGCCCGT
GAAGGTCTGATTGCGGTGGTTTCCGTAAAAGTACCGGATCCGAAATTCTCCTCACAGACCAAAGATAAGCTGGTCTCTT
CCGAGGTGAAATCGGCGGTAGAACAGCAGATGAACGAACTGCTGAGCGAATACCTGCTGGAAAACCCATCTGACGCGAA
AATCGTCGTCGGCAAAATTATCGACGCCGCGCGTGCGCGTGAAGCGGCGCGTCGCGCCCGTGAAATGACCCGTCGTAAA
GGCGCGCTCGATTTAGCCGGTCTGCCGGGCAAACTGGCGGACTGTCAGGAACGCGACCCGGCGCTGTCCGAACTGTACC
TGGTGGAAGGGGACTCCGCGGGCGGCTCTGCGAAGCAGGGGCGTAACCGCAAGAACCAGGCGATTCTGCCGCTGAAAGG
TAAAATCCTTAACGTCGAGAAAGCGCGCTTCGACAAGATGCTTTCCTCCCAGGAAGTGGCGACGCTGATCACCGCGCTG
GGCTGCGGTATCGGTCGCGACGAGTACAACCCGGACAAGCTGCGCTATCACAGCATCATCATCATGACCGATGCGGACG
TCGACGGCTCGCACATCCGTACGCTGCTGTTGACCTTCTTCTATCGTCAGATGCCGGAAATTGTCGAGCGTGGCCACGT
CTACATTGCGCAGCCGCCGCTGTACAAAGTGAAGAAAGGCAAGCAGGAACAGTACATTAAAGACGACGAAGCGATGGAT
CAGTACCAGATTTCCATCGCGCTTGACGGTGCGACTCTGCACGCGAACGCTCATGCGCCGGCGCTATCCGGCGAAGCGT
TAGAAAAACTGGTCTCTGAATATAACGCCACGCAGAAAATGATTGGTCGTATGGAGCGTCGCTTCCCGAAAGCGCTGCT
CAAAGAGCTGGTGTATCAGCCAACTCTGACCGAAGCCGATCTTTCTGATGAGCAGACTGTAACGCGCTGGGTGAATGCG
CTGATTACCGAGCTGAACGAGAAAGAGCAGCACGGCAGTCAGTGGAAGTTCGATGTTCATACTAATACGGAACAGAATC
TGTTCGAGCCGATCGTTCGCGTGCGTACGCATGGCGTGGATACCGATTATCCGTTGGATCACGAGTTTGTGACCGGCGC
GGAATATCGTCGTATCTGCACGCTGGGCGAGAAGCTGCGCGGTCTGATTGAAGAGGACGCGTTTATCGAACGCGGCGAG
CGTCGCCAGCCGGTAACCAGCTTCGAGCAGGCGCTGGAGTGGCTGGTGAAAGAATCACGTCGCGGTCTGGCTATCCAGC
GTTATAAAGGTCTGGGTGAAATGAACCCGGATCAGCTGTGGGAAACCACCATGGACCCGGAAAGCCGCCGTATGCTGCG
CGTGACCGTCAAAGATGCGATTGCTGCCGACCAGCTGTTCACCACGCTGATGGGTGATGCCGTTGAGCCGCGTCGTGCC
TTTATCGAAGAGAACGCCCTGAAAGCGGCGAACATCGATATTTAA
>gyrB_Avian_30
ATGTCGAATTCTTATGACTCCTCCAGTATCAAAGTCCTGAAAGGGCTGGATGCGGTGCGTAAGCGCCCGGGTATGTATA
TCGGCGACACGGATGACGGCACCGGTCTGCACCACATGGTATTCGAGGTGGTAGATAACGCTATCGACGAAGCGCTCGC
AGGTCACTGTAAAGATATCGTCGTGACTATTCACGCCGATAACTCCGTGTCCGTAACGGATGATGGCCGTGGCATTCCG
ACCGGGATTCACCCGGAAGAAGGCGTCTCGGCGGCGGAAGTGATCATGACCGTTCTGCACGCGGGCGGTAAATTTGACG
ATAACTCCTATAAAGTCTCCGGCGGTCTGCACGGCGTGGGCGTCTCGGTAGTCAACGCTCTGTCGCAAAAACTGGAACT
GGTTATCCAGCGAGATGGCAAAATTCACCGTCAGATCTACGAGCACGGCGTGCCGCAGGCACCCCTGGCCGTCACTGGC
GATACCGATAAAACCGGCACGATGGTACGTTTCTGGCCGAGCCACGAAACCTTCACCAACGTCACTGAATTTGAATATG
AGATCCTGGCGAAACGCCTGCGTGAACTGTCATTCCTGAACTCAGGCGTCTCCATCCGCCTGCGCGACAAGCGCGATGG
CAAAGAAGATCATTTCCACTACGAAGGCGGCATCAAGGCGTTTGTTGAATATCTGAACAAGAATAAAACGCCGATCCAC
CCGAATATCTTCTATTTCTCCACCGAAAAAGACGGTATCGGCGTGGAAGTAGCGCTGCAGTGGAACGATGGTTTCCAGG
AAAACATCTACTGCTTTACCAACAACATTCCGCAGCGCGACGGCGGTACTCACCTTGCAGGCTTCCGTGCGGCGATGAC
CCGTACGCTGAACGCCTACATGGACAAAGAAGGCTACAGCAAAAAAGCCAAAGTCAGCGCCACCGGCGACGATGCCCGT
GAAGGTCTGATTGCGGTGGTTTCCGTAAAAGTACCGGATCCGAAATTCTCCTCACAGACCAAAGATAAGCTGGTCTCTT
CCGAGGTGAAATCGGCGGTAGAACAGCAGATGAACGAACTGCTGAGCGAATACCTGCTGGAAAACCCATCTGACGCGAA
AATCGTCGTCGGCAAAATTATCGACGCCGCGCGTGCGCGTGAAGCGGCGCGTCGCGCCCGTGAAATGACCCGTCGTAAA
GGCGCGCTCGATTTAGCCGGTCTGCCGGGCAAACTGGCGGACTGTCAGGAACGCGACCCGGCGCTGTCCGAACTGTACC
TGGTGGAAGGGGACTCCGCGGGCGGCTCTGCGAAGCAGGGGCGTAACCGCAAGAACCAGGCGATTCTGCCGCTGAAAGG
TAAAATCCTTAACGTCGAGAAAGCGCGCTTCGACAAGATGCTTTCCTCCCAGGAAGTGGCGACGCTGATCACCGCGCTG
GGCTGCGGTATCGGTCGCGACGAGTACAACCCGGACAAGCTGCGCTATCACAGCATCATCATCATGACCGATGCGGACG
TCGACGGCTCGCACATCCGTACGCTGCTGTTGACCTTCTTCTATCGTCAGATGCCGGAAATTGTCGAGCGTGGCCACGT
CTACATTGCGCAGCCGCCGCTGTACAAAGTGAAGAAAGGCAAGCAGGAACAGTACATTAAAGACGACGAAGCGATGGAT
CAGTACCAGATTTCCATCGCGCTTGACGGTGCGACTCTGCACGCGAACGCTCATGCGCCGGCGCTATCCGGCGAAGCGT
TAGAAAAACTGGTCTCTGAATATAACGCCACGCAGAAAATGATTGGTCGTATGGAGCGTCGCTTCCCGAAAGCGCTGCT
CAAAGAGCTGGTGTATCAGCCAACTCTGACCGAAGCCGATCTTTCTGATGAGCAGACTGTAACGCGCTGGGTGAATGCG
CTGATTACCGAGCTGAACGAGAAAGAGCAGCACGGCAGTCAGTGGAAGTTCGATGTTCATACTAATACGGAACAGAATC
TGTTCGAGCCGATCGTTCGCGTGCGTACGCATGGCGTGGATACCGATTATCCGTTGGATCACGAGTTTGTGACCGGCGC
GGAATATCGTCGTATCTGCACGCTGGGCGAGAAGCTGCGCGGTCTGATTGAAGAGGACGCGTTTATCGAACGCGGCGAG
CGTCGCCAGCCGGTAACCAGCTTCGAGCAGGCGCTGGAGTGGCTGGTGAAAGAATCACGTCGCGGTCTGGCTATCCAGC
GTTATAAAGGTCTGGGTGAAATGAACCCGGATCAGCTGTGGGAAACCACCATGGACCCGGAAAGCCGCCGTATGCTGCG
CGTGACCGTCAAAGATGCGATTGCTGCCGACCAGCTGTTCACCACGCTGATGGGTGATGCCGTTGAGCCGCGTCGTGCC
TTTATCGAAGAGAACGCCCTGAAAGCGGCGAACATCGATATTTAA
>gyrB_Avian_31
ATGTCGAATTCTTATGACTCCTCCAGTATCAAAGTCCTGAAAGGGCTGGATGCGGTGCGTAAGCGCCCGGGTATGTATA
TCGGCGACACGGATGACGGCACCGGTCTGCACCACATGGTATTCGAGGTGGTAGATAACGCTATCGACGAAGCGCTCGC
AGGTCACTGTAAAGATATCGTCGTGACTATTCACGCCGATAACTCCGTGTCCGTAACGGATGATGGCCGTGGCATTCCG
ACCGGGATTCACCCGGAAGAAGGCGTCTCGGCGGCGGAAGTGATCATGACCGTTCTGCACGCGGGCGGTAAATTTGACG
ATAACTCCTATAAAGTCTCCGGCGGTCTGCACGGCGTGGGCGTCTCGGTAGTCAACGCTCTGTCGCAAAAACTGGAACT
GGTTATCCAGCGAGATGGCAAAATTCACCGTCAGATCTACGAGCACGGCGTGCCGCAGGCACCCCTGGCCGTCACTGGC
GATACCGATAAAACCGGCACGATGGTACGTTTCTGGCCGAGCCACGAAACCTTCACCAACGTCACTGAATTTGAATATG
AGATCCTGGCGAAACGCCTGCGTGAACTGTCATTCCTGAACTCAGGCGTCTCCATCCGCCTGCGCGACAAGCGCGATGG
CAAAGAAGATCATTTCCACTACGAAGGCGGCATCAAGGCGTTTGTTGAATATCTGAACAAGAATAAAACGCCGATCCAC
CCGAATATCTTCTATTTCTCCACCGAAAAAGACGGTATCGGCGTGGAAGTAGCGCTGCAGTGGAACGATGGTTTCCAGG
AAAACATCTACTGCTTTACCAACAACATTCCGCAGCGCGACGGCGGTACTCACCTTGCAGGCTTCCGTGCGGCGATGAC
CCGTACGCTGAACGCCTACATGGACAAAGAAGGCTACAGCAAAAAAGCCAAAGTCAGCGCCACCGGCGACGATGCCCGT
GAAGGTCTGATTGCGGTGGTTTCCGTAAAAGTACCGGATCCGAAATTCTCCTCACAGACCAAAGATAAGCTGGTCTCTT
CCGAGGTGAAATCGGCGGTAGAACAGCAGATGAACGAACTGCTGAGCGAATACCTGCTGGAAAACCCATCTGACGCGAA
AATCGTCGTCGGCAAAATTATCGACGCCGCGCGTGCGCGTGAAGCGGCGCGTCGCGCCCGTGAAATGACCCGTCGTAAA
GGCGCGCTCGATTTAGCCGGTCTGCCGGGCAAACTGGCGGACTGTCAGGAACGCGACCCGGCGCTGTCCGAACTGTACC
TGGTGGAAGGGGACTCCGCGGGCGGCTCTGCGAAGCAGGGGCGTAACCGCAAGAACCAGGCGATTCTGCCGCTGAAAGG
TAAAATCCTTAACGTCGAGAAAGCGCGCTTCGACAAGATGCTTTCCTCCCAGGAAGTGGCGACGCTGATCACCGCGCTG
GGCTGCGGTATCGGTCGCGACGAGTACAACCCGGACAAGCTGCGCTATCACAGCATCATCATCATGACCGATGCGGACG
TCGACGGCTCGCACATCCGTACGCTGCTGTTGACCTTCTTCTATCGTCAGATGCCGGAAATTGTCGAGCGTGGCCACGT
CTACATTGCGCAGCCGCCGCTGTACAAAGTGAAGAAAGGCAAGCAGGAACAGTACATTAAAGACGACGAAGCGATGGAT
CAGTACCAGATTTCCATCGCGCTTGACGGTGCGACTCTGCACGCGAACGCTCATGCGCCGGCGCTATCCGGCGAAGCGT
TAGAAAAACTGGTCTCTGAATATAACGCCACGCAGAAAATGATTGGTCGTATGGAGCGTCGCTTCCCGAAAGCGCTGCT
CAAAGAGCTGGTGTATCAGCCAACTCTGACCGAAGCCGATCTTTCTGATGAGCAGACTGTAACGCGCTGGGTGAATGCG
CTGATTACCGAGCTGAACGAGAAAGAGCAGCACGGCAGTCAGTGGAAGTTCGATGTTCATACTAATACGGAACAGAATC
TGTTCGAGCCGATCGTTCGCGTGCGTACGCATGGCGTGGATACCGATTATCCGTTGGATCACGAGTTTGTGACCGGCGC
GGAATATCGTCGTATCTGCACGCTGGGCGAGAAGCTGCGCGGTCTGATTGAAGAGGACGCGTTTATCGAACGCGGCGAG
CGTCGCCAGCCGGTAACCAGCTTCGAGCAGGCGCTGGAGTGGCTGGTGAAAGAATCACGTCGCGGTCTGGCTATCCAGC
GTTATAAAGGTCTGGGTGAAATGAACCCGGATCAGCTGTGGGAAACCACCATGGACCCGGAAAGCCGCCGTATGCTGCG
CGTGACCGTCAAAGATGCGATTGCTGCCGACCAGCTGTTCACCACGCTGATGGGTGATGCCGTTGAGCCGCGTCGTGCC
TTTATCGAAGAGAACGCCCTGAAAGCGGCGAACATCGATATTTAA
>gyrB_Avian_32
ATGTCGAATTCTTATGACTCCTCCAGTATCAAAGTCCTGAAAGGGCTGGATGCGGTGCGTAAGCGCCCGGGTATGTATA
TCGGCGACACGGATGACGGCACCGGTCTGCACCACATGGTATTCGAGGTGGTAGATAACGCTATCGACGAAGCGCTCGC
AGGTCACTGTAAAGATATCGTCGTGACTATTCACGCCGATAACTCCGTGTCCGTAACGGATGATGGCCGTGGCATTCCG
ACCGGGATTCACCCGGAAGAAGGCGTCTCGGCGGCGGAAGTGATCATGACCGTTCTGCACGCGGGCGGTAAATTTGACG
ATAACTCCTATAAAGTCTCCGGCGGTCTGCACGGCGTGGGCGTCTCGGTAGTCAACGCTCTGTCGCAAAAACTGGAACT
GGTTATCCAGCGAGATGGCAAAATTCACCGTCAGATCTACGAGCACGGCGTGCCGCAGGCACCCCTGGCCGTCACTGGC
GATACCGATAAAACCGGCACGATGGTACGTTTCTGGCCGAGCCACGAAACCTTCACCAACGTCACTGAATTTGAATATG
AGATCCTGGCGAAACGCCTGCGTGAACTGTCATTCCTGAACTCAGGCGTCTCCATCCGCCTGCGCGACAAGCGCGATGG
CAAAGAAGATCATTTCCACTACGAAGGCGGCATCAAGGCGTTTGTTGAATATCTGAACAAGAATAAAACGCCGATCCAC
CCGAATATCTTCTATTTCTCCACCGAAAAAGACGGTATCGGCGTGGAAGTAGCGCTGCAGTGGAACGATGGTTTCCAGG
AAAACATCTACTGCTTTACCAACAACATTCCGCAGCGCGACGGCGGTACTCACCTTGCAGGCTTCCGTGCGGCGATGAC
CCGTACGCTGAACGCCTACATGGACAAAGAAGGCTACAGCAAAAAAGCCAAAGTCAGCGCCACCGGCGACGATGCCCGT
GAAGGTCTGATTGCGGTGGTTTCCGTAAAAGTACCGGATCCGAAATTCTCCTCACAGACCAAAGATAAGCTGGTCTCTT
CCGAGGTGAAATCGGCGGTAGAACAGCAGATGAACGAACTGCTGAGCGAATACCTGCTGGAAAACCCATCTGACGCGAA
AATCGTCGTCGGCAAAATTATCGACGCCGCGCGTGCGCGTGAAGCGGCGCGTCGCGCCCGTGAAATGACCCGTCGTAAA
GGCGCGCTCGATTTAGCCGGTCTGCCGGGCAAACTGGCGGACTGTCAGGAACGCGACCCGGCGCTGTCCGAACTGTACC
TGGTGGAAGGGGACTCCGCGGGCGGCTCTGCGAAGCAGGGGCGTAACCGCAAGAACCAGGCGATTCTGCCGCTGAAAGG
TAAAATCCTTAACGTCGAGAAAGCGCGCTTCGACAAGATGCTTTCCTCCCAGGAAGTGGCGACGCTGATCACCGCGCTG
GGCTGCGGTATCGGTCGCGACGAGTACAACCCGGACAAGCTGCGCTATCACAGCATCATCATCATGACCGATGCGGACG
TCGACGGCTCGCACATCCGTACGCTGCTGTTGACCTTCTTCTATCGTCAGATGCCGGAAATTGTCGAGCGTGGCCACGT
CTACATTGCGCAGCCGCCGCTGTACAAAGTGAAGAAAGGCAAGCAGGAACAGTACATTAAAGACGACGAAGCGATGGAT
CAGTACCAGATTTCCATCGCGCTTGACGGTGCGACTCTGCACGCGAACGCTCATGCGCCGGCGCTATCCGGCGAAGCGT
TAGAAAAACTGGTCTCTGAATATAACGCCACGCAGAAAATGATTGGTCGTATGGAGCGTCGCTTCCCGAAAGCGCTGCT
CAAAGAGCTGGTGTATCAGCCAACTCTGACCGAAGCCGATCTTTCTGATGAGCAGACTGTAACGCGCTGGGTGAATGCG
CTGATTACCGAGCTGAACGAGAAAGAGCAGCACGGCAGTCAGTGGAAGTTCGATGTTCATACTAATACGGAACAGAATC
TGTTCGAGCCGATCGTTCGCGTGCGTACGCATGGCGTGGATACCGATTATCCGTTGGATCACGAGTTTGTGACCGGCGC
GGAATATCGTCGTATCTGCACGCTGGGCGAGAAGCTGCGCGGTCTGATTGAAGAGGACGCGTTTATCGAACGCGGCGAG
CGTCGCCAGCCGGTAACCAGCTTCGAGCAGGCGCTGGAGTGGCTGGTGAAAGAATCACGTCGCGGTCTGGCTATCCAGC
GTTATAAAGGTCTGGGTGAAATGAACCCGGATCAGCTGTGGGAAACCACCATGGACCCGGAAAGCCGCCGTATGCTGCG
CGTGACCGTCAAAGATGCGATTGCTGCCGACCAGCTGTTCACCACGCTGATGGGTGATGCCGTTGAGCCGCGTCGTGCC
TTTATCGAAGAGAACGCCCTGAAAGCGGCGAACATCGATATTTAA
>gyrB_Avian_33
ATGTCGAATTCTTATGACTCCTCCAGTATCAAAGTCCTGAAAGGGCTGGATGCGGTGCGTAAGCGCCCGGGTATGTATA
TCGGCGACACGGATGACGGCACCGGTCTGCACCACATGGTATTCGAGGTGGTAGATAACGCTATCGACGAAGCGCTCGC
AGGTCACTGTAAAGATATCGTCGTGACTATTCACGCCGATAACTCCGTGTCCGTAACGGATGATGGCCGTGGCATTCCG
ACCGGGATTCACCCGGAAGAAGGCGTCTCGGCGGCGGAAGTGATCATGACCGTTCTGCACGCGGGCGGTAAATTTGACG
ATAACTCCTATAAAGTCTCCGGCGGTCTGCACGGCGTGGGCGTCTCGGTAGTCAACGCTCTGTCGCAAAAACTGGAACT
GGTTATCCAGCGAGATGGCAAAATTCACCGTCAGATCTACGAGCACGGCGTGCCGCAGGCACCCCTGGCCGTCACTGGC
GATACCGATAAAACCGGCACGATGGTACGTTTCTGGCCGAGCCACGAAACCTTCACCAACGTCACTGAATTTGAATATG
AGATCCTGGCGAAACGCCTGCGTGAACTGTCATTCCTGAACTCAGGCGTCTCCATCCGCCTGCGCGACAAGCGCGATGG
CAAAGAAGATCATTTCCACTACGAAGGCGGCATCAAGGCGTTTGTTGAATATCTGAACAAGAATAAAACGCCGATCCAC
CCGAATATCTTCTATTTCTCCACCGAAAAAGACGGTATCGGCGTGGAAGTAGCGCTGCAGTGGAACGATGGTTTCCAGG
AAAACATCTACTGCTTTACCAACAACATTCCGCAGCGCGACGGCGGTACTCACCTTGCAGGCTTCCGTGCGGCGATGAC
CCGTACGCTGAACGCCTACATGGACAAAGAAGGCTACAGCAAAAAAGCCAAAGTCAGCGCCACCGGCGACGATGCCCGT
GAAGGTCTGATTGCGGTGGTTTCCGTAAAAGTACCGGATCCGAAATTCTCCTCACAGACCAAAGATAAGCTGGTCTCTT
CCGAGGTGAAATCGGCGGTAGAACAGCAGATGAACGAACTGCTGAGCGAATACCTGCTGGAAAACCCATCTGACGCGAA
AATCGTCGTCGGCAAAATTATCGACGCCGCGCGTGCGCGTGAAGCGGCGCGTCGCGCCCGTGAAATGACCCGTCGTAAA
GGCGCGCTCGATTTAGCCGGTCTGCCGGGCAAACTGGCGGACTGTCAGGAACGCGACCCGGCGCTGTCCGAACTGTACC
TGGTGGAAGGGGACTCCGCGGGCGGCTCTGCGAAGCAGGGGCGTAACCGCAAGAACCAGGCGATTCTGCCGCTGAAAGG
TAAAATCCTTAACGTCGAGAAAGCGCGCTTCGACAAGATGCTTTCCTCCCAGGAAGTGGCGACGCTGATCACCGCGCTG
GGCTGCGGTATCGGTCGCGACGAGTACAACCCGGACAAGCTGCGCTATCACAGCATCATCATCATGACCGATGCGGACG
TCGACGGCTCGCACATCCGTACGCTGCTGTTGACCTTCTTCTATCGTCAGATGCCGGAAATTGTCGAGCGTGGCCACGT
CTACATTGCGCAGCCGCCGCTGTACAAAGTGAAGAAAGGCAAGCAGGAACAGTACATTAAAGACGACGAAGCGATGGAT
CAGTACCAGATTTCCATCGCGCTTGACGGTGCGACTCTGCACGCGAACGCTCATGCGCCGGCGCTATCCGGCGAAGCGT
TAGAAAAACTGGTCTCTGAATATAACGCCACGCAGAAAATGATTGGTCGTATGGAGCGTCGCTTCCCGAAAGCGCTGCT
CAAAGAGCTGGTGTATCAGCCAACTCTGACCGAAGCCGATCTTTCTGATGAGCAGACTGTAACGCGCTGGGTGAATGCG
CTGATTACCGAGCTGAACGAGAAAGAGCAGCACGGCAGTCAGTGGAAGTTCGATGTTCATACTAATACGGAACAGAATC
TGTTCGAGCCGATCGTTCGCGTGCGTACGCATGGCGTGGATACCGATTATCCGTTGGATCACGAGTTTGTGACCGGCGC
GGAATATCGTCGTATCTGCACGCTGGGCGAGAAGCTGCGCGGTCTGATTGAAGAGGACGCGTTTATCGAACGCGGCGAG
CGTCGCCAGCCGGTAACCAGCTTCGAGCAGGCGCTGGAGTGGCTGGTGAAAGAATCACGTCGCGGTCTGGCTATCCAGC
GTTATAAAGGTCTGGGTGAAATGAACCCGGATCAGCTGTGGGAAACCACCATGGACCCGGAAAGCCGCCGTATGCTGCG
CGTGACCGTCAAAGATGCGATTGCTGCCGACCAGCTGTTCACCACGCTGATGGGTGATGCCGTTGAGCCGCGTCGTGCC
TTTATCGAAGAGAACGCCCTGAAAGCGGCGAACATCGATATTTAA
>gyrB_Avian_34
ATGTCGAATTCTTATGACTCCTCCAGTATCAAAGTCCTGAAAGGGCTGGATGCGGTGCGTAAGCGCCCGGGTATGTATA
TCGGCGACACGGATGACGGCACCGGTCTGCACCACATGGTATTCGAGGTGGTAGATAACGCTATCGACGAAGCGCTCGC
AGGTCACTGTAAAGATATCGTCGTGACTATTCACGCCGATAACTCCGTGTCCGTAACGGATGATGGCCGTGGCATTCCG
ACCGGGATTCACCCGGAAGAAGGCGTCTCGGCGGCGGAAGTGATCATGACCGTTCTGCACGCGGGCGGTAAATTTGACG
ATAACTCCTATAAAGTCTCCGGCGGTCTGCACGGCGTGGGCGTCTCGGTAGTCAACGCTCTGTCGCAAAAACTGGAACT
GGTTATCCAGCGAGATGGCAAAATTCACCGTCAGATCTACGAGCACGGCGTGCCGCAGGCACCCCTGGCCGTCACTGGC
GATACCGATAAAACCGGCACGATGGTACGTTTCTGGCCGAGCCACGAAACCTTCACCAACGTCACTGAATTTGAATATG
AGATCCTGGCGAAACGCCTGCGTGAACTGTCATTCCTGAACTCAGGCGTCTCCATCCGCCTGCGCGACAAGCGCGATGG
CAAAGAAGATCATTTCCACTACGAAGGCGGCATCAAGGCGTTTGTTGAATATCTGAACAAGAATAAAACGCCGATCCAC
CCGAATATCTTCTATTTCTCCACCGAAAAAGACGGTATCGGCGTGGAAGTAGCGCTGCAGTGGAACGATGGTTTCCAGG
AAAACATCTACTGCTTTACCAACAACATTCCGCAGCGCGACGGCGGTACTCACCTTGCAGGCTTCCGTGCGGCGATGAC
CCGTACGCTGAACGCCTACATGGACAAAGAAGGCTACAGCAAAAAAGCCAAAGTCAGCGCCACCGGCGACGATGCCCGT
GAAGGTCTGATTGCGGTGGTTTCCGTAAAAGTACCGGATCCGAAATTCTCCTCACAGACCAAAGATAAGCTGGTCTCTT
CCGAGGTGAAATCGGCGGTAGAACAGCAGATGAACGAACTGCTGAGCGAATACCTGCTGGAAAACCCATCTGACGCGAA
AATCGTCGTCGGCAAAATTATCGACGCCGCGCGTGCGCGTGAAGCGGCGCGTCGCGCCCGTGAAATGACCCGTCGTAAA
GGCGCGCTCGATTTAGCCGGTCTGCCGGGCAAACTGGCGGACTGTCAGGAACGCGACCCGGCGCTGTCCGAACTGTACC
TGGTGGAAGGGGACTCCGCGGGCGGCTCTGCGAAGCAGGGGCGTAACCGCAAGAACCAGGCGATTCTGCCGCTGAAAGG
TAAAATCCTTAACGTCGAGAAAGCGCGCTTCGACAAGATGCTTTCCTCCCAGGAAGTGGCGACGCTGATCACCGCGCTG
GGCTGCGGTATCGGTCGCGACGAGTACAACCCGGACAAGCTGCGCTATCACAGCATCATCATCATGACCGATGCGGACG
TCGACGGCTCGCACATCCGTACGCTGCTGTTGACCTTCTTCTATCGTCAGATGCCGGAAATTGTCGAGCGTGGCCACGT
CTACATTGCGCAGCCGCCGCTGTACAAAGTGAAGAAAGGCAAGCAGGAACAGTACATTAAAGACGACGAAGCGATGGAT
CAGTACCAGATTTCCATCGCGCTTGACGGTGCGACTCTGCACGCGAACGCTCATGCGCCGGCGCTATCCGGCGAAGCGT
TAGAAAAACTGGTCTCTGAATATAACGCCACGCAGAAAATGATTGGTCGTATGGAGCGTCGCTTCCCGAAAGCGCTGCT
CAAAGAGCTGGTGTATCAGCCAACTCTGACCGAAGCCGATCTTTCTGATGAGCAGACTGTAACGCGCTGGGTGAATGCG
CTGATTACCGAGCTGAACGAGAAAGAGCAGCACGGCAGTCAGTGGAAGTTCGATGTTCATACTAATACGGAACAGAATC
TGTTCGAGCCGATCGTTCGCGTGCGTACGCATGGCGTGGATACCGATTATCCGTTGGATCACGAGTTTGTGACCGGCGC
GGAATATCGTCGTATCTGCACGCTGGGCGAGAAGCTGCGCGGTCTGATTGAAGAGGACGCGTTTATCGAACGCGGCGAG
CGTCGCCAGCCGGTAACCAGCTTCGAGCAGGCGCTGGAGTGGCTGGTGAAAGAATCACGTCGCGGTCTGGCTATCCAGC
GTTATAAAGGTCTGGGTGAAATGAACCCGGATCAGCTGTGGGAAACCACCATGGACCCGGAAAGCCGCCGTATGCTGCG
CGTGACCGTCAAAGATGCGATTGCTGCCGACCAGCTGTTCACCACGCTGATGGGTGATGCCGTTGAGCCGCGTCGTGCC
TTTATCGAAGAGAACGCCCTGAAAGCGGCGAACATCGATATTTAA
>gyrB_Avian_35
ATGTCGAATTCTTATGACTCCTCCAGTATCAAAGTCCTGAAAGGGCTGGATGCGGTGCGTAAGCGCCCGGGTATGTATA
TCGGCGACACGGATGACGGCACCGGTCTGCACCACATGGTATTCGAGGTGGTAGATAACGCTATCGACGAAGCGCTCGC
AGGTCACTGTAAAGATATCGTCGTGACTATTCACGCCGATAACTCCGTGTCCGTAACGGATGATGGCCGTGGCATTCCG
ACCGGGATTCACCCGGAAGAAGGCGTCTCGGCGGCGGAAGTGATCATGACCGTTCTGCACGCGGGCGGTAAATTTGACG
ATAACTCCTATAAAGTCTCCGGCGGTCTGCACGGCGTGGGCGTCTCGGTAGTCAACGCTCTGTCGCAAAAACTGGAACT
GGTTATCCAGCGAGATGGCAAAATTCACCGTCAGATCTACGAGCACGGCGTGCCGCAGGCACCCCTGGCCGTCACTGGC
GATACCGATAAAACCGGCACGATGGTACGTTTCTGGCCGAGCCACGAAACCTTCACCAACGTCACTGAATTTGAATATG
AGATCCTGGCGAAACGCCTGCGTGAACTGTCATTCCTGAACTCAGGCGTCTCCATCCGCCTGCGCGACAAGCGCGATGG
CAAAGAAGATCATTTCCACTACGAAGGCGGCATCAAGGCGTTTGTTGAATATCTGAACAAGAATAAAACGCCGATCCAC
CCGAATATCTTCTATTTCTCCACCGAAAAAGACGGTATCGGCGTGGAAGTAGCGCTGCAGTGGAACGATGGTTTCCAGG
AAAACATCTACTGCTTTACCAACAACATTCCGCAGCGCGACGGCGGTACTCACCTTGCAGGCTTCCGTGCGGCGATGAC
CCGTACGCTGAACGCCTACATGGACAAAGAAGGCTACAGCAAAAAAGCCAAAGTCAGCGCCACCGGCGACGATGCCCGT
GAAGGTCTGATTGCGGTGGTTTCCGTAAAAGTACCGGATCCGAAATTCTCCTCACAGACCAAAGATAAGCTGGTCTCTT
CCGAGGTGAAATCGGCGGTAGAACAGCAGATGAACGAACTGCTGAGCGAATACCTGCTGGAAAACCCATCTGACGCGAA
AATCGTCGTCGGCAAAATTATCGACGCCGCGCGTGCGCGTGAAGCGGCGCGTCGCGCCCGTGAAATGACCCGTCGTAAA
GGCGCGCTCGATTTAGCCGGTCTGCCGGGCAAACTGGCGGACTGTCAGGAACGCGACCCGGCGCTGTCCGAACTGTACC
TGGTGGAAGGGGACTCCGCGGGCGGCTCTGCGAAGCAGGGGCGTAACCGCAAGAACCAGGCGATTCTGCCGCTGAAAGG
TAAAATCCTTAACGTCGAGAAAGCGCGCTTCGACAAGATGCTTTCCTCCCAGGAAGTGGCGACGCTGATCACCGCGCTG
GGCTGCGGTATCGGTCGCGACGAGTACAACCCGGACAAGCTGCGCTATCACAGCATCATCATCATGACCGATGCGGACG
TCGACGGCTCGCACATCCGTACGCTGCTGTTGACCTTCTTCTATCGTCAGATGCCGGAAATTGTCGAGCGTGGCCACGT
CTACATTGCGCAGCCGCCGCTGTACAAAGTGAAGAAAGGCAAGCAGGAACAGTACATTAAAGACGACGAAGCGATGGAT
CAGTACCAGATTTCCATCGCGCTTGACGGTGCGACTCTGCACGCGAACGCTCATGCGCCGGCGCTATCCGGCGAAGCGT
TAGAAAAACTGGTCTCTGAATATAACGCCACGCAGAAAATGATTGGTCGTATGGAGCGTCGCTTCCCGAAAGCGCTGCT
CAAAGAGCTGGTGTATCAGCCAACTCTGACCGAAGCCGATCTTTCTGATGAGCAGACTGTAACGCGCTGGGTGAATGCG
CTGATTACCGAGCTGAACGAGAAAGAGCAGCACGGCAGTCAGTGGAAGTTCGATGTTCATACTAATACGGAACAGAATC
TGTTCGAGCCGATCGTTCGCGTGCGTACGCATGGCGTGGATACCGATTATCCGTTGGATCACGAGTTTGTGACCGGCGC
GGAATATCGTCGTATCTGCACGCTGGGCGAGAAGCTGCGCGGTCTGATTGAAGAGGACGCGTTTATCGAACGCGGCGAG
CGTCGCCAGCCGGTAACCAGCTTCGAGCAGGCGCTGGAGTGGCTGGTGAAAGAATCACGTCGCGGTCTGGCTATCCAGC
GTTATAAAGGTCTGGGTGAAATGAACCCGGATCAGCTGTGGGAAACCACCATGGACCCGGAAAGCCGCCGTATGCTGCG
CGTGACCGTCAAAGATGCGATTGCTGCCGACCAGCTGTTCACCACGCTGATGGGTGATGCCGTTGAGCCGCGTCGTGCC
TTTATCGAAGAGAACGCCCTGAAAGCGGCGAACATCGATATTTAA
>gyrB_Avian_36
ATGTCGAATTCTTATGACTCCTCCAGTATCAAAGTCCTGAAAGGGCTGGATGCGGTGCGTAAGCGCCCGGGTATGTATA
TCGGCGACACGGATGACGGCACCGGTCTGCACCACATGGTATTCGAGGTGGTAGATAACGCTATCGACGAAGCGCTCGC
AGGTCACTGTAAAGATATCGTCGTGACTATTCACGCCGATAACTCCGTGTCCGTAACGGATGATGGCCGTGGCATTCCG
ACCGGGATTCACCCGGAAGAAGGCGTCTCGGCGGCGGAAGTGATCATGACCGTTCTGCACGCGGGCGGTAAATTTGACG
ATAACTCCTATAAAGTCTCCGGCGGTCTGCACGGCGTGGGCGTCTCGGTAGTCAACGCTCTGTCGCAAAAACTGGAACT
GGTTATCCAGCGAGATGGCAAAATTCACCGTCAGATCTACGAGCACGGCGTGCCGCAGGCACCCCTGGCCGTCACTGGC
GATACCGATAAAACCGGCACGATGGTACGTTTCTGGCCGAGCCACGAAACCTTCACCAACGTCACTGAATTTGAATATG
AGATCCTGGCGAAACGCCTGCGTGAACTGTCATTCCTGAACTCAGGCGTCTCCATCCGCCTGCGCGACAAGCGCGATGG
CAAAGAAGATCATTTCCACTACGAAGGCGGCATCAAGGCGTTTGTTGAATATCTGAACAAGAATAAAACGCCGATCCAC
CCGAATATCTTCTATTTCTCCACCGAAAAAGACGGTATCGGCGTGGAAGTAGCGCTGCAGTGGAACGATGGTTTCCAGG
AAAACATCTACTGCTTTACCAACAACATTCCGCAGCGCGACGGCGGTACTCACCTTGCAGGCTTCCGTGCGGCGATGAC
CCGTACGCTGAACGCCTACATGGACAAAGAAGGCTACAGCAAAAAAGCCAAAGTCAGCGCCACCGGCGACGATGCCCGT
GAAGGTCTGATTGCGGTGGTTTCCGTAAAAGTACCGGATCCGAAATTCTCCTCACAGACCAAAGATAAGCTGGTCTCTT
CCGAGGTGAAATCGGCGGTAGAACAGCAGATGAACGAACTGCTGAGCGAATACCTGCTGGAAAACCCATCTGACGCGAA
AATCGTCGTCGGCAAAATTATCGACGCCGCGCGTGCGCGTGAAGCGGCGCGTCGCGCCCGTGAAATGACCCGTCGTAAA
GGCGCGCTCGATTTAGCCGGTCTGCCGGGCAAACTGGCGGACTGTCAGGAACGCGACCCGGCGCTGTCCGAACTGTACC
TGGTGGAAGGGGACTCCGCGGGCGGCTCTGCGAAGCAGGGGCGTAACCGCAAGAACCAGGCGATTCTGCCGCTGAAAGG
TAAAATCCTTAACGTCGAGAAAGCGCGCTTCGACAAGATGCTTTCCTCCCAGGAAGTGGCGACGCTGATCACCGCGCTG
GGCTGCGGTATCGGTCGCGACGAGTACAACCCGGACAAGCTGCGCTATCACAGCATCATCATCATGACCGATGCGGACG
TCGACGGCTCGCACATCCGTACGCTGCTGTTGACCTTCTTCTATCGTCAGATGCCGGAAATTGTCGAGCGTGGCCACGT
CTACATTGCGCAGCCGCCGCTGTACAAAGTGAAGAAAGGCAAGCAGGAACAGTACATTAAAGACGACGAAGCGATGGAT
CAGTACCAGATTTCCATCGCGCTTGACGGTGCGACTCTGCACGCGAACGCTCATGCGCCGGCGCTATCCGGCGAAGCGT
TAGAAAAACTGGTCTCTGAATATAACGCCACGCAGAAAATGATTGGTCGTATGGAGCGTCGCTTCCCGAAAGCGCTGCT
CAAAGAGCTGGTGTATCAGCCAACTCTGACCGAAGCCGATCTTTCTGATGAGCAGACTGTAACGCGCTGGGTGAATGCG
CTGATTACCGAGCTGAACGAGAAAGAGCAGCACGGCAGTCAGTGGAAGTTCGATGTTCATACTAATACGGAACAGAATC
TGTTCGAGCCGATCGTTCGCGTGCGTACGCATGGCGTGGATACCGATTATCCGTTGGATCACGAGTTTGTGACCGGCGC
GGAATATCGTCGTATCTGCACGCTGGGCGAGAAGCTGCGCGGTCTGATTGAAGAGGACGCGTTTATCGAACGCGGCGAG
CGTCGCCAGCCGGTAACCAGCTTCGAGCAGGCGCTGGAGTGGCTGGTGAAAGAATCACGTCGCGGTCTGGCTATCCAGC
GTTATAAAGGTCTGGGTGAAATGAACCCGGATCAGCTGTGGGAAACCACCATGGACCCGGAAAGCCGCCGTATGCTGCG
CGTGACCGTCAAAGATGCGATTGCTGCCGACCAGCTGTTCACCACGCTGATGGGTGATGCCGTTGAGCCGCGTCGTGCC
TTTATCGAAGAGAACGCCCTGAAAGCGGCGAACATCGATATTTAA
>gyrB_Avian_37
ATGTCGAATTCTTATGACTCCTCCAGTATCAAAGTCCTGAAAGGGCTGGATGCGGTGCGTAAGCGCCCGGGTATGTATA
TCGGCGACACGGATGACGGCACCGGTCTGCACCACATGGTATTCGAGGTGGTAGATAACGCTATCGACGAAGCGCTCGC
AGGTCACTGTAAAGATATCGTCGTGACTATTCACGCCGATAACTCCGTGTCCGTAACGGATGATGGCCGTGGCATTCCG
ACCGGGATTCACCCGGAAGAAGGCGTCTCGGCGGCGGAAGTGATCATGACCGTTCTGCACGCGGGCGGTAAATTTGACG
ATAACTCCTATAAAGTCTCCGGCGGTCTGCACGGCGTGGGCGTCTCGGTAGTCAACGCTCTGTCGCAAAAACTGGAACT
GGTTATCCAGCGAGATGGCAAAATTCACCGTCAGATCTACGAGCACGGCGTGCCGCAGGCACCCCTGGCCGTCACTGGC
GATACCGATAAAACCGGCACGATGGTACGTTTCTGGCCGAGCCACGAAACCTTCACCAACGTCACTGAATTTGAATATG
AGATCCTGGCGAAACGCCTGCGTGAACTGTCATTCCTGAACTCAGGCGTCTCCATCCGCCTGCGCGACAAGCGCGATGG
CAAAGAAGATCATTTCCACTACGAAGGCGGCATCAAGGCGTTTGTTGAATATCTGAACAAGAATAAAACGCCGATCCAC
CCGAATATCTTCTATTTCTCCACCGAAAAAGACGGTATCGGCGTGGAAGTAGCGCTGCAGTGGAACGATGGTTTCCAGG
AAAACATCTACTGCTTTACCAACAACATTCCGCAGCGCGACGGCGGTACTCACCTTGCAGGCTTCCGTGCGGCGATGAC
CCGTACGCTGAACGCCTACATGGACAAAGAAGGCTACAGCAAAAAAGCCAAAGTCAGCGCCACCGGCGACGATGCCCGT
GAAGGTCTGATTGCGGTGGTTTCCGTAAAAGTACCGGATCCGAAATTCTCCTCACAGACCAAAGATAAGCTGGTCTCTT
CCGAGGTGAAATCGGCGGTAGAACAGCAGATGAACGAACTGCTGAGCGAATACCTGCTGGAAAACCCATCTGACGCGAA
AATCGTCGTCGGCAAAATTATCGACGCCGCGCGTGCGCGTGAAGCGGCGCGTCGCGCCCGTGAAATGACCCGTCGTAAA
GGCGCGCTCGATTTAGCCGGTCTGCCGGGCAAACTGGCGGACTGTCAGGAACGCGACCCGGCGCTGTCCGAACTGTACC
TGGTGGAAGGGGACTCCGCGGGCGGCTCTGCGAAGCAGGGGCGTAACCGCAAGAACCAGGCGATTCTGCCGCTGAAAGG
TAAAATCCTTAACGTCGAGAAAGCGCGCTTCGACAAGATGCTTTCCTCCCAGGAAGTGGCGACGCTGATCACCGCGCTG
GGCTGCGGTATCGGTCGCGACGAGTACAACCCGGACAAGCTGCGCTATCACAGCATCATCATCATGACCGATGCGGACG
TCGACGGCTCGCACATCCGTACGCTGCTGTTGACCTTCTTCTATCGTCAGATGCCGGAAATTGTCGAGCGTGGCCACGT
CTACATTGCGCAGCCGCCGCTGTACAAAGTGAAGAAAGGCAAGCAGGAACAGTACATTAAAGACGACGAAGCGATGGAT
CAGTACCAGATTTCCATCGCGCTTGACGGTGCGACTCTGCACGCGAACGCTCATGCGCCGGCGCTATCCGGCGAAGCGT
TAGAAAAACTGGTCTCTGAATATAACGCCACGCAGAAAATGATTGGTCGTATGGAGCGTCGCTTCCCGAAAGCGCTGCT
CAAAGAGCTGGTGTATCAGCCAACTCTGACCGAAGCCGATCTTTCTGATGAGCAGACTGTAACGCGCTGGGTGAATGCG
CTGATTACCGAGCTGAACGAGAAAGAGCAGCACGGCAGTCAGTGGAAGTTCGATGTTCATACTAATACGGAACAGAATC
TGTTCGAGCCGATCGTTCGCGTGCGTACGCATGGCGTGGATACCGATTATCCGTTGGATCACGAGTTTGTGACCGGCGC
GGAATATCGTCGTATCTGCACGCTGGGCGAGAAGCTGCGCGGTCTGATTGAAGAGGACGCGTTTATCGAACGCGGCGAG
CGTCGCCAGCCGGTAACCAGCTTCGAGCAGGCGCTGGAGTGGCTGGTGAAAGAATCACGTCGCGGTCTGGCTATCCAGC
GTTATAAAGGTCTGGGTGAAATGAACCCGGATCAGCTGTGGGAAACCACCATGGACCCGGAAAGCCGCCGTATGCTGCG
CGTGACCGTCAAAGATGCGATTGCTGCCGACCAGCTGTTCACCACGCTGATGGGTGATGCCGTTGAGCCGCGTCGTGCC
TTTATCGAAGAGAACGCCCTGAAAGCGGCGAACATCGATATTTAA
>gyrB_Avian_38
ATGTCGAATTCTTATGACTCCTCCAGTATCAAAGTCCTGAAAGGGCTGGATGCGGTGCGTAAGCGCCCGGGTATGTATA
TCGGCGACACGGATGACGGCACCGGTCTGCACCACATGGTATTCGAGGTGGTAGATAACGCTATCGACGAAGCGCTCGC
AGGTCACTGTAAAGATATCGTCGTGACTATTCACGCCGATAACTCCGTGTCCGTAACGGATGATGGCCGTGGCATTCCG
ACCGGGATTCACCCGGAAGAAGGCGTCTCGGCGGCGGAAGTGATCATGACCGTTCTGCACGCGGGCGGTAAATTTGACG
ATAACTCCTATAAAGTCTCCGGCGGTCTGCACGGCGTGGGCGTCTCGGTAGTCAACGCTCTGTCGCAAAAACTGGAACT
GGTTATCCAGCGAGATGGCAAAATTCACCGTCAGATCTACGAGCACGGCGTGCCGCAGGCACCCCTGGCCGTCACTGGC
GATACCGATAAAACCGGCACGATGGTACGTTTCTGGCCGAGCCACGAAACCTTCACCAACGTCACTGAATTTGAATATG
AGATCCTGGCGAAACGCCTGCGTGAACTGTCATTCCTGAACTCAGGCGTCTCCATCCGCCTGCGCGACAAGCGCGATGG
CAAAGAAGATCATTTCCACTACGAAGGCGGCATCAAGGCGTTTGTTGAATATCTGAACAAGAATAAAACGCCGATCCAC
CCGAATATCTTCTATTTCTCCACCGAAAAAGACGGTATCGGCGTGGAAGTAGCGCTGCAGTGGAACGATGGTTTCCAGG
AAAACATCTACTGCTTTACCAACAACATTCCGCAGCGCGACGGCGGTACTCACCTTGCAGGCTTCCGTGCGGCGATGAC
CCGTACGCTGAACGCCTACATGGACAAAGAAGGCTACAGCAAAAAAGCCAAAGTCAGCGCCACCGGCGACGATGCCCGT
GAAGGTCTGATTGCGGTGGTTTCCGTAAAAGTACCGGATCCGAAATTCTCCTCACAGACCAAAGATAAGCTGGTCTCTT
CCGAGGTGAAATCGGCGGTAGAACAGCAGATGAACGAACTGCTGAGCGAATACCTGCTGGAAAACCCATCTGACGCGAA
AATCGTCGTCGGCAAAATTATCGACGCCGCGCGTGCGCGTGAAGCGGCGCGTCGCGCCCGTGAAATGACCCGTCGTAAA
GGCGCGCTCGATTTAGCCGGTCTGCCGGGCAAACTGGCGGACTGTCAGGAACGCGACCCGGCGCTGTCCGAACTGTACC
TGGTGGAAGGGGACTCCGCGGGCGGCTCTGCGAAGCAGGGGCGTAACCGCAAGAACCAGGCGATTCTGCCGCTGAAAGG
TAAAATCCTTAACGTCGAGAAAGCGCGCTTCGACAAGATGCTTTCCTCCCAGGAAGTGGCGACGCTGATCACCGCGCTG
GGCTGCGGTATCGGTCGCGACGAGTACAACCCGGACAAGCTGCGCTATCACAGCATCATCATCATGACCGATGCGGACG
TCGACGGCTCGCACATCCGTACGCTGCTGTTGACCTTCTTCTATCGTCAGATGCCGGAAATTGTCGAGCGTGGCCACGT
CTACATTGCGCAGCCGCCGCTGTACAAAGTGAAGAAAGGCAAGCAGGAACAGTACATTAAAGACGACGAAGCGATGGAT
CAGTACCAGATTTCCATCGCGCTTGACGGTGCGACTCTGCACGCGAACGCTCATGCGCCGGCGCTATCCGGCGAAGCGT
TAGAAAAACTGGTCTCTGAATATAACGCCACGCAGAAAATGATTGGTCGTATGGAGCGTCGCTTCCCGAAAGCGCTGCT
CAAAGAGCTGGTGTATCAGCCAACTCTGACCGAAGCCGATCTTTCTGATGAGCAGACTGTAACGCGCTGGGTGAATGCG
CTGATTACCGAGCTGAACGAGAAAGAGCAGCACGGCAGTCAGTGGAAGTTCGATGTTCATACTAATACGGAACAGAATC
TGTTCGAGCCGATCGTTCGCGTGCGTACGCATGGCGTGGATACCGATTATCCGTTGGATCACGAGTTTGTGACCGGCGC
GGAATATCGTCGTATCTGCACGCTGGGCGAGAAGCTGCGCGGTCTGATTGAAGAGGACGCGTTTATCGAACGCGGCGAG
CGTCGCCAGCCGGTAACCAGCTTCGAGCAGGCGCTGGAGTGGCTGGTGAAAGAATCACGTCGCGGTCTGGCTATCCAGC
GTTATAAAGGTCTGGGTGAAATGAACCCGGATCAGCTGTGGGAAACCACCATGGACCCGGAAAGCCGCCGTATGCTGCG
CGTGACCGTCAAAGATGCGATTGCTGCCGACCAGCTGTTCACCACGCTGATGGGTGATGCCGTTGAGCCGCGTCGTGCC
TTTATCGAAGAGAACGCCCTGAAAGCGGCGAACATCGATATTTAA
>gyrB_Avian_39
ATGTCGAATTCTTATGACTCCTCCAGTATCAAAGTCCTGAAAGGGCTGGATGCGGTGCGTAAGCGCCCGGGTATGTATA
TCGGCGACACGGATGACGGCACCGGTCTGCACCACATGGTATTCGAGGTGGTAGATAACGCTATCGACGAAGCGCTCGC
AGGTCACTGTAAAGATATCGTCGTGACTATTCACGCCGATAACTCCGTGTCCGTAACGGATGATGGCCGTGGCATTCCG
ACCGGGATTCACCCGGAAGAAGGCGTCTCGGCGGCGGAAGTGATCATGACCGTTCTGCACGCGGGCGGTAAATTTGACG
ATAACTCCTATAAAGTCTCCGGCGGTCTGCACGGCGTGGGCGTCTCGGTAGTCAACGCTCTGTCGCAAAAACTGGAACT
GGTTATCCAGCGAGATGGCAAAATTCACCGTCAGATCTACGAGCACGGCGTGCCGCAGGCACCCCTGGCCGTCACTGGC
GATACCGATAAAACCGGCACGATGGTACGTTTCTGGCCGAGCCACGAAACCTTCACCAACGTCACTGAATTTGAATATG
AGATCCTGGCGAAACGCCTGCGTGAACTGTCATTCCTGAACTCAGGCGTCTCCATCCGCCTGCGCGACAAGCGCGATGG
CAAAGAAGATCATTTCCACTACGAAGGCGGCATCAAGGCGTTTGTTGAATATCTGAACAAGAATAAAACGCCGATCCAC
CCGAATATCTTCTATTTCTCCACCGAAAAAGACGGTATCGGCGTGGAAGTAGCGCTGCAGTGGAACGATGGTTTCCAGG
AAAACATCTACTGCTTTACCAACAACATTCCGCAGCGCGACGGCGGTACTCACCTTGCAGGCTTCCGTGCGGCGATGAC
CCGTACGCTGAACGCCTACATGGACAAAGAAGGCTACAGCAAAAAAGCCAAAGTCAGCGCCACCGGCGACGATGCCCGT
GAAGGTCTGATTGCGGTGGTTTCCGTAAAAGTACCGGATCCGAAATTCTCCTCACAGACCAAAGATAAGCTGGTCTCTT
CCGAGGTGAAATCGGCGGTAGAACAGCAGATGAACGAACTGCTGAGCGAATACCTGCTGGAAAACCCATCTGACGCGAA
AATCGTCGTCGGCAAAATTATCGACGCCGCGCGTGCGCGTGAAGCGGCGCGTCGCGCCCGTGAAATGACCCGTCGTAAA
GGCGCGCTCGATTTAGCCGGTCTGCCGGGCAAACTGGCGGACTGTCAGGAACGCGACCCGGCGCTGTCCGAACTGTACC
TGGTGGAAGGGGACTCCGCGGGCGGCTCTGCGAAGCAGGGGCGTAACCGCAAGAACCAGGCGATTCTGCCGCTGAAAGG
TAAAATCCTTAACGTCGAGAAAGCGCGCTTCGACAAGATGCTTTCCTCCCAGGAAGTGGCGACGCTGATCACCGCGCTG
GGCTGCGGTATCGGTCGCGACGAGTACAACCCGGACAAGCTGCGCTATCACAGCATCATCATCATGACCGATGCGGACG
TCGACGGCTCGCACATCCGTACGCTGCTGTTGACCTTCTTCTATCGTCAGATGCCGGAAATTGTCGAGCGTGGCCACGT
CTACATTGCGCAGCCGCCGCTGTACAAAGTGAAGAAAGGCAAGCAGGAACAGTACATTAAAGACGACGAAGCGATGGAT
CAGTACCAGATTTCCATCGCGCTTGACGGTGCGACTCTGCACGCGAACGCTCATGCGCCGGCGCTATCCGGCGAAGCGT
TAGAAAAACTGGTCTCTGAATATAACGCCACGCAGAAAATGATTGGTCGTATGGAGCGTCGCTTCCCGAAAGCGCTGCT
CAAAGAGCTGGTGTATCAGCCAACTCTGACCGAAGCCGATCTTTCTGATGAGCAGACTGTAACGCGCTGGGTGAATGCG
CTGATTACCGAGCTGAACGAGAAAGAGCAGCACGGCAGTCAGTGGAAGTTCGATGTTCATACTAATACGGAACAGAATC
TGTTCGAGCCGATCGTTCGCGTGCGTACGCATGGCGTGGATACCGATTATCCGTTGGATCACGAGTTTGTGACCGGCGC
GGAATATCGTCGTATCTGCACGCTGGGCGAGAAGCTGCGCGGTCTGATTGAAGAGGACGCGTTTATCGAACGCGGCGAG
CGTCGCCAGCCGGTAACCAGCTTCGAGCAGGCGCTGGAGTGGCTGGTGAAAGAATCACGTCGCGGTCTGGCTATCCAGC
GTTATAAAGGTCTGGGTGAAATGAACCCGGATCAGCTGTGGGAAACCACCATGGACCCGGAAAGCCGCCGTATGCTGCG
CGTGACCGTCAAAGATGCGATTGCTGCCGACCAGCTGTTCACCACGCTGATGGGTGATGCCGTTGAGCCGCGTCGTGCC
TTTATCGAAGAGAACGCCCTGAAAGCGGCGAACATCGATATTTAA
>gyrB_Avian_40
ATGTCGAATTCTTATGACTCCTCCAGTATCAAAGTCCTGAAAGGGCTGGATGCGGTGCGTAAGCGCCCGGGTATGTATA
TCGGCGACACGGATGACGGCACCGGTCTGCACCACATGGTATTCGAGGTGGTAGATAACGCTATCGACGAAGCGCTCGC
AGGTCACTGTAAAGATATCGTCGTGACTATTCACGCCGATAACTCCGTGTCCGTAACGGATGATGGCCGTGGCATTCCG
ACCGGGATTCACCCGGAAGAAGGCGTCTCGGCGGCGGAAGTGATCATGACCGTTCTGCACGCGGGCGGTAAATTTGACG
ATAACTCCTATAAAGTCTCCGGCGGTCTGCACGGCGTGGGCGTCTCGGTAGTCAACGCTCTGTCGCAAAAACTGGAACT
GGTTATCCAGCGAGATGGCAAAATTCACCGTCAGATCTACGAGCACGGCGTGCCGCAGGCACCCCTGGCCGTCACTGGC
GATACCGATAAAACCGGCACGATGGTACGTTTCTGGCCGAGCCACGAAACCTTCACCAACGTCACTGAATTTGAATATG
AGATCCTGGCGAAACGCCTGCGTGAACTGTCATTCCTGAACTCAGGCGTCTCCATCCGCCTGCGCGACAAGCGCGATGG
CAAAGAAGATCATTTCCACTACGAAGGCGGCATCAAGGCGTTTGTTGAATATCTGAACAAGAATAAAACGCCGATCCAC
CCGAATATCTTCTATTTCTCCACCGAAAAAGACGGTATCGGCGTGGAAGTAGCGCTGCAGTGGAACGATGGTTTCCAGG
AAAACATCTACTGCTTTACCAACAACATTCCGCAGCGCGACGGCGGTACTCACCTTGCAGGCTTCCGTGCGGCGATGAC
CCGTACGCTGAACGCCTACATGGACAAAGAAGGCTACAGCAAAAAAGCCAAAGTCAGCGCCACCGGCGACGATGCCCGT
GAAGGTCTGATTGCGGTGGTTTCCGTAAAAGTACCGGATCCGAAATTCTCCTCACAGACCAAAGATAAGCTGGTCTCTT
CCGAGGTGAAATCGGCGGTAGAACAGCAGATGAACGAACTGCTGAGCGAATACCTGCTGGAAAACCCATCTGACGCGAA
AATCGTCGTCGGCAAAATTATCGACGCCGCGCGTGCGCGTGAAGCGGCGCGTCGCGCCCGTGAAATGACCCGTCGTAAA
GGCGCGCTCGATTTAGCCGGTCTGCCGGGCAAACTGGCGGACTGTCAGGAACGCGACCCGGCGCTGTCCGAACTGTACC
TGGTGGAAGGGGACTCCGCGGGCGGCTCTGCGAAGCAGGGGCGTAACCGCAAGAACCAGGCGATTCTGCCGCTGAAAGG
TAAAATCCTTAACGTCGAGAAAGCGCGCTTCGACAAGATGCTTTCCTCCCAGGAAGTGGCGACGCTGATCACCGCGCTG
GGCTGCGGTATCGGTCGCGACGAGTACAACCCGGACAAGCTGCGCTATCACAGCATCATCATCATGACCGATGCGGACG
TCGACGGCTCGCACATCCGTACGCTGCTGTTGACCTTCTTCTATCGTCAGATGCCGGAAATTGTCGAGCGTGGCCACGT
CTACATTGCGCAGCCGCCGCTGTACAAAGTGAAGAAAGGCAAGCAGGAACAGTACATTAAAGACGACGAAGCGATGGAT
CAGTACCAGATTTCCATCGCGCTTGACGGTGCGACTCTGCACGCGAACGCTCATGCGCCGGCGCTATCCGGCGAAGCGT
TAGAAAAACTGGTCTCTGAATATAACGCCACGCAGAAAATGATTGGTCGTATGGAGCGTCGCTTCCCGAAAGCGCTGCT
CAAAGAGCTGGTGTATCAGCCAACTCTGACCGAAGCCGATCTTTCTGATGAGCAGACTGTAACGCGCTGGGTGAATGCG
CTGATTACCGAGCTGAACGAGAAAGAGCAGCACGGCAGTCAGTGGAAGTTCGATGTTCATACTAATACGGAACAGAATC
TGTTCGAGCCGATCGTTCGCGTGCGTACGCATGGCGTGGATACCGATTATCCGTTGGATCACGAGTTTGTGACCGGCGC
GGAATATCGTCGTATCTGCACGCTGGGCGAGAAGCTGCGCGGTCTGATTGAAGAGGACGCGTTTATCGAACGCGGCGAG
CGTCGCCAGCCGGTAACCAGCTTCGAGCAGGCGCTGGAGTGGCTGGTGAAAGAATCACGTCGCGGTCTGGCTATCCAGC
GTTATAAAGGTCTGGGTGAAATGAACCCGGATCAGCTGTGGGAAACCACCATGGACCCGGAAAGCCGCCGTATGCTGCG
CGTGACCGTCAAAGATGCGATTGCTGCCGACCAGCTGTTCACCACGCTGATGGGTGATGCCGTTGAGCCGCGTCGTGCC
TTTATCGAAGAGAACGCCCTGAAAGCGGCGAACATCGATATTTAA
>gyrB_Avian_41
ATGTCGAATTCTTATGACTCCTCCAGTATCAAAGTCCTGAAAGGGCTGGATGCGGTGCGTAAGCGCCCGGGTATGTATA
TCGGCGACACGGATGACGGCACCGGTCTGCACCACATGGTATTCGAGGTGGTAGATAACGCTATCGACGAAGCGCTCGC
AGGTCACTGTAAAGATATCGTCGTGACTATTCACGCCGATAACTCCGTGTCCGTAACGGATGATGGCCGTGGCATTCCG
ACCGGGATTCACCCGGAAGAAGGCGTCTCGGCGGCGGAAGTGATCATGACCGTTCTGCACGCGGGCGGTAAATTTGACG
ATAACTCCTATAAAGTCTCCGGCGGTCTGCACGGCGTGGGCGTCTCGGTAGTCAACGCTCTGTCGCAAAAACTGGAACT
GGTTATCCAGCGAGATGGCAAAATTCACCGTCAGATCTACGAGCACGGCGTGCCGCAGGCACCCCTGGCCGTCACTGGC
GATACCGATAAAACCGGCACGATGGTACGTTTCTGGCCGAGCCACGAAACCTTCACCAACGTCACTGAATTTGAATATG
AGATCCTGGCGAAACGCCTGCGTGAACTGTCATTCCTGAACTCAGGCGTCTCCATCCGCCTGCGCGACAAGCGCGATGG
CAAAGAAGATCATTTCCACTACGAAGGCGGCATCAAGGCGTTTGTTGAATATCTGAACAAGAATAAAACGCCGATCCAC
CCGAATATCTTCTATTTCTCCACCGAAAAAGACGGTATCGGCGTGGAAGTAGCGCTGCAGTGGAACGATGGTTTCCAGG
AAAACATCTACTGCTTTACCAACAACATTCCGCAGCGCGACGGCGGTACTCACCTTGCAGGCTTCCGTGCGGCGATGAC
CCGTACGCTGAACGCCTACATGGACAAAGAAGGCTACAGCAAAAAAGCCAAAGTCAGCGCCACCGGCGACGATGCCCGT
GAAGGTCTGATTGCGGTGGTTTCCGTAAAAGTACCGGATCCGAAATTCTCCTCACAGACCAAAGATAAGCTGGTCTCTT
CCGAGGTGAAATCGGCGGTAGAACAGCAGATGAACGAACTGCTGAGCGAATACCTGCTGGAAAACCCATCTGACGCGAA
AATCGTCGTCGGCAAAATTATCGACGCCGCGCGTGCGCGTGAAGCGGCGCGTCGCGCCCGTGAAATGACCCGTCGTAAA
GGCGCGCTCGATTTAGCCGGTCTGCCGGGCAAACTGGCGGACTGTCAGGAACGCGACCCGGCGCTGTCCGAACTGTACC
TGGTGGAAGGGGACTCCGCGGGCGGCTCTGCGAAGCAGGGGCGTAACCGCAAGAACCAGGCGATTCTGCCGCTGAAAGG
TAAAATCCTTAACGTCGAGAAAGCGCGCTTCGACAAGATGCTTTCCTCCCAGGAAGTGGCGACGCTGATCACCGCGCTG
GGCTGCGGTATCGGTCGCGACGAGTACAACCCGGACAAGCTGCGCTATCACAGCATCATCATCATGACCGATGCGGACG
TCGACGGCTCGCACATCCGTACGCTGCTGTTGACCTTCTTCTATCGTCAGATGCCGGAAATTGTCGAGCGTGGCCACGT
CTACATTGCGCAGCCGCCGCTGTACAAAGTGAAGAAAGGCAAGCAGGAACAGTACATTAAAGACGACGAAGCGATGGAT
CAGTACCAGATTTCCATCGCGCTTGACGGTGCGACTCTGCACGCGAACGCTCATGCGCCGGCGCTATCCGGCGAAGCGT
TAGAAAAACTGGTCTCTGAATATAACGCCACGCAGAAAATGATTGGTCGTATGGAGCGTCGCTTCCCGAAAGCGCTGCT
CAAAGAGCTGGTGTATCAGCCAACTCTGACCGAAGCCGATCTTTCTGATGAGCAGACTGTAACGCGCTGGGTGAATGCG
CTGATTACCGAGCTGAACGAGAAAGAGCAGCACGGCAGTCAGTGGAAGTTCGATGTTCATACTAATACGGAACAGAATC
TGTTCGAGCCGATCGTTCGCGTGCGTACGCATGGCGTGGATACCGATTATCCGTTGGATCACGAGTTTGTGACCGGCGC
GGAATATCGTCGTATCTGCACGCTGGGCGAGAAGCTGCGCGGTCTGATTGAAGAGGACGCGTTTATCGAACGCGGCGAG
CGTCGCCAGCCGGTAACCAGCTTCGAGCAGGCGCTGGAGTGGCTGGTGAAAGAATCACGTCGCGGTCTGGCTATCCAGC
GTTATAAAGGTCTGGGTGAAATGAACCCGGATCAGCTGTGGGAAACCACCATGGACCCGGAAAGCCGCCGTATGCTGCG
CGTGACCGTCAAAGATGCGATTGCTGCCGACCAGCTGTTCACCACGCTGATGGGTGATGCCGTTGAGCCGCGTCGTGCC
TTTATCGAAGAGAACGCCCTGAAAGCGGCGAACATCGATATTTAA
>gyrB_Avian_42
ATGTCGAATTCTTATGACTCCTCCAGTATCAAAGTCCTGAAAGGGCTGGATGCGGTGCGTAAGCGCCCGGGTATGTATA
TCGGCGACACGGATGACGGCACCGGTCTGCACCACATGGTATTCGAGGTGGTAGATAACGCTATCGACGAAGCGCTCGC
AGGTCACTGTAAAGATATCGTCGTGACTATTCACGCCGATAACTCCGTGTCCGTAACGGATGATGGCCGTGGCATTCCG
ACCGGGATTCACCCGGAAGAAGGCGTCTCGGCGGCGGAAGTGATCATGACCGTTCTGCACGCGGGCGGTAAATTTGACG
ATAACTCCTATAAAGTCTCCGGCGGTCTGCACGGCGTGGGCGTCTCGGTAGTCAACGCTCTGTCGCAAAAACTGGAACT
GGTTATCCAGCGAGATGGCAAAATTCACCGTCAGATCTACGAGCACGGCGTGCCGCAGGCACCCCTGGCCGTCACTGGC
GATACCGATAAAACCGGCACGATGGTACGTTTCTGGCCGAGCCACGAAACCTTCACCAACGTCACTGAATTTGAATATG
AGATCCTGGCGAAACGCCTGCGTGAACTGTCATTCCTGAACTCAGGCGTCTCCATCCGCCTGCGCGACAAGCGCGATGG
CAAAGAAGATCATTTCCACTACGAAGGCGGCATCAAGGCGTTTGTTGAATATCTGAACAAGAATAAAACGCCGATCCAC
CCGAATATCTTCTATTTCTCCACCGAAAAAGACGGTATCGGCGTGGAAGTAGCGCTGCAGTGGAACGATGGTTTCCAGG
AAAACATCTACTGCTTTACCAACAACATTCCGCAGCGCGACGGCGGTACTCACCTTGCAGGCTTCCGTGCGGCGATGAC
CCGTACGCTGAACGCCTACATGGACAAAGAAGGCTACAGCAAAAAAGCCAAAGTCAGCGCCACCGGCGACGATGCCCGT
GAAGGTCTGATTGCGGTGGTTTCCGTAAAAGTACCGGATCCGAAATTCTCCTCACAGACCAAAGATAAGCTGGTCTCTT
CCGAGGTGAAATCGGCGGTAGAACAGCAGATGAACGAACTGCTGAGCGAATACCTGCTGGAAAACCCATCTGACGCGAA
AATCGTCGTCGGCAAAATTATCGACGCCGCGCGTGCGCGTGAAGCGGCGCGTCGCGCCCGTGAAATGACCCGTCGTAAA
GGCGCGCTCGATTTAGCCGGTCTGCCGGGCAAACTGGCGGACTGTCAGGAACGCGACCCGGCGCTGTCCGAACTGTACC
TGGTGGAAGGGGACTCCGCGGGCGGCTCTGCGAAGCAGGGGCGTAACCGCAAGAACCAGGCGATTCTGCCGCTGAAAGG
TAAAATCCTTAACGTCGAGAAAGCGCGCTTCGACAAGATGCTTTCCTCCCAGGAAGTGGCGACGCTGATCACCGCGCTG
GGCTGCGGTATCGGTCGCGACGAGTACAACCCGGACAAGCTGCGCTATCACAGCATCATCATCATGACCGATGCGGACG
TCGACGGCTCGCACATCCGTACGCTGCTGTTGACCTTCTTCTATCGTCAGATGCCGGAAATTGTCGAGCGTGGCCACGT
CTACATTGCGCAGCCGCCGCTGTACAAAGTGAAGAAAGGCAAGCAGGAACAGTACATTAAAGACGACGAAGCGATGGAT
CAGTACCAGATTTCCATCGCGCTTGACGGTGCGACTCTGCACGCGAACGCTCATGCGCCGGCGCTATCCGGCGAAGCGT
TAGAAAAACTGGTCTCTGAATATAACGCCACGCAGAAAATGATTGGTCGTATGGAGCGTCGCTTCCCGAAAGCGCTGCT
CAAAGAGCTGGTGTATCAGCCAACTCTGACCGAAGCCGATCTTTCTGATGAGCAGACTGTAACGCGCTGGGTGAATGCG
CTGATTACCGAGCTGAACGAGAAAGAGCAGCACGGCAGTCAGTGGAAGTTCGATGTTCATACTAATACGGAACAGAATC
TGTTCGAGCCGATCGTTCGCGTGCGTACGCATGGCGTGGATACCGATTATCCGTTGGATCACGAGTTTGTGACCGGCGC
GGAATATCGTCGTATCTGCACGCTGGGCGAGAAGCTGCGCGGTCTGATTGAAGAGGACGCGTTTATCGAACGCGGCGAG
CGTCGCCAGCCGGTAACCAGCTTCGAGCAGGCGCTGGAGTGGCTGGTGAAAGAATCACGTCGCGGTCTGGCTATCCAGC
GTTATAAAGGTCTGGGTGAAATGAACCCGGATCAGCTGTGGGAAACCACCATGGACCCGGAAAGCCGCCGTATGCTGCG
CGTGACCGTCAAAGATGCGATTGCTGCCGACCAGCTGTTCACCACGCTGATGGGTGATGCCGTTGAGCCGCGTCGTGCC
TTTATCGAAGAGAACGCCCTGAAAGCGGCGAACATCGATATTTAA
>gyrB_Avian_43
ATGTCGAATTCTTATGACTCCTCCAGTATCAAAGTCCTGAAAGGGCTGGATGCGGTGCGTAAGCGCCCGGGTATGTATA
TCGGCGACACGGATGACGGCACCGGTCTGCACCACATGGTATTCGAGGTGGTAGATAACGCTATCGACGAAGCGCTCGC
AGGTCACTGTAAAGATATCGTCGTGACTATTCACGCCGATAACTCCGTGTCCGTAACGGATGATGGCCGTGGCATTCCG
ACCGGGATTCACCCGGAAGAAGGCGTCTCGGCGGCGGAAGTGATCATGACCGTTCTGCACGCGGGCGGTAAATTTGACG
ATAACTCCTATAAAGTCTCCGGCGGTCTGCACGGCGTGGGCGTCTCGGTAGTCAACGCTCTGTCGCAAAAACTGGAACT
GGTTATCCAGCGAGATGGCAAAATTCACCGTCAGATCTACGAGCACGGCGTGCCGCAGGCACCCCTGGCCGTCACTGGC
GATACCGATAAAACCGGCACGATGGTACGTTTCTGGCCGAGCCACGAAACCTTCACCAACGTCACTGAATTTGAATATG
AGATCCTGGCGAAACGCCTGCGTGAACTGTCATTCCTGAACTCAGGCGTCTCCATCCGCCTGCGCGACAAGCGCGATGG
CAAAGAAGATCATTTCCACTACGAAGGCGGCATCAAGGCGTTTGTTGAATATCTGAACAAGAATAAAACGCCGATCCAC
CCGAATATCTTCTATTTCTCCACCGAAAAAGACGGTATCGGCGTGGAAGTAGCGCTGCAGTGGAACGATGGTTTCCAGG
AAAACATCTACTGCTTTACCAACAACATTCCGCAGCGCGACGGCGGTACTCACCTTGCAGGCTTCCGTGCGGCGATGAC
CCGTACGCTGAACGCCTACATGGACAAAGAAGGCTACAGCAAAAAAGCCAAAGTCAGCGCCACCGGCGACGATGCCCGT
GAAGGTCTGATTGCGGTGGTTTCCGTAAAAGTACCGGATCCGAAATTCTCCTCACAGACCAAAGATAAGCTGGTCTCTT
CCGAGGTGAAATCGGCGGTAGAACAGCAGATGAACGAACTGCTGAGCGAATACCTGCTGGAAAACCCATCTGACGCGAA
AATCGTCGTCGGCAAAATTATCGACGCCGCGCGTGCGCGTGAAGCGGCGCGTCGCGCCCGTGAAATGACCCGTCGTAAA
GGCGCGCTCGATTTAGCCGGTCTGCCGGGCAAACTGGCGGACTGTCAGGAACGCGACCCGGCGCTGTCCGAACTGTACC
TGGTGGAAGGGGACTCCGCGGGCGGCTCTGCGAAGCAGGGGCGTAACCGCAAGAACCAGGCGATTCTGCCGCTGAAAGG
TAAAATCCTTAACGTCGAGAAAGCGCGCTTCGACAAGATGCTTTCCTCCCAGGAAGTGGCGACGCTGATCACCGCGCTG
GGCTGCGGTATCGGTCGCGACGAGTACAACCCGGACAAGCTGCGCTATCACAGCATCATCATCATGACCGATGCGGACG
TCGACGGCTCGCACATCCGTACGCTGCTGTTGACCTTCTTCTATCGTCAGATGCCGGAAATTGTCGAGCGTGGCCACGT
CTACATTGCGCAGCCGCCGCTGTACAAAGTGAAGAAAGGCAAGCAGGAACAGTACATTAAAGACGACGAAGCGATGGAT
CAGTACCAGATTTCCATCGCGCTTGACGGTGCGACTCTGCACGCGAACGCTCATGCGCCGGCGCTATCCGGCGAAGCGT
TAGAAAAACTGGTCTCTGAATATAACGCCACGCAGAAAATGATTGGTCGTATGGAGCGTCGCTTCCCGAAAGCGCTGCT
CAAAGAGCTGGTGTATCAGCCAACTCTGACCGAAGCCGATCTTTCTGATGAGCAGACTGTAACGCGCTGGGTGAATGCG
CTGATTACCGAGCTGAACGAGAAAGAGCAGCACGGCAGTCAGTGGAAGTTCGATGTTCATACTAATACGGAACAGAATC
TGTTCGAGCCGATCGTTCGCGTGCGTACGCATGGCGTGGATACCGATTATCCGTTGGATCACGAGTTTGTGACCGGCGC
GGAATATCGTCGTATCTGCACGCTGGGCGAGAAGCTGCGCGGTCTGATTGAAGAGGACGCGTTTATCGAACGCGGCGAG
CGTCGCCAGCCGGTAACCAGCTTCGAGCAGGCGCTGGAGTGGCTGGTGAAAGAATCACGTCGCGGTCTGGCTATCCAGC
GTTATAAAGGTCTGGGTGAAATGAACCCGGATCAGCTGTGGGAAACCACCATGGACCCGGAAAGCCGCCGTATGCTGCG
CGTGACCGTCAAAGATGCGATTGCTGCCGACCAGCTGTTCACCACGCTGATGGGTGATGCCGTTGAGCCGCGTCGTGCC
TTTATCGAAGAGAACGCCCTGAAAGCGGCGAACATCGATATTTAA
>gyrB_Avian_44
ATGTCGAATTCTTATGACTCCTCCAGTATCAAAGTCCTGAAAGGGCTGGATGCGGTGCGTAAGCGCCCGGGTATGTATA
TCGGCGACACGGATGACGGCACCGGTCTGCACCACATGGTATTCGAGGTGGTAGATAACGCTATCGACGAAGCGCTCGC
AGGTCACTGTAAAGATATCGTCGTGACTATTCACGCCGATAACTCCGTGTCCGTAACGGATGATGGCCGTGGCATTCCG
ACCGGGATTCACCCGGAAGAAGGCGTCTCGGCGGCGGAAGTGATCATGACCGTTCTGCACGCGGGCGGTAAATTTGACG
ATAACTCCTATAAAGTCTCCGGCGGTCTGCACGGCGTGGGCGTCTCGGTAGTCAACGCTCTGTCGCAAAAACTGGAACT
GGTTATCCAGCGAGATGGCAAAATTCACCGTCAGATCTACGAGCACGGCGTGCCGCAGGCACCCCTGGCCGTCACTGGC
GATACCGATAAAACCGGCACGATGGTACGTTTCTGGCCGAGCCACGAAACCTTCACCAACGTCACTGAATTTGAATATG
AGATCCTGGCGAAACGCCTGCGTGAACTGTCATTCCTGAACTCAGGCGTCTCCATCCGCCTGCGCGACAAGCGCGATGG
CAAAGAAGATCATTTCCACTACGAAGGCGGCATCAAGGCGTTTGTTGAATATCTGAACAAGAATAAAACGCCGATCCAC
CCGAATATCTTCTATTTCTCCACCGAAAAAGACGGTATCGGCGTGGAAGTAGCGCTGCAGTGGAACGATGGTTTCCAGG
AAAACATCTACTGCTTTACCAACAACATTCCGCAGCGCGACGGCGGTACTCACCTTGCAGGCTTCCGTGCGGCGATGAC
CCGTACGCTGAACGCCTACATGGACAAAGAAGGCTACAGCAAAAAAGCCAAAGTCAGCGCCACCGGCGACGATGCCCGT
GAAGGTCTGATTGCGGTGGTTTCCGTAAAAGTACCGGATCCGAAATTCTCCTCACAGACCAAAGATAAGCTGGTCTCTT
CCGAGGTGAAATCGGCGGTAGAACAGCAGATGAACGAACTGCTGAGCGAATACCTGCTGGAAAACCCATCTGACGCGAA
AATCGTCGTCGGCAAAATTATCGACGCCGCGCGTGCGCGTGAAGCGGCGCGTCGCGCCCGTGAAATGACCCGTCGTAAA
GGCGCGCTCGATTTAGCCGGTCTGCCGGGCAAACTGGCGGACTGTCAGGAACGCGACCCGGCGCTGTCCGAACTGTACC
TGGTGGAAGGGGACTCCGCGGGCGGCTCTGCGAAGCAGGGGCGTAACCGCAAGAACCAGGCGATTCTGCCGCTGAAAGG
TAAAATCCTTAACGTCGAGAAAGCGCGCTTCGACAAGATGCTTTCCTCCCAGGAAGTGGCGACGCTGATCACCGCGCTG
GGCTGCGGTATCGGTCGCGACGAGTACAACCCGGACAAGCTGCGCTATCACAGCATCATCATCATGACCGATGCGGACG
TCGACGGCTCGCACATCCGTACGCTGCTGTTGACCTTCTTCTATCGTCAGATGCCGGAAATTGTCGAGCGTGGCCACGT
CTACATTGCGCAGCCGCCGCTGTACAAAGTGAAGAAAGGCAAGCAGGAACAGTACATTAAAGACGACGAAGCGATGGAT
CAGTACCAGATTTCCATCGCGCTTGACGGTGCGACTCTGCACGCGAACGCTCATGCGCCGGCGCTATCCGGCGAAGCGT
TAGAAAAACTGGTCTCTGAATATAACGCCACGCAGAAAATGATTGGTCGTATGGAGCGTCGCTTCCCGAAAGCGCTGCT
CAAAGAGCTGGTGTATCAGCCAACTCTGACCGAAGCCGATCTTTCTGATGAGCAGACTGTAACGCGCTGGGTGAATGCG
CTGATTACCGAGCTGAACGAGAAAGAGCAGCACGGCAGTCAGTGGAAGTTCGATGTTCATACTAATACGGAACAGAATC
TGTTCGAGCCGATCGTTCGCGTGCGTACGCATGGCGTGGATACCGATTATCCGTTGGATCACGAGTTTGTGACCGGCGC
GGAATATCGTCGTATCTGCACGCTGGGCGAGAAGCTGCGCGGTCTGATTGAAGAGGACGCGTTTATCGAACGCGGCGAG
CGTCGCCAGCCGGTAACCAGCTTCGAGCAGGCGCTGGAGTGGCTGGTGAAAGAATCACGTCGCGGTCTGGCTATCCAGC
GTTATAAAGGTCTGGGTGAAATGAACCCGGATCAGCTGTGGGAAACCACCATGGACCCGGAAAGCCGCCGTATGCTGCG
CGTGACCGTCAAAGATGCGATTGCTGCCGACCAGCTGTTCACCACGCTGATGGGTGATGCCGTTGAGCCGCGTCGTGCC
TTTATCGAAGAGAACGCCCTGAAAGCGGCGAACATCGATATTTAA
>gyrB_Avian_45
ATGTCGAATTCTTATGACTCCTCCAGTATCAAAGTCCTGAAAGGGCTGGATGCGGTGCGTAAGCGCCCGGGTATGTATA
TCGGCGACACGGATGACGGCACCGGTCTGCACCACATGGTATTCGAGGTGGTAGATAACGCTATCGACGAAGCGCTCGC
AGGTCACTGTAAAGATATCGTCGTGACTATTCACGCCGATAACTCCGTGTCCGTAACGGATGATGGCCGTGGCATTCCG
ACCGGGATTCACCCGGAAGAAGGCGTCTCGGCGGCGGAAGTGATCATGACCGTTCTGCACGCGGGCGGTAAATTTGACG
ATAACTCCTATAAAGTCTCCGGCGGTCTGCACGGCGTGGGCGTCTCGGTAGTCAACGCTCTGTCGCAAAAACTGGAACT
GGTTATCCAGCGAGATGGCAAAATTCACCGTCAGATCTACGAGCACGGCGTGCCGCAGGCACCCCTGGCCGTCACTGGC
GATACCGATAAAACCGGCACGATGGTACGTTTCTGGCCGAGCCACGAAACCTTCACCAACGTCACTGAATTTGAATATG
AGATCCTGGCGAAACGCCTGCGTGAACTGTCATTCCTGAACTCAGGCGTCTCCATCCGCCTGCGCGACAAGCGCGATGG
CAAAGAAGATCATTTCCACTACGAAGGCGGCATCAAGGCGTTTGTTGAATATCTGAACAAGAATAAAACGCCGATCCAC
CCGAATATCTTCTATTTCTCCACCGAAAAAGACGGTATCGGCGTGGAAGTAGCGCTGCAGTGGAACGATGGTTTCCAGG
AAAACATCTACTGCTTTACCAACAACATTCCGCAGCGCGACGGCGGTACTCACCTTGCAGGCTTCCGTGCGGCGATGAC
CCGTACGCTGAACGCCTACATGGACAAAGAAGGCTACAGCAAAAAAGCCAAAGTCAGCGCCACCGGCGACGATGCCCGT
GAAGGTCTGATTGCGGTGGTTTCCGTAAAAGTACCGGATCCGAAATTCTCCTCACAGACCAAAGATAAGCTGGTCTCTT
CCGAGGTGAAATCGGCGGTAGAACAGCAGATGAACGAACTGCTGAGCGAATACCTGCTGGAAAACCCATCTGACGCGAA
AATCGTCGTCGGCAAAATTATCGACGCCGCGCGTGCGCGTGAAGCGGCGCGTCGCGCCCGTGAAATGACCCGTCGTAAA
GGCGCGCTCGATTTAGCCGGTCTGCCGGGCAAACTGGCGGACTGTCAGGAACGCGACCCGGCGCTGTCCGAACTGTACC
TGGTGGAAGGGGACTCCGCGGGCGGCTCTGCGAAGCAGGGGCGTAACCGCAAGAACCAGGCGATTCTGCCGCTGAAAGG
TAAAATCCTTAACGTCGAGAAAGCGCGCTTCGACAAGATGCTTTCCTCCCAGGAAGTGGCGACGCTGATCACCGCGCTG
GGCTGCGGTATCGGTCGCGACGAGTACAACCCGGACAAGCTGCGCTATCACAGCATCATCATCATGACCGATGCGGACG
TCGACGGCTCGCACATCCGTACGCTGCTGTTGACCTTCTTCTATCGTCAGATGCCGGAAATTGTCGAGCGTGGCCACGT
CTACATTGCGCAGCCGCCGCTGTACAAAGTGAAGAAAGGCAAGCAGGAACAGTACATTAAAGACGACGAAGCGATGGAT
CAGTACCAGATTTCCATCGCGCTTGACGGTGCGACTCTGCACGCGAACGCTCATGCGCCGGCGCTATCCGGCGAAGCGT
TAGAAAAACTGGTCTCTGAATATAACGCCACGCAGAAAATGATTGGTCGTATGGAGCGTCGCTTCCCGAAAGCGCTGCT
CAAAGAGCTGGTGTATCAGCCAACTCTGACCGAAGCCGATCTTTCTGATGAGCAGACTGTAACGCGCTGGGTGAATGCG
CTGATTACCGAGCTGAACGAGAAAGAGCAGCACGGCAGTCAGTGGAAGTTCGATGTTCATACTAATACGGAACAGAATC
TGTTCGAGCCGATCGTTCGCGTGCGTACGCATGGCGTGGATACCGATTATCCGTTGGATCACGAGTTTGTGACCGGCGC
GGAATATCGTCGTATCTGCACGCTGGGCGAGAAGCTGCGCGGTCTGATTGAAGAGGACGCGTTTATCGAACGCGGCGAG
CGTCGCCAGCCGGTAACCAGCTTCGAGCAGGCGCTGGAGTGGCTGGTGAAAGAATCACGTCGCGGTCTGGCTATCCAGC
GTTATAAAGGTCTGGGTGAAATGAACCCGGATCAGCTGTGGGAAACCACCATGGACCCGGAAAGCCGCCGTATGCTGCG
CGTGACCGTCAAAGATGCGATTGCTGCCGACCAGCTGTTCACCACGCTGATGGGTGATGCCGTTGAGCCGCGTCGTGCC
TTTATCGAAGAGAACGCCCTGAAAGCGGCGAACATCGATATTTAA
>gyrB_Avian_46
ATGTCGAATTCTTATGACTCCTCCAGTATCAAAGTCCTGAAAGGGCTGGATGCGGTGCGTAAGCGCCCGGGTATGTATA
TCGGCGACACGGATGACGGCACCGGTCTGCACCACATGGTATTCGAGGTGGTAGATAACGCTATCGACGAAGCGCTCGC
AGGTCACTGTAAAGATATCGTCGTGACTATTCACGCCGATAACTCCGTGTCCGTAACGGATGATGGCCGTGGCATTCCG
ACCGGGATTCACCCGGAAGAAGGCGTCTCGGCGGCGGAAGTGATCATGACCGTTCTGCACGCGGGCGGTAAATTTGACG
ATAACTCCTATAAAGTCTCCGGCGGTCTGCACGGCGTGGGCGTCTCGGTAGTCAACGCTCTGTCGCAAAAACTGGAACT
GGTTATCCAGCGAGATGGCAAAATTCACCGTCAGATCTACGAGCACGGCGTGCCGCAGGCACCCCTGGCCGTCACTGGC
GATACCGATAAAACCGGCACGATGGTACGTTTCTGGCCGAGCCACGAAACCTTCACCAACGTCACTGAATTTGAATATG
AGATCCTGGCGAAACGCCTGCGTGAACTGTCATTCCTGAACTCAGGCGTCTCCATCCGCCTGCGCGACAAGCGCGATGG
CAAAGAAGATCATTTCCACTACGAAGGCGGCATCAAGGCGTTTGTTGAATATCTGAACAAGAATAAAACGCCGATCCAC
CCGAATATCTTCTATTTCTCCACCGAAAAAGACGGTATCGGCGTGGAAGTAGCGCTGCAGTGGAACGATGGTTTCCAGG
AAAACATCTACTGCTTTACCAACAACATTCCGCAGCGCGACGGCGGTACTCACCTTGCAGGCTTCCGTGCGGCGATGAC
CCGTACGCTGAACGCCTACATGGACAAAGAAGGCTACAGCAAAAAAGCCAAAGTCAGCGCCACCGGCGACGATGCCCGT
GAAGGTCTGATTGCGGTGGTTTCCGTAAAAGTACCGGATCCGAAATTCTCCTCACAGACCAAAGATAAGCTGGTCTCTT
CCGAGGTGAAATCGGCGGTAGAACAGCAGATGAACGAACTGCTGAGCGAATACCTGCTGGAAAACCCATCTGACGCGAA
AATCGTCGTCGGCAAAATTATCGACGCCGCGCGTGCGCGTGAAGCGGCGCGTCGCGCCCGTGAAATGACCCGTCGTAAA
GGCGCGCTCGATTTAGCCGGTCTGCCGGGCAAACTGGCGGACTGTCAGGAACGCGACCCGGCGCTGTCCGAACTGTACC
TGGTGGAAGGGGACTCCGCGGGCGGCTCTGCGAAGCAGGGGCGTAACCGCAAGAACCAGGCGATTCTGCCGCTGAAAGG
TAAAATCCTTAACGTCGAGAAAGCGCGCTTCGACAAGATGCTTTCCTCCCAGGAAGTGGCGACGCTGATCACCGCGCTG
GGCTGCGGTATCGGTCGCGACGAGTACAACCCGGACAAGCTGCGCTATCACAGCATCATCATCATGACCGATGCGGACG
TCGACGGCTCGCACATCCGTACGCTGCTGTTGACCTTCTTCTATCGTCAGATGCCGGAAATTGTCGAGCGTGGCCACGT
CTACATTGCGCAGCCGCCGCTGTACAAAGTGAAGAAAGGCAAGCAGGAACAGTACATTAAAGACGACGAAGCGATGGAT
CAGTACCAGATTTCCATCGCGCTTGACGGTGCGACTCTGCACGCGAACGCTCATGCGCCGGCGCTATCCGGCGAAGCGT
TAGAAAAACTGGTCTCTGAATATAACGCCACGCAGAAAATGATTGGTCGTATGGAGCGTCGCTTCCCGAAAGCGCTGCT
CAAAGAGCTGGTGTATCAGCCAACTCTGACCGAAGCCGATCTTTCTGATGAGCAGACTGTAACGCGCTGGGTGAATGCG
CTGATTACCGAGCTGAACGAGAAAGAGCAGCACGGCAGTCAGTGGAAGTTCGATGTTCATACTAATACGGAACAGAATC
TGTTCGAGCCGATCGTTCGCGTGCGTACGCATGGCGTGGATACCGATTATCCGTTGGATCACGAGTTTGTGACCGGCGC
GGAATATCGTCGTATCTGCACGCTGGGCGAGAAGCTGCGCGGTCTGATTGAAGAGGACGCGTTTATCGAACGCGGCGAG
CGTCGCCAGCCGGTAACCAGCTTCGAGCAGGCGCTGGAGTGGCTGGTGAAAGAATCACGTCGCGGTCTGGCTATCCAGC
GTTATAAAGGTCTGGGTGAAATGAACCCGGATCAGCTGTGGGAAACCACCATGGACCCGGAAAGCCGCCGTATGCTGCG
CGTGACCGTCAAAGATGCGATTGCTGCCGACCAGCTGTTCACCACGCTGATGGGTGATGCCGTTGAGCCGCGTCGTGCC
TTTATCGAAGAGAACGCCCTGAAAGCGGCGAACATCGATATTTAA
>gyrB_Avian_47
ATGTCGAATTCTTATGACTCCTCCAGTATCAAAGTCCTGAAAGGGCTGGATGCGGTGCGTAAGCGCCCGGGTATGTATA
TCGGCGACACGGATGACGGCACCGGTCTGCACCACATGGTATTCGAGGTGGTAGATAACGCTATCGACGAAGCGCTCGC
AGGTCACTGTAAAGATATCGTCGTGACTATTCACGCCGATAACTCCGTGTCCGTAACGGATGATGGCCGTGGCATTCCG
ACCGGGATTCACCCGGAAGAAGGCGTCTCGGCGGCGGAAGTGATCATGACCGTTCTGCACGCGGGCGGTAAATTTGACG
ATAACTCCTATAAAGTCTCCGGCGGTCTGCACGGCGTGGGCGTCTCGGTAGTCAACGCTCTGTCGCAAAAACTGGAACT
GGTTATCCAGCGAGATGGCAAAATTCACCGTCAGATCTACGAGCACGGCGTGCCGCAGGCACCCCTGGCCGTCACTGGC
GATACCGATAAAACCGGCACGATGGTACGTTTCTGGCCGAGCCACGAAACCTTCACCAACGTCACTGAATTTGAATATG
AGATCCTGGCGAAACGCCTGCGTGAACTGTCATTCCTGAACTCAGGCGTCTCCATCCGCCTGCGCGACAAGCGCGATGG
CAAAGAAGATCATTTCCACTACGAAGGCGGCATCAAGGCGTTTGTTGAATATCTGAACAAGAATAAAACGCCGATCCAC
CCGAATATCTTCTATTTCTCCACCGAAAAAGACGGTATCGGCGTGGAAGTAGCGCTGCAGTGGAACGATGGTTTCCAGG
AAAACATCTACTGCTTTACCAACAACATTCCGCAGCGCGACGGCGGTACTCACCTTGCAGGCTTCCGTGCGGCGATGAC
CCGTACGCTGAACGCCTACATGGACAAAGAAGGCTACAGCAAAAAAGCCAAAGTCAGCGCCACCGGCGACGATGCCCGT
GAAGGTCTGATTGCGGTGGTTTCCGTAAAAGTACCGGATCCGAAATTCTCCTCACAGACCAAAGATAAGCTGGTCTCTT
CCGAGGTGAAATCGGCGGTAGAACAGCAGATGAACGAACTGCTGAGCGAATACCTGCTGGAAAACCCATCTGACGCGAA
AATCGTCGTCGGCAAAATTATCGACGCCGCGCGTGCGCGTGAAGCGGCGCGTCGCGCCCGTGAAATGACCCGTCGTAAA
GGCGCGCTCGATTTAGCCGGTCTGCCGGGCAAACTGGCGGACTGTCAGGAACGCGACCCGGCGCTGTCCGAACTGTACC
TGGTGGAAGGGGACTCCGCGGGCGGCTCTGCGAAGCAGGGGCGTAACCGCAAGAACCAGGCGATTCTGCCGCTGAAAGG
TAAAATCCTTAACGTCGAGAAAGCGCGCTTCGACAAGATGCTTTCCTCCCAGGAAGTGGCGACGCTGATCACCGCGCTG
GGCTGCGGTATCGGTCGCGACGAGTACAACCCGGACAAGCTGCGCTATCACAGCATCATCATCATGACCGATGCGGACG
TCGACGGCTCGCACATCCGTACGCTGCTGTTGACCTTCTTCTATCGTCAGATGCCGGAAATTGTCGAGCGTGGCCACGT
CTACATTGCGCAGCCGCCGCTGTACAAAGTGAAGAAAGGCAAGCAGGAACAGTACATTAAAGACGACGAAGCGATGGAT
CAGTACCAGATTTCCATCGCGCTTGACGGTGCGACTCTGCACGCGAACGCTCATGCGCCGGCGCTATCCGGCGAAGCGT
TAGAAAAACTGGTCTCTGAATATAACGCCACGCAGAAAATGATTGGTCGTATGGAGCGTCGCTTCCCGAAAGCGCTGCT
CAAAGAGCTGGTGTATCAGCCAACTCTGACCGAAGCCGATCTTTCTGATGAGCAGACTGTAACGCGCTGGGTGAATGCG
CTGATTACCGAGCTGAACGAGAAAGAGCAGCACGGCAGTCAGTGGAAGTTCGATGTTCATACTAATACGGAACAGAATC
TGTTCGAGCCGATCGTTCGCGTGCGTACGCATGGCGTGGATACCGATTATCCGTTGGATCACGAGTTTGTGACCGGCGC
GGAATATCGTCGTATCTGCACGCTGGGCGAGAAGCTGCGCGGTCTGATTGAAGAGGACGCGTTTATCGAACGCGGCGAG
CGTCGCCAGCCGGTAACCAGCTTCGAGCAGGCGCTGGAGTGGCTGGTGAAAGAATCACGTCGCGGTCTGGCTATCCAGC
GTTATAAAGGTCTGGGTGAAATGAACCCGGATCAGCTGTGGGAAACCACCATGGACCCGGAAAGCCGCCGTATGCTGCG
CGTGACCGTCAAAGATGCGATTGCTGCCGACCAGCTGTTCACCACGCTGATGGGTGATGCCGTTGAGCCGCGTCGTGCC
TTTATCGAAGAGAACGCCCTGAAAGCGGCGAACATCGATATTTAA
>gyrB_Avian_48
ATGTCGAATTCTTATGACTCCTCCAGTATCAAAGTCCTGAAAGGGCTGGATGCGGTGCGTAAGCGCCCGGGTATGTATA
TCGGCGACACGGATGACGGCACCGGTCTGCACCACATGGTATTCGAGGTGGTAGATAACGCTATCGACGAAGCGCTCGC
AGGTCACTGTAAAGATATCGTCGTGACTATTCACGCCGATAACTCCGTGTCCGTAACGGATGATGGCCGTGGCATTCCG
ACCGGGATTCACCCGGAAGAAGGCGTCTCGGCGGCGGAAGTGATCATGACCGTTCTGCACGCGGGCGGTAAATTTGACG
ATAACTCCTATAAAGTCTCCGGCGGTCTGCACGGCGTGGGCGTCTCGGTAGTCAACGCTCTGTCGCAAAAACTGGAACT
GGTTATCCAGCGAGATGGCAAAATTCACCGTCAGATCTACGAGCACGGCGTGCCGCAGGCACCCCTGGCCGTCACTGGC
GATACCGATAAAACCGGCACGATGGTACGTTTCTGGCCGAGCCACGAAACCTTCACCAACGTCACTGAATTTGAATATG
AGATCCTGGCGAAACGCCTGCGTGAACTGTCATTCCTGAACTCAGGCGTCTCCATCCGCCTGCGCGACAAGCGCGATGG
CAAAGAAGATCATTTCCACTACGAAGGCGGCATCAAGGCGTTTGTTGAATATCTGAACAAGAATAAAACGCCGATCCAC
CCGAATATCTTCTATTTCTCCACCGAAAAAGACGGTATCGGCGTGGAAGTAGCGCTGCAGTGGAACGATGGTTTCCAGG
AAAACATCTACTGCTTTACCAACAACATTCCGCAGCGCGACGGCGGTACTCACCTTGCAGGCTTCCGTGCGGCGATGAC
CCGTACGCTGAACGCCTACATGGACAAAGAAGGCTACAGCAAAAAAGCCAAAGTCAGCGCCACCGGCGACGATGCCCGT
GAAGGTCTGATTGCGGTGGTTTCCGTAAAAGTACCGGATCCGAAATTCTCCTCACAGACCAAAGATAAGCTGGTCTCTT
CCGAGGTGAAATCGGCGGTAGAACAGCAGATGAACGAACTGCTGAGCGAATACCTGCTGGAAAACCCATCTGACGCGAA
AATCGTCGTCGGCAAAATTATCGACGCCGCGCGTGCGCGTGAAGCGGCGCGTCGCGCCCGTGAAATGACCCGTCGTAAA
GGCGCGCTCGATTTAGCCGGTCTGCCGGGCAAACTGGCGGACTGTCAGGAACGCGACCCGGCGCTGTCCGAACTGTACC
TGGTGGAAGGGGACTCCGCGGGCGGCTCTGCGAAGCAGGGGCGTAACCGCAAGAACCAGGCGATTCTGCCGCTGAAAGG
TAAAATCCTTAACGTCGAGAAAGCGCGCTTCGACAAGATGCTTTCCTCCCAGGAAGTGGCGACGCTGATCACCGCGCTG
GGCTGCGGTATCGGTCGCGACGAGTACAACCCGGACAAGCTGCGCTATCACAGCATCATCATCATGACCGATGCGGACG
TCGACGGCTCGCACATCCGTACGCTGCTGTTGACCTTCTTCTATCGTCAGATGCCGGAAATTGTCGAGCGTGGCCACGT
CTACATTGCGCAGCCGCCGCTGTACAAAGTGAAGAAAGGCAAGCAGGAACAGTACATTAAAGACGACGAAGCGATGGAT
CAGTACCAGATTTCCATCGCGCTTGACGGTGCGACTCTGCACGCGAACGCTCATGCGCCGGCGCTATCCGGCGAAGCGT
TAGAAAAACTGGTCTCTGAATATAACGCCACGCAGAAAATGATTGGTCGTATGGAGCGTCGCTTCCCGAAAGCGCTGCT
CAAAGAGCTGGTGTATCAGCCAACTCTGACCGAAGCCGATCTTTCTGATGAGCAGACTGTAACGCGCTGGGTGAATGCG
CTGATTACCGAGCTGAACGAGAAAGAGCAGCACGGCAGTCAGTGGAAGTTCGATGTTCATACTAATACGGAACAGAATC
TGTTCGAGCCGATCGTTCGCGTGCGTACGCATGGCGTGGATACCGATTATCCGTTGGATCACGAGTTTGTGACCGGCGC
GGAATATCGTCGTATCTGCACGCTGGGCGAGAAGCTGCGCGGTCTGATTGAAGAGGACGCGTTTATCGAACGCGGCGAG
CGTCGCCAGCCGGTAACCAGCTTCGAGCAGGCGCTGGAGTGGCTGGTGAAAGAATCACGTCGCGGTCTGGCTATCCAGC
GTTATAAAGGTCTGGGTGAAATGAACCCGGATCAGCTGTGGGAAACCACCATGGACCCGGAAAGCCGCCGTATGCTGCG
CGTGACCGTCAAAGATGCGATTGCTGCCGACCAGCTGTTCACCACGCTGATGGGTGATGCCGTTGAGCCGCGTCGTGCC
TTTATCGAAGAGAACGCCCTGAAAGCGGCGAACATCGATATTTAA
>gyrB_Avian_49
ATGTCGAATTCTTATGACTCCTCCAGTATCAAAGTCCTGAAAGGGCTGGATGCGGTGCGTAAGCGCCCGGGTATGTATA
TCGGCGACACGGATGACGGCACCGGTCTGCACCACATGGTATTCGAGGTGGTAGATAACGCTATCGACGAAGCGCTCGC
AGGTCACTGTAAAGATATCGTCGTGACTATTCACGCCGATAACTCCGTGTCCGTAACGGATGATGGCCGTGGCATTCCG
ACCGGGATTCACCCGGAAGAAGGCGTCTCGGCGGCGGAAGTGATCATGACCGTTCTGCACGCGGGCGGTAAATTTGACG
ATAACTCCTATAAAGTCTCCGGCGGTCTGCACGGCGTGGGCGTCTCGGTAGTCAACGCTCTGTCGCAAAAACTGGAACT
GGTTATCCAGCGAGATGGCAAAATTCACCGTCAGATCTACGAGCACGGCGTGCCGCAGGCACCCCTGGCCGTCACTGGC
GATACCGATAAAACCGGCACGATGGTACGTTTCTGGCCGAGCCACGAAACCTTCACCAACGTCACTGAATTTGAATATG
AGATCCTGGCGAAACGCCTGCGTGAACTGTCATTCCTGAACTCAGGCGTCTCCATCCGCCTGCGCGACAAGCGCGATGG
CAAAGAAGATCATTTCCACTACGAAGGCGGCATCAAGGCGTTTGTTGAATATCTGAACAAGAATAAAACGCCGATCCAC
CCGAATATCTTCTATTTCTCCACCGAAAAAGACGGTATCGGCGTGGAAGTAGCGCTGCAGTGGAACGATGGTTTCCAGG
AAAACATCTACTGCTTTACCAACAACATTCCGCAGCGCGACGGCGGTACTCACCTTGCAGGCTTCCGTGCGGCGATGAC
CCGTACGCTGAACGCCTACATGGACAAAGAAGGCTACAGCAAAAAAGCCAAAGTCAGCGCCACCGGCGACGATGCCCGT
GAAGGTCTGATTGCGGTGGTTTCCGTAAAAGTACCGGATCCGAAATTCTCCTCACAGACCAAAGATAAGCTGGTCTCTT
CCGAGGTGAAATCGGCGGTAGAACAGCAGATGAACGAACTGCTGAGCGAATACCTGCTGGAAAACCCATCTGACGCGAA
AATCGTCGTCGGCAAAATTATCGACGCCGCGCGTGCGCGTGAAGCGGCGCGTCGCGCCCGTGAAATGACCCGTCGTAAA
GGCGCGCTCGATTTAGCCGGTCTGCCGGGCAAACTGGCGGACTGTCAGGAACGCGACCCGGCGCTGTCCGAACTGTACC
TGGTGGAAGGGGACTCCGCGGGCGGCTCTGCGAAGCAGGGGCGTAACCGCAAGAACCAGGCGATTCTGCCGCTGAAAGG
TAAAATCCTTAACGTCGAGAAAGCGCGCTTCGACAAGATGCTTTCCTCCCAGGAAGTGGCGACGCTGATCACCGCGCTG
GGCTGCGGTATCGGTCGCGACGAGTACAACCCGGACAAGCTGCGCTATCACAGCATCATCATCATGACCGATGCGGACG
TCGACGGCTCGCACATCCGTACGCTGCTGTTGACCTTCTTCTATCGTCAGATGCCGGAAATTGTCGAGCGTGGCCACGT
CTACATTGCGCAGCCGCCGCTGTACAAAGTGAAGAAAGGCAAGCAGGAACAGTACATTAAAGACGACGAAGCGATGGAT
CAGTACCAGATTTCCATCGCGCTTGACGGTGCGACTCTGCACGCGAACGCTCATGCGCCGGCGCTATCCGGCGAAGCGT
TAGAAAAACTGGTCTCTGAATATAACGCCACGCAGAAAATGATTGGTCGTATGGAGCGTCGCTTCCCGAAAGCGCTGCT
CAAAGAGCTGGTGTATCAGCCAACTCTGACCGAAGCCGATCTTTCTGATGAGCAGACTGTAACGCGCTGGGTGAATGCG
CTGATTACCGAGCTGAACGAGAAAGAGCAGCACGGCAGTCAGTGGAAGTTCGATGTTCATACTAATACGGAACAGAATC
TGTTCGAGCCGATCGTTCGCGTGCGTACGCATGGCGTGGATACCGATTATCCGTTGGATCACGAGTTTGTGACCGGCGC
GGAATATCGTCGTATCTGCACGCTGGGCGAGAAGCTGCGCGGTCTGATTGAAGAGGACGCGTTTATCGAACGCGGCGAG
CGTCGCCAGCCGGTAACCAGCTTCGAGCAGGCGCTGGAGTGGCTGGTGAAAGAATCACGTCGCGGTCTGGCTATCCAGC
GTTATAAAGGTCTGGGTGAAATGAACCCGGATCAGCTGTGGGAAACCACCATGGACCCGGAAAGCCGCCGTATGCTGCG
CGTGACCGTCAAAGATGCGATTGCTGCCGACCAGCTGTTCACCACGCTGATGGGTGATGCCGTTGAGCCGCGTCGTGCC
TTTATCGAAGAGAACGCCCTGAAAGCGGCGAACATCGATATTTAA
>gyrB_Avian_50
ATGTCGAATTCTTATGACTCCTCCAGTATCAAAGTCCTGAAAGGGCTGGATGCGGTGCGTAAGCGCCCGGGTATGTATA
TCGGCGACACGGATGACGGCACCGGTCTGCACCACATGGTATTCGAGGTGGTAGATAACGCTATCGACGAAGCGCTCGC
AGGTCACTGTAAAGATATCGTCGTGACTATTCACGCCGATAACTCCGTGTCCGTAACGGATGATGGCCGTGGCATTCCG
ACCGGGATTCACCCGGAAGAAGGCGTCTCGGCGGCGGAAGTGATCATGACCGTTCTGCACGCGGGCGGTAAATTTGACG
ATAACTCCTATAAAGTCTCCGGCGGTCTGCACGGCGTGGGCGTCTCGGTAGTCAACGCTCTGTCGCAAAAACTGGAACT
GGTTATCCAGCGAGATGGCAAAATTCACCGTCAGATCTACGAGCACGGCGTGCCGCAGGCACCCCTGGCCGTCACTGGC
GATACCGATAAAACCGGCACGATGGTACGTTTCTGGCCGAGCCACGAAACCTTCACCAACGTCACTGAATTTGAATATG
AGATCCTGGCGAAACGCCTGCGTGAACTGTCATTCCTGAACTCAGGCGTCTCCATCCGCCTGCGCGACAAGCGCGATGG
CAAAGAAGATCATTTCCACTACGAAGGCGGCATCAAGGCGTTTGTTGAATATCTGAACAAGAATAAAACGCCGATCCAC
CCGAATATCTTCTATTTCTCCACCGAAAAAGACGGTATCGGCGTGGAAGTAGCGCTGCAGTGGAACGATGGTTTCCAGG
AAAACATCTACTGCTTTACCAACAACATTCCGCAGCGCGACGGCGGTACTCACCTTGCAGGCTTCCGTGCGGCGATGAC
CCGTACGCTGAACGCCTACATGGACAAAGAAGGCTACAGCAAAAAAGCCAAAGTCAGCGCCACCGGCGACGATGCCCGT
GAAGGTCTGATTGCGGTGGTTTCCGTAAAAGTACCGGATCCGAAATTCTCCTCACAGACCAAAGATAAGCTGGTCTCTT
CCGAGGTGAAATCGGCGGTAGAACAGCAGATGAACGAACTGCTGAGCGAATACCTGCTGGAAAACCCATCTGACGCGAA
AATCGTCGTCGGCAAAATTATCGACGCCGCGCGTGCGCGTGAAGCGGCGCGTCGCGCCCGTGAAATGACCCGTCGTAAA
GGCGCGCTCGATTTAGCCGGTCTGCCGGGCAAACTGGCGGACTGTCAGGAACGCGACCCGGCGCTGTCCGAACTGTACC
TGGTGGAAGGGGACTCCGCGGGCGGCTCTGCGAAGCAGGGGCGTAACCGCAAGAACCAGGCGATTCTGCCGCTGAAAGG
TAAAATCCTTAACGTCGAGAAAGCGCGCTTCGACAAGATGCTTTCCTCCCAGGAAGTGGCGACGCTGATCACCGCGCTG
GGCTGCGGTATCGGTCGCGACGAGTACAACCCGGACAAGCTGCGCTATCACAGCATCATCATCATGACCGATGCGGACG
TCGACGGCTCGCACATCCGTACGCTGCTGTTGACCTTCTTCTATCGTCAGATGCCGGAAATTGTCGAGCGTGGCCACGT
CTACATTGCGCAGCCGCCGCTGTACAAAGTGAAGAAAGGCAAGCAGGAACAGTACATTAAAGACGACGAAGCGATGGAT
CAGTACCAGATTTCCATCGCGCTTGACGGTGCGACTCTGCACGCGAACGCTCATGCGCCGGCGCTATCCGGCGAAGCGT
TAGAAAAACTGGTCTCTGAATATAACGCCACGCAGAAAATGATTGGTCGTATGGAGCGTCGCTTCCCGAAAGCGCTGCT
CAAAGAGCTGGTGTATCAGCCAACTCTGACCGAAGCCGATCTTTCTGATGAGCAGACTGTAACGCGCTGGGTGAATGCG
CTGATTACCGAGCTGAACGAGAAAGAGCAGCACGGCAGTCAGTGGAAGTTCGATGTTCATACTAATACGGAACAGAATC
TGTTCGAGCCGATCGTTCGCGTGCGTACGCATGGCGTGGATACCGATTATCCGTTGGATCACGAGTTTGTGACCGGCGC
GGAATATCGTCGTATCTGCACGCTGGGCGAGAAGCTGCGCGGTCTGATTGAAGAGGACGCGTTTATCGAACGCGGCGAG
CGTCGCCAGCCGGTAACCAGCTTCGAGCAGGCGCTGGAGTGGCTGGTGAAAGAATCACGTCGCGGTCTGGCTATCCAGC
GTTATAAAGGTCTGGGTGAAATGAACCCGGATCAGCTGTGGGAAACCACCATGGACCCGGAAAGCCGCCGTATGCTGCG
CGTGACCGTCAAAGATGCGATTGCTGCCGACCAGCTGTTCACCACGCTGATGGGTGATGCCGTTGAGCCGCGTCGTGCC
TTTATCGAAGAGAACGCCCTGAAAGCGGCGAACATCGATATTTAA
>gyrB_Avian_51
ATGTCGAATTCTTATGACTCCTCCAGTATCAAAGTCCTGAAAGGGCTGGATGCGGTGCGTAAGCGCCCGGGTATGTATA
TCGGCGACACGGATGACGGCACCGGTCTGCACCACATGGTATTCGAGGTGGTAGATAACGCTATCGACGAAGCGCTCGC
AGGTCACTGTAAAGATATCGTCGTGACTATTCACGCCGATAACTCCGTGTCCGTAACGGATGATGGCCGTGGCATTCCG
ACCGGGATTCACCCGGAAGAAGGCGTCTCGGCGGCGGAAGTGATCATGACCGTTCTGCACGCGGGCGGTAAATTTGACG
ATAACTCCTATAAAGTCTCCGGCGGTCTGCACGGCGTGGGCGTCTCGGTAGTCAACGCTCTGTCGCAAAAACTGGAACT
GGTTATCCAGCGAGATGGCAAAATTCACCGTCAGATCTACGAGCACGGCGTGCCGCAGGCACCCCTGGCCGTCACTGGC
GATACCGATAAAACCGGCACGATGGTACGTTTCTGGCCGAGCCACGAAACCTTCACCAACGTCACTGAATTTGAATATG
AGATCCTGGCGAAACGCCTGCGTGAACTGTCATTCCTGAACTCAGGCGTCTCCATCCGCCTGCGCGACAAGCGCGATGG
CAAAGAAGATCATTTCCACTACGAAGGCGGCATCAAGGCGTTTGTTGAATATCTGAACAAGAATAAAACGCCGATCCAC
CCGAATATCTTCTATTTCTCCACCGAAAAAGACGGTATCGGCGTGGAAGTAGCGCTGCAGTGGAACGATGGTTTCCAGG
AAAACATCTACTGCTTTACCAACAACATTCCGCAGCGCGACGGCGGTACTCACCTTGCAGGCTTCCGTGCGGCGATGAC
CCGTACGCTGAACGCCTACATGGACAAAGAAGGCTACAGCAAAAAAGCCAAAGTCAGCGCCACCGGCGACGATGCCCGT
GAAGGTCTGATTGCGGTGGTTTCCGTAAAAGTACCGGATCCGAAATTCTCCTCACAGACCAAAGATAAGCTGGTCTCTT
CCGAGGTGAAATCGGCGGTAGAACAGCAGATGAACGAACTGCTGAGCGAATACCTGCTGGAAAACCCATCTGACGCGAA
AATCGTCGTCGGCAAAATTATCGACGCCGCGCGTGCGCGTGAAGCGGCGCGTCGCGCCCGTGAAATGACCCGTCGTAAA
GGCGCGCTCGATTTAGCCGGTCTGCCGGGCAAACTGGCGGACTGTCAGGAACGCGACCCGGCGCTGTCCGAACTGTACC
TGGTGGAAGGGGACTCCGCGGGCGGCTCTGCGAAGCAGGGGCGTAACCGCAAGAACCAGGCGATTCTGCCGCTGAAAGG
TAAAATCCTTAACGTCGAGAAAGCGCGCTTCGACAAGATGCTTTCCTCCCAGGAAGTGGCGACGCTGATCACCGCGCTG
GGCTGCGGTATCGGTCGCGACGAGTACAACCCGGACAAGCTGCGCTATCACAGCATCATCATCATGACCGATGCGGACG
TCGACGGCTCGCACATCCGTACGCTGCTGTTGACCTTCTTCTATCGTCAGATGCCGGAAATTGTCGAGCGTGGCCACGT
CTACATTGCGCAGCCGCCGCTGTACAAAGTGAAGAAAGGCAAGCAGGAACAGTACATTAAAGACGACGAAGCGATGGAT
CAGTACCAGATTTCCATCGCGCTTGACGGTGCGACTCTGCACGCGAACGCTCATGCGCCGGCGCTATCCGGCGAAGCGT
TAGAAAAACTGGTCTCTGAATATAACGCCACGCAGAAAATGATTGGTCGTATGGAGCGTCGCTTCCCGAAAGCGCTGCT
CAAAGAGCTGGTGTATCAGCCAACTCTGACCGAAGCCGATCTTTCTGATGAGCAGACTGTAACGCGCTGGGTGAATGCG
CTGATTACCGAGCTGAACGAGAAAGAGCAGCACGGCAGTCAGTGGAAGTTCGATGTTCATACTAATACGGAACAGAATC
TGTTCGAGCCGATCGTTCGCGTGCGTACGCATGGCGTGGATACCGATTATCCGTTGGATCACGAGTTTGTGACCGGCGC
GGAATATCGTCGTATCTGCACGCTGGGCGAGAAGCTGCGCGGTCTGATTGAAGAGGACGCGTTTATCGAACGCGGCGAG
CGTCGCCAGCCGGTAACCAGCTTCGAGCAGGCGCTGGAGTGGCTGGTGAAAGAATCACGTCGCGGTCTGGCTATCCAGC
GTTATAAAGGTCTGGGTGAAATGAACCCGGATCAGCTGTGGGAAACCACCATGGACCCGGAAAGCCGCCGTATGCTGCG
CGTGACCGTCAAAGATGCGATTGCTGCCGACCAGCTGTTCACCACGCTGATGGGTGATGCCGTTGAGCCGCGTCGTGCC
TTTATCGAAGAGAACGCCCTGAAAGCGGCGAACATCGATATTTAA
>gyrB_Avian_52
ATGTCGAATTCTTATGACTCCTCCAGTATCAAAGTCCTGAAAGGGCTGGATGCGGTGCGTAAGCGCCCGGGTATGTATA
TCGGCGACACGGATGACGGCACCGGTCTGCACCACATGGTATTCGAGGTGGTAGATAACGCTATCGACGAAGCGCTCGC
AGGTCACTGTAAAGATATCGTCGTGACTATTCACGCCGATAACTCCGTGTCCGTAACGGATGATGGCCGTGGCATTCCG
ACCGGGATTCACCCGGAAGAAGGCGTCTCGGCGGCGGAAGTGATCATGACCGTTCTGCACGCGGGCGGTAAATTTGACG
ATAACTCCTATAAAGTCTCCGGCGGTCTGCACGGCGTGGGCGTCTCGGTAGTCAACGCTCTGTCGCAAAAACTGGAACT
GGTTATCCAGCGAGATGGCAAAATTCACCGTCAGATCTACGAGCACGGCGTGCCGCAGGCACCCCTGGCCGTCACTGGC
GATACCGATAAAACCGGCACGATGGTACGTTTCTGGCCGAGCCACGAAACCTTCACCAACGTCACTGAATTTGAATATG
AGATCCTGGCGAAACGCCTGCGTGAACTGTCATTCCTGAACTCAGGCGTCTCCATCCGCCTGCGCGACAAGCGCGATGG
CAAAGAAGATCATTTCCACTACGAAGGCGGCATCAAGGCGTTTGTTGAATATCTGAACAAGAATAAAACGCCGATCCAC
CCGAATATCTTCTATTTCTCCACCGAAAAAGACGGTATCGGCGTGGAAGTAGCGCTGCAGTGGAACGATGGTTTCCAGG
AAAACATCTACTGCTTTACCAACAACATTCCGCAGCGCGACGGCGGTACTCACCTTGCAGGCTTCCGTGCGGCGATGAC
CCGTACGCTGAACGCCTACATGGACAAAGAAGGCTACAGCAAAAAAGCCAAAGTCAGCGCCACCGGCGACGATGCCCGT
GAAGGTCTGATTGCGGTGGTTTCCGTAAAAGTACCGGATCCGAAATTCTCCTCACAGACCAAAGATAAGCTGGTCTCTT
CCGAGGTGAAATCGGCGGTAGAACAGCAGATGAACGAACTGCTGAGCGAATACCTGCTGGAAAACCCATCTGACGCGAA
AATCGTCGTCGGCAAAATTATCGACGCCGCGCGTGCGCGTGAAGCGGCGCGTCGCGCCCGTGAAATGACCCGTCGTAAA
GGCGCGCTCGATTTAGCCGGTCTGCCGGGCAAACTGGCGGACTGTCAGGAACGCGACCCGGCGCTGTCCGAACTGTACC
TGGTGGAAGGGGACTCCGCGGGCGGCTCTGCGAAGCAGGGGCGTAACCGCAAGAACCAGGCGATTCTGCCGCTGAAAGG
TAAAATCCTTAACGTCGAGAAAGCGCGCTTCGACAAGATGCTTTCCTCCCAGGAAGTGGCGACGCTGATCACCGCGCTG
GGCTGCGGTATCGGTCGCGACGAGTACAACCCGGACAAGCTGCGCTATCACAGCATCATCATCATGACCGATGCGGACG
TCGACGGCTCGCACATCCGTACGCTGCTGTTGACCTTCTTCTATCGTCAGATGCCGGAAATTGTCGAGCGTGGCCACGT
CTACATTGCGCAGCCGCCGCTGTACAAAGTGAAGAAAGGCAAGCAGGAACAGTACATTAAAGACGACGAAGCGATGGAT
CAGTACCAGATTTCCATCGCGCTTGACGGTGCGACTCTGCACGCGAACGCTCATGCGCCGGCGCTATCCGGCGAAGCGT
TAGAAAAACTGGTCTCTGAATATAACGCCACGCAGAAAATGATTGGTCGTATGGAGCGTCGCTTCCCGAAAGCGCTGCT
CAAAGAGCTGGTGTATCAGCCAACTCTGACCGAAGCCGATCTTTCTGATGAGCAGACTGTAACGCGCTGGGTGAATGCG
CTGATTACCGAGCTGAACGAGAAAGAGCAGCACGGCAGTCAGTGGAAGTTCGATGTTCATACTAATACGGAACAGAATC
TGTTCGAGCCGATCGTTCGCGTGCGTACGCATGGCGTGGATACCGATTATCCGTTGGATCACGAGTTTGTGACCGGCGC
GGAATATCGTCGTATCTGCACGCTGGGCGAGAAGCTGCGCGGTCTGATTGAAGAGGACGCGTTTATCGAACGCGGCGAG
CGTCGCCAGCCGGTAACCAGCTTCGAGCAGGCGCTGGAGTGGCTGGTGAAAGAATCACGTCGCGGTCTGGCTATCCAGC
GTTATAAAGGTCTGGGTGAAATGAACCCGGATCAGCTGTGGGAAACCACCATGGACCCGGAAAGCCGCCGTATGCTGCG
CGTGACCGTCAAAGATGCGATTGCTGCCGACCAGCTGTTCACCACGCTGATGGGTGATGCCGTTGAGCCGCGTCGTGCC
TTTATCGAAGAGAACGCCCTGAAAGCGGCGAACATCGATATTTAA
>gyrB_Avian_53
ATGTCGAATTCTTATGACTCCTCCAGTATCAAAGTCCTGAAAGGGCTGGATGCGGTGCGTAAGCGCCCGGGTATGTATA
TCGGCGACACGGATGACGGCACCGGTCTGCACCACATGGTATTCGAGGTGGTAGATAACGCTATCGACGAAGCGCTCGC
AGGTCACTGTAAAGATATCGTCGTGACTATTCACGCCGATAACTCCGTGTCCGTAACGGATGATGGCCGTGGCATTCCG
ACCGGGATTCACCCGGAAGAAGGCGTCTCGGCGGCGGAAGTGATCATGACCGTTCTGCACGCGGGCGGTAAATTTGACG
ATAACTCCTATAAAGTCTCCGGCGGTCTGCACGGCGTGGGCGTCTCGGTAGTCAACGCTCTGTCGCAAAAACTGGAACT
GGTTATCCAGCGAGATGGCAAAATTCACCGTCAGATCTACGAGCACGGCGTGCCGCAGGCACCCCTGGCCGTCACTGGC
GATACCGATAAAACCGGCACGATGGTACGTTTCTGGCCGAGCCACGAAACCTTCACCAACGTCACTGAATTTGAATATG
AGATCCTGGCGAAACGCCTGCGTGAACTGTCATTCCTGAACTCAGGCGTCTCCATCCGCCTGCGCGACAAGCGCGATGG
CAAAGAAGATCATTTCCACTACGAAGGCGGCATCAAGGCGTTTGTTGAATATCTGAACAAGAATAAAACGCCGATCCAC
CCGAATATCTTCTATTTCTCCACCGAAAAAGACGGTATCGGCGTGGAAGTAGCGCTGCAGTGGAACGATGGTTTCCAGG
AAAACATCTACTGCTTTACCAACAACATTCCGCAGCGCGACGGCGGTACTCACCTTGCAGGCTTCCGTGCGGCGATGAC
CCGTACGCTGAACGCCTACATGGACAAAGAAGGCTACAGCAAAAAAGCCAAAGTCAGCGCCACCGGCGACGATGCCCGT
GAAGGTCTGATTGCGGTGGTTTCCGTAAAAGTACCGGATCCGAAATTCTCCTCACAGACCAAAGATAAGCTGGTCTCTT
CCGAGGTGAAATCGGCGGTAGAACAGCAGATGAACGAACTGCTGAGCGAATACCTGCTGGAAAACCCATCTGACGCGAA
AATCGTCGTCGGCAAAATTATCGACGCCGCGCGTGCGCGTGAAGCGGCGCGTCGCGCCCGTGAAATGACCCGTCGTAAA
GGCGCGCTCGATTTAGCCGGTCTGCCGGGCAAACTGGCGGACTGTCAGGAACGCGACCCGGCGCTGTCCGAACTGTACC
TGGTGGAAGGGGACTCCGCGGGCGGCTCTGCGAAGCAGGGGCGTAACCGCAAGAACCAGGCGATTCTGCCGCTGAAAGG
TAAAATCCTTAACGTCGAGAAAGCGCGCTTCGACAAGATGCTTTCCTCCCAGGAAGTGGCGACGCTGATCACCGCGCTG
GGCTGCGGTATCGGTCGCGACGAGTACAACCCGGACAAGCTGCGCTATCACAGCATCATCATCATGACCGATGCGGACG
TCGACGGCTCGCACATCCGTACGCTGCTGTTGACCTTCTTCTATCGTCAGATGCCGGAAATTGTCGAGCGTGGCCACGT
CTACATTGCGCAGCCGCCGCTGTACAAAGTGAAGAAAGGCAAGCAGGAACAGTACATTAAAGACGACGAAGCGATGGAT
CAGTACCAGATTTCCATCGCGCTTGACGGTGCGACTCTGCACGCGAACGCTCATGCGCCGGCGCTATCCGGCGAAGCGT
TAGAAAAACTGGTCTCTGAATATAACGCCACGCAGAAAATGATTGGTCGTATGGAGCGTCGCTTCCCGAAAGCGCTGCT
CAAAGAGCTGGTGTATCAGCCAACTCTGACCGAAGCCGATCTTTCTGATGAGCAGACTGTAACGCGCTGGGTGAATGCG
CTGATTACCGAGCTGAACGAGAAAGAGCAGCACGGCAGTCAGTGGAAGTTCGATGTTCATACTAATACGGAACAGAATC
TGTTCGAGCCGATCGTTCGCGTGCGTACGCATGGCGTGGATACCGATTATCCGTTGGATCACGAGTTTGTGACCGGCGC
GGAATATCGTCGTATCTGCACGCTGGGCGAGAAGCTGCGCGGTCTGATTGAAGAGGACGCGTTTATCGAACGCGGCGAG
CGTCGCCAGCCGGTAACCAGCTTCGAGCAGGCGCTGGAGTGGCTGGTGAAAGAATCACGTCGCGGTCTGGCTATCCAGC
GTTATAAAGGTCTGGGTGAAATGAACCCGGATCAGCTGTGGGAAACCACCATGGACCCGGAAAGCCGCCGTATGCTGCG
CGTGACCGTCAAAGATGCGATTGCTGCCGACCAGCTGTTCACCACGCTGATGGGTGATGCCGTTGAGCCGCGTCGTGCC
TTTATCGAAGAGAACGCCCTGAAAGCGGCGAACATCGATATTTAA
>gyrB_Avian_54
ATGTCGAATTCTTATGACTCCTCCAGTATCAAAGTCCTGAAAGGGCTGGATGCGGTGCGTAAGCGCCCGGGTATGTATA
TCGGCGACACGGATGACGGCACCGGTCTGCACCACATGGTATTCGAGGTGGTAGATAACGCTATCGACGAAGCGCTCGC
AGGTCACTGTAAAGATATCGTCGTGACTATTCACGCCGATAACTCCGTGTCCGTAACGGATGATGGCCGTGGCATTCCG
ACCGGGATTCACCCGGAAGAAGGCGTCTCGGCGGCGGAAGTGATCATGACCGTTCTGCACGCGGGCGGTAAATTTGACG
ATAACTCCTATAAAGTCTCCGGCGGTCTGCACGGCGTGGGCGTCTCGGTAGTCAACGCTCTGTCGCAAAAACTGGAACT
GGTTATCCAGCGAGATGGCAAAATTCACCGTCAGATCTACGAGCACGGCGTGCCGCAGGCACCCCTGGCCGTCACTGGC
GATACCGATAAAACCGGCACGATGGTACGTTTCTGGCCGAGCCACGAAACCTTCACCAACGTCACTGAATTTGAATATG
AGATCCTGGCGAAACGCCTGCGTGAACTGTCATTCCTGAACTCAGGCGTCTCCATCCGCCTGCGCGACAAGCGCGATGG
CAAAGAAGATCATTTCCACTACGAAGGCGGCATCAAGGCGTTTGTTGAATATCTGAACAAGAATAAAACGCCGATCCAC
CCGAATATCTTCTATTTCTCCACCGAAAAAGACGGTATCGGCGTGGAAGTAGCGCTGCAGTGGAACGATGGTTTCCAGG
AAAACATCTACTGCTTTACCAACAACATTCCGCAGCGCGACGGCGGTACTCACCTTGCAGGCTTCCGTGCGGCGATGAC
CCGTACGCTGAACGCCTACATGGACAAAGAAGGCTACAGCAAAAAAGCCAAAGTCAGCGCCACCGGCGACGATGCCCGT
GAAGGTCTGATTGCGGTGGTTTCCGTAAAAGTACCGGATCCGAAATTCTCCTCACAGACCAAAGATAAGCTGGTCTCTT
CCGAGGTGAAATCGGCGGTAGAACAGCAGATGAACGAACTGCTGAGCGAATACCTGCTGGAAAACCCATCTGACGCGAA
AATCGTCGTCGGCAAAATTATCGACGCCGCGCGTGCGCGTGAAGCGGCGCGTCGCGCCCGTGAAATGACCCGTCGTAAA
GGCGCGCTCGATTTAGCCGGTCTGCCGGGCAAACTGGCGGACTGTCAGGAACGCGACCCGGCGCTGTCCGAACTGTACC
TGGTGGAAGGGGACTCCGCGGGCGGCTCTGCGAAGCAGGGGCGTAACCGCAAGAACCAGGCGATTCTGCCGCTGAAAGG
TAAAATCCTTAACGTCGAGAAAGCGCGCTTCGACAAGATGCTTTCCTCCCAGGAAGTGGCGACGCTGATCACCGCGCTG
GGCTGCGGTATCGGTCGCGACGAGTACAACCCGGACAAGCTGCGCTATCACAGCATCATCATCATGACCGATGCGGACG
TCGACGGCTCGCACATCCGTACGCTGCTGTTGACCTTCTTCTATCGTCAGATGCCGGAAATTGTCGAGCGTGGCCACGT
CTACATTGCGCAGCCGCCGCTGTACAAAGTGAAGAAAGGCAAGCAGGAACAGTACATTAAAGACGACGAAGCGATGGAT
CAGTACCAGATTTCCATCGCGCTTGACGGTGCGACTCTGCACGCGAACGCTCATGCGCCGGCGCTATCCGGCGAAGCGT
TAGAAAAACTGGTCTCTGAATATAACGCCACGCAGAAAATGATTGGTCGTATGGAGCGTCGCTTCCCGAAAGCGCTGCT
CAAAGAGCTGGTGTATCAGCCAACTCTGACCGAAGCCGATCTTTCTGATGAGCAGACTGTAACGCGCTGGGTGAATGCG
CTGATTACCGAGCTGAACGAGAAAGAGCAGCACGGCAGTCAGTGGAAGTTCGATGTTCATACTAATACGGAACAGAATC
TGTTCGAGCCGATCGTTCGCGTGCGTACGCATGGCGTGGATACCGATTATCCGTTGGATCACGAGTTTGTGACCGGCGC
GGAATATCGTCGTATCTGCACGCTGGGCGAGAAGCTGCGCGGTCTGATTGAAGAGGACGCGTTTATCGAACGCGGCGAG
CGTCGCCAGCCGGTAACCAGCTTCGAGCAGGCGCTGGAGTGGCTGGTGAAAGAATCACGTCGCGGTCTGGCTATCCAGC
GTTATAAAGGTCTGGGTGAAATGAACCCGGATCAGCTGTGGGAAACCACCATGGACCCGGAAAGCCGCCGTATGCTGCG
CGTGACCGTCAAAGATGCGATTGCTGCCGACCAGCTGTTCACCACGCTGATGGGTGATGCCGTTGAGCCGCGTCGTGCC
TTTATCGAAGAGAACGCCCTGAAAGCGGCGAACATCGATATTTAA
>gyrB_Avian_55
ATGTCGAATTCTTATGACTCCTCCAGTATCAAAGTCCTGAAAGGGCTGGATGCGGTGCGTAAGCGCCCGGGTATGTATA
TCGGCGACACGGATGACGGCACCGGTCTGCACCACATGGTATTCGAGGTGGTAGATAACGCTATCGACGAAGCGCTCGC
AGGTCACTGTAAAGATATCGTCGTGACTATTCACGCCGATAACTCCGTGTCCGTAACGGATGATGGCCGTGGCATTCCG
ACCGGGATTCACCCGGAAGAAGGCGTCTCGGCGGCGGAAGTGATCATGACCGTTCTGCACGCGGGCGGTAAATTTGACG
ATAACTCCTATAAAGTCTCCGGCGGTCTGCACGGCGTGGGCGTCTCGGTAGTCAACGCTCTGTCGCAAAAACTGGAACT
GGTTATCCAGCGAGATGGCAAAATTCACCGTCAGATCTACGAGCACGGCGTGCCGCAGGCACCCCTGGCCGTCACTGGC
GATACCGATAAAACCGGCACGATGGTACGTTTCTGGCCGAGCCACGAAACCTTCACCAACGTCACTGAATTTGAATATG
AGATCCTGGCGAAACGCCTGCGTGAACTGTCATTCCTGAACTCAGGCGTCTCCATCCGCCTGCGCGACAAGCGCGATGG
CAAAGAAGATCATTTCCACTACGAAGGCGGCATCAAGGCGTTTGTTGAATATCTGAACAAGAATAAAACGCCGATCCAC
CCGAATATCTTCTATTTCTCCACCGAAAAAGACGGTATCGGCGTGGAAGTAGCGCTGCAGTGGAACGATGGTTTCCAGG
AAAACATCTACTGCTTTACCAACAACATTCCGCAGCGCGACGGCGGTACTCACCTTGCAGGCTTCCGTGCGGCGATGAC
CCGTACGCTGAACGCCTACATGGACAAAGAAGGCTACAGCAAAAAAGCCAAAGTCAGCGCCACCGGCGACGATGCCCGT
GAAGGTCTGATTGCGGTGGTTTCCGTAAAAGTACCGGATCCGAAATTCTCCTCACAGACCAAAGATAAGCTGGTCTCTT
CCGAGGTGAAATCGGCGGTAGAACAGCAGATGAACGAACTGCTGAGCGAATACCTGCTGGAAAACCCATCTGACGCGAA
AATCGTCGTCGGCAAAATTATCGACGCCGCGCGTGCGCGTGAAGCGGCGCGTCGCGCCCGTGAAATGACCCGTCGTAAA
GGCGCGCTCGATTTAGCCGGTCTGCCGGGCAAACTGGCGGACTGTCAGGAACGCGACCCGGCGCTGTCCGAACTGTACC
TGGTGGAAGGGGACTCCGCGGGCGGCTCTGCGAAGCAGGGGCGTAACCGCAAGAACCAGGCGATTCTGCCGCTGAAAGG
TAAAATCCTTAACGTCGAGAAAGCGCGCTTCGACAAGATGCTTTCCTCCCAGGAAGTGGCGACGCTGATCACCGCGCTG
GGCTGCGGTATCGGTCGCGACGAGTACAACCCGGACAAGCTGCGCTATCACAGCATCATCATCATGACCGATGCGGACG
TCGACGGCTCGCACATCCGTACGCTGCTGTTGACCTTCTTCTATCGTCAGATGCCGGAAATTGTCGAGCGTGGCCACGT
CTACATTGCGCAGCCGCCGCTGTACAAAGTGAAGAAAGGCAAGCAGGAACAGTACATTAAAGACGACGAAGCGATGGAT
CAGTACCAGATTTCCATCGCGCTTGACGGTGCGACTCTGCACGCGAACGCTCATGCGCCGGCGCTATCCGGCGAAGCGT
TAGAAAAACTGGTCTCTGAATATAACGCCACGCAGAAAATGATTGGTCGTATGGAGCGTCGCTTCCCGAAAGCGCTGCT
CAAAGAGCTGGTGTATCAGCCAACTCTGACCGAAGCCGATCTTTCTGATGAGCAGACTGTAACGCGCTGGGTGAATGCG
CTGATTACCGAGCTGAACGAGAAAGAGCAGCACGGCAGTCAGTGGAAGTTCGATGTTCATACTAATACGGAACAGAATC
TGTTCGAGCCGATCGTTCGCGTGCGTACGCATGGCGTGGATACCGATTATCCGTTGGATCACGAGTTTGTGACCGGCGC
GGAATATCGTCGTATCTGCACGCTGGGCGAGAAGCTGCGCGGTCTGATTGAAGAGGACGCGTTTATCGAACGCGGCGAG
CGTCGCCAGCCGGTAACCAGCTTCGAGCAGGCGCTGGAGTGGCTGGTGAAAGAATCACGTCGCGGTCTGGCTATCCAGC
GTTATAAAGGTCTGGGTGAAATGAACCCGGATCAGCTGTGGGAAACCACCATGGACCCGGAAAGCCGCCGTATGCTGCG
CGTGACCGTCAAAGATGCGATTGCTGCCGACCAGCTGTTCACCACGCTGATGGGTGATGCCGTTGAGCCGCGTCGTGCC
TTTATCGAAGAGAACGCCCTGAAAGCGGCGAACATCGATATTTAA
>gyrB_Avian_56
ATGTCGAATTCTTATGACTCCTCCAGTATCAAAGTCCTGAAAGGGCTGGATGCGGTGCGTAAGCGCCCGGGTATGTATA
TCGGCGACACGGATGACGGCACCGGTCTGCACCACATGGTATTCGAGGTGGTAGATAACGCTATCGACGAAGCGCTCGC
AGGTCACTGTAAAGATATCGTCGTGACTATTCACGCCGATAACTCCGTGTCCGTAACGGATGATGGCCGTGGCATTCCG
ACCGGGATTCACCCGGAAGAAGGCGTCTCGGCGGCGGAAGTGATCATGACCGTTCTGCACGCGGGCGGTAAATTTGACG
ATAACTCCTATAAAGTCTCCGGCGGTCTGCACGGCGTGGGCGTCTCGGTAGTCAACGCTCTGTCGCAAAAACTGGAACT
GGTTATCCAGCGAGATGGCAAAATTCACCGTCAGATCTACGAGCACGGCGTGCCGCAGGCACCCCTGGCCGTCACTGGC
GATACCGATAAAACCGGCACGATGGTACGTTTCTGGCCGAGCCACGAAACCTTCACCAACGTCACTGAATTTGAATATG
AGATCCTGGCGAAACGCCTGCGTGAACTGTCATTCCTGAACTCAGGCGTCTCCATCCGCCTGCGCGACAAGCGCGATGG
CAAAGAAGATCATTTCCACTACGAAGGCGGCATCAAGGCGTTTGTTGAATATCTGAACAAGAATAAAACGCCGATCCAC
CCGAATATCTTCTATTTCTCCACCGAAAAAGACGGTATCGGCGTGGAAGTAGCGCTGCAGTGGAACGATGGTTTCCAGG
AAAACATCTACTGCTTTACCAACAACATTCCGCAGCGCGACGGCGGTACTCACCTTGCAGGCTTCCGTGCGGCGATGAC
CCGTACGCTGAACGCCTACATGGACAAAGAAGGCTACAGCAAAAAAGCCAAAGTCAGCGCCACCGGCGACGATGCCCGT
GAAGGTCTGATTGCGGTGGTTTCCGTAAAAGTACCGGATCCGAAATTCTCCTCACAGACCAAAGATAAGCTGGTCTCTT
CCGAGGTGAAATCGGCGGTAGAACAGCAGATGAACGAACTGCTGAGCGAATACCTGCTGGAAAACCCATCTGACGCGAA
AATCGTCGTCGGCAAAATTATCGACGCCGCGCGTGCGCGTGAAGCGGCGCGTCGCGCCCGTGAAATGACCCGTCGTAAA
GGCGCGCTCGATTTAGCCGGTCTGCCGGGCAAACTGGCGGACTGTCAGGAACGCGACCCGGCGCTGTCCGAACTGTACC
TGGTGGAAGGGGACTCCGCGGGCGGCTCTGCGAAGCAGGGGCGTAACCGCAAGAACCAGGCGATTCTGCCGCTGAAAGG
TAAAATCCTTAACGTCGAGAAAGCGCGCTTCGACAAGATGCTTTCCTCCCAGGAAGTGGCGACGCTGATCACCGCGCTG
GGCTGCGGTATCGGTCGCGACGAGTACAACCCGGACAAGCTGCGCTATCACAGCATCATCATCATGACCGATGCGGACG
TCGACGGCTCGCACATCCGTACGCTGCTGTTGACCTTCTTCTATCGTCAGATGCCGGAAATTGTCGAGCGTGGCCACGT
CTACATTGCGCAGCCGCCGCTGTACAAAGTGAAGAAAGGCAAGCAGGAACAGTACATTAAAGACGACGAAGCGATGGAT
CAGTACCAGATTTCCATCGCGCTTGACGGTGCGACTCTGCACGCGAACGCTCATGCGCCGGCGCTATCCGGCGAAGCGT
TAGAAAAACTGGTCTCTGAATATAACGCCACGCAGAAAATGATTGGTCGTATGGAGCGTCGCTTCCCGAAAGCGCTGCT
CAAAGAGCTGGTGTATCAGCCAACTCTGACCGAAGCCGATCTTTCTGATGAGCAGACTGTAACGCGCTGGGTGAATGCG
CTGATTACCGAGCTGAACGAGAAAGAGCAGCACGGCAGTCAGTGGAAGTTCGATGTTCATACTAATACGGAACAGAATC
TGTTCGAGCCGATCGTTCGCGTGCGTACGCATGGCGTGGATACCGATTATCCGTTGGATCACGAGTTTGTGACCGGCGC
GGAATATCGTCGTATCTGCACGCTGGGCGAGAAGCTGCGCGGTCTGATTGAAGAGGACGCGTTTATCGAACGCGGCGAG
CGTCGCCAGCCGGTAACCAGCTTCGAGCAGGCGCTGGAGTGGCTGGTGAAAGAATCACGTCGCGGTCTGGCTATCCAGC
GTTATAAAGGTCTGGGTGAAATGAACCCGGATCAGCTGTGGGAAACCACCATGGACCCGGAAAGCCGCCGTATGCTGCG
CGTGACCGTCAAAGATGCGATTGCTGCCGACCAGCTGTTCACCACGCTGATGGGTGATGCCGTTGAGCCGCGTCGTGCC
TTTATCGAAGAGAACGCCCTGAAAGCGGCGAACATCGATATTTAA
>gyrB_Avian_57
ATGTCGAATTCTTATGACTCCTCCAGTATCAAAGTCCTGAAAGGGCTGGATGCGGTGCGTAAGCGCCCGGGTATGTATA
TCGGCGACACGGATGACGGCACCGGTCTGCACCACATGGTATTCGAGGTGGTAGATAACGCTATCGACGAAGCGCTCGC
AGGTCACTGTAAAGATATCGTCGTGACTATTCACGCCGATAACTCCGTGTCCGTAACGGATGATGGCCGTGGCATTCCG
ACCGGGATTCACCCGGAAGAAGGCGTCTCGGCGGCGGAAGTGATCATGACCGTTCTGCACGCGGGCGGTAAATTTGACG
ATAACTCCTATAAAGTCTCCGGCGGTCTGCACGGCGTGGGCGTCTCGGTAGTCAACGCTCTGTCGCAAAAACTGGAACT
GGTTATCCAGCGAGATGGCAAAATTCACCGTCAGATCTACGAGCACGGCGTGCCGCAGGCACCCCTGGCCGTCACTGGC
GATACCGATAAAACCGGCACGATGGTACGTTTCTGGCCGAGCCACGAAACCTTCACCAACGTCACTGAATTTGAATATG
AGATCCTGGCGAAACGCCTGCGTGAACTGTCATTCCTGAACTCAGGCGTCTCCATCCGCCTGCGCGACAAGCGCGATGG
CAAAGAAGATCATTTCCACTACGAAGGCGGCATCAAGGCGTTTGTTGAATATCTGAACAAGAATAAAACGCCGATCCAC
CCGAATATCTTCTATTTCTCCACCGAAAAAGACGGTATCGGCGTGGAAGTAGCGCTGCAGTGGAACGATGGTTTCCAGG
AAAACATCTACTGCTTTACCAACAACATTCCGCAGCGCGACGGCGGTACTCACCTTGCAGGCTTCCGTGCGGCGATGAC
CCGTACGCTGAACGCCTACATGGACAAAGAAGGCTACAGCAAAAAAGCCAAAGTCAGCGCCACCGGCGACGATGCCCGT
GAAGGTCTGATTGCGGTGGTTTCCGTAAAAGTACCGGATCCGAAATTCTCCTCACAGACCAAAGATAAGCTGGTCTCTT
CCGAGGTGAAATCGGCGGTAGAACAGCAGATGAACGAACTGCTGAGCGAATACCTGCTGGAAAACCCATCTGACGCGAA
AATCGTCGTCGGCAAAATTATCGACGCCGCGCGTGCGCGTGAAGCGGCGCGTCGCGCCCGTGAAATGACCCGTCGTAAA
GGCGCGCTCGATTTAGCCGGTCTGCCGGGCAAACTGGCGGACTGTCAGGAACGCGACCCGGCGCTGTCCGAACTGTACC
TGGTGGAAGGGGACTCCGCGGGCGGCTCTGCGAAGCAGGGGCGTAACCGCAAGAACCAGGCGATTCTGCCGCTGAAAGG
TAAAATCCTTAACGTCGAGAAAGCGCGCTTCGACAAGATGCTTTCCTCCCAGGAAGTGGCGACGCTGATCACCGCGCTG
GGCTGCGGTATCGGTCGCGACGAGTACAACCCGGACAAGCTGCGCTATCACAGCATCATCATCATGACCGATGCGGACG
TCGACGGCTCGCACATCCGTACGCTGCTGTTGACCTTCTTCTATCGTCAGATGCCGGAAATTGTCGAGCGTGGCCACGT
CTACATTGCGCAGCCGCCGCTGTACAAAGTGAAGAAAGGCAAGCAGGAACAGTACATTAAAGACGACGAAGCGATGGAT
CAGTACCAGATTTCCATCGCGCTTGACGGTGCGACTCTGCACGCGAACGCTCATGCGCCGGCGCTATCCGGCGAAGCGT
TAGAAAAACTGGTCTCTGAATATAACGCCACGCAGAAAATGATTGGTCGTATGGAGCGTCGCTTCCCGAAAGCGCTGCT
CAAAGAGCTGGTGTATCAGCCAACTCTGACCGAAGCCGATCTTTCTGATGAGCAGACTGTAACGCGCTGGGTGAATGCG
CTGATTACCGAGCTGAACGAGAAAGAGCAGCACGGCAGTCAGTGGAAGTTCGATGTTCATACTAATACGGAACAGAATC
TGTTCGAGCCGATCGTTCGCGTGCGTACGCATGGCGTGGATACCGATTATCCGTTGGATCACGAGTTTGTGACCGGCGC
GGAATATCGTCGTATCTGCACGCTGGGCGAGAAGCTGCGCGGTCTGATTGAAGAGGACGCGTTTATCGAACGCGGCGAG
CGTCGCCAGCCGGTAACCAGCTTCGAGCAGGCGCTGGAGTGGCTGGTGAAAGAATCACGTCGCGGTCTGGCTATCCAGC
GTTATAAAGGTCTGGGTGAAATGAACCCGGATCAGCTGTGGGAAACCACCATGGACCCGGAAAGCCGCCGTATGCTGCG
CGTGACCGTCAAAGATGCGATTGCTGCCGACCAGCTGTTCACCACGCTGATGGGTGATGCCGTTGAGCCGCGTCGTGCC
TTTATCGAAGAGAACGCCCTGAAAGCGGCGAACATCGATATTTAA
>gyrB_Avian_58
ATGTCGAATTCTTATGACTCCTCCAGTATCAAAGTCCTGAAAGGGCTGGATGCGGTGCGTAAGCGCCCGGGTATGTATA
TCGGCGACACGGATGACGGCACCGGTCTGCACCACATGGTATTCGAGGTGGTAGATAACGCTATCGACGAAGCGCTCGC
AGGTCACTGTAAAGATATCGTCGTGACTATTCACGCCGATAACTCCGTGTCCGTAACGGATGATGGCCGTGGCATTCCG
ACCGGGATTCACCCGGAAGAAGGCGTCTCGGCGGCGGAAGTGATCATGACCGTTCTGCACGCGGGCGGTAAATTTGACG
ATAACTCCTATAAAGTCTCCGGCGGTCTGCACGGCGTGGGCGTCTCGGTAGTCAACGCTCTGTCGCAAAAACTGGAACT
GGTTATCCAGCGAGATGGCAAAATTCACCGTCAGATCTACGAGCACGGCGTGCCGCAGGCACCCCTGGCCGTCACTGGC
GATACCGATAAAACCGGCACGATGGTACGTTTCTGGCCGAGCCACGAAACCTTCACCAACGTCACTGAATTTGAATATG
AGATCCTGGCGAAACGCCTGCGTGAACTGTCATTCCTGAACTCAGGCGTCTCCATCCGCCTGCGCGACAAGCGCGATGG
CAAAGAAGATCATTTCCACTACGAAGGCGGCATCAAGGCGTTTGTTGAATATCTGAACAAGAATAAAACGCCGATCCAC
CCGAATATCTTCTATTTCTCCACCGAAAAAGACGGTATCGGCGTGGAAGTAGCGCTGCAGTGGAACGATGGTTTCCAGG
AAAACATCTACTGCTTTACCAACAACATTCCGCAGCGCGACGGCGGTACTCACCTTGCAGGCTTCCGTGCGGCGATGAC
CCGTACGCTGAACGCCTACATGGACAAAGAAGGCTACAGCAAAAAAGCCAAAGTCAGCGCCACCGGCGACGATGCCCGT
GAAGGTCTGATTGCGGTGGTTTCCGTAAAAGTACCGGATCCGAAATTCTCCTCACAGACCAAAGATAAGCTGGTCTCTT
CCGAGGTGAAATCGGCGGTAGAACAGCAGATGAACGAACTGCTGAGCGAATACCTGCTGGAAAACCCATCTGACGCGAA
AATCGTCGTCGGCAAAATTATCGACGCCGCGCGTGCGCGTGAAGCGGCGCGTCGCGCCCGTGAAATGACCCGTCGTAAA
GGCGCGCTCGATTTAGCCGGTCTGCCGGGCAAACTGGCGGACTGTCAGGAACGCGACCCGGCGCTGTCCGAACTGTACC
TGGTGGAAGGGGACTCCGCGGGCGGCTCTGCGAAGCAGGGGCGTAACCGCAAGAACCAGGCGATTCTGCCGCTGAAAGG
TAAAATCCTTAACGTCGAGAAAGCGCGCTTCGACAAGATGCTTTCCTCCCAGGAAGTGGCGACGCTGATCACCGCGCTG
GGCTGCGGTATCGGTCGCGACGAGTACAACCCGGACAAGCTGCGCTATCACAGCATCATCATCATGACCGATGCGGACG
TCGACGGCTCGCACATCCGTACGCTGCTGTTGACCTTCTTCTATCGTCAGATGCCGGAAATTGTCGAGCGTGGCCACGT
CTACATTGCGCAGCCGCCGCTGTACAAAGTGAAGAAAGGCAAGCAGGAACAGTACATTAAAGACGACGAAGCGATGGAT
CAGTACCAGATTTCCATCGCGCTTGACGGTGCGACTCTGCACGCGAACGCTCATGCGCCGGCGCTATCCGGCGAAGCGT
TAGAAAAACTGGTCTCTGAATATAACGCCACGCAGAAAATGATTGGTCGTATGGAGCGTCGCTTCCCGAAAGCGCTGCT
CAAAGAGCTGGTGTATCAGCCAACTCTGACCGAAGCCGATCTTTCTGATGAGCAGACTGTAACGCGCTGGGTGAATGCG
CTGATTACCGAGCTGAACGAGAAAGAGCAGCACGGCAGTCAGTGGAAGTTCGATGTTCATACTAATACGGAACAGAATC
TGTTCGAGCCGATCGTTCGCGTGCGTACGCATGGCGTGGATACCGATTATCCGTTGGATCACGAGTTTGTGACCGGCGC
GGAATATCGTCGTATCTGCACGCTGGGCGAGAAGCTGCGCGGTCTGATTGAAGAGGACGCGTTTATCGAACGCGGCGAG
CGTCGCCAGCCGGTAACCAGCTTCGAGCAGGCGCTGGAGTGGCTGGTGAAAGAATCACGTCGCGGTCTGGCTATCCAGC
GTTATAAAGGTCTGGGTGAAATGAACCCGGATCAGCTGTGGGAAACCACCATGGACCCGGAAAGCCGCCGTATGCTGCG
CGTGACCGTCAAAGATGCGATTGCTGCCGACCAGCTGTTCACCACGCTGATGGGTGATGCCGTTGAGCCGCGTCGTGCC
TTTATCGAAGAGAACGCCCTGAAAGCGGCGAACATCGATATTTAA
>gyrB_Avian_59
ATGTCGAATTCTTATGACTCCTCCAGTATCAAAGTCCTGAAAGGGCTGGATGCGGTGCGTAAGCGCCCGGGTATGTATA
TCGGCGACACGGATGACGGCACCGGTCTGCACCACATGGTATTCGAGGTGGTAGATAACGCTATCGACGAAGCGCTCGC
AGGTCACTGTAAAGATATCGTCGTGACTATTCACGCCGATAACTCCGTGTCCGTAACGGATGATGGCCGTGGCATTCCG
ACCGGGATTCACCCGGAAGAAGGCGTCTCGGCGGCGGAAGTGATCATGACCGTTCTGCACGCGGGCGGTAAATTTGACG
ATAACTCCTATAAAGTCTCCGGCGGTCTGCACGGCGTGGGCGTCTCGGTAGTCAACGCTCTGTCGCAAAAACTGGAACT
GGTTATCCAGCGAGATGGCAAAATTCACCGTCAGATCTACGAGCACGGCGTGCCGCAGGCACCCCTGGCCGTCACTGGC
GATACCGATAAAACCGGCACGATGGTACGTTTCTGGCCGAGCCACGAAACCTTCACCAACGTCACTGAATTTGAATATG
AGATCCTGGCGAAACGCCTGCGTGAACTGTCATTCCTGAACTCAGGCGTCTCCATCCGCCTGCGCGACAAGCGCGATGG
CAAAGAAGATCATTTCCACTACGAAGGCGGCATCAAGGCGTTTGTTGAATATCTGAACAAGAATAAAACGCCGATCCAC
CCGAATATCTTCTATTTCTCCACCGAAAAAGACGGTATCGGCGTGGAAGTAGCGCTGCAGTGGAACGATGGTTTCCAGG
AAAACATCTACTGCTTTACCAACAACATTCCGCAGCGCGACGGCGGTACTCACCTTGCAGGCTTCCGTGCGGCGATGAC
CCGTACGCTGAACGCCTACATGGACAAAGAAGGCTACAGCAAAAAAGCCAAAGTCAGCGCCACCGGCGACGATGCCCGT
GAAGGTCTGATTGCGGTGGTTTCCGTAAAAGTACCGGATCCGAAATTCTCCTCACAGACCAAAGATAAGCTGGTCTCTT
CCGAGGTGAAATCGGCGGTAGAACAGCAGATGAACGAACTGCTGAGCGAATACCTGCTGGAAAACCCATCTGACGCGAA
AATCGTCGTCGGCAAAATTATCGACGCCGCGCGTGCGCGTGAAGCGGCGCGTCGCGCCCGTGAAATGACCCGTCGTAAA
GGCGCGCTCGATTTAGCCGGTCTGCCGGGCAAACTGGCGGACTGTCAGGAACGCGACCCGGCGCTGTCCGAACTGTACC
TGGTGGAAGGGGACTCCGCGGGCGGCTCTGCGAAGCAGGGGCGTAACCGCAAGAACCAGGCGATTCTGCCGCTGAAAGG
TAAAATCCTTAACGTCGAGAAAGCGCGCTTCGACAAGATGCTTTCCTCCCAGGAAGTGGCGACGCTGATCACCGCGCTG
GGCTGCGGTATCGGTCGCGACGAGTACAACCCGGACAAGCTGCGCTATCACAGCATCATCATCATGACCGATGCGGACG
TCGACGGCTCGCACATCCGTACGCTGCTGTTGACCTTCTTCTATCGTCAGATGCCGGAAATTGTCGAGCGTGGCCACGT
CTACATTGCGCAGCCGCCGCTGTACAAAGTGAAGAAAGGCAAGCAGGAACAGTACATTAAAGACGACGAAGCGATGGAT
CAGTACCAGATTTCCATCGCGCTTGACGGTGCGACTCTGCACGCGAACGCTCATGCGCCGGCGCTATCCGGCGAAGCGT
TAGAAAAACTGGTCTCTGAATATAACGCCACGCAGAAAATGATTGGTCGTATGGAGCGTCGCTTCCCGAAAGCGCTGCT
CAAAGAGCTGGTGTATCAGCCAACTCTGACCGAAGCCGATCTTTCTGATGAGCAGACTGTAACGCGCTGGGTGAATGCG
CTGATTACCGAGCTGAACGAGAAAGAGCAGCACGGCAGTCAGTGGAAGTTCGATGTTCATACTAATACGGAACAGAATC
TGTTCGAGCCGATCGTTCGCGTGCGTACGCATGGCGTGGATACCGATTATCCGTTGGATCACGAGTTTGTGACCGGCGC
GGAATATCGTCGTATCTGCACGCTGGGCGAGAAGCTGCGCGGTCTGATTGAAGAGGACGCGTTTATCGAACGCGGCGAG
CGTCGCCAGCCGGTAACCAGCTTCGAGCAGGCGCTGGAGTGGCTGGTGAAAGAATCACGTCGCGGTCTGGCTATCCAGC
GTTATAAAGGTCTGGGTGAAATGAACCCGGATCAGCTGTGGGAAACCACCATGGACCCGGAAAGCCGCCGTATGCTGCG
CGTGACCGTCAAAGATGCGATTGCTGCCGACCAGCTGTTCACCACGCTGATGGGTGATGCCGTTGAGCCGCGTCGTGCC
TTTATCGAAGAGAACGCCCTGAAAGCGGCGAACATCGATATTTAA
>gyrB_Avian_60
ATGTCGAATTCTTATGACTCCTCCAGTATCAAAGTCCTGAAAGGGCTGGATGCGGTGCGTAAGCGCCCGGGTATGTATA
TCGGCGACACGGATGACGGCACCGGTCTGCACCACATGGTATTCGAGGTGGTAGATAACGCTATCGACGAAGCGCTCGC
AGGTCACTGTAAAGATATCGTCGTGACTATTCACGCCGATAACTCCGTGTCCGTAACGGATGATGGCCGTGGCATTCCG
ACCGGGATTCACCCGGAAGAAGGCGTCTCGGCGGCGGAAGTGATCATGACCGTTCTGCACGCGGGCGGTAAATTTGACG
ATAACTCCTATAAAGTCTCCGGCGGTCTGCACGGCGTGGGCGTCTCGGTAGTCAACGCTCTGTCGCAAAAACTGGAACT
GGTTATCCAGCGAGATGGCAAAATTCACCGTCAGATCTACGAGCACGGCGTGCCGCAGGCACCCCTGGCCGTCACTGGC
GATACCGATAAAACCGGCACGATGGTACGTTTCTGGCCGAGCCACGAAACCTTCACCAACGTCACTGAATTTGAATATG
AGATCCTGGCGAAACGCCTGCGTGAACTGTCATTCCTGAACTCAGGCGTCTCCATCCGCCTGCGCGACAAGCGCGATGG
CAAAGAAGATCATTTCCACTACGAAGGCGGCATCAAGGCGTTTGTTGAATATCTGAACAAGAATAAAACGCCGATCCAC
CCGAATATCTTCTATTTCTCCACCGAAAAAGACGGTATCGGCGTGGAAGTAGCGCTGCAGTGGAACGATGGTTTCCAGG
AAAACATCTACTGCTTTACCAACAACATTCCGCAGCGCGACGGCGGTACTCACCTTGCAGGCTTCCGTGCGGCGATGAC
CCGTACGCTGAACGCCTACATGGACAAAGAAGGCTACAGCAAAAAAGCCAAAGTCAGCGCCACCGGCGACGATGCCCGT
GAAGGTCTGATTGCGGTGGTTTCCGTAAAAGTACCGGATCCGAAATTCTCCTCACAGACCAAAGATAAGCTGGTCTCTT
CCGAGGTGAAATCGGCGGTAGAACAGCAGATGAACGAACTGCTGAGCGAATACCTGCTGGAAAACCCATCTGACGCGAA
AATCGTCGTCGGCAAAATTATCGACGCCGCGCGTGCGCGTGAAGCGGCGCGTCGCGCCCGTGAAATGACCCGTCGTAAA
GGCGCGCTCGATTTAGCCGGTCTGCCGGGCAAACTGGCGGACTGTCAGGAACGCGACCCGGCGCTGTCCGAACTGTACC
TGGTGGAAGGGGACTCCGCGGGCGGCTCTGCGAAGCAGGGGCGTAACCGCAAGAACCAGGCGATTCTGCCGCTGAAAGG
TAAAATCCTTAACGTCGAGAAAGCGCGCTTCGACAAGATGCTTTCCTCCCAGGAAGTGGCGACGCTGATCACCGCGCTG
GGCTGCGGTATCGGTCGCGACGAGTACAACCCGGACAAGCTGCGCTATCACAGCATCATCATCATGACCGATGCGGACG
TCGACGGCTCGCACATCCGTACGCTGCTGTTGACCTTCTTCTATCGTCAGATGCCGGAAATTGTCGAGCGTGGCCACGT
CTACATTGCGCAGCCGCCGCTGTACAAAGTGAAGAAAGGCAAGCAGGAACAGTACATTAAAGACGACGAAGCGATGGAT
CAGTACCAGATTTCCATCGCGCTTGACGGTGCGACTCTGCACGCGAACGCTCATGCGCCGGCGCTATCCGGCGAAGCGT
TAGAAAAACTGGTCTCTGAATATAACGCCACGCAGAAAATGATTGGTCGTATGGAGCGTCGCTTCCCGAAAGCGCTGCT
CAAAGAGCTGGTGTATCAGCCAACTCTGACCGAAGCCGATCTTTCTGATGAGCAGACTGTAACGCGCTGGGTGAATGCG
CTGATTACCGAGCTGAACGAGAAAGAGCAGCACGGCAGTCAGTGGAAGTTCGATGTTCATACTAATACGGAACAGAATC
TGTTCGAGCCGATCGTTCGCGTGCGTACGCATGGCGTGGATACCGATTATCCGTTGGATCACGAGTTTGTGACCGGCGC
GGAATATCGTCGTATCTGCACGCTGGGCGAGAAGCTGCGCGGTCTGATTGAAGAGGACGCGTTTATCGAACGCGGCGAG
CGTCGCCAGCCGGTAACCAGCTTCGAGCAGGCGCTGGAGTGGCTGGTGAAAGAATCACGTCGCGGTCTGGCTATCCAGC
GTTATAAAGGTCTGGGTGAAATGAACCCGGATCAGCTGTGGGAAACCACCATGGACCCGGAAAGCCGCCGTATGCTGCG
CGTGACCGTCAAAGATGCGATTGCTGCCGACCAGCTGTTCACCACGCTGATGGGTGATGCCGTTGAGCCGCGTCGTGCC
TTTATCGAAGAGAACGCCCTGAAAGCGGCGAACATCGATATTTAA
>gyrB_Avian_61
ATGTCGAATTCTTATGACTCCTCCAGTATCAAAGTCCTGAAAGGGCTGGATGCGGTGCGTAAGCGCCCGGGTATGTATA
TCGGCGACACGGATGACGGCACCGGTCTGCACCACATGGTATTCGAGGTGGTAGATAACGCTATCGACGAAGCGCTCGC
AGGTCACTGTAAAGATATCGTCGTGACTATTCACGCCGATAACTCCGTGTCCGTAACGGATGATGGCCGTGGCATTCCG
ACCGGGATTCACCCGGAAGAAGGCGTCTCGGCGGCGGAAGTGATCATGACCGTTCTGCACGCGGGCGGTAAATTTGACG
ATAACTCCTATAAAGTCTCCGGCGGTCTGCACGGCGTGGGCGTCTCGGTAGTCAACGCTCTGTCGCAAAAACTGGAACT
GGTTATCCAGCGAGATGGCAAAATTCACCGTCAGATCTACGAGCACGGCGTGCCGCAGGCACCCCTGGCCGTCACTGGC
GATACCGATAAAACCGGCACGATGGTACGTTTCTGGCCGAGCCACGAAACCTTCACCAACGTCACTGAATTTGAATATG
AGATCCTGGCGAAACGCCTGCGTGAACTGTCATTCCTGAACTCAGGCGTCTCCATCCGCCTGCGCGACAAGCGCGATGG
CAAAGAAGATCATTTCCACTACGAAGGCGGCATCAAGGCGTTTGTTGAATATCTGAACAAGAATAAAACGCCGATCCAC
CCGAATATCTTCTATTTCTCCACCGAAAAAGACGGTATCGGCGTGGAAGTAGCGCTGCAGTGGAACGATGGTTTCCAGG
AAAACATCTACTGCTTTACCAACAACATTCCGCAGCGCGACGGCGGTACTCACCTTGCAGGCTTCCGTGCGGCGATGAC
CCGTACGCTGAACGCCTACATGGACAAAGAAGGCTACAGCAAAAAAGCCAAAGTCAGCGCCACCGGCGACGATGCCCGT
GAAGGTCTGATTGCGGTGGTTTCCGTAAAAGTACCGGATCCGAAATTCTCCTCACAGACCAAAGATAAGCTGGTCTCTT
CCGAGGTGAAATCGGCGGTAGAACAGCAGATGAACGAACTGCTGAGCGAATACCTGCTGGAAAACCCATCTGACGCGAA
AATCGTCGTCGGCAAAATTATCGACGCCGCGCGTGCGCGTGAAGCGGCGCGTCGCGCCCGTGAAATGACCCGTCGTAAA
GGCGCGCTCGATTTAGCCGGTCTGCCGGGCAAACTGGCGGACTGTCAGGAACGCGACCCGGCGCTGTCCGAACTGTACC
TGGTGGAAGGGGACTCCGCGGGCGGCTCTGCGAAGCAGGGGCGTAACCGCAAGAACCAGGCGATTCTGCCGCTGAAAGG
TAAAATCCTTAACGTCGAGAAAGCGCGCTTCGACAAGATGCTTTCCTCCCAGGAAGTGGCGACGCTGATCACCGCGCTG
GGCTGCGGTATCGGTCGCGACGAGTACAACCCGGACAAGCTGCGCTATCACAGCATCATCATCATGACCGATGCGGACG
TCGACGGCTCGCACATCCGTACGCTGCTGTTGACCTTCTTCTATCGTCAGATGCCGGAAATTGTCGAGCGTGGCCACGT
CTACATTGCGCAGCCGCCGCTGTACAAAGTGAAGAAAGGCAAGCAGGAACAGTACATTAAAGACGACGAAGCGATGGAT
CAGTACCAGATTTCCATCGCGCTTGACGGTGCGACTCTGCACGCGAACGCTCATGCGCCGGCGCTATCCGGCGAAGCGT
TAGAAAAACTGGTCTCTGAATATAACGCCACGCAGAAAATGATTGGTCGTATGGAGCGTCGCTTCCCGAAAGCGCTGCT
CAAAGAGCTGGTGTATCAGCCAACTCTGACCGAAGCCGATCTTTCTGATGAGCAGACTGTAACGCGCTGGGTGAATGCG
CTGATTACCGAGCTGAACGAGAAAGAGCAGCACGGCAGTCAGTGGAAGTTCGATGTTCATACTAATACGGAACAGAATC
TGTTCGAGCCGATCGTTCGCGTGCGTACGCATGGCGTGGATACCGATTATCCGTTGGATCACGAGTTTGTGACCGGCGC
GGAATATCGTCGTATCTGCACGCTGGGCGAGAAGCTGCGCGGTCTGATTGAAGAGGACGCGTTTATCGAACGCGGCGAG
CGTCGCCAGCCGGTAACCAGCTTCGAGCAGGCGCTGGAGTGGCTGGTGAAAGAATCACGTCGCGGTCTGGCTATCCAGC
GTTATAAAGGTCTGGGTGAAATGAACCCGGATCAGCTGTGGGAAACCACCATGGACCCGGAAAGCCGCCGTATGCTGCG
CGTGACCGTCAAAGATGCGATTGCTGCCGACCAGCTGTTCACCACGCTGATGGGTGATGCCGTTGAGCCGCGTCGTGCC
TTTATCGAAGAGAACGCCCTGAAAGCGGCGAACATCGATATTTAA
>gyrB_Avian_62
ATGTCGAATTCTTATGACTCCTCCAGTATCAAAGTCCTGAAAGGGCTGGATGCGGTGCGTAAGCGCCCGGGTATGTATA
TCGGCGACACGGATGACGGCACCGGTCTGCACCACATGGTATTCGAGGTGGTAGATAACGCTATCGACGAAGCGCTCGC
AGGTCACTGTAAAGATATCGTCGTGACTATTCACGCCGATAACTCCGTGTCCGTAACGGATGATGGCCGTGGCATTCCG
ACCGGGATTCACCCGGAAGAAGGCGTCTCGGCGGCGGAAGTGATCATGACCGTTCTGCACGCGGGCGGTAAATTTGACG
ATAACTCCTATAAAGTCTCCGGCGGTCTGCACGGCGTGGGCGTCTCGGTAGTCAACGCTCTGTCGCAAAAACTGGAACT
GGTTATCCAGCGAGATGGCAAAATTCACCGTCAGATCTACGAGCACGGCGTGCCGCAGGCACCCCTGGCCGTCACTGGC
GATACCGATAAAACCGGCACGATGGTACGTTTCTGGCCGAGCCACGAAACCTTCACCAACGTCACTGAATTTGAATATG
AGATCCTGGCGAAACGCCTGCGTGAACTGTCATTCCTGAACTCAGGCGTCTCCATCCGCCTGCGCGACAAGCGCGATGG
CAAAGAAGATCATTTCCACTACGAAGGCGGCATCAAGGCGTTTGTTGAATATCTGAACAAGAATAAAACGCCGATCCAC
CCGAATATCTTCTATTTCTCCACCGAAAAAGACGGTATCGGCGTGGAAGTAGCGCTGCAGTGGAACGATGGTTTCCAGG
AAAACATCTACTGCTTTACCAACAACATTCCGCAGCGCGACGGCGGTACTCACCTTGCAGGCTTCCGTGCGGCGATGAC
CCGTACGCTGAACGCCTACATGGACAAAGAAGGCTACAGCAAAAAAGCCAAAGTCAGCGCCACCGGCGACGATGCCCGT
GAAGGTCTGATTGCGGTGGTTTCCGTAAAAGTACCGGATCCGAAATTCTCCTCACAGACCAAAGATAAGCTGGTCTCTT
CCGAGGTGAAATCGGCGGTAGAACAGCAGATGAACGAACTGCTGAGCGAATACCTGCTGGAAAACCCATCTGACGCGAA
AATCGTCGTCGGCAAAATTATCGACGCCGCGCGTGCGCGTGAAGCGGCGCGTCGCGCCCGTGAAATGACCCGTCGTAAA
GGCGCGCTCGATTTAGCCGGTCTGCCGGGCAAACTGGCGGACTGTCAGGAACGCGACCCGGCGCTGTCCGAACTGTACC
TGGTGGAAGGGGACTCCGCGGGCGGCTCTGCGAAGCAGGGGCGTAACCGCAAGAACCAGGCGATTCTGCCGCTGAAAGG
TAAAATCCTTAACGTCGAGAAAGCGCGCTTCGACAAGATGCTTTCCTCCCAGGAAGTGGCGACGCTGATCACCGCGCTG
GGCTGCGGTATCGGTCGCGACGAGTACAACCCGGACAAGCTGCGCTATCACAGCATCATCATCATGACCGATGCGGACG
TCGACGGCTCGCACATCCGTACGCTGCTGTTGACCTTCTTCTATCGTCAGATGCCGGAAATTGTCGAGCGTGGCCACGT
CTACATTGCGCAGCCGCCGCTGTACAAAGTGAAGAAAGGCAAGCAGGAACAGTACATTAAAGACGACGAAGCGATGGAT
CAGTACCAGATTTCCATCGCGCTTGACGGTGCGACTCTGCACGCGAACGCTCATGCGCCGGCGCTATCCGGCGAAGCGT
TAGAAAAACTGGTCTCTGAATATAACGCCACGCAGAAAATGATTGGTCGTATGGAGCGTCGCTTCCCGAAAGCGCTGCT
CAAAGAGCTGGTGTATCAGCCAACTCTGACCGAAGCCGATCTTTCTGATGAGCAGACTGTAACGCGCTGGGTGAATGCG
CTGATTACCGAGCTGAACGAGAAAGAGCAGCACGGCAGTCAGTGGAAGTTCGATGTTCATACTAATACGGAACAGAATC
TGTTCGAGCCGATCGTTCGCGTGCGTACGCATGGCGTGGATACCGATTATCCGTTGGATCACGAGTTTGTGACCGGCGC
GGAATATCGTCGTATCTGCACGCTGGGCGAGAAGCTGCGCGGTCTGATTGAAGAGGACGCGTTTATCGAACGCGGCGAG
CGTCGCCAGCCGGTAACCAGCTTCGAGCAGGCGCTGGAGTGGCTGGTGAAAGAATCACGTCGCGGTCTGGCTATCCAGC
GTTATAAAGGTCTGGGTGAAATGAACCCGGATCAGCTGTGGGAAACCACCATGGACCCGGAAAGCCGCCGTATGCTGCG
CGTGACCGTCAAAGATGCGATTGCTGCCGACCAGCTGTTCACCACGCTGATGGGTGATGCCGTTGAGCCGCGTCGTGCC
TTTATCGAAGAGAACGCCCTGAAAGCGGCGAACATCGATATTTAA
>gyrB_Avian_63
ATGTCGAATTCTTATGACTCCTCCAGTATCAAAGTCCTGAAAGGGCTGGATGCGGTGCGTAAGCGCCCGGGTATGTATA
TCGGCGACACGGATGACGGCACCGGTCTGCACCACATGGTATTCGAGGTGGTAGATAACGCTATCGACGAAGCGCTCGC
AGGTCACTGTAAAGATATCGTCGTGACTATTCACGCCGATAACTCCGTGTCCGTAACGGATGATGGCCGTGGCATTCCG
ACCGGGATTCACCCGGAAGAAGGCGTCTCGGCGGCGGAAGTGATCATGACCGTTCTGCACGCGGGCGGTAAATTTGACG
ATAACTCCTATAAAGTCTCCGGCGGTCTGCACGGCGTGGGCGTCTCGGTAGTCAACGCTCTGTCGCAAAAACTGGAACT
GGTTATCCAGCGAGATGGCAAAATTCACCGTCAGATCTACGAGCACGGCGTGCCGCAGGCACCCCTGGCCGTCACTGGC
GATACCGATAAAACCGGCACGATGGTACGTTTCTGGCCGAGCCACGAAACCTTCACCAACGTCACTGAATTTGAATATG
AGATCCTGGCGAAACGCCTGCGTGAACTGTCATTCCTGAACTCAGGCGTCTCCATCCGCCTGCGCGACAAGCGCGATGG
CAAAGAAGATCATTTCCACTACGAAGGCGGCATCAAGGCGTTTGTTGAATATCTGAACAAGAATAAAACGCCGATCCAC
CCGAATATCTTCTATTTCTCCACCGAAAAAGACGGTATCGGCGTGGAAGTAGCGCTGCAGTGGAACGATGGTTTCCAGG
AAAACATCTACTGCTTTACCAACAACATTCCGCAGCGCGACGGCGGTACTCACCTTGCAGGCTTCCGTGCGGCGATGAC
CCGTACGCTGAACGCCTACATGGACAAAGAAGGCTACAGCAAAAAAGCCAAAGTCAGCGCCACCGGCGACGATGCCCGT
GAAGGTCTGATTGCGGTGGTTTCCGTAAAAGTACCGGATCCGAAATTCTCCTCACAGACCAAAGATAAGCTGGTCTCTT
CCGAGGTGAAATCGGCGGTAGAACAGCAGATGAACGAACTGCTGAGCGAATACCTGCTGGAAAACCCATCTGACGCGAA
AATCGTCGTCGGCAAAATTATCGACGCCGCGCGTGCGCGTGAAGCGGCGCGTCGCGCCCGTGAAATGACCCGTCGTAAA
GGCGCGCTCGATTTAGCCGGTCTGCCGGGCAAACTGGCGGACTGTCAGGAACGCGACCCGGCGCTGTCCGAACTGTACC
TGGTGGAAGGGGACTCCGCGGGCGGCTCTGCGAAGCAGGGGCGTAACCGCAAGAACCAGGCGATTCTGCCGCTGAAAGG
TAAAATCCTTAACGTCGAGAAAGCGCGCTTCGACAAGATGCTTTCCTCCCAGGAAGTGGCGACGCTGATCACCGCGCTG
GGCTGCGGTATCGGTCGCGACGAGTACAACCCGGACAAGCTGCGCTATCACAGCATCATCATCATGACCGATGCGGACG
TCGACGGCTCGCACATCCGTACGCTGCTGTTGACCTTCTTCTATCGTCAGATGCCGGAAATTGTCGAGCGTGGCCACGT
CTACATTGCGCAGCCGCCGCTGTACAAAGTGAAGAAAGGCAAGCAGGAACAGTACATTAAAGACGACGAAGCGATGGAT
CAGTACCAGATTTCCATCGCGCTTGACGGTGCGACTCTGCACGCGAACGCTCATGCGCCGGCGCTATCCGGCGAAGCGT
TAGAAAAACTGGTCTCTGAATATAACGCCACGCAGAAAATGATTGGTCGTATGGAGCGTCGCTTCCCGAAAGCGCTGCT
CAAAGAGCTGGTGTATCAGCCAACTCTGACCGAAGCCGATCTTTCTGATGAGCAGACTGTAACGCGCTGGGTGAATGCG
CTGATTACCGAGCTGAACGAGAAAGAGCAGCACGGCAGTCAGTGGAAGTTCGATGTTCATACTAATACGGAACAGAATC
TGTTCGAGCCGATCGTTCGCGTGCGTACGCATGGCGTGGATACCGATTATCCGTTGGATCACGAGTTTGTGACCGGCGC
GGAATATCGTCGTATCTGCACGCTGGGCGAGAAGCTGCGCGGTCTGATTGAAGAGGACGCGTTTATCGAACGCGGCGAG
CGTCGCCAGCCGGTAACCAGCTTCGAGCAGGCGCTGGAGTGGCTGGTGAAAGAATCACGTCGCGGTCTGGCTATCCAGC
GTTATAAAGGTCTGGGTGAAATGAACCCGGATCAGCTGTGGGAAACCACCATGGACCCGGAAAGCCGCCGTATGCTGCG
CGTGACCGTCAAAGATGCGATTGCTGCCGACCAGCTGTTCACCACGCTGATGGGTGATGCCGTTGAGCCGCGTCGTGCC
TTTATCGAAGAGAACGCCCTGAAAGCGGCGAACATCGATATTTAA
>gyrB_Avian_64
ATGTCGAATTCTTATGACTCCTCCAGTATCAAAGTCCTGAAAGGGCTGGATGCGGTGCGTAAGCGCCCGGGTATGTATA
TCGGCGACACGGATGACGGCACCGGTCTGCACCACATGGTATTCGAGGTGGTAGATAACGCTATCGACGAAGCGCTCGC
AGGTCACTGTAAAGATATCGTCGTGACTATTCACGCCGATAACTCCGTGTCCGTAACGGATGATGGCCGTGGCATTCCG
ACCGGGATTCACCCGGAAGAAGGCGTCTCGGCGGCGGAAGTGATCATGACCGTTCTGCACGCGGGCGGTAAATTTGACG
ATAACTCCTATAAAGTCTCCGGCGGTCTGCACGGCGTGGGCGTCTCGGTAGTCAACGCTCTGTCGCAAAAACTGGAACT
GGTTATCCAGCGAGATGGCAAAATTCACCGTCAGATCTACGAGCACGGCGTGCCGCAGGCACCCCTGGCCGTCACTGGC
GATACCGATAAAACCGGCACGATGGTACGTTTCTGGCCGAGCCACGAAACCTTCACCAACGTCACTGAATTTGAATATG
AGATCCTGGCGAAACGCCTGCGTGAACTGTCATTCCTGAACTCAGGCGTCTCCATCCGCCTGCGCGACAAGCGCGATGG
CAAAGAAGATCATTTCCACTACGAAGGCGGCATCAAGGCGTTTGTTGAATATCTGAACAAGAATAAAACGCCGATCCAC
CCGAATATCTTCTATTTCTCCACCGAAAAAGACGGTATCGGCGTGGAAGTAGCGCTGCAGTGGAACGATGGTTTCCAGG
AAAACATCTACTGCTTTACCAACAACATTCCGCAGCGCGACGGCGGTACTCACCTTGCAGGCTTCCGTGCGGCGATGAC
CCGTACGCTGAACGCCTACATGGACAAAGAAGGCTACAGCAAAAAAGCCAAAGTCAGCGCCACCGGCGACGATGCCCGT
GAAGGTCTGATTGCGGTGGTTTCCGTAAAAGTACCGGATCCGAAATTCTCCTCACAGACCAAAGATAAGCTGGTCTCTT
CCGAGGTGAAATCGGCGGTAGAACAGCAGATGAACGAACTGCTGAGCGAATACCTGCTGGAAAACCCATCTGACGCGAA
AATCGTCGTCGGCAAAATTATCGACGCCGCGCGTGCGCGTGAAGCGGCGCGTCGCGCCCGTGAAATGACCCGTCGTAAA
GGCGCGCTCGATTTAGCCGGTCTGCCGGGCAAACTGGCGGACTGTCAGGAACGCGACCCGGCGCTGTCCGAACTGTACC
TGGTGGAAGGGGACTCCGCGGGCGGCTCTGCGAAGCAGGGGCGTAACCGCAAGAACCAGGCGATTCTGCCGCTGAAAGG
TAAAATCCTTAACGTCGAGAAAGCGCGCTTCGACAAGATGCTTTCCTCCCAGGAAGTGGCGACGCTGATCACCGCGCTG
GGCTGCGGTATCGGTCGCGACGAGTACAACCCGGACAAGCTGCGCTATCACAGCATCATCATCATGACCGATGCGGACG
TCGACGGCTCGCACATCCGTACGCTGCTGTTGACCTTCTTCTATCGTCAGATGCCGGAAATTGTCGAGCGTGGCCACGT
CTACATTGCGCAGCCGCCGCTGTACAAAGTGAAGAAAGGCAAGCAGGAACAGTACATTAAAGACGACGAAGCGATGGAT
CAGTACCAGATTTCCATCGCGCTTGACGGTGCGACTCTGCACGCGAACGCTCATGCGCCGGCGCTATCCGGCGAAGCGT
TAGAAAAACTGGTCTCTGAATATAACGCCACGCAGAAAATGATTGGTCGTATGGAGCGTCGCTTCCCGAAAGCGCTGCT
CAAAGAGCTGGTGTATCAGCCAACTCTGACCGAAGCCGATCTTTCTGATGAGCAGACTGTAACGCGCTGGGTGAATGCG
CTGATTACCGAGCTGAACGAGAAAGAGCAGCACGGCAGTCAGTGGAAGTTCGATGTTCATACTAATACGGAACAGAATC
TGTTCGAGCCGATCGTTCGCGTGCGTACGCATGGCGTGGATACCGATTATCCGTTGGATCACGAGTTTGTGACCGGCGC
GGAATATCGTCGTATCTGCACGCTGGGCGAGAAGCTGCGCGGTCTGATTGAAGAGGACGCGTTTATCGAACGCGGCGAG
CGTCGCCAGCCGGTAACCAGCTTCGAGCAGGCGCTGGAGTGGCTGGTGAAAGAATCACGTCGCGGTCTGGCTATCCAGC
GTTATAAAGGTCTGGGTGAAATGAACCCGGATCAGCTGTGGGAAACCACCATGGACCCGGAAAGCCGCCGTATGCTGCG
CGTGACCGTCAAAGATGCGATTGCTGCCGACCAGCTGTTCACCACGCTGATGGGTGATGCCGTTGAGCCGCGTCGTGCC
TTTATCGAAGAGAACGCCCTGAAAGCGGCGAACATCGATATTTAA
>gyrB_Avian_65
ATGTCGAATTCTTATGACTCCTCCAGTATCAAAGTCCTGAAAGGGCTGGATGCGGTGCGTAAGCGCCCGGGTATGTATA
TCGGCGACACGGATGACGGCACCGGTCTGCACCACATGGTATTCGAGGTGGTAGATAACGCTATCGACGAAGCGCTCGC
AGGTCACTGTAAAGATATCGTCGTGACTATTCACGCCGATAACTCCGTGTCCGTAACGGATGATGGCCGTGGCATTCCG
ACCGGGATTCACCCGGAAGAAGGCGTCTCGGCGGCGGAAGTGATCATGACCGTTCTGCACGCGGGCGGTAAATTTGACG
ATAACTCCTATAAAGTCTCCGGCGGTCTGCACGGCGTGGGCGTCTCGGTAGTCAACGCTCTGTCGCAAAAACTGGAACT
GGTTATCCAGCGAGATGGCAAAATTCACCGTCAGATCTACGAGCACGGCGTGCCGCAGGCACCCCTGGCCGTCACTGGC
GATACCGATAAAACCGGCACGATGGTACGTTTCTGGCCGAGCCACGAAACCTTCACCAACGTCACTGAATTTGAATATG
AGATCCTGGCGAAACGCCTGCGTGAACTGTCATTCCTGAACTCAGGCGTCTCCATCCGCCTGCGCGACAAGCGCGATGG
CAAAGAAGATCATTTCCACTACGAAGGCGGCATCAAGGCGTTTGTTGAATATCTGAACAAGAATAAAACGCCGATCCAC
CCGAATATCTTCTATTTCTCCACCGAAAAAGACGGTATCGGCGTGGAAGTAGCGCTGCAGTGGAACGATGGTTTCCAGG
AAAACATCTACTGCTTTACCAACAACATTCCGCAGCGCGACGGCGGTACTCACCTTGCAGGCTTCCGTGCGGCGATGAC
CCGTACGCTGAACGCCTACATGGACAAAGAAGGCTACAGCAAAAAAGCCAAAGTCAGCGCCACCGGCGACGATGCCCGT
GAAGGTCTGATTGCGGTGGTTTCCGTAAAAGTACCGGATCCGAAATTCTCCTCACAGACCAAAGATAAGCTGGTCTCTT
CCGAGGTGAAATCGGCGGTAGAACAGCAGATGAACGAACTGCTGAGCGAATACCTGCTGGAAAACCCATCTGACGCGAA
AATCGTCGTCGGCAAAATTATCGACGCCGCGCGTGCGCGTGAAGCGGCGCGTCGCGCCCGTGAAATGACCCGTCGTAAA
GGCGCGCTCGATTTAGCCGGTCTGCCGGGCAAACTGGCGGACTGTCAGGAACGCGACCCGGCGCTGTCCGAACTGTACC
TGGTGGAAGGGGACTCCGCGGGCGGCTCTGCGAAGCAGGGGCGTAACCGCAAGAACCAGGCGATTCTGCCGCTGAAAGG
TAAAATCCTTAACGTCGAGAAAGCGCGCTTCGACAAGATGCTTTCCTCCCAGGAAGTGGCGACGCTGATCACCGCGCTG
GGCTGCGGTATCGGTCGCGACGAGTACAACCCGGACAAGCTGCGCTATCACAGCATCATCATCATGACCGATGCGGACG
TCGACGGCTCGCACATCCGTACGCTGCTGTTGACCTTCTTCTATCGTCAGATGCCGGAAATTGTCGAGCGTGGCCACGT
CTACATTGCGCAGCCGCCGCTGTACAAAGTGAAGAAAGGCAAGCAGGAACAGTACATTAAAGACGACGAAGCGATGGAT
CAGTACCAGATTTCCATCGCGCTTGACGGTGCGACTCTGCACGCGAACGCTCATGCGCCGGCGCTATCCGGCGAAGCGT
TAGAAAAACTGGTCTCTGAATATAACGCCACGCAGAAAATGATTGGTCGTATGGAGCGTCGCTTCCCGAAAGCGCTGCT
CAAAGAGCTGGTGTATCAGCCAACTCTGACCGAAGCCGATCTTTCTGATGAGCAGACTGTAACGCGCTGGGTGAATGCG
CTGATTACCGAGCTGAACGAGAAAGAGCAGCACGGCAGTCAGTGGAAGTTCGATGTTCATACTAATACGGAACAGAATC
TGTTCGAGCCGATCGTTCGCGTGCGTACGCATGGCGTGGATACCGATTATCCGTTGGATCACGAGTTTGTGACCGGCGC
GGAATATCGTCGTATCTGCACGCTGGGCGAGAAGCTGCGCGGTCTGATTGAAGAGGACGCGTTTATCGAACGCGGCGAG
CGTCGCCAGCCGGTAACCAGCTTCGAGCAGGCGCTGGAGTGGCTGGTGAAAGAATCACGTCGCGGTCTGGCTATCCAGC
GTTATAAAGGTCTGGGTGAAATGAACCCGGATCAGCTGTGGGAAACCACCATGGACCCGGAAAGCCGCCGTATGCTGCG
CGTGACCGTCAAAGATGCGATTGCTGCCGACCAGCTGTTCACCACGCTGATGGGTGATGCCGTTGAGCCGCGTCGTGCC
TTTATCGAAGAGAACGCCCTGAAAGCGGCGAACATCGATATTTAA
>gyrB_Avian_66
ATGTCGAATTCTTATGACTCCTCCAGTATCAAAGTCCTGAAAGGGCTGGATGCGGTGCGTAAGCGCCCGGGTATGTATA
TCGGCGACACGGATGACGGCACCGGTCTGCACCACATGGTATTCGAGGTGGTAGATAACGCTATCGACGAAGCGCTCGC
AGGTCACTGTAAAGATATCGTCGTGACTATTCACGCCGATAACTCCGTGTCCGTAACGGATGATGGCCGTGGCATTCCG
ACCGGGATTCACCCGGAAGAAGGCGTCTCGGCGGCGGAAGTGATCATGACCGTTCTGCACGCGGGCGGTAAATTTGACG
ATAACTCCTATAAAGTCTCCGGCGGTCTGCACGGCGTGGGCGTCTCGGTAGTCAACGCTCTGTCGCAAAAACTGGAACT
GGTTATCCAGCGAGATGGCAAAATTCACCGTCAGATCTACGAGCACGGCGTGCCGCAGGCACCCCTGGCCGTCACTGGC
GATACCGATAAAACCGGCACGATGGTACGTTTCTGGCCGAGCCACGAAACCTTCACCAACGTCACTGAATTTGAATATG
AGATCCTGGCGAAACGCCTGCGTGAACTGTCATTCCTGAACTCAGGCGTCTCCATCCGCCTGCGCGACAAGCGCGATGG
CAAAGAAGATCATTTCCACTACGAAGGCGGCATCAAGGCGTTTGTTGAATATCTGAACAAGAATAAAACGCCGATCCAC
CCGAATATCTTCTATTTCTCCACCGAAAAAGACGGTATCGGCGTGGAAGTAGCGCTGCAGTGGAACGATGGTTTCCAGG
AAAACATCTACTGCTTTACCAACAACATTCCGCAGCGCGACGGCGGTACTCACCTTGCAGGCTTCCGTGCGGCGATGAC
CCGTACGCTGAACGCCTACATGGACAAAGAAGGCTACAGCAAAAAAGCCAAAGTCAGCGCCACCGGCGACGATGCCCGT
GAAGGTCTGATTGCGGTGGTTTCCGTAAAAGTACCGGATCCGAAATTCTCCTCACAGACCAAAGATAAGCTGGTCTCTT
CCGAGGTGAAATCGGCGGTAGAACAGCAGATGAACGAACTGCTGAGCGAATACCTGCTGGAAAACCCATCTGACGCGAA
AATCGTCGTCGGCAAAATTATCGACGCCGCGCGTGCGCGTGAAGCGGCGCGTCGCGCCCGTGAAATGACCCGTCGTAAA
GGCGCGCTCGATTTAGCCGGTCTGCCGGGCAAACTGGCGGACTGTCAGGAACGCGACCCGGCGCTGTCCGAACTGTACC
TGGTGGAAGGGGACTCCGCGGGCGGCTCTGCGAAGCAGGGGCGTAACCGCAAGAACCAGGCGATTCTGCCGCTGAAAGG
TAAAATCCTTAACGTCGAGAAAGCGCGCTTCGACAAGATGCTTTCCTCCCAGGAAGTGGCGACGCTGATCACCGCGCTG
GGCTGCGGTATCGGTCGCGACGAGTACAACCCGGACAAGCTGCGCTATCACAGCATCATCATCATGACCGATGCGGACG
TCGACGGCTCGCACATCCGTACGCTGCTGTTGACCTTCTTCTATCGTCAGATGCCGGAAATTGTCGAGCGTGGCCACGT
CTACATTGCGCAGCCGCCGCTGTACAAAGTGAAGAAAGGCAAGCAGGAACAGTACATTAAAGACGACGAAGCGATGGAT
CAGTACCAGATTTCCATCGCGCTTGACGGTGCGACTCTGCACGCGAACGCTCATGCGCCGGCGCTATCCGGCGAAGCGT
TAGAAAAACTGGTCTCTGAATATAACGCCACGCAGAAAATGATTGGTCGTATGGAGCGTCGCTTCCCGAAAGCGCTGCT
CAAAGAGCTGGTGTATCAGCCAACTCTGACCGAAGCCGATCTTTCTGATGAGCAGACTGTAACGCGCTGGGTGAATGCG
CTGATTACCGAGCTGAACGAGAAAGAGCAGCACGGCAGTCAGTGGAAGTTCGATGTTCATACTAATACGGAACAGAATC
TGTTCGAGCCGATCGTTCGCGTGCGTACGCATGGCGTGGATACCGATTATCCGTTGGATCACGAGTTTGTGACCGGCGC
GGAATATCGTCGTATCTGCACGCTGGGCGAGAAGCTGCGCGGTCTGATTGAAGAGGACGCGTTTATCGAACGCGGCGAG
CGTCGCCAGCCGGTAACCAGCTTCGAGCAGGCGCTGGAGTGGCTGGTGAAAGAATCACGTCGCGGTCTGGCTATCCAGC
GTTATAAAGGTCTGGGTGAAATGAACCCGGATCAGCTGTGGGAAACCACCATGGACCCGGAAAGCCGCCGTATGCTGCG
CGTGACCGTCAAAGATGCGATTGCTGCCGACCAGCTGTTCACCACGCTGATGGGTGATGCCGTTGAGCCGCGTCGTGCC
TTTATCGAAGAGAACGCCCTGAAAGCGGCGAACATCGATATTTAA
>gyrB_Avian_67
ATGTCGAATTCTTATGACTCCTCCAGTATCAAAGTCCTGAAAGGGCTGGATGCGGTGCGTAAGCGCCCGGGTATGTATA
TCGGCGACACGGATGACGGCACCGGTCTGCACCACATGGTATTCGAGGTGGTAGATAACGCTATCGACGAAGCGCTCGC
AGGTCACTGTAAAGATATCGTCGTGACTATTCACGCCGATAACTCCGTGTCCGTAACGGATGATGGCCGTGGCATTCCG
ACCGGGATTCACCCGGAAGAAGGCGTCTCGGCGGCGGAAGTGATCATGACCGTTCTGCACGCGGGCGGTAAATTTGACG
ATAACTCCTATAAAGTCTCCGGCGGTCTGCACGGCGTGGGCGTCTCGGTAGTCAACGCTCTGTCGCAAAAACTGGAACT
GGTTATCCAGCGAGATGGCAAAATTCACCGTCAGATCTACGAGCACGGCGTGCCGCAGGCACCCCTGGCCGTCACTGGC
GATACCGATAAAACCGGCACGATGGTACGTTTCTGGCCGAGCCACGAAACCTTCACCAACGTCACTGAATTTGAATATG
AGATCCTGGCGAAACGCCTGCGTGAACTGTCATTCCTGAACTCAGGCGTCTCCATCCGCCTGCGCGACAAGCGCGATGG
CAAAGAAGATCATTTCCACTACGAAGGCGGCATCAAGGCGTTTGTTGAATATCTGAACAAGAATAAAACGCCGATCCAC
CCGAATATCTTCTATTTCTCCACCGAAAAAGACGGTATCGGCGTGGAAGTAGCGCTGCAGTGGAACGATGGTTTCCAGG
AAAACATCTACTGCTTTACCAACAACATTCCGCAGCGCGACGGCGGTACTCACCTTGCAGGCTTCCGTGCGGCGATGAC
CCGTACGCTGAACGCCTACATGGACAAAGAAGGCTACAGCAAAAAAGCCAAAGTCAGCGCCACCGGCGACGATGCCCGT
GAAGGTCTGATTGCGGTGGTTTCCGTAAAAGTACCGGATCCGAAATTCTCCTCACAGACCAAAGATAAGCTGGTCTCTT
CCGAGGTGAAATCGGCGGTAGAACAGCAGATGAACGAACTGCTGAGCGAATACCTGCTGGAAAACCCATCTGACGCGAA
AATCGTCGTCGGCAAAATTATCGACGCCGCGCGTGCGCGTGAAGCGGCGCGTCGCGCCCGTGAAATGACCCGTCGTAAA
GGCGCGCTCGATTTAGCCGGTCTGCCGGGCAAACTGGCGGACTGTCAGGAACGCGACCCGGCGCTGTCCGAACTGTACC
TGGTGGAAGGGGACTCCGCGGGCGGCTCTGCGAAGCAGGGGCGTAACCGCAAGAACCAGGCGATTCTGCCGCTGAAAGG
TAAAATCCTTAACGTCGAGAAAGCGCGCTTCGACAAGATGCTTTCCTCCCAGGAAGTGGCGACGCTGATCACCGCGCTG
GGCTGCGGTATCGGTCGCGACGAGTACAACCCGGACAAGCTGCGCTATCACAGCATCATCATCATGACCGATGCGGACG
TCGACGGCTCGCACATCCGTACGCTGCTGTTGACCTTCTTCTATCGTCAGATGCCGGAAATTGTCGAGCGTGGCCACGT
CTACATTGCGCAGCCGCCGCTGTACAAAGTGAAGAAAGGCAAGCAGGAACAGTACATTAAAGACGACGAAGCGATGGAT
CAGTACCAGATTTCCATCGCGCTTGACGGTGCGACTCTGCACGCGAACGCTCATGCGCCGGCGCTATCCGGCGAAGCGT
TAGAAAAACTGGTCTCTGAATATAACGCCACGCAGAAAATGATTGGTCGTATGGAGCGTCGCTTCCCGAAAGCGCTGCT
CAAAGAGCTGGTGTATCAGCCAACTCTGACCGAAGCCGATCTTTCTGATGAGCAGACTGTAACGCGCTGGGTGAATGCG
CTGATTACCGAGCTGAACGAGAAAGAGCAGCACGGCAGTCAGTGGAAGTTCGATGTTCATACTAATACGGAACAGAATC
TGTTCGAGCCGATCGTTCGCGTGCGTACGCATGGCGTGGATACCGATTATCCGTTGGATCACGAGTTTGTGACCGGCGC
GGAATATCGTCGTATCTGCACGCTGGGCGAGAAGCTGCGCGGTCTGATTGAAGAGGACGCGTTTATCGAACGCGGCGAG
CGTCGCCAGCCGGTAACCAGCTTCGAGCAGGCGCTGGAGTGGCTGGTGAAAGAATCACGTCGCGGTCTGGCTATCCAGC
GTTATAAAGGTCTGGGTGAAATGAACCCGGATCAGCTGTGGGAAACCACCATGGACCCGGAAAGCCGCCGTATGCTGCG
CGTGACCGTCAAAGATGCGATTGCTGCCGACCAGCTGTTCACCACGCTGATGGGTGATGCCGTTGAGCCGCGTCGTGCC
TTTATCGAAGAGAACGCCCTGAAAGCGGCGAACATCGATATTTAA
>gyrB_Avian_68
ATGTCGAATTCTTATGACTCCTCCAGTATCAAAGTCCTGAAAGGGCTGGATGCGGTGCGTAAGCGCCCGGGTATGTATA
TCGGCGACACGGATGACGGCACCGGTCTGCACCACATGGTATTCGAGGTGGTAGATAACGCTATCGACGAAGCGCTCGC
AGGTCACTGTAAAGATATCGTCGTGACTATTCACGCCGATAACTCCGTGTCCGTAACGGATGATGGCCGTGGCATTCCG
ACCGGGATTCACCCGGAAGAAGGCGTCTCGGCGGCGGAAGTGATCATGACCGTTCTGCACGCGGGCGGTAAATTTGACG
ATAACTCCTATAAAGTCTCCGGCGGTCTGCACGGCGTGGGCGTCTCGGTAGTCAACGCTCTGTCGCAAAAACTGGAACT
GGTTATCCAGCGAGATGGCAAAATTCACCGTCAGATCTACGAGCACGGCGTGCCGCAGGCACCCCTGGCCGTCACTGGC
GATACCGATAAAACCGGCACGATGGTACGTTTCTGGCCGAGCCACGAAACCTTCACCAACGTCACTGAATTTGAATATG
AGATCCTGGCGAAACGCCTGCGTGAACTGTCATTCCTGAACTCAGGCGTCTCCATCCGCCTGCGCGACAAGCGCGATGG
CAAAGAAGATCATTTCCACTACGAAGGCGGCATCAAGGCGTTTGTTGAATATCTGAACAAGAATAAAACGCCGATCCAC
CCGAATATCTTCTATTTCTCCACCGAAAAAGACGGTATCGGCGTGGAAGTAGCGCTGCAGTGGAACGATGGTTTCCAGG
AAAACATCTACTGCTTTACCAACAACATTCCGCAGCGCGACGGCGGTACTCACCTTGCAGGCTTCCGTGCGGCGATGAC
CCGTACGCTGAACGCCTACATGGACAAAGAAGGCTACAGCAAAAAAGCCAAAGTCAGCGCCACCGGCGACGATGCCCGT
GAAGGTCTGATTGCGGTGGTTTCCGTAAAAGTACCGGATCCGAAATTCTCCTCACAGACCAAAGATAAGCTGGTCTCTT
CCGAGGTGAAATCGGCGGTAGAACAGCAGATGAACGAACTGCTGAGCGAATACCTGCTGGAAAACCCATCTGACGCGAA
AATCGTCGTCGGCAAAATTATCGACGCCGCGCGTGCGCGTGAAGCGGCGCGTCGCGCCCGTGAAATGACCCGTCGTAAA
GGCGCGCTCGATTTAGCCGGTCTGCCGGGCAAACTGGCGGACTGTCAGGAACGCGACCCGGCGCTGTCCGAACTGTACC
TGGTGGAAGGGGACTCCGCGGGCGGCTCTGCGAAGCAGGGGCGTAACCGCAAGAACCAGGCGATTCTGCCGCTGAAAGG
TAAAATCCTTAACGTCGAGAAAGCGCGCTTCGACAAGATGCTTTCCTCCCAGGAAGTGGCGACGCTGATCACCGCGCTG
GGCTGCGGTATCGGTCGCGACGAGTACAACCCGGACAAGCTGCGCTATCACAGCATCATCATCATGACCGATGCGGACG
TCGACGGCTCGCACATCCGTACGCTGCTGTTGACCTTCTTCTATCGTCAGATGCCGGAAATTGTCGAGCGTGGCCACGT
CTACATTGCGCAGCCGCCGCTGTACAAAGTGAAGAAAGGCAAGCAGGAACAGTACATTAAAGACGACGAAGCGATGGAT
CAGTACCAGATTTCCATCGCGCTTGACGGTGCGACTCTGCACGCGAACGCTCATGCGCCGGCGCTATCCGGCGAAGCGT
TAGAAAAACTGGTCTCTGAATATAACGCCACGCAGAAAATGATTGGTCGTATGGAGCGTCGCTTCCCGAAAGCGCTGCT
CAAAGAGCTGGTGTATCAGCCAACTCTGACCGAAGCCGATCTTTCTGATGAGCAGACTGTAACGCGCTGGGTGAATGCG
CTGATTACCGAGCTGAACGAGAAAGAGCAGCACGGCAGTCAGTGGAAGTTCGATGTTCATACTAATACGGAACAGAATC
TGTTCGAGCCGATCGTTCGCGTGCGTACGCATGGCGTGGATACCGATTATCCGTTGGATCACGAGTTTGTGACCGGCGC
GGAATATCGTCGTATCTGCACGCTGGGCGAGAAGCTGCGCGGTCTGATTGAAGAGGACGCGTTTATCGAACGCGGCGAG
CGTCGCCAGCCGGTAACCAGCTTCGAGCAGGCGCTGGAGTGGCTGGTGAAAGAATCACGTCGCGGTCTGGCTATCCAGC
GTTATAAAGGTCTGGGTGAAATGAACCCGGATCAGCTGTGGGAAACCACCATGGACCCGGAAAGCCGCCGTATGCTGCG
CGTGACCGTCAAAGATGCGATTGCTGCCGACCAGCTGTTCACCACGCTGATGGGTGATGCCGTTGAGCCGCGTCGTGCC
TTTATCGAAGAGAACGCCCTGAAAGCGGCGAACATCGATATTTAA
>gyrB_Avian_69
ATGTCGAATTCTTATGACTCCTCCAGTATCAAAGTCCTGAAAGGGCTGGATGCGGTGCGTAAGCGCCCGGGTATGTATA
TCGGCGACACGGATGACGGCACCGGTCTGCACCACATGGTATTCGAGGTGGTAGATAACGCTATCGACGAAGCGCTCGC
AGGTCACTGTAAAGATATCGTCGTGACTATTCACGCCGATAACTCCGTGTCCGTAACGGATGATGGCCGTGGCATTCCG
ACCGGGATTCACCCGGAAGAAGGCGTCTCGGCGGCGGAAGTGATCATGACCGTTCTGCACGCGGGCGGTAAATTTGACG
ATAACTCCTATAAAGTCTCCGGCGGTCTGCACGGCGTGGGCGTCTCGGTAGTCAACGCTCTGTCGCAAAAACTGGAACT
GGTTATCCAGCGAGATGGCAAAATTCACCGTCAGATCTACGAGCACGGCGTGCCGCAGGCACCCCTGGCCGTCACTGGC
GATACCGATAAAACCGGCACGATGGTACGTTTCTGGCCGAGCCACGAAACCTTCACCAACGTCACTGAATTTGAATATG
AGATCCTGGCGAAACGCCTGCGTGAACTGTCATTCCTGAACTCAGGCGTCTCCATCCGCCTGCGCGACAAGCGCGATGG
CAAAGAAGATCATTTCCACTACGAAGGCGGCATCAAGGCGTTTGTTGAATATCTGAACAAGAATAAAACGCCGATCCAC
CCGAATATCTTCTATTTCTCCACCGAAAAAGACGGTATCGGCGTGGAAGTAGCGCTGCAGTGGAACGATGGTTTCCAGG
AAAACATCTACTGCTTTACCAACAACATTCCGCAGCGCGACGGCGGTACTCACCTTGCAGGCTTCCGTGCGGCGATGAC
CCGTACGCTGAACGCCTACATGGACAAAGAAGGCTACAGCAAAAAAGCCAAAGTCAGCGCCACCGGCGACGATGCCCGT
GAAGGTCTGATTGCGGTGGTTTCCGTAAAAGTACCGGATCCGAAATTCTCCTCACAGACCAAAGATAAGCTGGTCTCTT
CCGAGGTGAAATCGGCGGTAGAACAGCAGATGAACGAACTGCTGAGCGAATACCTGCTGGAAAACCCATCTGACGCGAA
AATCGTCGTCGGCAAAATTATCGACGCCGCGCGTGCGCGTGAAGCGGCGCGTCGCGCCCGTGAAATGACCCGTCGTAAA
GGCGCGCTCGATTTAGCCGGTCTGCCGGGCAAACTGGCGGACTGTCAGGAACGCGACCCGGCGCTGTCCGAACTGTACC
TGGTGGAAGGGGACTCCGCGGGCGGCTCTGCGAAGCAGGGGCGTAACCGCAAGAACCAGGCGATTCTGCCGCTGAAAGG
TAAAATCCTTAACGTCGAGAAAGCGCGCTTCGACAAGATGCTTTCCTCCCAGGAAGTGGCGACGCTGATCACCGCGCTG
GGCTGCGGTATCGGTCGCGACGAGTACAACCCGGACAAGCTGCGCTATCACAGCATCATCATCATGACCGATGCGGACG
TCGACGGCTCGCACATCCGTACGCTGCTGTTGACCTTCTTCTATCGTCAGATGCCGGAAATTGTCGAGCGTGGCCACGT
CTACATTGCGCAGCCGCCGCTGTACAAAGTGAAGAAAGGCAAGCAGGAACAGTACATTAAAGACGACGAAGCGATGGAT
CAGTACCAGATTTCCATCGCGCTTGACGGTGCGACTCTGCACGCGAACGCTCATGCGCCGGCGCTATCCGGCGAAGCGT
TAGAAAAACTGGTCTCTGAATATAACGCCACGCAGAAAATGATTGGTCGTATGGAGCGTCGCTTCCCGAAAGCGCTGCT
CAAAGAGCTGGTGTATCAGCCAACTCTGACCGAAGCCGATCTTTCTGATGAGCAGACTGTAACGCGCTGGGTGAATGCG
CTGATTACCGAGCTGAACGAGAAAGAGCAGCACGGCAGTCAGTGGAAGTTCGATGTTCATACTAATACGGAACAGAATC
TGTTCGAGCCGATCGTTCGCGTGCGTACGCATGGCGTGGATACCGATTATCCGTTGGATCACGAGTTTGTGACCGGCGC
GGAATATCGTCGTATCTGCACGCTGGGCGAGAAGCTGCGCGGTCTGATTGAAGAGGACGCGTTTATCGAACGCGGCGAG
CGTCGCCAGCCGGTAACCAGCTTCGAGCAGGCGCTGGAGTGGCTGGTGAAAGAATCACGTCGCGGTCTGGCTATCCAGC
GTTATAAAGGTCTGGGTGAAATGAACCCGGATCAGCTGTGGGAAACCACCATGGACCCGGAAAGCCGCCGTATGCTGCG
CGTGACCGTCAAAGATGCGATTGCTGCCGACCAGCTGTTCACCACGCTGATGGGTGATGCCGTTGAGCCGCGTCGTGCC
TTTATCGAAGAGAACGCCCTGAAAGCGGCGAACATCGATATTTAA
>gyrB_Avian_70
ATGTCGAATTCTTATGACTCCTCCAGTATCAAAGTCCTGAAAGGGCTGGATGCGGTGCGTAAGCGCCCGGGTATGTATA
TCGGCGACACGGATGACGGCACCGGTCTGCACCACATGGTATTCGAGGTGGTAGATAACGCTATCGACGAAGCGCTCGC
AGGTCACTGTAAAGATATCGTCGTGACTATTCACGCCGATAACTCCGTGTCCGTAACGGATGATGGCCGTGGCATTCCG
ACCGGGATTCACCCGGAAGAAGGCGTCTCGGCGGCGGAAGTGATCATGACCGTTCTGCACGCGGGCGGTAAATTTGACG
ATAACTCCTATAAAGTCTCCGGCGGTCTGCACGGCGTGGGCGTCTCGGTAGTCAACGCTCTGTCGCAAAAACTGGAACT
GGTTATCCAGCGAGATGGCAAAATTCACCGTCAGATCTACGAGCACGGCGTGCCGCAGGCACCCCTGGCCGTCACTGGC
GATACCGATAAAACCGGCACGATGGTACGTTTCTGGCCGAGCCACGAAACCTTCACCAACGTCACTGAATTTGAATATG
AGATCCTGGCGAAACGCCTGCGTGAACTGTCATTCCTGAACTCAGGCGTCTCCATCCGCCTGCGCGACAAGCGCGATGG
CAAAGAAGATCATTTCCACTACGAAGGCGGCATCAAGGCGTTTGTTGAATATCTGAACAAGAATAAAACGCCGATCCAC
CCGAATATCTTCTATTTCTCCACCGAAAAAGACGGTATCGGCGTGGAAGTAGCGCTGCAGTGGAACGATGGTTTCCAGG
AAAACATCTACTGCTTTACCAACAACATTCCGCAGCGCGACGGCGGTACTCACCTTGCAGGCTTCCGTGCGGCGATGAC
CCGTACGCTGAACGCCTACATGGACAAAGAAGGCTACAGCAAAAAAGCCAAAGTCAGCGCCACCGGCGACGATGCCCGT
GAAGGTCTGATTGCGGTGGTTTCCGTAAAAGTACCGGATCCGAAATTCTCCTCACAGACCAAAGATAAGCTGGTCTCTT
CCGAGGTGAAATCGGCGGTAGAACAGCAGATGAACGAACTGCTGAGCGAATACCTGCTGGAAAACCCATCTGACGCGAA
AATCGTCGTCGGCAAAATTATCGACGCCGCGCGTGCGCGTGAAGCGGCGCGTCGCGCCCGTGAAATGACCCGTCGTAAA
GGCGCGCTCGATTTAGCCGGTCTGCCGGGCAAACTGGCGGACTGTCAGGAACGCGACCCGGCGCTGTCCGAACTGTACC
TGGTGGAAGGGGACTCCGCGGGCGGCTCTGCGAAGCAGGGGCGTAACCGCAAGAACCAGGCGATTCTGCCGCTGAAAGG
TAAAATCCTTAACGTCGAGAAAGCGCGCTTCGACAAGATGCTTTCCTCCCAGGAAGTGGCGACGCTGATCACCGCGCTG
GGCTGCGGTATCGGTCGCGACGAGTACAACCCGGACAAGCTGCGCTATCACAGCATCATCATCATGACCGATGCGGACG
TCGACGGCTCGCACATCCGTACGCTGCTGTTGACCTTCTTCTATCGTCAGATGCCGGAAATTGTCGAGCGTGGCCACGT
CTACATTGCGCAGCCGCCGCTGTACAAAGTGAAGAAAGGCAAGCAGGAACAGTACATTAAAGACGACGAAGCGATGGAT
CAGTACCAGATTTCCATCGCGCTTGACGGTGCGACTCTGCACGCGAACGCTCATGCGCCGGCGCTATCCGGCGAAGCGT
TAGAAAAACTGGTCTCTGAATATAACGCCACGCAGAAAATGATTGGTCGTATGGAGCGTCGCTTCCCGAAAGCGCTGCT
CAAAGAGCTGGTGTATCAGCCAACTCTGACCGAAGCCGATCTTTCTGATGAGCAGACTGTAACGCGCTGGGTGAATGCG
CTGATTACCGAGCTGAACGAGAAAGAGCAGCACGGCAGTCAGTGGAAGTTCGATGTTCATACTAATACGGAACAGAATC
TGTTCGAGCCGATCGTTCGCGTGCGTACGCATGGCGTGGATACCGATTATCCGTTGGATCACGAGTTTGTGACCGGCGC
GGAATATCGTCGTATCTGCACGCTGGGCGAGAAGCTGCGCGGTCTGATTGAAGAGGACGCGTTTATCGAACGCGGCGAG
CGTCGCCAGCCGGTAACCAGCTTCGAGCAGGCGCTGGAGTGGCTGGTGAAAGAATCACGTCGCGGTCTGGCTATCCAGC
GTTATAAAGGTCTGGGTGAAATGAACCCGGATCAGCTGTGGGAAACCACCATGGACCCGGAAAGCCGCCGTATGCTGCG
CGTGACCGTCAAAGATGCGATTGCTGCCGACCAGCTGTTCACCACGCTGATGGGTGATGCCGTTGAGCCGCGTCGTGCC
TTTATCGAAGAGAACGCCCTGAAAGCGGCGAACATCGATATTTAA
>gyrB_Avian_71
ATGTCGAATTCTTATGACTCCTCCAGTATCAAAGTCCTGAAAGGGCTGGATGCGGTGCGTAAGCGCCCGGGTATGTATA
TCGGCGACACGGATGACGGCACCGGTCTGCACCACATGGTATTCGAGGTGGTAGATAACGCTATCGACGAAGCGCTCGC
AGGTCACTGTAAAGATATCGTCGTGACTATTCACGCCGATAACTCCGTGTCCGTAACGGATGATGGCCGTGGCATTCCG
ACCGGGATTCACCCGGAAGAAGGCGTCTCGGCGGCGGAAGTGATCATGACCGTTCTGCACGCGGGCGGTAAATTTGACG
ATAACTCCTATAAAGTCTCCGGCGGTCTGCACGGCGTGGGCGTCTCGGTAGTCAACGCTCTGTCGCAAAAACTGGAACT
GGTTATCCAGCGAGATGGCAAAATTCACCGTCAGATCTACGAGCACGGCGTGCCGCAGGCACCCCTGGCCGTCACTGGC
GATACCGATAAAACCGGCACGATGGTACGTTTCTGGCCGAGCCACGAAACCTTCACCAACGTCACTGAATTTGAATATG
AGATCCTGGCGAAACGCCTGCGTGAACTGTCATTCCTGAACTCAGGCGTCTCCATCCGCCTGCGCGACAAGCGCGATGG
CAAAGAAGATCATTTCCACTACGAAGGCGGCATCAAGGCGTTTGTTGAATATCTGAACAAGAATAAAACGCCGATCCAC
CCGAATATCTTCTATTTCTCCACCGAAAAAGACGGTATCGGCGTGGAAGTAGCGCTGCAGTGGAACGATGGTTTCCAGG
AAAACATCTACTGCTTTACCAACAACATTCCGCAGCGCGACGGCGGTACTCACCTTGCAGGCTTCCGTGCGGCGATGAC
CCGTACGCTGAACGCCTACATGGACAAAGAAGGCTACAGCAAAAAAGCCAAAGTCAGCGCCACCGGCGACGATGCCCGT
GAAGGTCTGATTGCGGTGGTTTCCGTAAAAGTACCGGATCCGAAATTCTCCTCACAGACCAAAGATAAGCTGGTCTCTT
CCGAGGTGAAATCGGCGGTAGAACAGCAGATGAACGAACTGCTGAGCGAATACCTGCTGGAAAACCCATCTGACGCGAA
AATCGTCGTCGGCAAAATTATCGACGCCGCGCGTGCGCGTGAAGCGGCGCGTCGCGCCCGTGAAATGACCCGTCGTAAA
GGCGCGCTCGATTTAGCCGGTCTGCCGGGCAAACTGGCGGACTGTCAGGAACGCGACCCGGCGCTGTCCGAACTGTACC
TGGTGGAAGGGGACTCCGCGGGCGGCTCTGCGAAGCAGGGGCGTAACCGCAAGAACCAGGCGATTCTGCCGCTGAAAGG
TAAAATCCTTAACGTCGAGAAAGCGCGCTTCGACAAGATGCTTTCCTCCCAGGAAGTGGCGACGCTGATCACCGCGCTG
GGCTGCGGTATCGGTCGCGACGAGTACAACCCGGACAAGCTGCGCTATCACAGCATCATCATCATGACCGATGCGGACG
TCGACGGCTCGCACATCCGTACGCTGCTGTTGACCTTCTTCTATCGTCAGATGCCGGAAATTGTCGAGCGTGGCCACGT
CTACATTGCGCAGCCGCCGCTGTACAAAGTGAAGAAAGGCAAGCAGGAACAGTACATTAAAGACGACGAAGCGATGGAT
CAGTACCAGATTTCCATCGCGCTTGACGGTGCGACTCTGCACGCGAACGCTCATGCGCCGGCGCTATCCGGCGAAGCGT
TAGAAAAACTGGTCTCTGAATATAACGCCACGCAGAAAATGATTGGTCGTATGGAGCGTCGCTTCCCGAAAGCGCTGCT
CAAAGAGCTGGTGTATCAGCCAACTCTGACCGAAGCCGATCTTTCTGATGAGCAGACTGTAACGCGCTGGGTGAATGCG
CTGATTACCGAGCTGAACGAGAAAGAGCAGCACGGCAGTCAGTGGAAGTTCGATGTTCATACTAATACGGAACAGAATC
TGTTCGAGCCGATCGTTCGCGTGCGTACGCATGGCGTGGATACCGATTATCCGTTGGATCACGAGTTTGTGACCGGCGC
GGAATATCGTCGTATCTGCACGCTGGGCGAGAAGCTGCGCGGTCTGATTGAAGAGGACGCGTTTATCGAACGCGGCGAG
CGTCGCCAGCCGGTAACCAGCTTCGAGCAGGCGCTGGAGTGGCTGGTGAAAGAATCACGTCGCGGTCTGGCTATCCAGC
GTTATAAAGGTCTGGGTGAAATGAACCCGGATCAGCTGTGGGAAACCACCATGGACCCGGAAAGCCGCCGTATGCTGCG
CGTGACCGTCAAAGATGCGATTGCTGCCGACCAGCTGTTCACCACGCTGATGGGTGATGCCGTTGAGCCGCGTCGTGCC
TTTATCGAAGAGAACGCCCTGAAAGCGGCGAACATCGATATTTAA
>gyrB_Avian_72
ATGTCGAATTCTTATGACTCCTCCAGTATCAAAGTCCTGAAAGGGCTGGATGCGGTGCGTAAGCGCCCGGGTATGTATA
TCGGCGACACGGATGACGGCACCGGTCTGCACCACATGGTATTCGAGGTGGTAGATAACGCTATCGACGAAGCGCTCGC
AGGTCACTGTAAAGATATCGTCGTGACTATTCACGCCGATAACTCCGTGTCCGTAACGGATGATGGCCGTGGCATTCCG
ACCGGGATTCACCCGGAAGAAGGCGTCTCGGCGGCGGAAGTGATCATGACCGTTCTGCACGCGGGCGGTAAATTTGACG
ATAACTCCTATAAAGTCTCCGGCGGTCTGCACGGCGTGGGCGTCTCGGTAGTCAACGCTCTGTCGCAAAAACTGGAACT
GGTTATCCAGCGAGATGGCAAAATTCACCGTCAGATCTACGAGCACGGCGTGCCGCAGGCACCCCTGGCCGTCACTGGC
GATACCGATAAAACCGGCACGATGGTACGTTTCTGGCCGAGCCACGAAACCTTCACCAACGTCACTGAATTTGAATATG
AGATCCTGGCGAAACGCCTGCGTGAACTGTCATTCCTGAACTCAGGCGTCTCCATCCGCCTGCGCGACAAGCGCGATGG
CAAAGAAGATCATTTCCACTACGAAGGCGGCATCAAGGCGTTTGTTGAATATCTGAACAAGAATAAAACGCCGATCCAC
CCGAATATCTTCTATTTCTCCACCGAAAAAGACGGTATCGGCGTGGAAGTAGCGCTGCAGTGGAACGATGGTTTCCAGG
AAAACATCTACTGCTTTACCAACAACATTCCGCAGCGCGACGGCGGTACTCACCTTGCAGGCTTCCGTGCGGCGATGAC
CCGTACGCTGAACGCCTACATGGACAAAGAAGGCTACAGCAAAAAAGCCAAAGTCAGCGCCACCGGCGACGATGCCCGT
GAAGGTCTGATTGCGGTGGTTTCCGTAAAAGTACCGGATCCGAAATTCTCCTCACAGACCAAAGATAAGCTGGTCTCTT
CCGAGGTGAAATCGGCGGTAGAACAGCAGATGAACGAACTGCTGAGCGAATACCTGCTGGAAAACCCATCTGACGCGAA
AATCGTCGTCGGCAAAATTATCGACGCCGCGCGTGCGCGTGAAGCGGCGCGTCGCGCCCGTGAAATGACCCGTCGTAAA
GGCGCGCTCGATTTAGCCGGTCTGCCGGGCAAACTGGCGGACTGTCAGGAACGCGACCCGGCGCTGTCCGAACTGTACC
TGGTGGAAGGGGACTCCGCGGGCGGCTCTGCGAAGCAGGGGCGTAACCGCAAGAACCAGGCGATTCTGCCGCTGAAAGG
TAAAATCCTTAACGTCGAGAAAGCGCGCTTCGACAAGATGCTTTCCTCCCAGGAAGTGGCGACGCTGATCACCGCGCTG
GGCTGCGGTATCGGTCGCGACGAGTACAACCCGGACAAGCTGCGCTATCACAGCATCATCATCATGACCGATGCGGACG
TCGACGGCTCGCACATCCGTACGCTGCTGTTGACCTTCTTCTATCGTCAGATGCCGGAAATTGTCGAGCGTGGCCACGT
CTACATTGCGCAGCCGCCGCTGTACAAAGTGAAGAAAGGCAAGCAGGAACAGTACATTAAAGACGACGAAGCGATGGAT
CAGTACCAGATTTCCATCGCGCTTGACGGTGCGACTCTGCACGCGAACGCTCATGCGCCGGCGCTATCCGGCGAAGCGT
TAGAAAAACTGGTCTCTGAATATAACGCCACGCAGAAAATGATTGGTCGTATGGAGCGTCGCTTCCCGAAAGCGCTGCT
CAAAGAGCTGGTGTATCAGCCAACTCTGACCGAAGCCGATCTTTCTGATGAGCAGACTGTAACGCGCTGGGTGAATGCG
CTGATTACCGAGCTGAACGAGAAAGAGCAGCACGGCAGTCAGTGGAAGTTCGATGTTCATACTAATACGGAACAGAATC
TGTTCGAGCCGATCGTTCGCGTGCGTACGCATGGCGTGGATACCGATTATCCGTTGGATCACGAGTTTGTGACCGGCGC
GGAATATCGTCGTATCTGCACGCTGGGCGAGAAGCTGCGCGGTCTGATTGAAGAGGACGCGTTTATCGAACGCGGCGAG
CGTCGCCAGCCGGTAACCAGCTTCGAGCAGGCGCTGGAGTGGCTGGTGAAAGAATCACGTCGCGGTCTGGCTATCCAGC
GTTATAAAGGTCTGGGTGAAATGAACCCGGATCAGCTGTGGGAAACCACCATGGACCCGGAAAGCCGCCGTATGCTGCG
CGTGACCGTCAAAGATGCGATTGCTGCCGACCAGCTGTTCACCACGCTGATGGGTGATGCCGTTGAGCCGCGTCGTGCC
TTTATCGAAGAGAACGCCCTGAAAGCGGCGAACATCGATATTTAA
>gyrB_Avian_73
ATGTCGAATTCTTATGACTCCTCCAGTATCAAAGTCCTGAAAGGGCTGGATGCGGTGCGTAAGCGCCCGGGTATGTATA
TCGGCGACACGGATGACGGCACCGGTCTGCACCACATGGTATTCGAGGTGGTAGATAACGCTATCGACGAAGCGCTCGC
AGGTCACTGTAAAGATATCGTCGTGACTATTCACGCCGATAACTCCGTGTCCGTAACGGATGATGGCCGTGGCATTCCG
ACCGGGATTCACCCGGAAGAAGGCGTCTCGGCGGCGGAAGTGATCATGACCGTTCTGCACGCGGGCGGTAAATTTGACG
ATAACTCCTATAAAGTCTCCGGCGGTCTGCACGGCGTGGGCGTCTCGGTAGTCAACGCTCTGTCGCAAAAACTGGAACT
GGTTATCCAGCGAGATGGCAAAATTCACCGTCAGATCTACGAGCACGGCGTGCCGCAGGCACCCCTGGCCGTCACTGGC
GATACCGATAAAACCGGCACGATGGTACGTTTCTGGCCGAGCCACGAAACCTTCACCAACGTCACTGAATTTGAATATG
AGATCCTGGCGAAACGCCTGCGTGAACTGTCATTCCTGAACTCAGGCGTCTCCATCCGCCTGCGCGACAAGCGCGATGG
CAAAGAAGATCATTTCCACTACGAAGGCGGCATCAAGGCGTTTGTTGAATATCTGAACAAGAATAAAACGCCGATCCAC
CCGAATATCTTCTATTTCTCCACCGAAAAAGACGGTATCGGCGTGGAAGTAGCGCTGCAGTGGAACGATGGTTTCCAGG
AAAACATCTACTGCTTTACCAACAACATTCCGCAGCGCGACGGCGGTACTCACCTTGCAGGCTTCCGTGCGGCGATGAC
CCGTACGCTGAACGCCTACATGGACAAAGAAGGCTACAGCAAAAAAGCCAAAGTCAGCGCCACCGGCGACGATGCCCGT
GAAGGTCTGATTGCGGTGGTTTCCGTAAAAGTACCGGATCCGAAATTCTCCTCACAGACCAAAGATAAGCTGGTCTCTT
CCGAGGTGAAATCGGCGGTAGAACAGCAGATGAACGAACTGCTGAGCGAATACCTGCTGGAAAACCCATCTGACGCGAA
AATCGTCGTCGGCAAAATTATCGACGCCGCGCGTGCGCGTGAAGCGGCGCGTCGCGCCCGTGAAATGACCCGTCGTAAA
GGCGCGCTCGATTTAGCCGGTCTGCCGGGCAAACTGGCGGACTGTCAGGAACGCGACCCGGCGCTGTCCGAACTGTACC
TGGTGGAAGGGGACTCCGCGGGCGGCTCTGCGAAGCAGGGGCGTAACCGCAAGAACCAGGCGATTCTGCCGCTGAAAGG
TAAAATCCTTAACGTCGAGAAAGCGCGCTTCGACAAGATGCTTTCCTCCCAGGAAGTGGCGACGCTGATCACCGCGCTG
GGCTGCGGTATCGGTCGCGACGAGTACAACCCGGACAAGCTGCGCTATCACAGCATCATCATCATGACCGATGCGGACG
TCGACGGCTCGCACATCCGTACGCTGCTGTTGACCTTCTTCTATCGTCAGATGCCGGAAATTGTCGAGCGTGGCCACGT
CTACATTGCGCAGCCGCCGCTGTACAAAGTGAAGAAAGGCAAGCAGGAACAGTACATTAAAGACGACGAAGCGATGGAT
CAGTACCAGATTTCCATCGCGCTTGACGGTGCGACTCTGCACGCGAACGCTCATGCGCCGGCGCTATCCGGCGAAGCGT
TAGAAAAACTGGTCTCTGAATATAACGCCACGCAGAAAATGATTGGTCGTATGGAGCGTCGCTTCCCGAAAGCGCTGCT
CAAAGAGCTGGTGTATCAGCCAACTCTGACCGAAGCCGATCTTTCTGATGAGCAGACTGTAACGCGCTGGGTGAATGCG
CTGATTACCGAGCTGAACGAGAAAGAGCAGCACGGCAGTCAGTGGAAGTTCGATGTTCATACTAATACGGAACAGAATC
TGTTCGAGCCGATCGTTCGCGTGCGTACGCATGGCGTGGATACCGATTATCCGTTGGATCACGAGTTTGTGACCGGCGC
GGAATATCGTCGTATCTGCACGCTGGGCGAGAAGCTGCGCGGTCTGATTGAAGAGGACGCGTTTATCGAACGCGGCGAG
CGTCGCCAGCCGGTAACCAGCTTCGAGCAGGCGCTGGAGTGGCTGGTGAAAGAATCACGTCGCGGTCTGGCTATCCAGC
GTTATAAAGGTCTGGGTGAAATGAACCCGGATCAGCTGTGGGAAACCACCATGGACCCGGAAAGCCGCCGTATGCTGCG
CGTGACCGTCAAAGATGCGATTGCTGCCGACCAGCTGTTCACCACGCTGATGGGTGATGCCGTTGAGCCGCGTCGTGCC
TTTATCGAAGAGAACGCCCTGAAAGCGGCGAACATCGATATTTAA
>gyrB_Avian_74
ATGTCGAATTCTTATGACTCCTCCAGTATCAAAGTCCTGAAAGGGCTGGATGCGGTGCGTAAGCGCCCGGGTATGTATA
TCGGCGACACGGATGACGGCACCGGTCTGCACCACATGGTATTCGAGGTGGTAGATAACGCTATCGACGAAGCGCTCGC
AGGTCACTGTAAAGATATCGTCGTGACTATTCACGCCGATAACTCCGTGTCCGTAACGGATGATGGCCGTGGCATTCCG
ACCGGGATTCACCCGGAAGAAGGCGTCTCGGCGGCGGAAGTGATCATGACCGTTCTGCACGCGGGCGGTAAATTTGACG
ATAACTCCTATAAAGTCTCCGGCGGTCTGCACGGCGTGGGCGTCTCGGTAGTCAACGCTCTGTCGCAAAAACTGGAACT
GGTTATCCAGCGAGATGGCAAAATTCACCGTCAGATCTACGAGCACGGCGTGCCGCAGGCACCCCTGGCCGTCACTGGC
GATACCGATAAAACCGGCACGATGGTACGTTTCTGGCCGAGCCACGAAACCTTCACCAACGTCACTGAATTTGAATATG
AGATCCTGGCGAAACGCCTGCGTGAACTGTCATTCCTGAACTCAGGCGTCTCCATCCGCCTGCGCGACAAGCGCGATGG
CAAAGAAGATCATTTCCACTACGAAGGCGGCATCAAGGCGTTTGTTGAATATCTGAACAAGAATAAAACGCCGATCCAC
CCGAATATCTTCTATTTCTCCACCGAAAAAGACGGTATCGGCGTGGAAGTAGCGCTGCAGTGGAACGATGGTTTCCAGG
AAAACATCTACTGCTTTACCAACAACATTCCGCAGCGCGACGGCGGTACTCACCTTGCAGGCTTCCGTGCGGCGATGAC
CCGTACGCTGAACGCCTACATGGACAAAGAAGGCTACAGCAAAAAAGCCAAAGTCAGCGCCACCGGCGACGATGCCCGT
GAAGGTCTGATTGCGGTGGTTTCCGTAAAAGTACCGGATCCGAAATTCTCCTCACAGACCAAAGATAAGCTGGTCTCTT
CCGAGGTGAAATCGGCGGTAGAACAGCAGATGAACGAACTGCTGAGCGAATACCTGCTGGAAAACCCATCTGACGCGAA
AATCGTCGTCGGCAAAATTATCGACGCCGCGCGTGCGCGTGAAGCGGCGCGTCGCGCCCGTGAAATGACCCGTCGTAAA
GGCGCGCTCGATTTAGCCGGTCTGCCGGGCAAACTGGCGGACTGTCAGGAACGCGACCCGGCGCTGTCCGAACTGTACC
TGGTGGAAGGGGACTCCGCGGGCGGCTCTGCGAAGCAGGGGCGTAACCGCAAGAACCAGGCGATTCTGCCGCTGAAAGG
TAAAATCCTTAACGTCGAGAAAGCGCGCTTCGACAAGATGCTTTCCTCCCAGGAAGTGGCGACGCTGATCACCGCGCTG
GGCTGCGGTATCGGTCGCGACGAGTACAACCCGGACAAGCTGCGCTATCACAGCATCATCATCATGACCGATGCGGACG
TCGACGGCTCGCACATCCGTACGCTGCTGTTGACCTTCTTCTATCGTCAGATGCCGGAAATTGTCGAGCGTGGCCACGT
CTACATTGCGCAGCCGCCGCTGTACAAAGTGAAGAAAGGCAAGCAGGAACAGTACATTAAAGACGACGAAGCGATGGAT
CAGTACCAGATTTCCATCGCGCTTGACGGTGCGACTCTGCACGCGAACGCTCATGCGCCGGCGCTATCCGGCGAAGCGT
TAGAAAAACTGGTCTCTGAATATAACGCCACGCAGAAAATGATTGGTCGTATGGAGCGTCGCTTCCCGAAAGCGCTGCT
CAAAGAGCTGGTGTATCAGCCAACTCTGACCGAAGCCGATCTTTCTGATGAGCAGACTGTAACGCGCTGGGTGAATGCG
CTGATTACCGAGCTGAACGAGAAAGAGCAGCACGGCAGTCAGTGGAAGTTCGATGTTCATACTAATACGGAACAGAATC
TGTTCGAGCCGATCGTTCGCGTGCGTACGCATGGCGTGGATACCGATTATCCGTTGGATCACGAGTTTGTGACCGGCGC
GGAATATCGTCGTATCTGCACGCTGGGCGAGAAGCTGCGCGGTCTGATTGAAGAGGACGCGTTTATCGAACGCGGCGAG
CGTCGCCAGCCGGTAACCAGCTTCGAGCAGGCGCTGGAGTGGCTGGTGAAAGAATCACGTCGCGGTCTGGCTATCCAGC
GTTATAAAGGTCTGGGTGAAATGAACCCGGATCAGCTGTGGGAAACCACCATGGACCCGGAAAGCCGCCGTATGCTGCG
CGTGACCGTCAAAGATGCGATTGCTGCCGACCAGCTGTTCACCACGCTGATGGGTGATGCCGTTGAGCCGCGTCGTGCC
TTTATCGAAGAGAACGCCCTGAAAGCGGCGAACATCGATATTTAA
>gyrB_Avian_75
ATGTCGAATTCTTATGACTCCTCCAGTATCAAAGTCCTGAAAGGGCTGGATGCGGTGCGTAAGCGCCCGGGTATGTATA
TCGGCGACACGGATGACGGCACCGGTCTGCACCACATGGTATTCGAGGTGGTAGATAACGCTATCGACGAAGCGCTCGC
AGGTCACTGTAAAGATATCGTCGTGACTATTCACGCCGATAACTCCGTGTCCGTAACGGATGATGGCCGTGGCATTCCG
ACCGGGATTCACCCGGAAGAAGGCGTCTCGGCGGCGGAAGTGATCATGACCGTTCTGCACGCGGGCGGTAAATTTGACG
ATAACTCCTATAAAGTCTCCGGCGGTCTGCACGGCGTGGGCGTCTCGGTAGTCAACGCTCTGTCGCAAAAACTGGAACT
GGTTATCCAGCGAGATGGCAAAATTCACCGTCAGATCTACGAGCACGGCGTGCCGCAGGCACCCCTGGCCGTCACTGGC
GATACCGATAAAACCGGCACGATGGTACGTTTCTGGCCGAGCCACGAAACCTTCACCAACGTCACTGAATTTGAATATG
AGATCCTGGCGAAACGCCTGCGTGAACTGTCATTCCTGAACTCAGGCGTCTCCATCCGCCTGCGCGACAAGCGCGATGG
CAAAGAAGATCATTTCCACTACGAAGGCGGCATCAAGGCGTTTGTTGAATATCTGAACAAGAATAAAACGCCGATCCAC
CCGAATATCTTCTATTTCTCCACCGAAAAAGACGGTATCGGCGTGGAAGTAGCGCTGCAGTGGAACGATGGTTTCCAGG
AAAACATCTACTGCTTTACCAACAACATTCCGCAGCGCGACGGCGGTACTCACCTTGCAGGCTTCCGTGCGGCGATGAC
CCGTACGCTGAACGCCTACATGGACAAAGAAGGCTACAGCAAAAAAGCCAAAGTCAGCGCCACCGGCGACGATGCCCGT
GAAGGTCTGATTGCGGTGGTTTCCGTAAAAGTACCGGATCCGAAATTCTCCTCACAGACCAAAGATAAGCTGGTCTCTT
CCGAGGTGAAATCGGCGGTAGAACAGCAGATGAACGAACTGCTGAGCGAATACCTGCTGGAAAACCCATCTGACGCGAA
AATCGTCGTCGGCAAAATTATCGACGCCGCGCGTGCGCGTGAAGCGGCGCGTCGCGCCCGTGAAATGACCCGTCGTAAA
GGCGCGCTCGATTTAGCCGGTCTGCCGGGCAAACTGGCGGACTGTCAGGAACGCGACCCGGCGCTGTCCGAACTGTACC
TGGTGGAAGGGGACTCCGCGGGCGGCTCTGCGAAGCAGGGGCGTAACCGCAAGAACCAGGCGATTCTGCCGCTGAAAGG
TAAAATCCTTAACGTCGAGAAAGCGCGCTTCGACAAGATGCTTTCCTCCCAGGAAGTGGCGACGCTGATCACCGCGCTG
GGCTGCGGTATCGGTCGCGACGAGTACAACCCGGACAAGCTGCGCTATCACAGCATCATCATCATGACCGATGCGGACG
TCGACGGCTCGCACATCCGTACGCTGCTGTTGACCTTCTTCTATCGTCAGATGCCGGAAATTGTCGAGCGTGGCCACGT
CTACATTGCGCAGCCGCCGCTGTACAAAGTGAAGAAAGGCAAGCAGGAACAGTACATTAAAGACGACGAAGCGATGGAT
CAGTACCAGATTTCCATCGCGCTTGACGGTGCGACTCTGCACGCGAACGCTCATGCGCCGGCGCTATCCGGCGAAGCGT
TAGAAAAACTGGTCTCTGAATATAACGCCACGCAGAAAATGATTGGTCGTATGGAGCGTCGCTTCCCGAAAGCGCTGCT
CAAAGAGCTGGTGTATCAGCCAACTCTGACCGAAGCCGATCTTTCTGATGAGCAGACTGTAACGCGCTGGGTGAATGCG
CTGATTACCGAGCTGAACGAGAAAGAGCAGCACGGCAGTCAGTGGAAGTTCGATGTTCATACTAATACGGAACAGAATC
TGTTCGAGCCGATCGTTCGCGTGCGTACGCATGGCGTGGATACCGATTATCCGTTGGATCACGAGTTTGTGACCGGCGC
GGAATATCGTCGTATCTGCACGCTGGGCGAGAAGCTGCGCGGTCTGATTGAAGAGGACGCGTTTATCGAACGCGGCGAG
CGTCGCCAGCCGGTAACCAGCTTCGAGCAGGCGCTGGAGTGGCTGGTGAAAGAATCACGTCGCGGTCTGGCTATCCAGC
GTTATAAAGGTCTGGGTGAAATGAACCCGGATCAGCTGTGGGAAACCACCATGGACCCGGAAAGCCGCCGTATGCTGCG
CGTGACCGTCAAAGATGCGATTGCTGCCGACCAGCTGTTCACCACGCTGATGGGTGATGCCGTTGAGCCGCGTCGTGCC
TTTATCGAAGAGAACGCCCTGAAAGCGGCGAACATCGATATTTAA
>gyrB_Avian_76
ATGTCGAATTCTTATGACTCCTCCAGTATCAAAGTCCTGAAAGGGCTGGATGCGGTGCGTAAGCGCCCGGGTATGTATA
TCGGCGACACGGATGACGGCACCGGTCTGCACCACATGGTATTCGAGGTGGTAGATAACGCTATCGACGAAGCGCTCGC
AGGTCACTGTAAAGATATCGTCGTGACTATTCACGCCGATAACTCCGTGTCCGTAACGGATGATGGCCGTGGCATTCCG
ACCGGGATTCACCCGGAAGAAGGCGTCTCGGCGGCGGAAGTGATCATGACCGTTCTGCACGCGGGCGGTAAATTTGACG
ATAACTCCTATAAAGTCTCCGGCGGTCTGCACGGCGTGGGCGTCTCGGTAGTCAACGCTCTGTCGCAAAAACTGGAACT
GGTTATCCAGCGAGATGGCAAAATTCACCGTCAGATCTACGAGCACGGCGTGCCGCAGGCACCCCTGGCCGTCACTGGC
GATACCGATAAAACCGGCACGATGGTACGTTTCTGGCCGAGCCACGAAACCTTCACCAACGTCACTGAATTTGAATATG
AGATCCTGGCGAAACGCCTGCGTGAACTGTCATTCCTGAACTCAGGCGTCTCCATCCGCCTGCGCGACAAGCGCGATGG
CAAAGAAGATCATTTCCACTACGAAGGCGGCATCAAGGCGTTTGTTGAATATCTGAACAAGAATAAAACGCCGATCCAC
CCGAATATCTTCTATTTCTCCACCGAAAAAGACGGTATCGGCGTGGAAGTAGCGCTGCAGTGGAACGATGGTTTCCAGG
AAAACATCTACTGCTTTACCAACAACATTCCGCAGCGCGACGGCGGTACTCACCTTGCAGGCTTCCGTGCGGCGATGAC
CCGTACGCTGAACGCCTACATGGACAAAGAAGGCTACAGCAAAAAAGCCAAAGTCAGCGCCACCGGCGACGATGCCCGT
GAAGGTCTGATTGCGGTGGTTTCCGTAAAAGTACCGGATCCGAAATTCTCCTCACAGACCAAAGATAAGCTGGTCTCTT
CCGAGGTGAAATCGGCGGTAGAACAGCAGATGAACGAACTGCTGAGCGAATACCTGCTGGAAAACCCATCTGACGCGAA
AATCGTCGTCGGCAAAATTATCGACGCCGCGCGTGCGCGTGAAGCGGCGCGTCGCGCCCGTGAAATGACCCGTCGTAAA
GGCGCGCTCGATTTAGCCGGTCTGCCGGGCAAACTGGCGGACTGTCAGGAACGCGACCCGGCGCTGTCCGAACTGTACC
TGGTGGAAGGGGACTCCGCGGGCGGCTCTGCGAAGCAGGGGCGTAACCGCAAGAACCAGGCGATTCTGCCGCTGAAAGG
TAAAATCCTTAACGTCGAGAAAGCGCGCTTCGACAAGATGCTTTCCTCCCAGGAAGTGGCGACGCTGATCACCGCGCTG
GGCTGCGGTATCGGTCGCGACGAGTACAACCCGGACAAGCTGCGCTATCACAGCATCATCATCATGACCGATGCGGACG
TCGACGGCTCGCACATCCGTACGCTGCTGTTGACCTTCTTCTATCGTCAGATGCCGGAAATTGTCGAGCGTGGCCACGT
CTACATTGCGCAGCCGCCGCTGTACAAAGTGAAGAAAGGCAAGCAGGAACAGTACATTAAAGACGACGAAGCGATGGAT
CAGTACCAGATTTCCATCGCGCTTGACGGTGCGACTCTGCACGCGAACGCTCATGCGCCGGCGCTATCCGGCGAAGCGT
TAGAAAAACTGGTCTCTGAATATAACGCCACGCAGAAAATGATTGGTCGTATGGAGCGTCGCTTCCCGAAAGCGCTGCT
CAAAGAGCTGGTGTATCAGCCAACTCTGACCGAAGCCGATCTTTCTGATGAGCAGACTGTAACGCGCTGGGTGAATGCG
CTGATTACCGAGCTGAACGAGAAAGAGCAGCACGGCAGTCAGTGGAAGTTCGATGTTCATACTAATACGGAACAGAATC
TGTTCGAGCCGATCGTTCGCGTGCGTACGCATGGCGTGGATACCGATTATCCGTTGGATCACGAGTTTGTGACCGGCGC
GGAATATCGTCGTATCTGCACGCTGGGCGAGAAGCTGCGCGGTCTGATTGAAGAGGACGCGTTTATCGAACGCGGCGAG
CGTCGCCAGCCGGTAACCAGCTTCGAGCAGGCGCTGGAGTGGCTGGTGAAAGAATCACGTCGCGGTCTGGCTATCCAGC
GTTATAAAGGTCTGGGTGAAATGAACCCGGATCAGCTGTGGGAAACCACCATGGACCCGGAAAGCCGCCGTATGCTGCG
CGTGACCGTCAAAGATGCGATTGCTGCCGACCAGCTGTTCACCACGCTGATGGGTGATGCCGTTGAGCCGCGTCGTGCC
TTTATCGAAGAGAACGCCCTGAAAGCGGCGAACATCGATATTTAA
>gyrB_Avian_77
ATGTCGAATTCTTATGACTCCTCCAGTATCAAAGTCCTGAAAGGGCTGGATGCGGTGCGTAAGCGCCCGGGTATGTATA
TCGGCGACACGGATGACGGCACCGGTCTGCACCACATGGTATTCGAGGTGGTAGATAACGCTATCGACGAAGCGCTCGC
AGGTCACTGTAAAGATATCGTCGTGACTATTCACGCCGATAACTCCGTGTCCGTAACGGATGATGGCCGTGGCATTCCG
ACCGGGATTCACCCGGAAGAAGGCGTCTCGGCGGCGGAAGTGATCATGACCGTTCTGCACGCGGGCGGTAAATTTGACG
ATAACTCCTATAAAGTCTCCGGCGGTCTGCACGGCGTGGGCGTCTCGGTAGTCAACGCTCTGTCGCAAAAACTGGAACT
GGTTATCCAGCGAGATGGCAAAATTCACCGTCAGATCTACGAGCACGGCGTGCCGCAGGCACCCCTGGCCGTCACTGGC
GATACCGATAAAACCGGCACGATGGTACGTTTCTGGCCGAGCCACGAAACCTTCACCAACGTCACTGAATTTGAATATG
AGATCCTGGCGAAACGCCTGCGTGAACTGTCATTCCTGAACTCAGGCGTCTCCATCCGCCTGCGCGACAAGCGCGATGG
CAAAGAAGATCATTTCCACTACGAAGGCGGCATCAAGGCGTTTGTTGAATATCTGAACAAGAATAAAACGCCGATCCAC
CCGAATATCTTCTATTTCTCCACCGAAAAAGACGGTATCGGCGTGGAAGTAGCGCTGCAGTGGAACGATGGTTTCCAGG
AAAACATCTACTGCTTTACCAACAACATTCCGCAGCGCGACGGCGGTACTCACCTTGCAGGCTTCCGTGCGGCGATGAC
CCGTACGCTGAACGCCTACATGGACAAAGAAGGCTACAGCAAAAAAGCCAAAGTCAGCGCCACCGGCGACGATGCCCGT
GAAGGTCTGATTGCGGTGGTTTCCGTAAAAGTACCGGATCCGAAATTCTCCTCACAGACCAAAGATAAGCTGGTCTCTT
CCGAGGTGAAATCGGCGGTAGAACAGCAGATGAACGAACTGCTGAGCGAATACCTGCTGGAAAACCCATCTGACGCGAA
AATCGTCGTCGGCAAAATTATCGACGCCGCGCGTGCGCGTGAAGCGGCGCGTCGCGCCCGTGAAATGACCCGTCGTAAA
GGCGCGCTCGATTTAGCCGGTCTGCCGGGCAAACTGGCGGACTGTCAGGAACGCGACCCGGCGCTGTCCGAACTGTACC
TGGTGGAAGGGGACTCCGCGGGCGGCTCTGCGAAGCAGGGGCGTAACCGCAAGAACCAGGCGATTCTGCCGCTGAAAGG
TAAAATCCTTAACGTCGAGAAAGCGCGCTTCGACAAGATGCTTTCCTCCCAGGAAGTGGCGACGCTGATCACCGCGCTG
GGCTGCGGTATCGGTCGCGACGAGTACAACCCGGACAAGCTGCGCTATCACAGCATCATCATCATGACCGATGCGGACG
TCGACGGCTCGCACATCCGTACGCTGCTGTTGACCTTCTTCTATCGTCAGATGCCGGAAATTGTCGAGCGTGGCCACGT
CTACATTGCGCAGCCGCCGCTGTACAAAGTGAAGAAAGGCAAGCAGGAACAGTACATTAAAGACGACGAAGCGATGGAT
CAGTACCAGATTTCCATCGCGCTTGACGGTGCGACTCTGCACGCGAACGCTCATGCGCCGGCGCTATCCGGCGAAGCGT
TAGAAAAACTGGTCTCTGAATATAACGCCACGCAGAAAATGATTGGTCGTATGGAGCGTCGCTTCCCGAAAGCGCTGCT
CAAAGAGCTGGTGTATCAGCCAACTCTGACCGAAGCCGATCTTTCTGATGAGCAGACTGTAACGCGCTGGGTGAATGCG
CTGATTACCGAGCTGAACGAGAAAGAGCAGCACGGCAGTCAGTGGAAGTTCGATGTTCATACTAATACGGAACAGAATC
TGTTCGAGCCGATCGTTCGCGTGCGTACGCATGGCGTGGATACCGATTATCCGTTGGATCACGAGTTTGTGACCGGCGC
GGAATATCGTCGTATCTGCACGCTGGGCGAGAAGCTGCGCGGTCTGATTGAAGAGGACGCGTTTATCGAACGCGGCGAG
CGTCGCCAGCCGGTAACCAGCTTCGAGCAGGCGCTGGAGTGGCTGGTGAAAGAATCACGTCGCGGTCTGGCTATCCAGC
GTTATAAAGGTCTGGGTGAAATGAACCCGGATCAGCTGTGGGAAACCACCATGGACCCGGAAAGCCGCCGTATGCTGCG
CGTGACCGTCAAAGATGCGATTGCTGCCGACCAGCTGTTCACCACGCTGATGGGTGATGCCGTTGAGCCGCGTCGTGCC
TTTATCGAAGAGAACGCCCTGAAAGCGGCGAACATCGATATTTAA
>gyrB_Avian_78
ATGTCGAATTCTTATGACTCCTCCAGTATCAAAGTCCTGAAAGGGCTGGATGCGGTGCGTAAGCGCCCGGGTATGTATA
TCGGCGACACGGATGACGGCACCGGTCTGCACCACATGGTATTCGAGGTGGTAGATAACGCTATCGACGAAGCGCTCGC
AGGTCACTGTAAAGATATCGTCGTGACTATTCACGCCGATAACTCCGTGTCCGTAACGGATGATGGCCGTGGCATTCCG
ACCGGGATTCACCCGGAAGAAGGCGTCTCGGCGGCGGAAGTGATCATGACCGTTCTGCACGCGGGCGGTAAATTTGACG
ATAACTCCTATAAAGTCTCCGGCGGTCTGCACGGCGTGGGCGTCTCGGTAGTCAACGCTCTGTCGCAAAAACTGGAACT
GGTTATCCAGCGAGATGGCAAAATTCACCGTCAGATCTACGAGCACGGCGTGCCGCAGGCACCCCTGGCCGTCACTGGC
GATACCGATAAAACCGGCACGATGGTACGTTTCTGGCCGAGCCACGAAACCTTCACCAACGTCACTGAATTTGAATATG
AGATCCTGGCGAAACGCCTGCGTGAACTGTCATTCCTGAACTCAGGCGTCTCCATCCGCCTGCGCGACAAGCGCGATGG
CAAAGAAGATCATTTCCACTACGAAGGCGGCATCAAGGCGTTTGTTGAATATCTGAACAAGAATAAAACGCCGATCCAC
CCGAATATCTTCTATTTCTCCACCGAAAAAGACGGTATCGGCGTGGAAGTAGCGCTGCAGTGGAACGATGGTTTCCAGG
AAAACATCTACTGCTTTACCAACAACATTCCGCAGCGCGACGGCGGTACTCACCTTGCAGGCTTCCGTGCGGCGATGAC
CCGTACGCTGAACGCCTACATGGACAAAGAAGGCTACAGCAAAAAAGCCAAAGTCAGCGCCACCGGCGACGATGCCCGT
GAAGGTCTGATTGCGGTGGTTTCCGTAAAAGTACCGGATCCGAAATTCTCCTCACAGACCAAAGATAAGCTGGTCTCTT
CCGAGGTGAAATCGGCGGTAGAACAGCAGATGAACGAACTGCTGAGCGAATACCTGCTGGAAAACCCATCTGACGCGAA
AATCGTCGTCGGCAAAATTATCGACGCCGCGCGTGCGCGTGAAGCGGCGCGTCGCGCCCGTGAAATGACCCGTCGTAAA
GGCGCGCTCGATTTAGCCGGTCTGCCGGGCAAACTGGCGGACTGTCAGGAACGCGACCCGGCGCTGTCCGAACTGTACC
TGGTGGAAGGGGACTCCGCGGGCGGCTCTGCGAAGCAGGGGCGTAACCGCAAGAACCAGGCGATTCTGCCGCTGAAAGG
TAAAATCCTTAACGTCGAGAAAGCGCGCTTCGACAAGATGCTTTCCTCCCAGGAAGTGGCGACGCTGATCACCGCGCTG
GGCTGCGGTATCGGTCGCGACGAGTACAACCCGGACAAGCTGCGCTATCACAGCATCATCATCATGACCGATGCGGACG
TCGACGGCTCGCACATCCGTACGCTGCTGTTGACCTTCTTCTATCGTCAGATGCCGGAAATTGTCGAGCGTGGCCACGT
CTACATTGCGCAGCCGCCGCTGTACAAAGTGAAGAAAGGCAAGCAGGAACAGTACATTAAAGACGACGAAGCGATGGAT
CAGTACCAGATTTCCATCGCGCTTGACGGTGCGACTCTGCACGCGAACGCTCATGCGCCGGCGCTATCCGGCGAAGCGT
TAGAAAAACTGGTCTCTGAATATAACGCCACGCAGAAAATGATTGGTCGTATGGAGCGTCGCTTCCCGAAAGCGCTGCT
CAAAGAGCTGGTGTATCAGCCAACTCTGACCGAAGCCGATCTTTCTGATGAGCAGACTGTAACGCGCTGGGTGAATGCG
CTGATTACCGAGCTGAACGAGAAAGAGCAGCACGGCAGTCAGTGGAAGTTCGATGTTCATACTAATACGGAACAGAATC
TGTTCGAGCCGATCGTTCGCGTGCGTACGCATGGCGTGGATACCGATTATCCGTTGGATCACGAGTTTGTGACCGGCGC
GGAATATCGTCGTATCTGCACGCTGGGCGAGAAGCTGCGCGGTCTGATTGAAGAGGACGCGTTTATCGAACGCGGCGAG
CGTCGCCAGCCGGTAACCAGCTTCGAGCAGGCGCTGGAGTGGCTGGTGAAAGAATCACGTCGCGGTCTGGCTATCCAGC
GTTATAAAGGTCTGGGTGAAATGAACCCGGATCAGCTGTGGGAAACCACCATGGACCCGGAAAGCCGCCGTATGCTGCG
CGTGACCGTCAAAGATGCGATTGCTGCCGACCAGCTGTTCACCACGCTGATGGGTGATGCCGTTGAGCCGCGTCGTGCC
TTTATCGAAGAGAACGCCCTGAAAGCGGCGAACATCGATATTTAA
>gyrB_Avian_79
ATGTCGAATTCTTATGACTCCTCCAGTATCAAAGTCCTGAAAGGGCTGGATGCGGTGCGTAAGCGCCCGGGTATGTATA
TCGGCGACACGGATGACGGCACCGGTCTGCACCACATGGTATTCGAGGTGGTAGATAACGCTATCGACGAAGCGCTCGC
AGGTCACTGTAAAGATATCGTCGTGACTATTCACGCCGATAACTCCGTGTCCGTAACGGATGATGGCCGTGGCATTCCG
ACCGGGATTCACCCGGAAGAAGGCGTCTCGGCGGCGGAAGTGATCATGACCGTTCTGCACGCGGGCGGTAAATTTGACG
ATAACTCCTATAAAGTCTCCGGCGGTCTGCACGGCGTGGGCGTCTCGGTAGTCAACGCTCTGTCGCAAAAACTGGAACT
GGTTATCCAGCGAGATGGCAAAATTCACCGTCAGATCTACGAGCACGGCGTGCCGCAGGCACCCCTGGCCGTCACTGGC
GATACCGATAAAACCGGCACGATGGTACGTTTCTGGCCGAGCCACGAAACCTTCACCAACGTCACTGAATTTGAATATG
AGATCCTGGCGAAACGCCTGCGTGAACTGTCATTCCTGAACTCAGGCGTCTCCATCCGCCTGCGCGACAAGCGCGATGG
CAAAGAAGATCATTTCCACTACGAAGGCGGCATCAAGGCGTTTGTTGAATATCTGAACAAGAATAAAACGCCGATCCAC
CCGAATATCTTCTATTTCTCCACCGAAAAAGACGGTATCGGCGTGGAAGTAGCGCTGCAGTGGAACGATGGTTTCCAGG
AAAACATCTACTGCTTTACCAACAACATTCCGCAGCGCGACGGCGGTACTCACCTTGCAGGCTTCCGTGCGGCGATGAC
CCGTACGCTGAACGCCTACATGGACAAAGAAGGCTACAGCAAAAAAGCCAAAGTCAGCGCCACCGGCGACGATGCCCGT
GAAGGTCTGATTGCGGTGGTTTCCGTAAAAGTACCGGATCCGAAATTCTCCTCACAGACCAAAGATAAGCTGGTCTCTT
CCGAGGTGAAATCGGCGGTAGAACAGCAGATGAACGAACTGCTGAGCGAATACCTGCTGGAAAACCCATCTGACGCGAA
AATCGTCGTCGGCAAAATTATCGACGCCGCGCGTGCGCGTGAAGCGGCGCGTCGCGCCCGTGAAATGACCCGTCGTAAA
GGCGCGCTCGATTTAGCCGGTCTGCCGGGCAAACTGGCGGACTGTCAGGAACGCGACCCGGCGCTGTCCGAACTGTACC
TGGTGGAAGGGGACTCCGCGGGCGGCTCTGCGAAGCAGGGGCGTAACCGCAAGAACCAGGCGATTCTGCCGCTGAAAGG
TAAAATCCTTAACGTCGAGAAAGCGCGCTTCGACAAGATGCTTTCCTCCCAGGAAGTGGCGACGCTGATCACCGCGCTG
GGCTGCGGTATCGGTCGCGACGAGTACAACCCGGACAAGCTGCGCTATCACAGCATCATCATCATGACCGATGCGGACG
TCGACGGCTCGCACATCCGTACGCTGCTGTTGACCTTCTTCTATCGTCAGATGCCGGAAATTGTCGAGCGTGGCCACGT
CTACATTGCGCAGCCGCCGCTGTACAAAGTGAAGAAAGGCAAGCAGGAACAGTACATTAAAGACGACGAAGCGATGGAT
CAGTACCAGATTTCCATCGCGCTTGACGGTGCGACTCTGCACGCGAACGCTCATGCGCCGGCGCTATCCGGCGAAGCGT
TAGAAAAACTGGTCTCTGAATATAACGCCACGCAGAAAATGATTGGTCGTATGGAGCGTCGCTTCCCGAAAGCGCTGCT
CAAAGAGCTGGTGTATCAGCCAACTCTGACCGAAGCCGATCTTTCTGATGAGCAGACTGTAACGCGCTGGGTGAATGCG
CTGATTACCGAGCTGAACGAGAAAGAGCAGCACGGCAGTCAGTGGAAGTTCGATGTTCATACTAATACGGAACAGAATC
TGTTCGAGCCGATCGTTCGCGTGCGTACGCATGGCGTGGATACCGATTATCCGTTGGATCACGAGTTTGTGACCGGCGC
GGAATATCGTCGTATCTGCACGCTGGGCGAGAAGCTGCGCGGTCTGATTGAAGAGGACGCGTTTATCGAACGCGGCGAG
CGTCGCCAGCCGGTAACCAGCTTCGAGCAGGCGCTGGAGTGGCTGGTGAAAGAATCACGTCGCGGTCTGGCTATCCAGC
GTTATAAAGGTCTGGGTGAAATGAACCCGGATCAGCTGTGGGAAACCACCATGGACCCGGAAAGCCGCCGTATGCTGCG
CGTGACCGTCAAAGATGCGATTGCTGCCGACCAGCTGTTCACCACGCTGATGGGTGATGCCGTTGAGCCGCGTCGTGCC
TTTATCGAAGAGAACGCCCTGAAAGCGGCGAACATCGATATTTAA
>gyrB_Avian_80
ATGTCGAATTCTTATGACTCCTCCAGTATCAAAGTCCTGAAAGGGCTGGATGCGGTGCGTAAGCGCCCGGGTATGTATA
TCGGCGACACGGATGACGGCACCGGTCTGCACCACATGGTATTCGAGGTGGTAGATAACGCTATCGACGAAGCGCTCGC
AGGTCACTGTAAAGATATCGTCGTGACTATTCACGCCGATAACTCCGTGTCCGTAACGGATGATGGCCGTGGCATTCCG
ACCGGGATTCACCCGGAAGAAGGCGTCTCGGCGGCGGAAGTGATCATGACCGTTCTGCACGCGGGCGGTAAATTTGACG
ATAACTCCTATAAAGTCTCCGGCGGTCTGCACGGCGTGGGCGTCTCGGTAGTCAACGCTCTGTCGCAAAAACTGGAACT
GGTTATCCAGCGAGATGGCAAAATTCACCGTCAGATCTACGAGCACGGCGTGCCGCAGGCACCCCTGGCCGTCACTGGC
GATACCGATAAAACCGGCACGATGGTACGTTTCTGGCCGAGCCACGAAACCTTCACCAACGTCACTGAATTTGAATATG
AGATCCTGGCGAAACGCCTGCGTGAACTGTCATTCCTGAACTCAGGCGTCTCCATCCGCCTGCGCGACAAGCGCGATGG
CAAAGAAGATCATTTCCACTACGAAGGCGGCATCAAGGCGTTTGTTGAATATCTGAACAAGAATAAAACGCCGATCCAC
CCGAATATCTTCTATTTCTCCACCGAAAAAGACGGTATCGGCGTGGAAGTAGCGCTGCAGTGGAACGATGGTTTCCAGG
AAAACATCTACTGCTTTACCAACAACATTCCGCAGCGCGACGGCGGTACTCACCTTGCAGGCTTCCGTGCGGCGATGAC
CCGTACGCTGAACGCCTACATGGACAAAGAAGGCTACAGCAAAAAAGCCAAAGTCAGCGCCACCGGCGACGATGCCCGT
GAAGGTCTGATTGCGGTGGTTTCCGTAAAAGTACCGGATCCGAAATTCTCCTCACAGACCAAAGATAAGCTGGTCTCTT
CCGAGGTGAAATCGGCGGTAGAACAGCAGATGAACGAACTGCTGAGCGAATACCTGCTGGAAAACCCATCTGACGCGAA
AATCGTCGTCGGCAAAATTATCGACGCCGCGCGTGCGCGTGAAGCGGCGCGTCGCGCCCGTGAAATGACCCGTCGTAAA
GGCGCGCTCGATTTAGCCGGTCTGCCGGGCAAACTGGCGGACTGTCAGGAACGCGACCCGGCGCTGTCCGAACTGTACC
TGGTGGAAGGGGACTCCGCGGGCGGCTCTGCGAAGCAGGGGCGTAACCGCAAGAACCAGGCGATTCTGCCGCTGAAAGG
TAAAATCCTTAACGTCGAGAAAGCGCGCTTCGACAAGATGCTTTCCTCCCAGGAAGTGGCGACGCTGATCACCGCGCTG
GGCTGCGGTATCGGTCGCGACGAGTACAACCCGGACAAGCTGCGCTATCACAGCATCATCATCATGACCGATGCGGACG
TCGACGGCTCGCACATCCGTACGCTGCTGTTGACCTTCTTCTATCGTCAGATGCCGGAAATTGTCGAGCGTGGCCACGT
CTACATTGCGCAGCCGCCGCTGTACAAAGTGAAGAAAGGCAAGCAGGAACAGTACATTAAAGACGACGAAGCGATGGAT
CAGTACCAGATTTCCATCGCGCTTGACGGTGCGACTCTGCACGCGAACGCTCATGCGCCGGCGCTATCCGGCGAAGCGT
TAGAAAAACTGGTCTCTGAATATAACGCCACGCAGAAAATGATTGGTCGTATGGAGCGTCGCTTCCCGAAAGCGCTGCT
CAAAGAGCTGGTGTATCAGCCAACTCTGACCGAAGCCGATCTTTCTGATGAGCAGACTGTAACGCGCTGGGTGAATGCG
CTGATTACCGAGCTGAACGAGAAAGAGCAGCACGGCAGTCAGTGGAAGTTCGATGTTCATACTAATACGGAACAGAATC
TGTTCGAGCCGATCGTTCGCGTGCGTACGCATGGCGTGGATACCGATTATCCGTTGGATCACGAGTTTGTGACCGGCGC
GGAATATCGTCGTATCTGCACGCTGGGCGAGAAGCTGCGCGGTCTGATTGAAGAGGACGCGTTTATCGAACGCGGCGAG
CGTCGCCAGCCGGTAACCAGCTTCGAGCAGGCGCTGGAGTGGCTGGTGAAAGAATCACGTCGCGGTCTGGCTATCCAGC
GTTATAAAGGTCTGGGTGAAATGAACCCGGATCAGCTGTGGGAAACCACCATGGACCCGGAAAGCCGCCGTATGCTGCG
CGTGACCGTCAAAGATGCGATTGCTGCCGACCAGCTGTTCACCACGCTGATGGGTGATGCCGTTGAGCCGCGTCGTGCC
TTTATCGAAGAGAACGCCCTGAAAGCGGCGAACATCGATATTTAA
