# Supplementary material for: Strong influence of livestock environments on the emergence and dissemination of distinct multidrug-resistant phenotypes among the population of non-typhoidal Salmonella
Source: PLoS One. 2017 Jun 7;12(6):e0179005. doi: 10.1371/journal.pone.0179005 (PMC5462443; doi:10.1371/journal.pone.0179005)
Supplement: S5 File — (TXT) [file pone.0179005.s005.txt]

>gyrB_Bovine_1
ATGTCGAATTCTTATGACTCCTCCAGTATCAAAGTCCTGAAAGGGCTGGATGCGGTGCGTAAGCGCCCGGGTATGTATA
TCGGCGACACGGATGACGGCACCGGTCTGCACCACATGGTATTCGAGGTGGTAGATAACGCTATCGACGAAGCGCTCGC
GGGACACTGTAAAGATATCGTCGTGACTATTCACGCCGATAATTCCGTGTCCGTAACGGATGATGGCCGTGGCATTCCG
ACCGGTATTCACCCGGAAGAAGGCGTCTCGGCGGCGGAAGTGATCATGACCGTTCTGCACGCGGGCGGTAAATTTGACG
ATAACTCCTATAAAGTCTCTGGTGGTCTGCACGGCGTGGGCGTCTCGGTAGTCAACGCTCTGTCGCAAAAACTGGAACT
GGTTATCCAGCGAGATGGCAAAATTCACCGTCAGATCTACGAGCACGGCGTGCCGCAGGCACCCCTGGCCGTCACTGGC
GATACCGATAAAACCGGCACGATGGTACGTTTCTGGCCGAGCCACGAAACCTTCACTAACGTCACTGAATTTGAATATG
AGATCCTGGCGAAACGCCTGCGTGAACTGTCATTCCTGAACTCTGGCGTTTCCATCCGCCTGCGCGACAAGCGCGATGG
CAAAGAAGATCATTTCCACTACGAAGGCGGCATCAAGGCGTTTGTTGAATATCTGAACAAGAATAAAACGCCGATCCAC
CCGAATATCTTCTACTTCTCCACCGAAAAAGACGGTATCGGCGTCGAAGTAGCGCTGCAGTGGAACGATGGTTTCCAGG
AAAATATCTACTGCTTTACCAACAACATTCCGCAGCGTGACGGCGGTACTCACCTTGCAGGCTTCCGTGCGGCGATGAC
CCGTACGCTGAACGCCTACATGGACAAAGAAGGCTACAGCAAAAAAGCCAAAGTCAGCGCCACTGGCGACGATGCCCGT
GAAGGTCTGATTGCGGTGGTTTCCGTAAAAGTACCGGACCCGAAATTCTCCTCGCAGACCAAAGACAAGCTGGTCTCTT
CCGAGGTGAAATCGGCGGTGGAACAGCAGATGAACGAACTGCTGAGCGAATACTTGCTGGAAAACCCATCTGACGCGAA
AATTGTCGTCGGCAAAATTATCGACGCCGCGCGTGCGCGTGAAGCGGCGCGTCGCGCCCGTGAAATGACCCGTCGTAAA
GGCGCGCTGGATTTAGCGGGCCTGCCGGGCAAACTGGCGGACTGCCAGGAACGCGACCCGGCGCTGTCCGAACTGTACC
TGGTGGAAGGGGACTCCGCGGGCGGCTCTGCGAAGCAGGGGCGTAACCGCAAGAACCAGGCGATTCTGCCGCTGAAAGG
TAAAATCCTCAACGTCGAGAAAGCGCGCTTCGACAAGATGCTCTCCTCTCAGGAAGTGGCGACGCTGATCACCGCGCTG
GGCTGCGGTATCGGTCGCGACGAGTACAACCCGGACAAGCTGCGCTATCACAGCATCATCATCATGACCGATGCGGACG
TCGACGGCTCGCACATCCGTACGCTGCTGTTGACCTTCTTCTATCGTCAGATGCCGGAAATCGTCGAGCGCGGCCACGT
CTACATTGCGCAGCCGCCGCTGTACAAAGTCAAGAAAGGCAAGCAGGAACAGTACATTAAAGACGACGAAGCGATGGAT
CAGTACCAGATTTCCATCGCGCTTGACGGTGCGACTCTGCACGCGAACGCTCATGCGCCAGCGCTATCCGGCGAAGCGT
TAGAAAAACTGGTCTCTGAATATAACGCCACGCAGAAAATGATTGGTCGTATGGAGCGTCGCTTCCCGAAAGCGCTGCT
CAAAGAGCTGGTGTATCAGCCAACTCTGACCGAAGCCGATCTTTCTGATGAGCAGACTGTAACGCGCTGGGTGAATGCG
CTGATTACCGAGCTGAACGAGAAAGAGCAGCACGGCAGTCAGTGGAAGTTCGATGTTCATACTAATACGGAACAGAATC
TGTTCGAGCCGATCGTTCGCGTGCGTACGCATGGCGTGGATACCGATTATCCATTGGATCACGAGTTTGTGACCGGCGC
GGAATATCGTCGTATCTGCACGCTGGGCGAGAAGCTGCGCGGTCTGATTGAAGAGGATGCGTTTATCGAACGCGGCGAG
CGTCGCCAGCCGGTAACCAGCTTCGAGCAGGCGCTGGAGTGGCTGGTGAAAGAATCACGTCGCGGTCTGGCTATCCAGC
GTTATAAAGGTCTGGGTGAAATGAACCCGGATCAGCTGTGGGAAACCACCATGGACCCGGAAAGCCGCCGTATGCTGCG
TGTGACCGTCAAAGATGCGATTGCTGCCGACCAGCTGTTCACCACGCTGATGGGTGATGCCGTTGAGCCGCGTCGTGCC
TTTATCGAAGAGAACGCCCTGAAAGCAGCGAATATCGATATTTAA
>gyrB_Bovine_2
ATGTCGAATTCTTATGACTCCTCCAGTATCAAAGTCCTGAAAGGGCTGGATGCGGTGCGTAAGCGCCCGGGTATGTATA
TCGGCGACACGGATGACGGCACCGGTCTGCACCACATGGTATTCGAGGTGGTAGATAACGCTATCGACGAAGCGCTCGC
GGGACACTGTAAAGATATCGTCGTGACTATTCACGCCGATAATTCCGTGTCCGTAACGGATGATGGCCGTGGCATTCCG
ACCGGTATTCACCCGGAAGAAGGCGTCTCGGCGGCGGAAGTGATCATGACCGTTCTGCACGCGGGCGGTAAATTTGACG
ATAACTCCTATAAAGTCTCTGGTGGTCTGCACGGCGTGGGCGTCTCGGTAGTCAACGCTCTGTCGCAAAAACTGGAACT
GGTTATCCAGCGAGATGGCAAAATTCACCGTCAGATCTACGAGCACGGCGTGCCGCAGGCACCCCTGGCCGTCACTGGC
GATACCGATAAAACCGGCACGATGGTACGTTTCTGGCCGAGCCACGAAACCTTCACTAACGTCACTGAATTTGAATATG
AGATCCTGGCGAAACGCCTGCGTGAACTGTCATTCCTGAACTCTGGCGTTTCCATCCGCCTGCGCGACAAGCGCGATGG
CAAAGAAGATCATTTCCACTACGAAGGCGGCATCAAGGCGTTTGTTGAATATCTGAACAAGAATAAAACGCCGATCCAC
CCGAATATCTTCTACTTCTCCACCGAAAAAGACGGTATCGGCGTCGAAGTAGCGCTGCAGTGGAACGATGGTTTCCAGG
AAAATATCTACTGCTTTACCAACAACATTCCGCAGCGTGACGGCGGTACTCACCTTGCAGGCTTCCGTGCGGCGATGAC
CCGTACGCTGAACGCCTACATGGACAAAGAAGGCTACAGCAAAAAAGCCAAAGTCAGCGCCACTGGCGACGATGCCCGT
GAAGGTCTGATTGCGGTGGTTTCCGTAAAAGTACCGGACCCGAAATTCTCCTCGCAGACCAAAGACAAGCTGGTCTCTT
CCGAGGTGAAATCGGCGGTGGAACAGCAGATGAACGAACTGCTGAGCGAATACTTGCTGGAAAACCCATCTGACGCGAA
AATTGTCGTCGGCAAAATTATCGACGCCGCGCGTGCGCGTGAAGCGGCGCGTCGCGCCCGTGAAATGACCCGTCGTAAA
GGCGCGCTGGATTTAGCGGGCCTGCCGGGCAAACTGGCGGACTGCCAGGAACGCGACCCGGCGCTGTCCGAACTGTACC
TGGTGGAAGGGGACTCCGCGGGCGGCTCTGCGAAGCAGGGGCGTAACCGCAAGAACCAGGCGATTCTGCCGCTGAAAGG
TAAAATCCTCAACGTCGAGAAAGCGCGCTTCGACAAGATGCTCTCCTCTCAGGAAGTGGCGACGCTGATCACCGCGCTG
GGCTGCGGTATCGGTCGCGACGAGTACAACCCGGACAAGCTGCGCTATCACAGCATCATCATCATGACCGATGCGGACG
TCGACGGCTCGCACATCCGTACGCTGCTGTTGACCTTCTTCTATCGTCAGATGCCGGAAATCGTCGAGCGCGGCCACGT
CTACATTGCGCAGCCGCCGCTGTACAAAGTCAAGAAAGGCAAGCAGGAACAGTACATTAAAGACGACGAAGCGATGGAT
CAGTACCAGATTTCCATCGCGCTTGACGGTGCGACTCTGCACGCGAACGCTCATGCGCCAGCGCTATCCGGCGAAGCGT
TAGAAAAACTGGTCTCTGAATATAACGCCACGCAGAAAATGATTGGTCGTATGGAGCGTCGCTTCCCGAAAGCGCTGCT
CAAAGAGCTGGTGTATCAGCCAACTCTGACCGAAGCCGATCTTTCTGATGAGCAGACTGTAACGCGCTGGGTGAATGCG
CTGATTACCGAGCTGAACGAGAAAGAGCAGCACGGCAGTCAGTGGAAGTTCGATGTTCATACTAATACGGAACAGAATC
TGTTCGAGCCGATCGTTCGCGTGCGTACGCATGGCGTGGATACCGATTATCCATTGGATCACGAGTTTGTGACCGGCGC
GGAATATCGTCGTATCTGCACGCTGGGCGAGAAGCTGCGCGGTCTGATTGAAGAGGATGCGTTTATCGAACGCGGCGAG
CGTCGCCAGCCGGTAACCAGCTTCGAGCAGGCGCTGGAGTGGCTGGTGAAAGAATCACGTCGCGGTCTGGCTATCCAGC
GTTATAAAGGTCTGGGTGAAATGAACCCGGATCAGCTGTGGGAAACCACCATGGACCCGGAAAGCCGCCGTATGCTGCG
TGTGACCGTCAAAGATGCGATTGCTGCCGACCAGCTGTTCACCACGCTGATGGGTGATGCCGTTGAGCCGCGTCGTGCC
TTTATCGAAGAGAACGCCCTGAAAGCAGCGAATATCGATATTTAA
>gyrB_Bovine_3
ATGTCGAATTCTTATGACTCCTCCAGTATCAAAGTCCTGAAAGGGCTGGATGCGGTGCGTAAGCGCCCGGGTATGTATA
TCGGCGACACGGATGACGGCACCGGTCTGCACCACATGGTATTCGAGGTGGTAGATAACGCTATCGACGAAGCGCTCGC
GGGACACTGTAAAGATATCGTCGTGACTATTCACGCCGATAATTCCGTGTCCGTAACGGATGATGGCCGTGGCATTCCG
ACCGGTATTCACCCGGAAGAAGGCGTCTCGGCGGCGGAAGTGATCATGACCGTTCTGCACGCGGGCGGTAAATTTGACG
ATAACTCCTATAAAGTCTCTGGTGGTCTGCACGGCGTGGGCGTCTCGGTAGTCAACGCTCTGTCGCAAAAACTGGAACT
GGTTATCCAGCGAGATGGCAAAATTCACCGTCAGATCTACGAGCACGGCGTGCCGCAGGCACCCCTGGCCGTCACTGGC
GATACCGATAAAACCGGCACGATGGTACGTTTCTGGCCGAGCCACGAAACCTTCACTAACGTCACTGAATTTGAATATG
AGATCCTGGCGAAACGCCTGCGTGAACTGTCATTCCTGAACTCTGGCGTTTCCATCCGCCTGCGCGACAAGCGCGATGG
CAAAGAAGATCATTTCCACTACGAAGGCGGCATCAAGGCGTTTGTTGAATATCTGAACAAGAATAAAACGCCGATCCAC
CCGAATATCTTCTACTTCTCCACCGAAAAAGACGGTATCGGCGTCGAAGTAGCGCTGCAGTGGAACGATGGTTTCCAGG
AAAATATCTACTGCTTTACCAACAACATTCCGCAGCGTGACGGCGGTACTCACCTTGCAGGCTTCCGTGCGGCGATGAC
CCGTACGCTGAACGCCTACATGGACAAAGAAGGCTACAGCAAAAAAGCCAAAGTCAGCGCCACTGGCGACGATGCCCGT
GAAGGTCTGATTGCGGTGGTTTCCGTAAAAGTACCGGACCCGAAATTCTCCTCGCAGACCAAAGACAAGCTGGTCTCTT
CCGAGGTGAAATCGGCGGTGGAACAGCAGATGAACGAACTGCTGAGCGAATACTTGCTGGAAAACCCATCTGACGCGAA
AATTGTCGTCGGCAAAATTATCGACGCCGCGCGTGCGCGTGAAGCGGCGCGTCGCGCCCGTGAAATGACCCGTCGTAAA
GGCGCGCTGGATTTAGCGGGCCTGCCGGGCAAACTGGCGGACTGCCAGGAACGCGACCCGGCGCTGTCCGAACTGTACC
TGGTGGAAGGGGACTCCGCGGGCGGCTCTGCGAAGCAGGGGCGTAACCGCAAGAACCAGGCGATTCTGCCGCTGAAAGG
TAAAATCCTCAACGTCGAGAAAGCGCGCTTCGACAAGATGCTCTCCTCTCAGGAAGTGGCGACGCTGATCACCGCGCTG
GGCTGCGGTATCGGTCGCGACGAGTACAACCCGGACAAGCTGCGCTATCACAGCATCATCATCATGACCGATGCGGACG
TCGACGGCTCGCACATCCGTACGCTGCTGTTGACCTTCTTCTATCGTCAGATGCCGGAAATCGTCGAGCGCGGCCACGT
CTACATTGCGCAGCCGCCGCTGTACAAAGTCAAGAAAGGCAAGCAGGAACAGTACATTAAAGACGACGAAGCGATGGAT
CAGTACCAGATTTCCATCGCGCTTGACGGTGCGACTCTGCACGCGAACGCTCATGCGCCAGCGCTATCCGGCGAAGCGT
TAGAAAAACTGGTCTCTGAATATAACGCCACGCAGAAAATGATTGGTCGTATGGAGCGTCGCTTCCCGAAAGCGCTGCT
CAAAGAGCTGGTGTATCAGCCAACTCTGACCGAAGCCGATCTTTCTGATGAGCAGACTGTAACGCGCTGGGTGAATGCG
CTGATTACCGAGCTGAACGAGAAAGAGCAGCACGGCAGTCAGTGGAAGTTCGATGTTCATACTAATACGGAACAGAATC
TGTTCGAGCCGATCGTTCGCGTGCGTACGCATGGCGTGGATACCGATTATCCATTGGATCACGAGTTTGTGACCGGCGC
GGAATATCGTCGTATCTGCACGCTGGGCGAGAAGCTGCGCGGTCTGATTGAAGAGGATGCGTTTATCGAACGCGGCGAG
CGTCGCCAGCCGGTAACCAGCTTCGAGCAGGCGCTGGAGTGGCTGGTGAAAGAATCACGTCGCGGTCTGGCTATCCAGC
GTTATAAAGGTCTGGGTGAAATGAACCCGGATCAGCTGTGGGAAACCACCATGGACCCGGAAAGCCGCCGTATGCTGCG
TGTGACCGTCAAAGATGCGATTGCTGCCGACCAGCTGTTCACCACGCTGATGGGTGATGCCGTTGAGCCGCGTCGTGCC
TTTATCGAAGAGAACGCCCTGAAAGCAGCGAATATCGATATTTAA
>gyrB_Bovine_4
ATGTCGAATTCTTATGACTCCTCCAGTATCAAAGTCCTGAAAGGGCTGGATGCGGTGCGTAAGCGCCCGGGTATGTATA
TCGGCGACACGGATGACGGCACCGGTCTGCACCACATGGTATTCGAGGTGGTAGATAACGCTATCGACGAAGCGCTCGC
GGGTCACTGTAAAGATATCGTCGTGACTATTCACGCCGATAACTCCGTGTCCGTAACGGATGATGGCCGTGGCATTCCG
ACCGGGATTCACCCGGAAGAAGGCGTCTCGGCGGCGGAAGTGATCATGACCGTTCTGCACGCGGGCGGTAAATTTGACG
ATAACTCCTATAAAGTCTCCGGCGGTCTGCACGGCGTGGGCGTCTCGGTAGTTAACGCTCTGTCGCAAAAACTGGAGCT
GGTTATCCAGCGAGATGGCAAAATTCACCGTCAGATCTACGAGCACGGCGTGCCGCAGGCACCCCTGGCCGTCACTGGC
GATACCGATAAAACCGGCACGATGGTACGTTTCTGGCCGAGCCACGAAACCTTCACTAACGTCACTGAATTTGAATATG
AGATCCTGGCGAAACGCCTGCGTGAACTGTCATTCCTGAACTCAGGCGTTTCCATCCGCCTGCGCGACAAGCGCGATGG
CAAAGAAGATCATTTCCACTACGAAGGCGGCATCAAGGCGTTTGTTGAATATCTCAACAAGAATAAAACGCCGATCCAC
CCGAATATCTTCTATTTCTCCACCGAAAAAGACGGTATCGGCGTGGAAGTAGCGCTGCAGTGGAACGATGGTTTCCAGG
AAAACATCTACTGCTTTACCAACAACATTCCGCAGCGCGACGGCGGTACTCACCTGGCAGGCTTCCGTGCGGCGATGAC
CCGCACGCTGAACGCCTACATGGACAAAGAAGGCTACAGCAAAAAAGCCAAAGTCAGCGCCACCGGCGACGATGCCCGT
GAAGGTCTGATTGCGGTGGTTTCCGTAAAAGTGCCGGACCCGAAATTCTCCTCACAGACCAAAGATAAGCTGGTCTCTT
CCGAGGTGAAATCGGCGGTAGAACAGCAGATGAACGAACTGCTGAGCGAATACCTGCTGGAAAACCCATCTGACGCGAA
AATCGTCGTCGGCAAAATTATCGACGCCGCGCGTGCGCGTGAAGCGGCGCGTCGCGCCCGTGAAATGACCCGTCGTAAA
GGCGCGCTCGATTTAGCCGGTCTGCCGGGCAAACTGGCGGATTGTCAGGAACGCGACCCGGCGCTGTCCGAACTGTACC
TGGTGGAAGGGGACTCCGCGGGCGGCTCTGCGAAGCAGGGGCGTAACCGCAAGAACCAGGCGATTCTGCCGCTGAAAGG
TAAAATCCTTAACGTCGAGAAAGCGCGCTTCGACAAGATGCTTTCCTCCCAGGAAGTGGCGACGCTGATCACCGCGCTG
GGCTGCGGTATCGGTCGCGACGAGTACAACCCGGACAAGCTGCGCTATCACAGCATCATCATCATGACCGATGCGGACG
TCGACGGCTCGCACATCCGTACGCTGCTGTTGACCTTCTTCTATCGTCAGATGCCGGAAATCGTCGAGCGCGGCCACGT
TTACATTGCGCAGCCGCCGCTGTACAAAGTGAAGAAAGGCAAGCAGGAACAGTACATCAAAGACGACGAAGCGATGGAT
CAGTACCAGATTTCCATCGCGCTTGACGGTGCGACTCTGCACGCGAACGCTCATGCGCCAGCGCTATCCGGCGAAGCGT
TAGAAAAACTGGTCTCTGAATATAACGCCACGCAGAAAATGATTGGTCGTATGGAGCGTCGCTTCCCGAAAGCGCTGCT
CAAAGAGCTGGTGTATCAGCCAACTCTGACCGAAGCCGATCTTTCTGATGAGCAGACTGTAACGCGTTGGGTGAATGCG
CTGATTACCGAGCTGAATGAGAAAGAGCAGCACGGCAGTCAGTGGAAGTTCGATGTTCATACTAATACGGAACAGAATC
TGTTCGAGCCGATCGTTCGCGTGCGTACGCATGGCGTAGATACCGATTATCCGTTGGATCACGAGTTTGTGACCGGCGC
GGAATATCGTCGTATCTGCACGCTGGGCGAGAAGCTGCGCGGTCTGATTGAAGAGGACGCGTTCATAGAACGCGGCGAG
CGTCGCCAGCCGGTAACCAGCTTCGAGCAGGCGCTGGAGTGGCTGGTGAAAGAATCACGTCGCGGTCTGGCTATCCAGC
GTTATAAAGGTCTGGGTGAAATGAACCCGGATCAGCTGTGGGAAACCACCATGGACCCGGAAAGCCGCCGTATGCTGCG
CGTGACCGTTAAAGATGCGATTGCTGCCGACCAGCTGTTCACTACGCTGATGGGCGATGCCGTTGAACCGCGTCGTGCC
TTTATCGAAGAGAACGCCCTGAAAGCGGCGAACATCGATATTTAA
>gyrB_Bovine_5
ATGTCGAATTCTTATGACTCCTCCAGTATCAAAGTCCTGAAAGGGCTGGATGCGGTGCGTAAGCGCCCGGGTATGTATA
TCGGCGACACGGATGACGGCACCGGTCTGCACCACATGGTATTCGAGGTGGTAGATAACGCTATCGACGAAGCGCTCGC
AGGTCACTGTAAAGATATCGTCGTGACTATTCACGCCGATAACTCCGTGTCCGTAACGGATGATGGCCGTGGCATTCCG
ACCGGGATTCACCCGGAAGAAGGCGTCTCGGCGGCGGAAGTGATCATGACCGTTCTGCACGCGGGCGGTAAATTTGACG
ATAACTCCTATAAAGTCTCCGGTGGTCTGCACGGCGTGGGCGTCTCGGTAGTCAACGCTCTGTCGCAAAAACTGGAACT
GGTTATCCAGCGAGATGGCAAAATTCACCGTCAGATCTACGAGCACGGCGTGCCGCAGGCACCCCTGGCCGTCACTGGC
GATACCGATAAAACCGGTACGATGGTACGTTTCTGGCCGAGCCACGAAACCTTCACCAACGTCACTGAATTTGAATATG
AGATCCTGGCGAAACGCCTGCGTGAACTGTCATTCCTGAACTCAGGCGTCTCCATCCGCCTGCGCGACAAGCGCGATGG
CAAAGAAGATCATTTCCACTACGAAGGCGGCATCAAGGCGTTTGTTGAATATCTCAACAAGAATAAAACGCCGATCCAC
CCGAATATCTTCTACTTCTCCACCGAAAAAGACGGTATCGGCGTCGAAGTAGCGCTGCAGTGGAACGATGGTTTCCAGG
AAAACATCTACTGCTTTACCAACAACATTCCGCAGCGCGACGGCGGTACTCACCTGGCAGGCTTCCGTGCGGCGATGAC
CCGCACGCTGAACGCCTACATGGACAAAGAAGGCTACAGCAAAAAAGCCAAAGTCAGCGCCACCGGCGACGATGCCCGT
GAAGGTCTGATTGCGGTGGTTTCCGTGAAGGTACCGGACCCGAAATTCTCCTCGCAGACCAAAGATAAGCTGGTCTCTT
CCGAGGTGAAATCGGCGGTAGAACAGCAGATGAACGAACTGCTGAGCGAATACCTGCTGGAAAACCCATCTGACGCGAA
AATTGTCGTCGGCAAAATTATCGACGCCGCGCGTGCGCGTGAAGCGGCGCGTCGCGCCCGTGAAATGACCCGTCGTAAA
GGCGCGCTGGACTTAGCGGGCCTGCCGGGCAAACTGGCTGACTGCCAGGAACGCGACCCGGCGCTGTCCGAACTGTACC
TGGTGGAAGGGGACTCCGCGGGCGGCTCTGCGAAGCAGGGGCGTAACCGCAAGAACCAGGCGATTCTGCCGCTGAAGGG
TAAAATCCTCAACGTCGAGAAAGCGCGCTTCGACAAGATGCTCTCCTCTCAGGAAGTGGCGACTCTGATCACCGCACTG
GGCTGCGGTATCGGTCGCGACGAGTACAACCCGGACAAACTGCGTTACCATAGCATCATCATCATGACCGATGCGGACG
TCGACGGCTCGCACATCCGTACGCTGCTGTTGACCTTCTTCTATCGTCAGATGCCGGAAATCGTTGAACGCGGCCACGT
TTACATTGCCCAGCCGCCGCTGTACAAAGTGAAGAAAGGCAAGCAGGAACAGTACATTAAAGACGATGAAGCGATGGAT
CAGTACCAGATTTCCATCGCGCTTGACGGTGCGACTCTGCACGCGAACGCCCATGCGCCGGCGCTATCCGGCGAAGCGT
TAGAAAAACTGGTCTCTGAATATAACGCCACGCAGAAAATGATTGGTCGTATGGAGCGTCGCTTCCCGAAAGCGCTGCT
CAAAGAGCTGGTGTATCAGCCAACTCTGACCGAAGCCGATCTTTCTGATGAGCAGACTGTAACGCGCTGGGTGAATGCG
CTGATTACCGAGCTGAACGAGAAAGAGCAGCACGGCAGCCAGTGGAAGTTCGATGTTCATACTAATACGGAACAGAATC
TGTTCGAGCCGATCGTTCGCGTGCGTACGCATGGCGTGGATACCGACTATCCGTTGGATCACGAGTTTGTGACCGGCGC
GGAATATCGTCGTATCTGCACGCTGGGCGAGAAGCTGCGCGGTCTGATTGAAGAGGACGCGTTCATCGAACGCGGCGAG
CGTCGCCAGCCGGTAACCAGCTTCGAGCAGGCGCTGGAGTGGCTGGTGAAAGAATCACGTCGCGGTCTGGCTATCCAGC
GTTATAAAGGTCTGGGTGAAATGAACCCGGATCAGCTGTGGGAAACCACCATGGACCCGGAAAGCCGCCGTATGCTACG
TGTGACCGTCAAAGATGCGATTGCTGCCGATCAGTTGTTCACCACGCTGATGGGTGATGCCGTTGAGCCGCGTCGTGCC
TTTATCGAAGAGAACGCCCTGAAAGCGGCGAATATCGATATTTAA
>gyrB_Bovine_6
ATGTCGAATTCTTATGACTCCTCCAGTATCAAAGTCCTGAAAGGGCTGGATGCGGTGCGTAAGCGCCCGGGTATGTATA
TCGGCGACACGGATGACGGCACCGGTCTGCACCACATGGTATTCGAGGTGGTAGATAACGCTATCGACGAAGCGCTCGC
GGGACACTGTAAAGATATCGTCGTGACTATTCACGCCGATAATTCCGTGTCCGTAACGGATGATGGCCGTGGCATTCCG
ACCGGTATTCACCCGGAAGAAGGCGTCTCGGCGGCGGAAGTGATCATGACCGTTCTGCACGCGGGCGGTAAATTTGACG
ATAACTCCTATAAAGTCTCTGGTGGTCTGCACGGCGTGGGCGTCTCGGTAGTCAACGCTCTGTCGCAAAAACTGGAACT
GGTTATCCAGCGAGATGGCAAAATTCACCGTCAGATCTACGAGCACGGCGTGCCGCAGGCACCCCTGGCCGTCACTGGC
GATACCGATAAAACCGGCACGATGGTACGTTTCTGGCCGAGCCACGAAACCTTCACTAACGTCACTGAATTTGAATATG
AGATCCTGGCGAAACGCCTGCGTGAACTGTCATTCCTGAACTCTGGCGTTTCCATCCGCCTGCGCGACAAGCGCGATGG
CAAAGAAGATCATTTCCACTACGAAGGCGGCATCAAGGCGTTTGTTGAATATCTGAACAAGAATAAAACGCCGATCCAC
CCGAATATCTTCTACTTCTCCACCGAAAAAGACGGTATCGGCGTCGAAGTAGCGCTGCAGTGGAACGATGGTTTCCAGG
AAAATATCTACTGCTTTACCAACAACATTCCGCAGCGTGACGGCGGTACTCACCTTGCAGGCTTCCGTGCGGCGATGAC
CCGTACGCTGAACGCCTACATGGACAAAGAAGGCTACAGCAAAAAAGCCAAAGTCAGCGCCACTGGCGACGATGCCCGT
GAAGGTCTGATTGCGGTGGTTTCCGTAAAAGTACCGGACCCGAAATTCTCCTCGCAGACCAAAGACAAGCTGGTCTCTT
CCGAGGTGAAATCGGCGGTGGAACAGCAGATGAACGAACTGCTGAGCGAATACTTGCTGGAAAACCCATCTGACGCGAA
AATTGTCGTCGGCAAAATTATCGACGCCGCGCGTGCGCGTGAAGCGGCGCGTCGCGCCCGTGAAATGACCCGTCGTAAA
GGCGCGCTGGATTTAGCGGGCCTGCCGGGCAAACTGGCGGACTGCCAGGAACGCGACCCGGCGCTGTCCGAACTGTACC
TGGTGGAAGGGGACTCCGCGGGCGGCTCTGCGAAGCAGGGGCGTAACCGCAAGAACCAGGCGATTCTGCCGCTGAAAGG
TAAAATCCTCAACGTCGAGAAAGCGCGCTTCGACAAGATGCTCTCCTCTCAGGAAGTGGCGACGCTGATCACCGCGCTG
GGCTGCGGTATCGGTCGCGACGAGTACAACCCGGACAAGCTGCGCTATCACAGCATCATCATCATGACCGATGCGGACG
TCGACGGCTCGCACATCCGTACGCTGCTGTTGACCTTCTTCTATCGTCAGATGCCGGAAATCGTCGAGCGCGGCCACGT
CTACATTGCGCAGCCGCCGCTGTACAAAGTCAAGAAAGGCAAGCAGGAACAGTACATTAAAGACGACGAAGCGATGGAT
CAGTACCAGATTTCCATCGCGCTTGACGGTGCGACTCTGCACGCGAACGCTCATGCGCCAGCGCTATCCGGCGAAGCGT
TAGAAAAACTGGTCTCTGAATATAACGCCACGCAGAAAATGATTGGTCGTATGGAGCGTCGCTTCCCGAAAGCGCTGCT
CAAAGAGCTGGTGTATCAGCCAACTCTGACCGAAGCCGATCTTTCTGATGAGCAGACTGTAACGCGCTGGGTGAATGCG
CTGATTACCGAGCTGAACGAGAAAGAGCAGCACGGCAGTCAGTGGAAGTTCGATGTTCATACTAATACGGAACAGAATC
TGTTCGAGCCGATCGTTCGCGTGCGTACGCATGGCGTGGATACCGATTATCCATTGGATCACGAGTTTGTGACCGGCGC
GGAATATCGTCGTATCTGCACGCTGGGCGAGAAGCTGCGCGGTCTGATTGAAGAGGATGCGTTTATCGAACGCGGCGAG
CGTCGCCAGCCGGTAACCAGCTTCGAGCAGGCGCTGGAGTGGCTGGTGAAAGAATCACGTCGCGGTCTGGCTATCCAGC
GTTATAAAGGTCTGGGTGAAATGAACCCGGATCAGCTGTGGGAAACCACCATGGACCCGGAAAGCCGCCGTATGCTGCG
TGTGACCGTCAAAGATGCGATTGCTGCCGACCAGCTGTTCACCACGCTGATGGGTGATGCCGTTGAGCCGCGTCGTGCC
TTTATCGAAGAGAACGCCCTGAAAGCAGCGAATATCGATATTTAA
>gyrB_Bovine_7
ATGTCGAATTCTTATGACTCCTCCAGTATCAAAGTCCTGAAAGGGCTGGATGCGGTGCGTAAGCGCCCGGGTATGTATA
TCGGCGACACGGATGACGGCACCGGTCTGCACCACATGGTATTCGAGGTGGTAGATAACGCTATCGACGAAGCGCTCGC
AGGTCACTGTAAAGATATCGTCGTGACTATTCACGCCGATAACTCCGTGTCCGTAACGGATGATGGCCGTGGCATTCCG
ACCGGGATTCACCCGGAAGAAGGCGTCTCGGCGGCGGAAGTGATCATGACCGTTCTGCACGCGGGCGGTAAATTTGACG
ATAACTCCTATAAAGTCTCCGGTGGTCTGCACGGCGTGGGCGTCTCGGTAGTCAACGCTCTGTCGCAAAAACTGGAACT
GGTTATCCAGCGAGATGGCAAAATTCACCGTCAGATCTACGAGCACGGCGTGCCGCAGGCACCCCTGGCCGTCACTGGC
GATACCGATAAAACCGGTACGATGGTACGTTTCTGGCCGAGCCACGAAACCTTCACCAACGTCACTGAATTTGAATATG
AGATCCTGGCGAAACGCCTGCGTGAACTGTCATTCCTGAACTCAGGCGTCTCCATCCGCCTGCGCGACAAGCGCGATGG
CAAAGAAGATCATTTCCACTACGAAGGCGGCATCAAGGCGTTTGTTGAATATCTCAACAAGAATAAAACGCCGATCCAC
CCGAATATCTTCTACTTCTCCACCGAAAAAGACGGTATCGGCGTCGAAGTAGCGCTGCAGTGGAACGATGGTTTCCAGG
AAAACATCTACTGCTTTACCAACAACATTCCGCAGCGCGACGGCGGTACTCACCTGGCAGGCTTCCGTGCGGCGATGAC
CCGCACGCTGAACGCCTACATGGACAAAGAAGGCTACAGCAAAAAAGCCAAAGTCAGCGCCACCGGCGACGATGCCCGT
GAAGGTCTGATTGCGGTGGTTTCCGTGAAGGTACCGGACCCGAAATTCTCCTCGCAGACCAAAGATAAGCTGGTCTCTT
CCGAGGTGAAATCGGCGGTAGAACAGCAGATGAACGAACTGCTGAGCGAATACCTGCTGGAAAACCCATCTGACGCGAA
AATTGTCGTCGGCAAAATTATCGACGCCGCGCGTGCGCGTGAAGCGGCGCGTCGCGCCCGTGAAATGACCCGTCGTAAA
GGCGCGCTGGACTTAGCGGGCCTGCCGGGCAAACTGGCTGACTGCCAGGAACGCGACCCGGCGCTGTCCGAACTGTACC
TGGTGGAAGGGGACTCCGCGGGCGGCTCTGCGAAGCAGGGGCGTAACCGCAAGAACCAGGCGATTCTGCCGCTGAAGGG
TAAAATCCTCAACGTCGAGAAAGCGCGCTTCGACAAGATGCTCTCCTCTCAGGAAGTGGCGACTCTGATCACCGCACTG
GGCTGCGGTATCGGTCGCGACGAGTACAACCCGGACAAACTGCGTTACCATAGCATCATCATCATGACCGATGCGGACG
TCGACGGCTCGCACATCCGTACGCTGCTGTTGACCTTCTTCTATCGTCAGATGCCGGAAATCGTTGAACGCGGCCACGT
TTACATTGCCCAGCCGCCGCTGTACAAAGTGAAGAAAGGCAAGCAGGAACAGTACATTAAAGACGATGAAGCGATGGAT
CAGTACCAGATTTCCATCGCGCTTGACGGTGCGACTCTGCACGCGAACGCCCATGCGCCGGCGCTATCCGGCGAAGCGT
TAGAAAAACTGGTCTCTGAATATAACGCCACGCAGAAAATGATTGGTCGTATGGAGCGTCGCTTCCCGAAAGCGCTGCT
CAAAGAGCTGGTGTATCAGCCAACTCTGACCGAAGCCGATCTTTCTGATGAGCAGACTGTAACGCGCTGGGTGAATGCG
CTGATTACCGAGCTGAACGAGAAAGAGCAGCACGGCAGCCAGTGGAAGTTCGATGTTCATACTAATACGGAACAGAATC
TGTTCGAGCCGATCGTTCGCGTGCGTACGCATGGCGTGGATACCGACTATCCGTTGGATCACGAGTTTGTGACCGGCGC
GGAATATCGTCGTATCTGCACGCTGGGCGAGAAGCTGCGCGGTCTGATTGAAGAGGACGCGTTCATCGAACGCGGCGAG
CGTCGCCAGCCGGTAACCAGCTTCGAGCAGGCGCTGGAGTGGCTGGTGAAAGAATCACGTCGCGGTCTGGCTATCCAGC
GTTATAAAGGTCTGGGTGAAATGAACCCGGATCAGCTGTGGGAAACCACCATGGACCCGGAAAGCCGCCGTATGCTACG
TGTGACCGTCAAAGATGCGATTGCTGCCGATCAGTTGTTCACCACGCTGATGGGTGATGCCGTTGAGCCGCGTCGTGCC
TTTATCGAAGAGAACGCCCTGAAAGCGGCGAATATCGATATTTAA
>gyrB_Bovine_8
ATGTCGAATTCTTATGACTCCTCCAGTATCAAAGTCCTGAAAGGGCTGGATGCGGTGCGTAAGCGCCCGGGTATGTATA
TCGGCGACACGGATGACGGCACCGGTCTGCACCACATGGTATTCGAGGTGGTAGATAACGCTATCGACGAAGCGCTCGC
AGGTCACTGTAAAGATATCGTCGTGACTATTCACGCCGATAACTCCGTGTCCGTAACGGATGATGGCCGTGGCATTCCG
ACCGGGATTCACCCGGAAGAAGGCGTCTCGGCGGCGGAAGTGATCATGACCGTTCTGCACGCGGGCGGTAAATTTGACG
ATAACTCCTATAAAGTCTCCGGTGGTCTGCACGGCGTGGGCGTCTCGGTAGTCAACGCTCTGTCGCAAAAACTGGAACT
GGTTATCCAGCGAGATGGCAAAATTCACCGTCAGATCTACGAGCACGGCGTGCCGCAGGCACCCCTGGCCGTCACTGGC
GATACCGATAAAACCGGTACGATGGTACGTTTCTGGCCGAGCCACGAAACCTTCACCAACGTCACTGAATTTGAATATG
AGATCCTGGCGAAACGCCTGCGTGAACTGTCATTCCTGAACTCAGGCGTCTCCATCCGCCTGCGCGACAAGCGCGATGG
CAAAGAAGATCATTTCCACTACGAAGGCGGCATCAAGGCGTTTGTTGAATATCTCAACAAGAATAAAACGCCGATCCAC
CCGAATATCTTCTACTTCTCCACCGAAAAAGACGGTATCGGCGTCGAAGTAGCGCTGCAGTGGAACGATGGTTTCCAGG
AAAACATCTACTGCTTTACCAACAACATTCCGCAGCGCGACGGCGGTACTCACCTGGCAGGCTTCCGTGCGGCGATGAC
CCGCACGCTGAACGCCTACATGGACAAAGAAGGCTACAGCAAAAAAGCCAAAGTCAGCGCCACCGGCGACGATGCCCGT
GAAGGTCTGATTGCGGTGGTTTCCGTGAAGGTACCGGACCCGAAATTCTCCTCGCAGACCAAAGATAAGCTGGTCTCTT
CCGAGGTGAAATCGGCGGTAGAACAGCAGATGAACGAACTGCTGAGCGAATACCTGCTGGAAAACCCATCTGACGCGAA
AATTGTCGTCGGCAAAATTATCGACGCCGCGCGTGCGCGTGAAGCGGCGCGTCGCGCCCGTGAAATGACCCGTCGTAAA
GGCGCGCTGGACTTAGCGGGCCTGCCGGGCAAACTGGCTGACTGCCAGGAACGCGACCCGGCGCTGTCCGAACTGTACC
TGGTGGAAGGGGACTCCGCGGGCGGCTCTGCGAAGCAGGGGCGTAACCGCAAGAACCAGGCGATTCTGCCGCTGAAGGG
TAAAATCCTCAACGTCGAGAAAGCGCGCTTCGACAAGATGCTCTCCTCTCAGGAAGTGGCGACTCTGATCACCGCACTG
GGCTGCGGTATCGGTCGCGACGAGTACAACCCGGACAAACTGCGTTACCATAGCATCATCATCATGACCGATGCGGACG
TCGACGGCTCGCACATCCGTACGCTGCTGTTGACCTTCTTCTATCGTCAGATGCCGGAAATCGTTGAACGCGGCCACGT
TTACATTGCCCAGCCGCCGCTGTACAAAGTGAAGAAAGGCAAGCAGGAACAGTACATTAAAGACGATGAAGCGATGGAT
CAGTACCAGATTTCCATCGCGCTTGACGGTGCGACTCTGCACGCGAACGCCCATGCGCCGGCGCTATCCGGCGAAGCGT
TAGAAAAACTGGTCTCTGAATATAACGCCACGCAGAAAATGATTGGTCGTATGGAGCGTCGCTTCCCGAAAGCGCTGCT
CAAAGAGCTGGTGTATCAGCCAACTCTGACCGAAGCCGATCTTTCTGATGAGCAGACTGTAACGCGCTGGGTGAATGCG
CTGATTACCGAGCTGAACGAGAAAGAGCAGCACGGCAGCCAGTGGAAGTTCGATGTTCATACTAATACGGAACAGAATC
TGTTCGAGCCGATCGTTCGCGTGCGTACGCATGGCGTGGATACCGACTATCCGTTGGATCACGAGTTTGTGACCGGCGC
GGAATATCGTCGTATCTGCACGCTGGGCGAGAAGCTGCGCGGTCTGATTGAAGAGGACGCGTTCATCGAACGCGGCGAG
CGTCGCCAGCCGGTAACCAGCTTCGAGCAGGCGCTGGAGTGGCTGGTGAAAGAATCACGTCGCGGTCTGGCTATCCAGC
GTTATAAAGGTCTGGGTGAAATGAACCCGGATCAGCTGTGGGAAACCACCATGGACCCGGAAAGCCGCCGTATGCTACG
TGTGACCGTCAAAGATGCGATTGCTGCCGATCAGTTGTTCACCACGCTGATGGGTGATGCCGTTGAGCCGCGTCGTGCC
TTTATCGAAGAGAACGCCCTGAAAGCGGCGAATATCGATATTTAA
>gyrB_Bovine_9
ATGTCGAATTCTTATGACTCCTCCAGTATCAAAGTCCTGAAAGGGCTGGATGCGGTGCGTAAGCGCCCGGGTATGTATA
TCGGCGACACGGATGACGGCACCGGTCTGCACCACATGGTATTCGAGGTGGTAGATAACGCTATCGACGAAGCGCTCGC
GGGACACTGTAAAGATATCGTCGTGACTATTCACGCCGATAATTCCGTGTCCGTAACGGATGATGGCCGTGGCATTCCG
ACCGGTATTCACCCGGAAGAAGGCGTCTCGGCGGCGGAAGTGATCATGACCGTTCTGCACGCGGGCGGTAAATTTGACG
ATAACTCCTATAAAGTCTCTGGTGGTCTGCACGGCGTGGGCGTCTCGGTAGTCAACGCTCTGTCGCAAAAACTGGAACT
GGTTATCCAGCGAGATGGCAAAATTCACCGTCAGATCTACGAGCACGGCGTGCCGCAGGCACCCCTGGCCGTCACTGGC
GATACCGATAAAACCGGCACGATGGTACGTTTCTGGCCGAGCCACGAAACCTTCACTAACGTCACTGAATTTGAATATG
AGATCCTGGCGAAACGCCTGCGTGAACTGTCATTCCTGAACTCTGGCGTTTCCATCCGCCTGCGCGACAAGCGCGATGG
CAAAGAAGATCATTTCCACTACGAAGGCGGCATCAAGGCGTTTGTTGAATATCTGAACAAGAATAAAACGCCGATCCAC
CCGAATATCTTCTACTTCTCCACCGAAAAAGACGGTATCGGCGTCGAAGTAGCGCTGCAGTGGAACGATGGTTTCCAGG
AAAATATCTACTGCTTTACCAACAACATTCCGCAGCGTGACGGCGGTACTCACCTTGCAGGCTTCCGTGCGGCGATGAC
CCGTACGCTGAACGCCTACATGGACAAAGAAGGCTACAGCAAAAAAGCCAAAGTCAGCGCCACTGGCGACGATGCCCGT
GAAGGTCTGATTGCGGTGGTTTCCGTAAAAGTACCGGACCCGAAATTCTCCTCGCAGACCAAAGACAAGCTGGTCTCTT
CCGAGGTGAAATCGGCGGTGGAACAGCAGATGAACGAACTGCTGAGCGAATACTTGCTGGAAAACCCATCTGACGCGAA
AATTGTCGTCGGCAAAATTATCGACGCCGCGCGTGCGCGTGAAGCGGCGCGTCGCGCCCGTGAAATGACCCGTCGTAAA
GGCGCGCTGGATTTAGCGGGCCTGCCGGGCAAACTGGCGGACTGCCAGGAACGCGACCCGGCGCTGTCCGAACTGTACC
TGGTGGAAGGGGACTCCGCGGGCGGCTCTGCGAAGCAGGGGCGTAACCGCAAGAACCAGGCGATTCTGCCGCTGAAAGG
TAAAATCCTCAACGTCGAGAAAGCGCGCTTCGACAAGATGCTCTCCTCTCAGGAAGTGGCGACGCTGATCACCGCGCTG
GGCTGCGGTATCGGTCGCGACGAGTACAACCCGGACAAGCTGCGCTATCACAGCATCATCATCATGACCGATGCGGACG
TCGACGGCTCGCACATCCGTACGCTGCTGTTGACCTTCTTCTATCGTCAGATGCCGGAAATCGTCGAGCGCGGCCACGT
CTACATTGCGCAGCCGCCGCTGTACAAAGTCAAGAAAGGCAAGCAGGAACAGTACATTAAAGACGACGAAGCGATGGAT
CAGTACCAGATTTCCATCGCGCTTGACGGTGCGACTCTGCACGCGAACGCTCATGCGCCAGCGCTATCCGGCGAAGCGT
TAGAAAAACTGGTCTCTGAATATAACGCCACGCAGAAAATGATTGGTCGTATGGAGCGTCGCTTCCCGAAAGCGCTGCT
CAAAGAGCTGGTGTATCAGCCAACTCTGACCGAAGCCGATCTTTCTGATGAGCAGACTGTAACGCGCTGGGTGAATGCG
CTGATTACCGAGCTGAACGAGAAAGAGCAGCACGGCAGTCAGTGGAAGTTCGATGTTCATACTAATACGGAACAGAATC
TGTTCGAGCCGATCGTTCGCGTGCGTACGCATGGCGTGGATACCGATTATCCATTGGATCACGAGTTTGTGACCGGCGC
GGAATATCGTCGTATCTGCACGCTGGGCGAGAAGCTGCGCGGTCTGATTGAAGAGGATGCGTTTATCGAACGCGGCGAG
CGTCGCCAGCCGGTAACCAGCTTCGAGCAGGCGCTGGAGTGGCTGGTGAAAGAATCACGTCGCGGTCTGGCTATCCAGC
GTTATAAAGGTCTGGGTGAAATGAACCCGGATCAGCTGTGGGAAACCACCATGGACCCGGAAAGCCGCCGTATGCTGCG
TGTGACCGTCAAAGATGCGATTGCTGCCGACCAGCTGTTCACCACGCTGATGGGTGATGCCGTTGAGCCGCGTCGTGCC
TTTATCGAAGAGAACGCCCTGAAAGCAGCGAATATCGATATTTAA
>gyrB_Bovine_10
ATGTCGAATTCTTATGACTCCTCCAGTATCAAAGTCCTGAAAGGGCTGGATGCGGTGCGTAAGCGCCCGGGTATGTATA
TCGGCGACACGGATGACGGCACCGGTCTGCACCACATGGTATTCGAGGTGGTAGATAACGCTATCGACGAAGCGCTCGC
AGGTCACTGTAAAGATATCGTCGTGACTATTCACGCCGATAACTCCGTGTCCGTAACGGATGATGGCCGTGGCATTCCG
ACCGGGATTCACCCGGAAGAAGGCGTCTCGGCGGCGGAAGTGATCATGACCGTTCTGCACGCGGGCGGTAAATTTGACG
ATAACTCCTATAAAGTCTCCGGTGGTCTGCACGGCGTGGGCGTCTCGGTAGTCAACGCTCTGTCGCAAAAACTGGAACT
GGTTATCCAGCGAGATGGCAAAATTCACCGTCAGATCTACGAGCACGGCGTGCCGCAGGCACCCCTGGCCGTCACTGGC
GATACCGATAAAACCGGTACGATGGTACGTTTCTGGCCGAGCCACGAAACCTTCACCAACGTCACTGAATTTGAATATG
AGATCCTGGCGAAACGCCTGCGTGAACTGTCATTCCTGAACTCAGGCGTCTCCATCCGCCTGCGCGACAAGCGCGATGG
CAAAGAAGATCATTTCCACTACGAAGGCGGCATCAAGGCGTTTGTTGAATATCTCAACAAGAATAAAACGCCGATCCAC
CCGAATATCTTCTACTTCTCCACCGAAAAAGACGGTATCGGCGTCGAAGTAGCGCTGCAGTGGAACGATGGTTTCCAGG
AAAACATCTACTGCTTTACCAACAACATTCCGCAGCGCGACGGCGGTACTCACCTGGCAGGCTTCCGTGCGGCGATGAC
CCGCACGCTGAACGCCTACATGGACAAAGAAGGCTACAGCAAAAAAGCCAAAGTCAGCGCCACCGGCGACGATGCCCGT
GAAGGTCTGATTGCGGTGGTTTCCGTGAAGGTACCGGACCCGAAATTCTCCTCGCAGACCAAAGATAAGCTGGTCTCTT
CCGAGGTGAAATCGGCGGTAGAACAGCAGATGAACGAACTGCTGAGCGAATACCTGCTGGAAAACCCATCTGACGCGAA
AATTGTCGTCGGCAAAATTATCGACGCCGCGCGTGCGCGTGAAGCGGCGCGTCGCGCCCGTGAAATGACCCGTCGTAAA
GGCGCGCTGGACTTAGCGGGCCTGCCGGGCAAACTGGCTGACTGCCAGGAACGCGACCCGGCGCTGTCCGAACTGTACC
TGGTGGAAGGGGACTCCGCGGGCGGCTCTGCGAAGCAGGGGCGTAACCGCAAGAACCAGGCGATTCTGCCGCTGAAGGG
TAAAATCCTCAACGTCGAGAAAGCGCGCTTCGACAAGATGCTCTCCTCTCAGGAAGTGGCGACTCTGATCACCGCACTG
GGCTGCGGTATCGGTCGCGACGAGTACAACCCGGACAAACTGCGTTACCATAGCATCATCATCATGACCGATGCGGACG
TCGACGGCTCGCACATCCGTACGCTGCTGTTGACCTTCTTCTATCGTCAGATGCCGGAAATCGTTGAACGCGGCCACGT
TTACATTGCCCAGCCGCCGCTGTACAAAGTGAAGAAAGGCAAGCAGGAACAGTACATTAAAGACGATGAAGCGATGGAT
CAGTACCAGATTTCCATCGCGCTTGACGGTGCGACTCTGCACGCGAACGCCCATGCGCCGGCGCTATCCGGCGAAGCGT
TAGAAAAACTGGTCTCTGAATATAACGCCACGCAGAAAATGATTGGTCGTATGGAGCGTCGCTTCCCGAAAGCGCTGCT
CAAAGAGCTGGTGTATCAGCCAACTCTGACCGAAGCCGATCTTTCTGATGAGCAGACTGTAACGCGCTGGGTGAATGCG
CTGATTACCGAGCTGAACGAGAAAGAGCAGCACGGCAGCCAGTGGAAGTTCGATGTTCATACTAATACGGAACAGAATC
TGTTCGAGCCGATCGTTCGCGTGCGTACGCATGGCGTGGATACCGACTATCCGTTGGATCACGAGTTTGTGACCGGCGC
GGAATATCGTCGTATCTGCACGCTGGGCGAGAAGCTGCGCGGTCTGATTGAAGAGGACGCGTTCATCGAACGCGGCGAG
CGTCGCCAGCCGGTAACCAGCTTCGAGCAGGCGCTGGAGTGGCTGGTGAAAGAATCACGTCGCGGTCTGGCTATCCAGC
GTTATAAAGGTCTGGGTGAAATGAACCCGGATCAGCTGTGGGAAACCACCATGGACCCGGAAAGCCGCCGTATGCTACG
TGTGACCGTCAAAGATGCGATTGCTGCCGATCAGTTGTTCACCACGCTGATGGGTGATGCCGTTGAGCCGCGTCGTGCC
TTTATCGAAGAGAACGCCCTGAAAGCGGCGAATATCGATATTTAA
>gyrB_Bovine_11
ATGTCGAATTCTTATGACTCCTCCAGTATCAAAGTCCTGAAAGGGCTGGATGCGGTGCGTAAGCGCCCGGGTATGTATA
TCGGCGACACGGATGACGGCACCGGTCTGCACCACATGGTATTCGAGGTGGTAGATAACGCTATCGACGAAGCGCTCGC
GGGACACTGTAAAGATATCGTCGTGACTATTCACGCCGATAATTCCGTGTCCGTAACGGATGATGGCCGTGGCATTCCG
ACCGGTATTCACCCGGAAGAAGGCGTCTCGGCGGCGGAAGTGATCATGACCGTTCTGCACGCGGGCGGTAAATTTGACG
ATAACTCCTATAAAGTCTCTGGTGGTCTGCACGGCGTGGGCGTCTCGGTAGTCAACGCTCTGTCGCAAAAACTGGAACT
GGTTATCCAGCGAGATGGCAAAATTCACCGTCAGATCTACGAGCACGGCGTGCCGCAGGCACCCCTGGCCGTCACTGGC
GATACCGATAAAACCGGCACGATGGTACGTTTCTGGCCGAGCCACGAAACCTTCACTAACGTCACTGAATTTGAATATG
AGATCCTGGCGAAACGCCTGCGTGAACTGTCATTCCTGAACTCTGGCGTTTCCATCCGCCTGCGCGACAAGCGCGATGG
CAAAGAAGATCATTTCCACTACGAAGGCGGCATCAAGGCGTTTGTTGAATATCTGAACAAGAATAAAACGCCGATCCAC
CCGAATATCTTCTACTTCTCCACCGAAAAAGACGGTATCGGCGTCGAAGTAGCGCTGCAGTGGAACGATGGTTTCCAGG
AAAATATCTACTGCTTTACCAACAACATTCCGCAGCGTGACGGCGGTACTCACCTTGCAGGCTTCCGTGCGGCGATGAC
CCGTACGCTGAACGCCTACATGGACAAAGAAGGCTACAGCAAAAAAGCCAAAGTCAGCGCCACTGGCGACGATGCCCGT
GAAGGTCTGATTGCGGTGGTTTCCGTAAAAGTACCGGACCCGAAATTCTCCTCGCAGACCAAAGACAAGCTGGTCTCTT
CCGAGGTGAAATCGGCGGTGGAACAGCAGATGAACGAACTGCTGAGCGAATACTTGCTGGAAAACCCATCTGACGCGAA
AATTGTCGTCGGCAAAATTATCGACGCCGCGCGTGCGCGTGAAGCGGCGCGTCGCGCCCGTGAAATGACCCGTCGTAAA
GGCGCGCTGGATTTAGCGGGCCTGCCGGGCAAACTGGCGGACTGCCAGGAACGCGACCCGGCGCTGTCCGAACTGTACC
TGGTGGAAGGGGACTCCGCGGGCGGCTCTGCGAAGCAGGGGCGTAACCGCAAGAACCAGGCGATTCTGCCGCTGAAAGG
TAAAATCCTCAACGTCGAGAAAGCGCGCTTCGACAAGATGCTCTCCTCTCAGGAAGTGGCGACGCTGATCACCGCGCTG
GGCTGCGGTATCGGTCGCGACGAGTACAACCCGGACAAGCTGCGCTATCACAGCATCATCATCATGACCGATGCGGACG
TCGACGGCTCGCACATCCGTACGCTGCTGTTGACCTTCTTCTATCGTCAGATGCCGGAAATCGTCGAGCGCGGCCACGT
CTACATTGCGCAGCCGCCGCTGTACAAAGTCAAGAAAGGCAAGCAGGAACAGTACATTAAAGACGACGAAGCGATGGAT
CAGTACCAGATTTCCATCGCGCTTGACGGTGCGACTCTGCACGCGAACGCTCATGCGCCAGCGCTATCCGGCGAAGCGT
TAGAAAAACTGGTCTCTGAATATAACGCCACGCAGAAAATGATTGGTCGTATGGAGCGTCGCTTCCCGAAAGCGCTGCT
CAAAGAGCTGGTGTATCAGCCAACTCTGACCGAAGCCGATCTTTCTGATGAGCAGACTGTAACGCGCTGGGTGAATGCG
CTGATTACCGAGCTGAACGAGAAAGAGCAGCACGGCAGTCAGTGGAAGTTCGATGTTCATACTAATACGGAACAGAATC
TGTTCGAGCCGATCGTTCGCGTGCGTACGCATGGCGTGGATACCGATTATCCATTGGATCACGAGTTTGTGACCGGCGC
GGAATATCGTCGTATCTGCACGCTGGGCGAGAAGCTGCGCGGTCTGATTGAAGAGGATGCGTTTATCGAACGCGGCGAG
CGTCGCCAGCCGGTAACCAGCTTCGAGCAGGCGCTGGAGTGGCTGGTGAAAGAATCACGTCGCGGTCTGGCTATCCAGC
GTTATAAAGGTCTGGGTGAAATGAACCCGGATCAGCTGTGGGAAACCACCATGGACCCGGAAAGCCGCCGTATGCTGCG
TGTGACCGTCAAAGATGCGATTGCTGCCGACCAGCTGTTCACCACGCTGATGGGTGATGCCGTTGAGCCGCGTCGTGCC
TTTATCGAAGAGAACGCCCTGAAAGCAGCGAATATCGATATTTAA
>gyrB_Bovine_12
ATGTCGAATTCTTATGACTCCTCCAGTATCAAAGTCCTGAAAGGGCTGGATGCGGTGCGTAAGCGCCCGGGTATGTATA
TCGGCGACACGGATGACGGCACCGGTCTGCACCACATGGTATTCGAGGTGGTAGATAACGCTATCGACGAAGCGCTCGC
GGGACACTGTAAAGATATCGTCGTGACTATTCACGCCGATAATTCCGTGTCCGTAACGGATGATGGCCGTGGCATTCCG
ACCGGTATTCACCCGGAAGAAGGCGTCTCGGCGGCGGAAGTGATCATGACCGTTCTGCACGCGGGCGGTAAATTTGACG
ATAACTCCTATAAAGTCTCTGGTGGTCTGCACGGCGTGGGCGTCTCGGTAGTCAACGCTCTGTCGCAAAAACTGGAACT
GGTTATCCAGCGAGATGGCAAAATTCACCGTCAGATCTACGAGCACGGCGTGCCGCAGGCACCCCTGGCCGTCACTGGC
GATACCGATAAAACCGGCACGATGGTACGTTTCTGGCCGAGCCACGAAACCTTCACTAACGTCACTGAATTTGAATATG
AGATCCTGGCGAAACGCCTGCGTGAACTGTCATTCCTGAACTCTGGCGTTTCCATCCGCCTGCGCGACAAGCGCGATGG
CAAAGAAGATCATTTCCACTACGAAGGCGGCATCAAGGCGTTTGTTGAATATCTGAACAAGAATAAAACGCCGATCCAC
CCGAATATCTTCTACTTCTCCACCGAAAAAGACGGTATCGGCGTCGAAGTAGCGCTGCAGTGGAACGATGGTTTCCAGG
AAAATATCTACTGCTTTACCAACAACATTCCGCAGCGTGACGGCGGTACTCACCTTGCAGGCTTCCGTGCGGCGATGAC
CCGTACGCTGAACGCCTACATGGACAAAGAAGGCTACAGCAAAAAAGCCAAAGTCAGCGCCACTGGCGACGATGCCCGT
GAAGGTCTGATTGCGGTGGTTTCCGTAAAAGTACCGGACCCGAAATTCTCCTCGCAGACCAAAGACAAGCTGGTCTCTT
CCGAGGTGAAATCGGCGGTGGAACAGCAGATGAACGAACTGCTGAGCGAATACTTGCTGGAAAACCCATCTGACGCGAA
AATTGTCGTCGGCAAAATTATCGACGCCGCGCGTGCGCGTGAAGCGGCGCGTCGCGCCCGTGAAATGACCCGTCGTAAA
GGCGCGCTGGATTTAGCGGGCCTGCCGGGCAAACTGGCGGACTGCCAGGAACGCGACCCGGCGCTGTCCGAACTGTACC
TGGTGGAAGGGGACTCCGCGGGCGGCTCTGCGAAGCAGGGGCGTAACCGCAAGAACCAGGCGATTCTGCCGCTGAAAGG
TAAAATCCTCAACGTCGAGAAAGCGCGCTTCGACAAGATGCTCTCCTCTCAGGAAGTGGCGACGCTGATCACCGCGCTG
GGCTGCGGTATCGGTCGCGACGAGTACAACCCGGACAAGCTGCGCTATCACAGCATCATCATCATGACCGATGCGGACG
TCGACGGCTCGCACATCCGTACGCTGCTGTTGACCTTCTTCTATCGTCAGATGCCGGAAATCGTCGAGCGCGGCCACGT
CTACATTGCGCAGCCGCCGCTGTACAAAGTCAAGAAAGGCAAGCAGGAACAGTACATTAAAGACGACGAAGCGATGGAT
CAGTACCAGATTTCCATCGCGCTTGACGGTGCGACTCTGCACGCGAACGCTCATGCGCCAGCGCTATCCGGCGAAGCGT
TAGAAAAACTGGTCTCTGAATATAACGCCACGCAGAAAATGATTGGTCGTATGGAGCGTCGCTTCCCGAAAGCGCTGCT
CAAAGAGCTGGTGTATCAGCCAACTCTGACCGAAGCCGATCTTTCTGATGAGCAGACTGTAACGCGCTGGGTGAATGCG
CTGATTACCGAGCTGAACGAGAAAGAGCAGCACGGCAGTCAGTGGAAGTTCGATGTTCATACTAATACGGAACAGAATC
TGTTCGAGCCGATCGTTCGCGTGCGTACGCATGGCGTGGATACCGATTATCCATTGGATCACGAGTTTGTGACCGGCGC
GGAATATCGTCGTATCTGCACGCTGGGCGAGAAGCTGCGCGGTCTGATTGAAGAGGATGCGTTTATCGAACGCGGCGAG
CGTCGCCAGCCGGTAACCAGCTTCGAGCAGGCGCTGGAGTGGCTGGTGAAAGAATCACGTCGCGGTCTGGCTATCCAGC
GTTATAAAGGTCTGGGTGAAATGAACCCGGATCAGCTGTGGGAAACCACCATGGACCCGGAAAGCCGCCGTATGCTGCG
TGTGACCGTCAAAGATGCGATTGCTGCCGACCAGCTGTTCACCACGCTGATGGGTGATGCCGTTGAGCCGCGTCGTGCC
TTTATCGAAGAGAACGCCCTGAAAGCAGCGAATATCGATATTTAA
>gyrB_Bovine_13
ATGTCGAATTCTTATGACTCCTCCAGTATCAAAGTCCTGAAAGGGCTGGATGCGGTGCGTAAGCGCCCGGGTATGTATA
TCGGCGACACGGATGACGGCACCGGTCTGCACCACATGGTATTCGAGGTGGTAGATAACGCTATCGACGAAGCGCTCGC
GGGTCACTGTAAAGATATCGTCGTGACTATTCACGCCGATAACTCCGTGTCCGTAACGGATGATGGCCGTGGCATTCCG
ACCGGGATTCACCCGGAAGAAGGCGTCTCGGCGGCGGAAGTGATCATGACCGTTCTGCACGCGGGCGGTAAATTTGACG
ATAACTCCTATAAAGTCTCCGGCGGTCTGCACGGCGTGGGCGTCTCGGTAGTTAACGCTCTGTCGCAAAAACTGGAGCT
GGTTATCCAGCGAGATGGCAAAATTCACCGTCAGATCTACGAGCACGGCGTGCCGCAGGCACCCCTGGCCGTCACTGGC
GATACCGATAAAACCGGCACGATGGTACGTTTCTGGCCGAGCCACGAAACCTTCACTAACGTCACTGAATTTGAATATG
AGATCCTGGCGAAACGCCTGCGTGAACTGTCATTCCTGAACTCAGGCGTTTCCATCCGCCTGCGCGACAAGCGCGATGG
CAAAGAAGATCATTTCCACTACGAAGGCGGCATCAAGGCGTTTGTTGAATATCTCAACAAGAATAAAACGCCGATCCAC
CCGAATATCTTCTATTTCTCCACCGAAAAAGACGGTATCGGCGTGGAAGTAGCGCTGCAGTGGAACGATGGTTTCCAGG
AAAACATCTACTGCTTTACCAACAACATTCCGCAGCGCGACGGCGGTACTCACCTGGCAGGCTTCCGTGCGGCGATGAC
CCGCACGCTGAACGCCTACATGGACAAAGAAGGCTACAGCAAAAAAGCCAAAGTCAGCGCCACCGGCGACGATGCCCGT
GAAGGTCTGATTGCGGTGGTTTCCGTAAAAGTGCCGGACCCGAAATTCTCCTCACAGACCAAAGATAAGCTGGTCTCTT
CCGAGGTGAAATCGGCGGTAGAACAGCAGATGAACGAACTGCTGAGCGAATACCTGCTGGAAAACCCATCTGACGCGAA
AATCGTCGTCGGCAAAATTATCGACGCCGCGCGTGCGCGTGAAGCGGCGCGTCGCGCCCGTGAAATGACCCGTCGTAAA
GGCGCGCTCGATTTAGCCGGTCTGCCGGGCAAACTGGCGGATTGTCAGGAACGCGACCCGGCGCTGTCCGAACTGTACC
TGGTGGAAGGGGACTCCGCGGGCGGCTCTGCGAAGCAGGGGCGTAACCGCAAGAACCAGGCGATTCTGCCGCTGAAAGG
TAAAATCCTTAACGTCGAGAAAGCGCGCTTCGACAAGATGCTTTCCTCCCAGGAAGTGGCGACGCTGATCACCGCGCTG
GGCTGCGGTATCGGTCGCGACGAGTACAACCCGGACAAGCTGCGCTATCACAGCATCATCATCATGACCGATGCGGACG
TCGACGGCTCGCACATCCGTACGCTGCTGTTGACCTTCTTCTATCGTCAGATGCCGGAAATCGTCGAGCGCGGCCACGT
TTACATTGCGCAGCCGCCGCTGTACAAAGTGAAGAAAGGCAAGCAGGAACAGTACATCAAAGACGACGAAGCGATGGAT
CAGTACCAGATTTCCATCGCGCTTGACGGTGCGACTCTGCACGCGAACGCTCATGCGCCAGCGCTATCCGGCGAAGCGT
TAGAAAAACTGGTCTCTGAATATAACGCCACGCAGAAAATGATTGGTCGTATGGAGCGTCGCTTCCCGAAAGCGCTGCT
CAAAGAGCTGGTGTATCAGCCAACTCTGACCGAAGCCGATCTTTCTGATGAGCAGACTGTAACGCGTTGGGTGAATGCG
CTGATTACCGAGCTGAATGAGAAAGAGCAGCACGGCAGTCAGTGGAAGTTCGATGTTCATACTAATACGGAACAGAATC
TGTTCGAGCCGATCGTTCGCGTGCGTACGCATGGCGTAGATACCGATTATCCGTTGGATCACGAGTTTGTGACCGGCGC
GGAATATCGTCGTATCTGCACGCTGGGCGAGAAGCTGCGCGGTCTGATTGAAGAGGACGCGTTCATAGAACGCGGCGAG
CGTCGCCAGCCGGTAACCAGCTTCGAGCAGGCGCTGGAGTGGCTGGTGAAAGAATCACGTCGCGGTCTGGCTATCCAGC
GTTATAAAGGTCTGGGTGAAATGAACCCGGATCAGCTGTGGGAAACCACCATGGACCCGGAAAGCCGCCGTATGCTGCG
CGTGACCGTTAAAGATGCGATTGCTGCCGACCAGCTGTTCACTACGCTGATGGGCGATGCCGTTGAACCGCGTCGTGCC
TTTATCGAAGAGAACGCCCTGAAAGCGGCGAACATCGATATTTAA
>gyrB_Bovine_14
ATGTCGAATTCTTATGACTCCTCCAGTATCAAAGTCCTGAAAGGGCTGGATGCGGTGCGTAAGCGCCCGGGTATGTATA
TCGGCGACACGGATGACGGCACCGGTCTGCACCACATGGTATTCGAGGTGGTAGATAACGCTATCGACGAAGCGCTCGC
GGGACACTGTAAAGATATCGTCGTGACTATTCACGCCGATAATTCCGTGTCCGTAACGGATGATGGCCGTGGCATTCCG
ACCGGTATTCACCCGGAAGAAGGCGTCTCGGCGGCGGAAGTGATCATGACCGTTCTGCACGCGGGCGGTAAATTTGACG
ATAACTCCTATAAAGTCTCTGGTGGTCTGCACGGCGTGGGCGTCTCGGTAGTCAACGCTCTGTCGCAAAAACTGGAACT
GGTTATCCAGCGAGATGGCAAAATTCACCGTCAGATCTACGAGCACGGCGTGCCGCAGGCACCCCTGGCCGTCACTGGC
GATACCGATAAAACCGGCACGATGGTACGTTTCTGGCCGAGCCACGAAACCTTCACTAACGTCACTGAATTTGAATATG
AGATCCTGGCGAAACGCCTGCGTGAACTGTCATTCCTGAACTCTGGCGTTTCCATCCGCCTGCGCGACAAGCGCGATGG
CAAAGAAGATCATTTCCACTACGAAGGCGGCATCAAGGCGTTTGTTGAATATCTGAACAAGAATAAAACGCCGATCCAC
CCGAATATCTTCTACTTCTCCACCGAAAAAGACGGTATCGGCGTCGAAGTAGCGCTGCAGTGGAACGATGGTTTCCAGG
AAAATATCTACTGCTTTACCAACAACATTCCGCAGCGTGACGGCGGTACTCACCTTGCAGGCTTCCGTGCGGCGATGAC
CCGTACGCTGAACGCCTACATGGACAAAGAAGGCTACAGCAAAAAAGCCAAAGTCAGCGCCACTGGCGACGATGCCCGT
GAAGGTCTGATTGCGGTGGTTTCCGTAAAAGTACCGGACCCGAAATTCTCCTCGCAGACCAAAGACAAGCTGGTCTCTT
CCGAGGTGAAATCGGCGGTGGAACAGCAGATGAACGAACTGCTGAGCGAATACTTGCTGGAAAACCCATCTGACGCGAA
AATTGTCGTCGGCAAAATTATCGACGCCGCGCGTGCGCGTGAAGCGGCGCGTCGCGCCCGTGAAATGACCCGTCGTAAA
GGCGCGCTGGATTTAGCGGGCCTGCCGGGCAAACTGGCGGACTGCCAGGAACGCGACCCGGCGCTGTCCGAACTGTACC
TGGTGGAAGGGGACTCCGCGGGCGGCTCTGCGAAGCAGGGGCGTAACCGCAAGAACCAGGCGATTCTGCCGCTGAAAGG
TAAAATCCTCAACGTCGAGAAAGCGCGCTTCGACAAGATGCTCTCCTCTCAGGAAGTGGCGACGCTGATCACCGCGCTG
GGCTGCGGTATCGGTCGCGACGAGTACAACCCGGACAAGCTGCGCTATCACAGCATCATCATCATGACCGATGCGGACG
TCGACGGCTCGCACATCCGTACGCTGCTGTTGACCTTCTTCTATCGTCAGATGCCGGAAATCGTCGAGCGCGGCCACGT
CTACATTGCGCAGCCGCCGCTGTACAAAGTCAAGAAAGGCAAGCAGGAACAGTACATTAAAGACGACGAAGCGATGGAT
CAGTACCAGATTTCCATCGCGCTTGACGGTGCGACTCTGCACGCGAACGCTCATGCGCCAGCGCTATCCGGCGAAGCGT
TAGAAAAACTGGTCTCTGAATATAACGCCACGCAGAAAATGATTGGTCGTATGGAGCGTCGCTTCCCGAAAGCGCTGCT
CAAAGAGCTGGTGTATCAGCCAACTCTGACCGAAGCCGATCTTTCTGATGAGCAGACTGTAACGCGCTGGGTGAATGCG
CTGATTACCGAGCTGAACGAGAAAGAGCAGCACGGCAGTCAGTGGAAGTTCGATGTTCATACTAATACGGAACAGAATC
TGTTCGAGCCGATCGTTCGCGTGCGTACGCATGGCGTGGATACCGATTATCCATTGGATCACGAGTTTGTGACCGGCGC
GGAATATCGTCGTATCTGCACGCTGGGCGAGAAGCTGCGCGGTCTGATTGAAGAGGATGCGTTTATCGAACGCGGCGAG
CGTCGCCAGCCGGTAACCAGCTTCGAGCAGGCGCTGGAGTGGCTGGTGAAAGAATCACGTCGCGGTCTGGCTATCCAGC
GTTATAAAGGTCTGGGTGAAATGAACCCGGATCAGCTGTGGGAAACCACCATGGACCCGGAAAGCCGCCGTATGCTGCG
TGTGACCGTCAAAGATGCGATTGCTGCCGACCAGCTGTTCACCACGCTGATGGGTGATGCCGTTGAGCCGCGTCGTGCC
TTTATCGAAGAGAACGCCCTGAAAGCAGCGAATATCGATATTTAA
>gyrB_Bovine_15
ATGTCGAATTCTTATGACTCCTCCAGTATCAAAGTCCTGAAAGGGCTGGATGCGGTGCGTAAGCGCCCGGGTATGTATA
TCGGCGACACGGATGACGGCACCGGTCTGCACCACATGGTATTCGAGGTGGTAGATAACGCTATCGACGAAGCGCTCGC
GGGTCACTGTAAAGATATCGTCGTGACTATTCACGCCGATAACTCCGTGTCCGTAACGGATGATGGCCGTGGCATTCCG
ACCGGGATTCACCCGGAAGAAGGCGTCTCGGCGGCGGAAGTGATCATGACCGTTCTGCACGCGGGCGGTAAATTTGACG
ATAACTCCTATAAAGTCTCCGGCGGTCTGCACGGCGTGGGCGTCTCGGTAGTTAACGCTCTGTCGCAAAAACTGGAGCT
GGTTATCCAGCGAGATGGCAAAATTCACCGTCAGATCTACGAGCACGGCGTGCCGCAGGCACCCCTGGCCGTCACTGGC
GATACCGATAAAACCGGCACGATGGTACGTTTCTGGCCGAGCCACGAAACCTTCACTAACGTCACTGAATTTGAATATG
AGATCCTGGCGAAACGCCTGCGTGAACTGTCATTCCTGAACTCAGGCGTTTCCATCCGCCTGCGCGACAAGCGCGATGG
CAAAGAAGATCATTTCCACTACGAAGGCGGCATCAAGGCGTTTGTTGAATATCTCAACAAGAATAAAACGCCGATCCAC
CCGAATATCTTCTATTTCTCCACCGAAAAAGACGGTATCGGCGTGGAAGTAGCGCTGCAGTGGAACGATGGTTTCCAGG
AAAACATCTACTGCTTTACCAACAACATTCCGCAGCGCGACGGCGGTACTCACCTGGCAGGCTTCCGTGCGGCGATGAC
CCGCACGCTGAACGCCTACATGGACAAAGAAGGCTACAGCAAAAAAGCCAAAGTCAGCGCCACCGGCGACGATGCCCGT
GAAGGTCTGATTGCGGTGGTTTCCGTAAAAGTGCCGGACCCGAAATTCTCCTCACAGACCAAAGATAAGCTGGTCTCTT
CCGAGGTGAAATCGGCGGTAGAACAGCAGATGAACGAACTGCTGAGCGAATACCTGCTGGAAAACCCATCTGACGCGAA
AATCGTCGTCGGCAAAATTATCGACGCCGCGCGTGCGCGTGAAGCGGCGCGTCGCGCCCGTGAAATGACCCGTCGTAAA
GGCGCGCTCGATTTAGCCGGTCTGCCGGGCAAACTGGCGGATTGTCAGGAACGCGACCCGGCGCTGTCCGAACTGTACC
TGGTGGAAGGGGACTCCGCGGGCGGCTCTGCGAAGCAGGGGCGTAACCGCAAGAACCAGGCGATTCTGCCGCTGAAAGG
TAAAATCCTTAACGTCGAGAAAGCGCGCTTCGACAAGATGCTTTCCTCCCAGGAAGTGGCGACGCTGATCACCGCGCTG
GGCTGCGGTATCGGTCGCGACGAGTACAACCCGGACAAGCTGCGCTATCACAGCATCATCATCATGACCGATGCGGACG
TCGACGGCTCGCACATCCGTACGCTGCTGTTGACCTTCTTCTATCGTCAGATGCCGGAAATCGTCGAGCGCGGCCACGT
TTACATTGCGCAGCCGCCGCTGTACAAAGTGAAGAAAGGCAAGCAGGAACAGTACATCAAAGACGACGAAGCGATGGAT
CAGTACCAGATTTCCATCGCGCTTGACGGTGCGACTCTGCACGCGAACGCTCATGCGCCAGCGCTATCCGGCGAAGCGT
TAGAAAAACTGGTCTCTGAATATAACGCCACGCAGAAAATGATTGGTCGTATGGAGCGTCGCTTCCCGAAAGCGCTGCT
CAAAGAGCTGGTGTATCAGCCAACTCTGACCGAAGCCGATCTTTCTGATGAGCAGACTGTAACGCGTTGGGTGAATGCG
CTGATTACCGAGCTGAATGAGAAAGAGCAGCACGGCAGTCAGTGGAAGTTCGATGTTCATACTAATACGGAACAGAATC
TGTTCGAGCCGATCGTTCGCGTGCGTACGCATGGCGTAGATACCGATTATCCGTTGGATCACGAGTTTGTGACCGGCGC
GGAATATCGTCGTATCTGCACGCTGGGCGAGAAGCTGCGCGGTCTGATTGAAGAGGACGCGTTCATAGAACGCGGCGAG
CGTCGCCAGCCGGTAACCAGCTTCGAGCAGGCGCTGGAGTGGCTGGTGAAAGAATCACGTCGCGGTCTGGCTATCCAGC
GTTATAAAGGTCTGGGTGAAATGAACCCGGATCAGCTGTGGGAAACCACCATGGACCCGGAAAGCCGCCGTATGCTGCG
CGTGACCGTTAAAGATGCGATTGCTGCCGACCAGCTGTTCACTACGCTGATGGGCGATGCCGTTGAACCGCGTCGTGCC
TTTATCGAAGAGAACGCCCTGAAAGCGGCGAACATCGATATTTAA
>gyrB_Bovine_16
ATGTCGAATTCTTATGACTCCTCCAGTATCAAAGTCCTGAAAGGGCTGGATGCGGTGCGTAAGCGCCCGGGTATGTATA
TCGGCGACACGGATGACGGCACCGGTCTGCACCACATGGTATTCGAGGTGGTAGATAACGCTATCGACGAAGCGCTCGC
GGGACACTGTAAAGATATCGTCGTGACTATTCACGCCGATAATTCCGTGTCCGTAACGGATGATGGCCGTGGCATTCCG
ACCGGTATTCACCCGGAAGAAGGCGTCTCGGCGGCGGAAGTGATCATGACCGTTCTGCACGCGGGCGGTAAATTTGACG
ATAACTCCTATAAAGTCTCTGGTGGTCTGCACGGCGTGGGCGTCTCGGTAGTCAACGCTCTGTCGCAAAAACTGGAACT
GGTTATCCAGCGAGATGGCAAAATTCACCGTCAGATCTACGAGCACGGCGTGCCGCAGGCACCCCTGGCCGTCACTGGC
GATACCGATAAAACCGGCACGATGGTACGTTTCTGGCCGAGCCACGAAACCTTCACTAACGTCACTGAATTTGAATATG
AGATCCTGGCGAAACGCCTGCGTGAACTGTCATTCCTGAACTCTGGCGTTTCCATCCGCCTGCGCGACAAGCGCGATGG
CAAAGAAGATCATTTCCACTACGAAGGCGGCATCAAGGCGTTTGTTGAATATCTGAACAAGAATAAAACGCCGATCCAC
CCGAATATCTTCTACTTCTCCACCGAAAAAGACGGTATCGGCGTCGAAGTAGCGCTGCAGTGGAACGATGGTTTCCAGG
AAAATATCTACTGCTTTACCAACAACATTCCGCAGCGTGACGGCGGTACTCACCTTGCAGGCTTCCGTGCGGCGATGAC
CCGTACGCTGAACGCCTACATGGACAAAGAAGGCTACAGCAAAAAAGCCAAAGTCAGCGCCACTGGCGACGATGCCCGT
GAAGGTCTGATTGCGGTGGTTTCCGTAAAAGTACCGGACCCGAAATTCTCCTCGCAGACCAAAGACAAGCTGGTCTCTT
CCGAGGTGAAATCGGCGGTGGAACAGCAGATGAACGAACTGCTGAGCGAATACTTGCTGGAAAACCCATCTGACGCGAA
AATTGTCGTCGGCAAAATTATCGACGCCGCGCGTGCGCGTGAAGCGGCGCGTCGCGCCCGTGAAATGACCCGTCGTAAA
GGCGCGCTGGATTTAGCGGGCCTGCCGGGCAAACTGGCGGACTGCCAGGAACGCGACCCGGCGCTGTCCGAACTGTACC
TGGTGGAAGGGGACTCCGCGGGCGGCTCTGCGAAGCAGGGGCGTAACCGCAAGAACCAGGCGATTCTGCCGCTGAAAGG
TAAAATCCTCAACGTCGAGAAAGCGCGCTTCGACAAGATGCTCTCCTCTCAGGAAGTGGCGACGCTGATCACCGCGCTG
GGCTGCGGTATCGGTCGCGACGAGTACAACCCGGACAAGCTGCGCTATCACAGCATCATCATCATGACCGATGCGGACG
TCGACGGCTCGCACATCCGTACGCTGCTGTTGACCTTCTTCTATCGTCAGATGCCGGAAATCGTCGAGCGCGGCCACGT
CTACATTGCGCAGCCGCCGCTGTACAAAGTCAAGAAAGGCAAGCAGGAACAGTACATTAAAGACGACGAAGCGATGGAT
CAGTACCAGATTTCCATCGCGCTTGACGGTGCGACTCTGCACGCGAACGCTCATGCGCCAGCGCTATCCGGCGAAGCGT
TAGAAAAACTGGTCTCTGAATATAACGCCACGCAGAAAATGATTGGTCGTATGGAGCGTCGCTTCCCGAAAGCGCTGCT
CAAAGAGCTGGTGTATCAGCCAACTCTGACCGAAGCCGATCTTTCTGATGAGCAGACTGTAACGCGCTGGGTGAATGCG
CTGATTACCGAGCTGAACGAGAAAGAGCAGCACGGCAGTCAGTGGAAGTTCGATGTTCATACTAATACGGAACAGAATC
TGTTCGAGCCGATCGTTCGCGTGCGTACGCATGGCGTGGATACCGATTATCCATTGGATCACGAGTTTGTGACCGGCGC
GGAATATCGTCGTATCTGCACGCTGGGCGAGAAGCTGCGCGGTCTGATTGAAGAGGATGCGTTTATCGAACGCGGCGAG
CGTCGCCAGCCGGTAACCAGCTTCGAGCAGGCGCTGGAGTGGCTGGTGAAAGAATCACGTCGCGGTCTGGCTATCCAGC
GTTATAAAGGTCTGGGTGAAATGAACCCGGATCAGCTGTGGGAAACCACCATGGACCCGGAAAGCCGCCGTATGCTGCG
TGTGACCGTCAAAGATGCGATTGCTGCCGACCAGCTGTTCACCACGCTGATGGGTGATGCCGTTGAGCCGCGTCGTGCC
TTTATCGAAGAGAACGCCCTGAAAGCAGCGAATATCGATATTTAA
>gyrB_Bovine_17
ATGTCGAATTCTTATGACTCCTCCAGTATCAAAGTCCTGAAAGGGCTGGATGCGGTGCGTAAGCGCCCGGGTATGTATA
TCGGCGACACGGATGACGGCACCGGTCTGCACCACATGGTATTCGAGGTGGTAGATAACGCTATCGACGAAGCGCTCGC
GGGTCACTGTAAAGATATCGTCGTGACTATTCACGCCGATAACTCCGTGTCCGTAACGGATGATGGCCGTGGCATTCCG
ACCGGGATTCACCCGGAAGAAGGCGTCTCGGCGGCGGAAGTGATCATGACCGTTCTGCACGCGGGCGGTAAATTTGACG
ATAACTCCTATAAAGTCTCCGGCGGTCTGCACGGCGTGGGCGTCTCGGTAGTTAACGCTCTGTCGCAAAAACTGGAGCT
GGTTATCCAGCGAGATGGCAAAATTCACCGTCAGATCTACGAGCACGGCGTGCCGCAGGCACCCCTGGCCGTCACTGGC
GATACCGATAAAACCGGCACGATGGTACGTTTCTGGCCGAGCCACGAAACCTTCACTAACGTCACTGAATTTGAATATG
AGATCCTGGCGAAACGCCTGCGTGAACTGTCATTCCTGAACTCAGGCGTTTCCATCCGCCTGCGCGACAAGCGCGATGG
CAAAGAAGATCATTTCCACTACGAAGGCGGCATCAAGGCGTTTGTTGAATATCTCAACAAGAATAAAACGCCGATCCAC
CCGAATATCTTCTATTTCTCCACCGAAAAAGACGGTATCGGCGTGGAAGTAGCGCTGCAGTGGAACGATGGTTTCCAGG
AAAACATCTACTGCTTTACCAACAACATTCCGCAGCGCGACGGCGGTACTCACCTGGCAGGCTTCCGTGCGGCGATGAC
CCGCACGCTGAACGCCTACATGGACAAAGAAGGCTACAGCAAAAAAGCCAAAGTCAGCGCCACCGGCGACGATGCCCGT
GAAGGTCTGATTGCGGTGGTTTCCGTAAAAGTGCCGGACCCGAAATTCTCCTCACAGACCAAAGATAAGCTGGTCTCTT
CCGAGGTGAAATCGGCGGTAGAACAGCAGATGAACGAACTGCTGAGCGAATACCTGCTGGAAAACCCATCTGACGCGAA
AATCGTCGTCGGCAAAATTATCGACGCCGCGCGTGCGCGTGAAGCGGCGCGTCGCGCCCGTGAAATGACCCGTCGTAAA
GGCGCGCTCGATTTAGCCGGTCTGCCGGGCAAACTGGCGGATTGTCAGGAACGCGACCCGGCGCTGTCCGAACTGTACC
TGGTGGAAGGGGACTCCGCGGGCGGCTCTGCGAAGCAGGGGCGTAACCGCAAGAACCAGGCGATTCTGCCGCTGAAAGG
TAAAATCCTTAACGTCGAGAAAGCGCGCTTCGACAAGATGCTTTCCTCCCAGGAAGTGGCGACGCTGATCACCGCGCTG
GGCTGCGGTATCGGTCGCGACGAGTACAACCCGGACAAGCTGCGCTATCACAGCATCATCATCATGACCGATGCGGACG
TCGACGGCTCGCACATCCGTACGCTGCTGTTGACCTTCTTCTATCGTCAGATGCCGGAAATCGTCGAGCGCGGCCACGT
TTACATTGCGCAGCCGCCGCTGTACAAAGTGAAGAAAGGCAAGCAGGAACAGTACATCAAAGACGACGAAGCGATGGAT
CAGTACCAGATTTCCATCGCGCTTGACGGTGCGACTCTGCACGCGAACGCTCATGCGCCAGCGCTATCCGGCGAAGCGT
TAGAAAAACTGGTCTCTGAATATAACGCCACGCAGAAAATGATTGGTCGTATGGAGCGTCGCTTCCCGAAAGCGCTGCT
CAAAGAGCTGGTGTATCAGCCAACTCTGACCGAAGCCGATCTTTCTGATGAGCAGACTGTAACGCGTTGGGTGAATGCG
CTGATTACCGAGCTGAATGAGAAAGAGCAGCACGGCAGTCAGTGGAAGTTCGATGTTCATACTAATACGGAACAGAATC
TGTTCGAGCCGATCGTTCGCGTGCGTACGCATGGCGTAGATACCGATTATCCGTTGGATCACGAGTTTGTGACCGGCGC
GGAATATCGTCGTATCTGCACGCTGGGCGAGAAGCTGCGCGGTCTGATTGAAGAGGACGCGTTCATAGAACGCGGCGAG
CGTCGCCAGCCGGTAACCAGCTTCGAGCAGGCGCTGGAGTGGCTGGTGAAAGAATCACGTCGCGGTCTGGCTATCCAGC
GTTATAAAGGTCTGGGTGAAATGAACCCGGATCAGCTGTGGGAAACCACCATGGACCCGGAAAGCCGCCGTATGCTGCG
CGTGACCGTTAAAGATGCGATTGCTGCCGACCAGCTGTTCACTACGCTGATGGGCGATGCCGTTGAACCGCGTCGTGCC
TTTATCGAAGAGAACGCCCTGAAAGCGGCGAACATCGATATTTAA
>gyrB_Bovine_18
ATGTCGAATTCTTATGACTCCTCCAGTATCAAAGTCCTGAAAGGGCTGGATGCGGTGCGTAAGCGCCCGGGTATGTATA
TCGGCGACACGGATGACGGCACCGGTCTGCACCACATGGTATTCGAGGTGGTAGATAACGCTATCGACGAAGCGCTCGC
GGGACACTGTAAAGATATCGTCGTGACTATTCACGCCGATAATTCCGTGTCCGTAACGGATGATGGCCGTGGCATTCCG
ACCGGTATTCACCCGGAAGAAGGCGTCTCGGCGGCGGAAGTGATCATGACCGTTCTGCACGCGGGCGGTAAATTTGACG
ATAACTCCTATAAAGTCTCTGGTGGTCTGCACGGCGTGGGCGTCTCGGTAGTCAACGCTCTGTCGCAAAAACTGGAACT
GGTTATCCAGCGAGATGGCAAAATTCACCGTCAGATCTACGAGCACGGCGTGCCGCAGGCACCCCTGGCCGTCACTGGC
GATACCGATAAAACCGGCACGATGGTACGTTTCTGGCCGAGCCACGAAACCTTCACTAACGTCACTGAATTTGAATATG
AGATCCTGGCGAAACGCCTGCGTGAACTGTCATTCCTGAACTCTGGCGTTTCCATCCGCCTGCGCGACAAGCGCGATGG
CAAAGAAGATCATTTCCACTACGAAGGCGGCATCAAGGCGTTTGTTGAATATCTGAACAAGAATAAAACGCCGATCCAC
CCGAATATCTTCTACTTCTCCACCGAAAAAGACGGTATCGGCGTCGAAGTAGCGCTGCAGTGGAACGATGGTTTCCAGG
AAAATATCTACTGCTTTACCAACAACATTCCGCAGCGTGACGGCGGTACTCACCTTGCAGGCTTCCGTGCGGCGATGAC
CCGTACGCTGAACGCCTACATGGACAAAGAAGGCTACAGCAAAAAAGCCAAAGTCAGCGCCACTGGCGACGATGCCCGT
GAAGGTCTGATTGCGGTGGTTTCCGTAAAAGTACCGGACCCGAAATTCTCCTCGCAGACCAAAGACAAGCTGGTCTCTT
CCGAGGTGAAATCGGCGGTGGAACAGCAGATGAACGAACTGCTGAGCGAATACTTGCTGGAAAACCCATCTGACGCGAA
AATTGTCGTCGGCAAAATTATCGACGCCGCGCGTGCGCGTGAAGCGGCGCGTCGCGCCCGTGAAATGACCCGTCGTAAA
GGCGCGCTGGATTTAGCGGGCCTGCCGGGCAAACTGGCGGACTGCCAGGAACGCGACCCGGCGCTGTCCGAACTGTACC
TGGTGGAAGGGGACTCCGCGGGCGGCTCTGCGAAGCAGGGGCGTAACCGCAAGAACCAGGCGATTCTGCCGCTGAAAGG
TAAAATCCTCAACGTCGAGAAAGCGCGCTTCGACAAGATGCTCTCCTCTCAGGAAGTGGCGACGCTGATCACCGCGCTG
GGCTGCGGTATCGGTCGCGACGAGTACAACCCGGACAAGCTGCGCTATCACAGCATCATCATCATGACCGATGCGGACG
TCGACGGCTCGCACATCCGTACGCTGCTGTTGACCTTCTTCTATCGTCAGATGCCGGAAATCGTCGAGCGCGGCCACGT
CTACATTGCGCAGCCGCCGCTGTACAAAGTCAAGAAAGGCAAGCAGGAACAGTACATTAAAGACGACGAAGCGATGGAT
CAGTACCAGATTTCCATCGCGCTTGACGGTGCGACTCTGCACGCGAACGCTCATGCGCCAGCGCTATCCGGCGAAGCGT
TAGAAAAACTGGTCTCTGAATATAACGCCACGCAGAAAATGATTGGTCGTATGGAGCGTCGCTTCCCGAAAGCGCTGCT
CAAAGAGCTGGTGTATCAGCCAACTCTGACCGAAGCCGATCTTTCTGATGAGCAGACTGTAACGCGCTGGGTGAATGCG
CTGATTACCGAGCTGAACGAGAAAGAGCAGCACGGCAGTCAGTGGAAGTTCGATGTTCATACTAATACGGAACAGAATC
TGTTCGAGCCGATCGTTCGCGTGCGTACGCATGGCGTGGATACCGATTATCCATTGGATCACGAGTTTGTGACCGGCGC
GGAATATCGTCGTATCTGCACGCTGGGCGAGAAGCTGCGCGGTCTGATTGAAGAGGATGCGTTTATCGAACGCGGCGAG
CGTCGCCAGCCGGTAACCAGCTTCGAGCAGGCGCTGGAGTGGCTGGTGAAAGAATCACGTCGCGGTCTGGCTATCCAGC
GTTATAAAGGTCTGGGTGAAATGAACCCGGATCAGCTGTGGGAAACCACCATGGACCCGGAAAGCCGCCGTATGCTGCG
TGTGACCGTCAAAGATGCGATTGCTGCCGACCAGCTGTTCACCACGCTGATGGGTGATGCCGTTGAGCCGCGTCGTGCC
TTTATCGAAGAGAACGCCCTGAAAGCAGCGAATATCGATATTTAA
>gyrB_Bovine_19
ATGTCGAATTCTTATGACTCCTCCAGTATCAAAGTCCTGAAAGGGCTGGATGCGGTGCGTAAGCGCCCGGGTATGTATA
TCGGCGACACGGATGACGGCACCGGTCTGCACCACATGGTATTCGAGGTGGTAGATAACGCTATCGACGAAGCGCTCGC
AGGTCACTGTAAAGATATCGTCGTGACTATTCACGCCGATAACTCCGTGTCCGTAACGGATGATGGCCGTGGCATTCCG
ACCGGGATTCACCCGGAAGAAGGCGTCTCGGCGGCGGAAGTGATCATGACCGTTCTGCACGCGGGCGGTAAATTTGACG
ATAACTCCTATAAAGTCTCCGGTGGTCTGCACGGCGTGGGCGTCTCGGTAGTCAACGCTCTGTCGCAAAAACTGGAACT
GGTTATCCAGCGAGATGGCAAAATTCACCGTCAGATCTACGAGCACGGCGTGCCGCAGGCACCCCTGGCCGTCACTGGC
GATACCGATAAAACCGGTACGATGGTACGTTTCTGGCCGAGCCACGAAACCTTCACCAACGTCACTGAATTTGAATATG
AGATCCTGGCGAAACGCCTGCGTGAACTGTCATTCCTGAACTCAGGCGTCTCCATCCGCCTGCGCGACAAGCGCGATGG
CAAAGAAGATCATTTCCACTACGAAGGCGGCATCAAGGCGTTTGTTGAATATCTCAACAAGAATAAAACGCCGATCCAC
CCGAATATCTTCTACTTCTCCACCGAAAAAGACGGTATCGGCGTCGAAGTAGCGCTGCAGTGGAACGATGGTTTCCAGG
AAAACATCTACTGCTTTACCAACAACATTCCGCAGCGCGACGGCGGTACTCACCTGGCAGGCTTCCGTGCGGCGATGAC
CCGCACGCTGAACGCCTACATGGACAAAGAAGGCTACAGCAAAAAAGCCAAAGTCAGCGCCACCGGCGACGATGCCCGT
GAAGGTCTGATTGCGGTGGTTTCCGTGAAGGTACCGGACCCGAAATTCTCCTCGCAGACCAAAGATAAGCTGGTCTCTT
CCGAGGTGAAATCGGCGGTAGAACAGCAGATGAACGAACTGCTGAGCGAATACCTGCTGGAAAACCCATCTGACGCGAA
AATTGTCGTCGGCAAAATTATCGACGCCGCGCGTGCGCGTGAAGCGGCGCGTCGCGCCCGTGAAATGACCCGTCGTAAA
GGCGCGCTGGACTTAGCGGGCCTGCCGGGCAAACTGGCTGACTGCCAGGAACGCGACCCGGCGCTGTCCGAACTGTACC
TGGTGGAAGGGGACTCCGCGGGCGGCTCTGCGAAGCAGGGGCGTAACCGCAAGAACCAGGCGATTCTGCCGCTGAAGGG
TAAAATCCTCAACGTCGAGAAAGCGCGCTTCGACAAGATGCTCTCCTCTCAGGAAGTGGCGACTCTGATCACCGCACTG
GGCTGCGGTATCGGTCGCGACGAGTACAACCCGGACAAACTGCGTTACCATAGCATCATCATCATGACCGATGCGGACG
TCGACGGCTCGCACATCCGTACGCTGCTGTTGACCTTCTTCTATCGTCAGATGCCGGAAATCGTTGAACGCGGCCACGT
TTACATTGCCCAGCCGCCGCTGTACAAAGTGAAGAAAGGCAAGCAGGAACAGTACATTAAAGACGATGAAGCGATGGAT
CAGTACCAGATTTCCATCGCGCTTGACGGTGCGACTCTGCACGCGAACGCCCATGCGCCGGCGCTATCCGGCGAAGCGT
TAGAAAAACTGGTCTCTGAATATAACGCCACGCAGAAAATGATTGGTCGTATGGAGCGTCGCTTCCCGAAAGCGCTGCT
CAAAGAGCTGGTGTATCAGCCAACTCTGACCGAAGCCGATCTTTCTGATGAGCAGACTGTAACGCGCTGGGTGAATGCG
CTGATTACCGAGCTGAACGAGAAAGAGCAGCACGGCAGCCAGTGGAAGTTCGATGTTCATACTAATACGGAACAGAATC
TGTTCGAGCCGATCGTTCGCGTGCGTACGCATGGCGTGGATACCGACTATCCGTTGGATCACGAGTTTGTGACCGGCGC
GGAATATCGTCGTATCTGCACGCTGGGCGAGAAGCTGCGCGGTCTGATTGAAGAGGACGCGTTCATCGAACGCGGCGAG
CGTCGCCAGCCGGTAACCAGCTTCGAGCAGGCGCTGGAGTGGCTGGTGAAAGAATCACGTCGCGGTCTGGCTATCCAGC
GTTATAAAGGTCTGGGTGAAATGAACCCGGATCAGCTGTGGGAAACCACCATGGACCCGGAAAGCCGCCGTATGCTACG
TGTGACCGTCAAAGATGCGATTGCTGCCGATCAGTTGTTCACCACGCTGATGGGTGATGCCGTTGAGCCGCGTCGTGCC
TTTATCGAAGAGAACGCCCTGAAAGCGGCGAATATCGATATTTAA
>gyrB_Bovine_20
ATGTCGAATTCTTATGACTCCTCCAGTATCAAAGTCCTGAAAGGGCTGGATGCGGTGCGTAAGCGCCCGGGTATGTATA
TCGGCGACACGGATGACGGCACCGGTCTGCACCACATGGTATTCGAGGTGGTAGATAACGCTATCGACGAAGCGCTCGC
GGGTCACTGTAAAGATATCGTCGTGACTATTCACGCCGATAACTCCGTGTCCGTAACGGATGATGGCCGTGGCATTCCG
ACCGGGATTCACCCGGAAGAAGGCGTCTCGGCGGCGGAAGTGATCATGACCGTTCTGCACGCGGGCGGTAAATTTGACG
ATAACTCCTATAAAGTCTCCGGCGGTCTGCACGGCGTGGGCGTCTCGGTAGTTAACGCTCTGTCGCAAAAACTGGAGCT
GGTTATCCAGCGAGATGGCAAAATTCACCGTCAGATCTACGAGCACGGCGTGCCGCAGGCACCCCTGGCCGTCACTGGC
GATACCGATAAAACCGGCACGATGGTACGTTTCTGGCCGAGCCACGAAACCTTCACTAACGTCACTGAATTTGAATATG
AGATCCTGGCGAAACGCCTGCGTGAACTGTCATTCCTGAACTCAGGCGTTTCCATCCGCCTGCGCGACAAGCGCGATGG
CAAAGAAGATCATTTCCACTACGAAGGCGGCATCAAGGCGTTTGTTGAATATCTCAACAAGAATAAAACGCCGATCCAC
CCGAATATCTTCTATTTCTCCACCGAAAAAGACGGTATCGGCGTGGAAGTAGCGCTGCAGTGGAACGATGGTTTCCAGG
AAAACATCTACTGCTTTACCAACAACATTCCGCAGCGCGACGGCGGTACTCACCTGGCAGGCTTCCGTGCGGCGATGAC
CCGCACGCTGAACGCCTACATGGACAAAGAAGGCTACAGCAAAAAAGCCAAAGTCAGCGCCACCGGCGACGATGCCCGT
GAAGGTCTGATTGCGGTGGTTTCCGTAAAAGTGCCGGACCCGAAATTCTCCTCACAGACCAAAGATAAGCTGGTCTCTT
CCGAGGTGAAATCGGCGGTAGAACAGCAGATGAACGAACTGCTGAGCGAATACCTGCTGGAAAACCCATCTGACGCGAA
AATCGTCGTCGGCAAAATTATCGACGCCGCGCGTGCGCGTGAAGCGGCGCGTCGCGCCCGTGAAATGACCCGTCGTAAA
GGCGCGCTCGATTTAGCCGGTCTGCCGGGCAAACTGGCGGATTGTCAGGAACGCGACCCGGCGCTGTCCGAACTGTACC
TGGTGGAAGGGGACTCCGCGGGCGGCTCTGCGAAGCAGGGGCGTAACCGCAAGAACCAGGCGATTCTGCCGCTGAAAGG
TAAAATCCTTAACGTCGAGAAAGCGCGCTTCGACAAGATGCTTTCCTCCCAGGAAGTGGCGACGCTGATCACCGCGCTG
GGCTGCGGTATCGGTCGCGACGAGTACAACCCGGACAAGCTGCGCTATCACAGCATCATCATCATGACCGATGCGGACG
TCGACGGCTCGCACATCCGTACGCTGCTGTTGACCTTCTTCTATCGTCAGATGCCGGAAATCGTCGAGCGCGGCCACGT
TTACATTGCGCAGCCGCCGCTGTACAAAGTGAAGAAAGGCAAGCAGGAACAGTACATCAAAGACGACGAAGCGATGGAT
CAGTACCAGATTTCCATCGCGCTTGACGGTGCGACTCTGCACGCGAACGCTCATGCGCCAGCGCTATCCGGCGAAGCGT
TAGAAAAACTGGTCTCTGAATATAACGCCACGCAGAAAATGATTGGTCGTATGGAGCGTCGCTTCCCGAAAGCGCTGCT
CAAAGAGCTGGTGTATCAGCCAACTCTGACCGAAGCCGATCTTTCTGATGAGCAGACTGTAACGCGTTGGGTGAATGCG
CTGATTACCGAGCTGAATGAGAAAGAGCAGCACGGCAGTCAGTGGAAGTTCGATGTTCATACTAATACGGAACAGAATC
TGTTCGAGCCGATCGTTCGCGTGCGTACGCATGGCGTAGATACCGATTATCCGTTGGATCACGAGTTTGTGACCGGCGC
GGAATATCGTCGTATCTGCACGCTGGGCGAGAAGCTGCGCGGTCTGATTGAAGAGGACGCGTTCATAGAACGCGGCGAG
CGTCGCCAGCCGGTAACCAGCTTCGAGCAGGCGCTGGAGTGGCTGGTGAAAGAATCACGTCGCGGTCTGGCTATCCAGC
GTTATAAAGGTCTGGGTGAAATGAACCCGGATCAGCTGTGGGAAACCACCATGGACCCGGAAAGCCGCCGTATGCTGCG
CGTGACCGTTAAAGATGCGATTGCTGCCGACCAGCTGTTCACTACGCTGATGGGCGATGCCGTTGAACCGCGTCGTGCC
TTTATCGAAGAGAACGCCCTGAAAGCGGCGAACATCGATATTTAA
>gyrB_Bovine_21
ATGTCGAATTCTTATGACTCCTCCAGTATCAAAGTCCTGAAAGGGCTGGATGCGGTGCGTAAGCGCCCGGGTATGTATA
TCGGCGACACGGATGACGGCACCGGTCTGCACCACATGGTATTCGAGGTGGTAGATAACGCTATCGACGAAGCGCTCGC
AGGTCACTGTAAAGATATCGTCGTGACTATTCACGCCGATAACTCCGTGTCCGTAACGGATGATGGCCGTGGCATTCCG
ACCGGGATTCACCCGGAAGAAGGCGTCTCGGCGGCGGAAGTGATCATGACCGTTCTGCACGCGGGCGGTAAATTTGACG
ATAACTCCTATAAAGTCTCCGGTGGTCTGCACGGCGTGGGCGTCTCGGTAGTCAACGCTCTGTCGCAAAAACTGGAACT
GGTTATCCAGCGAGATGGCAAAATTCACCGTCAGATCTACGAGCACGGCGTGCCGCAGGCACCCCTGGCCGTCACTGGC
GATACCGATAAAACCGGTACGATGGTACGTTTCTGGCCGAGCCACGAAACCTTCACCAACGTCACTGAATTTGAATATG
AGATCCTGGCGAAACGCCTGCGTGAACTGTCATTCCTGAACTCAGGCGTCTCCATCCGCCTGCGCGACAAGCGCGATGG
CAAAGAAGATCATTTCCACTACGAAGGCGGCATCAAGGCGTTTGTTGAATATCTCAACAAGAATAAAACGCCGATCCAC
CCGAATATCTTCTACTTCTCCACCGAAAAAGACGGTATCGGCGTCGAAGTAGCGCTGCAGTGGAACGATGGTTTCCAGG
AAAACATCTACTGCTTTACCAACAACATTCCGCAGCGCGACGGCGGTACTCACCTGGCAGGCTTCCGTGCGGCGATGAC
CCGCACGCTGAACGCCTACATGGACAAAGAAGGCTACAGCAAAAAAGCCAAAGTCAGCGCCACCGGCGACGATGCCCGT
GAAGGTCTGATTGCGGTGGTTTCCGTGAAGGTACCGGACCCGAAATTCTCCTCGCAGACCAAAGATAAGCTGGTCTCTT
CCGAGGTGAAATCGGCGGTAGAACAGCAGATGAACGAACTGCTGAGCGAATACCTGCTGGAAAACCCATCTGACGCGAA
AATTGTCGTCGGCAAAATTATCGACGCCGCGCGTGCGCGTGAAGCGGCGCGTCGCGCCCGTGAAATGACCCGTCGTAAA
GGCGCGCTGGACTTAGCGGGCCTGCCGGGCAAACTGGCTGACTGCCAGGAACGCGACCCGGCGCTGTCCGAACTGTACC
TGGTGGAAGGGGACTCCGCGGGCGGCTCTGCGAAGCAGGGGCGTAACCGCAAGAACCAGGCGATTCTGCCGCTGAAGGG
TAAAATCCTCAACGTCGAGAAAGCGCGCTTCGACAAGATGCTCTCCTCTCAGGAAGTGGCGACTCTGATCACCGCACTG
GGCTGCGGTATCGGTCGCGACGAGTACAACCCGGACAAACTGCGTTACCATAGCATCATCATCATGACCGATGCGGACG
TCGACGGCTCGCACATCCGTACGCTGCTGTTGACCTTCTTCTATCGTCAGATGCCGGAAATCGTTGAACGCGGCCACGT
TTACATTGCCCAGCCGCCGCTGTACAAAGTGAAGAAAGGCAAGCAGGAACAGTACATTAAAGACGATGAAGCGATGGAT
CAGTACCAGATTTCCATCGCGCTTGACGGTGCGACTCTGCACGCGAACGCCCATGCGCCGGCGCTATCCGGCGAAGCGT
TAGAAAAACTGGTCTCTGAATATAACGCCACGCAGAAAATGATTGGTCGTATGGAGCGTCGCTTCCCGAAAGCGCTGCT
CAAAGAGCTGGTGTATCAGCCAACTCTGACCGAAGCCGATCTTTCTGATGAGCAGACTGTAACGCGCTGGGTGAATGCG
CTGATTACCGAGCTGAACGAGAAAGAGCAGCACGGCAGCCAGTGGAAGTTCGATGTTCATACTAATACGGAACAGAATC
TGTTCGAGCCGATCGTTCGCGTGCGTACGCATGGCGTGGATACCGACTATCCGTTGGATCACGAGTTTGTGACCGGCGC
GGAATATCGTCGTATCTGCACGCTGGGCGAGAAGCTGCGCGGTCTGATTGAAGAGGACGCGTTCATCGAACGCGGCGAG
CGTCGCCAGCCGGTAACCAGCTTCGAGCAGGCGCTGGAGTGGCTGGTGAAAGAATCACGTCGCGGTCTGGCTATCCAGC
GTTATAAAGGTCTGGGTGAAATGAACCCGGATCAGCTGTGGGAAACCACCATGGACCCGGAAAGCCGCCGTATGCTACG
TGTGACCGTCAAAGATGCGATTGCTGCCGATCAGTTGTTCACCACGCTGATGGGTGATGCCGTTGAGCCGCGTCGTGCC
TTTATCGAAGAGAACGCCCTGAAAGCGGCGAATATCGATATTTAA
>gyrB_Bovine_22
ATGTCGAATTCTTATGACTCCTCCAGTATCAAAGTCCTGAAAGGGCTGGATGCGGTGCGTAAGCGCCCGGGTATGTATA
TCGGCGACACGGATGACGGCACCGGTCTGCACCACATGGTATTCGAGGTGGTAGATAACGCTATCGACGAAGCGCTCGC
GGGTCACTGTAAAGATATCGTCGTGACTATTCACGCCGATAACTCCGTGTCCGTAACGGATGATGGCCGTGGCATTCCG
ACCGGGATTCACCCGGAAGAAGGCGTCTCGGCGGCGGAAGTGATCATGACCGTTCTGCACGCGGGCGGTAAATTTGACG
ATAACTCCTATAAAGTCTCCGGCGGTCTGCACGGCGTGGGCGTCTCGGTAGTTAACGCTCTGTCGCAAAAACTGGAGCT
GGTTATCCAGCGAGATGGCAAAATTCACCGTCAGATCTACGAGCACGGCGTGCCGCAGGCACCCCTGGCCGTCACTGGC
GATACCGATAAAACCGGCACGATGGTACGTTTCTGGCCGAGCCACGAAACCTTCACTAACGTCACTGAATTTGAATATG
AGATCCTGGCGAAACGCCTGCGTGAACTGTCATTCCTGAACTCAGGCGTTTCCATCCGCCTGCGCGACAAGCGCGATGG
CAAAGAAGATCATTTCCACTACGAAGGCGGCATCAAGGCGTTTGTTGAATATCTCAACAAGAATAAAACGCCGATCCAC
CCGAATATCTTCTATTTCTCCACCGAAAAAGACGGTATCGGCGTGGAAGTAGCGCTGCAGTGGAACGATGGTTTCCAGG
AAAACATCTACTGCTTTACCAACAACATTCCGCAGCGCGACGGCGGTACTCACCTGGCAGGCTTCCGTGCGGCGATGAC
CCGCACGCTGAACGCCTACATGGACAAAGAAGGCTACAGCAAAAAAGCCAAAGTCAGCGCCACCGGCGACGATGCCCGT
GAAGGTCTGATTGCGGTGGTTTCCGTAAAAGTGCCGGACCCGAAATTCTCCTCACAGACCAAAGATAAGCTGGTCTCTT
CCGAGGTGAAATCGGCGGTAGAACAGCAGATGAACGAACTGCTGAGCGAATACCTGCTGGAAAACCCATCTGACGCGAA
AATCGTCGTCGGCAAAATTATCGACGCCGCGCGTGCGCGTGAAGCGGCGCGTCGCGCCCGTGAAATGACCCGTCGTAAA
GGCGCGCTCGATTTAGCCGGTCTGCCGGGCAAACTGGCGGATTGTCAGGAACGCGACCCGGCGCTGTCCGAACTGTACC
TGGTGGAAGGGGACTCCGCGGGCGGCTCTGCGAAGCAGGGGCGTAACCGCAAGAACCAGGCGATTCTGCCGCTGAAAGG
TAAAATCCTTAACGTCGAGAAAGCGCGCTTCGACAAGATGCTTTCCTCCCAGGAAGTGGCGACGCTGATCACCGCGCTG
GGCTGCGGTATCGGTCGCGACGAGTACAACCCGGACAAGCTGCGCTATCACAGCATCATCATCATGACCGATGCGGACG
TCGACGGCTCGCACATCCGTACGCTGCTGTTGACCTTCTTCTATCGTCAGATGCCGGAAATCGTCGAGCGCGGCCACGT
TTACATTGCGCAGCCGCCGCTGTACAAAGTGAAGAAAGGCAAGCAGGAACAGTACATCAAAGACGACGAAGCGATGGAT
CAGTACCAGATTTCCATCGCGCTTGACGGTGCGACTCTGCACGCGAACGCTCATGCGCCAGCGCTATCCGGCGAAGCGT
TAGAAAAACTGGTCTCTGAATATAACGCCACGCAGAAAATGATTGGTCGTATGGAGCGTCGCTTCCCGAAAGCGCTGCT
CAAAGAGCTGGTGTATCAGCCAACTCTGACCGAAGCCGATCTTTCTGATGAGCAGACTGTAACGCGTTGGGTGAATGCG
CTGATTACCGAGCTGAATGAGAAAGAGCAGCACGGCAGTCAGTGGAAGTTCGATGTTCATACTAATACGGAACAGAATC
TGTTCGAGCCGATCGTTCGCGTGCGTACGCATGGCGTAGATACCGATTATCCGTTGGATCACGAGTTTGTGACCGGCGC
GGAATATCGTCGTATCTGCACGCTGGGCGAGAAGCTGCGCGGTCTGATTGAAGAGGACGCGTTCATAGAACGCGGCGAG
CGTCGCCAGCCGGTAACCAGCTTCGAGCAGGCGCTGGAGTGGCTGGTGAAAGAATCACGTCGCGGTCTGGCTATCCAGC
GTTATAAAGGTCTGGGTGAAATGAACCCGGATCAGCTGTGGGAAACCACCATGGACCCGGAAAGCCGCCGTATGCTGCG
CGTGACCGTTAAAGATGCGATTGCTGCCGACCAGCTGTTCACTACGCTGATGGGCGATGCCGTTGAACCGCGTCGTGCC
TTTATCGAAGAGAACGCCCTGAAAGCGGCGAACATCGATATTTAA
>gyrB_Bovine_23
ATGTCGAATTCTTATGACTCCTCCAGTATCAAAGTCCTGAAAGGGCTGGATGCGGTGCGTAAGCGCCCGGGTATGTATA
TCGGCGACACGGATGACGGCACCGGTCTGCACCACATGGTATTCGAGGTGGTAGATAACGCTATCGACGAAGCGCTCGC
GGGACACTGTAAAGATATCGTCGTGACTATTCACGCCGATAATTCCGTGTCCGTAACGGATGATGGCCGTGGCATTCCG
ACCGGTATTCACCCGGAAGAAGGCGTCTCGGCGGCGGAAGTGATCATGACCGTTCTGCACGCGGGCGGTAAATTTGACG
ATAACTCCTATAAAGTCTCTGGTGGTCTGCACGGCGTGGGCGTCTCGGTAGTCAACGCTCTGTCGCAAAAACTGGAACT
GGTTATCCAGCGAGATGGCAAAATTCACCGTCAGATCTACGAGCACGGCGTGCCGCAGGCACCCCTGGCCGTCACTGGC
GATACCGATAAAACCGGCACGATGGTACGTTTCTGGCCGAGCCACGAAACCTTCACTAACGTCACTGAATTTGAATATG
AGATCCTGGCGAAACGCCTGCGTGAACTGTCATTCCTGAACTCTGGCGTTTCCATCCGCCTGCGCGACAAGCGCGATGG
CAAAGAAGATCATTTCCACTACGAAGGCGGCATCAAGGCGTTTGTTGAATATCTGAACAAGAATAAAACGCCGATCCAC
CCGAATATCTTCTACTTCTCCACCGAAAAAGACGGTATCGGCGTCGAAGTAGCGCTGCAGTGGAACGATGGTTTCCAGG
AAAATATCTACTGCTTTACCAACAACATTCCGCAGCGTGACGGCGGTACTCACCTTGCAGGCTTCCGTGCGGCGATGAC
CCGTACGCTGAACGCCTACATGGACAAAGAAGGCTACAGCAAAAAAGCCAAAGTCAGCGCCACTGGCGACGATGCCCGT
GAAGGTCTGATTGCGGTGGTTTCCGTAAAAGTACCGGACCCGAAATTCTCCTCGCAGACCAAAGACAAGCTGGTCTCTT
CCGAGGTGAAATCGGCGGTGGAACAGCAGATGAACGAACTGCTGAGCGAATACTTGCTGGAAAACCCATCTGACGCGAA
AATTGTCGTCGGCAAAATTATCGACGCCGCGCGTGCGCGTGAAGCGGCGCGTCGCGCCCGTGAAATGACCCGTCGTAAA
GGCGCGCTGGATTTAGCGGGCCTGCCGGGCAAACTGGCGGACTGCCAGGAACGCGACCCGGCGCTGTCCGAACTGTACC
TGGTGGAAGGGGACTCCGCGGGCGGCTCTGCGAAGCAGGGGCGTAACCGCAAGAACCAGGCGATTCTGCCGCTGAAAGG
TAAAATCCTCAACGTCGAGAAAGCGCGCTTCGACAAGATGCTCTCCTCTCAGGAAGTGGCGACGCTGATCACCGCGCTG
GGCTGCGGTATCGGTCGCGACGAGTACAACCCGGACAAGCTGCGCTATCACAGCATCATCATCATGACCGATGCGGACG
TCGACGGCTCGCACATCCGTACGCTGCTGTTGACCTTCTTCTATCGTCAGATGCCGGAAATCGTCGAGCGCGGCCACGT
CTACATTGCGCAGCCGCCGCTGTACAAAGTCAAGAAAGGCAAGCAGGAACAGTACATTAAAGACGACGAAGCGATGGAT
CAGTACCAGATTTCCATCGCGCTTGACGGTGCGACTCTGCACGCGAACGCTCATGCGCCAGCGCTATCCGGCGAAGCGT
TAGAAAAACTGGTCTCTGAATATAACGCCACGCAGAAAATGATTGGTCGTATGGAGCGTCGCTTCCCGAAAGCGCTGCT
CAAAGAGCTGGTGTATCAGCCAACTCTGACCGAAGCCGATCTTTCTGATGAGCAGACTGTAACGCGCTGGGTGAATGCG
CTGATTACCGAGCTGAACGAGAAAGAGCAGCACGGCAGTCAGTGGAAGTTCGATGTTCATACTAATACGGAACAGAATC
TGTTCGAGCCGATCGTTCGCGTGCGTACGCATGGCGTGGATACCGATTATCCATTGGATCACGAGTTTGTGACCGGCGC
GGAATATCGTCGTATCTGCACGCTGGGCGAGAAGCTGCGCGGTCTGATTGAAGAGGATGCGTTTATCGAACGCGGCGAG
CGTCGCCAGCCGGTAACCAGCTTCGAGCAGGCGCTGGAGTGGCTGGTGAAAGAATCACGTCGCGGTCTGGCTATCCAGC
GTTATAAAGGTCTGGGTGAAATGAACCCGGATCAGCTGTGGGAAACCACCATGGACCCGGAAAGCCGCCGTATGCTGCG
TGTGACCGTCAAAGATGCGATTGCTGCCGACCAGCTGTTCACCACGCTGATGGGTGATGCCGTTGAGCCGCGTCGTGCC
TTTATCGAAGAGAACGCCCTGAAAGCAGCGAATATCGATATTTAA
>gyrB_Bovine_24
ATGTCGAATTCTTATGACTCCTCCAGTATCAAAGTCCTGAAAGGGCTGGATGCGGTGCGTAAGCGCCCGGGTATGTATA
TCGGCGACACGGATGACGGCACCGGTCTGCACCACATGGTATTCGAGGTGGTAGATAACGCTATCGACGAAGCGCTCGC
GGGACACTGTAAAGATATCGTCGTGACTATTCACGCCGATAATTCCGTGTCCGTAACGGATGATGGCCGTGGCATTCCG
ACCGGTATTCACCCGGAAGAAGGCGTCTCGGCGGCGGAAGTGATCATGACCGTTCTGCACGCGGGCGGTAAATTTGACG
ATAACTCCTATAAAGTCTCTGGTGGTCTGCACGGCGTGGGCGTCTCGGTAGTCAACGCTCTGTCGCAAAAACTGGAACT
GGTTATCCAGCGAGATGGCAAAATTCACCGTCAGATCTACGAGCACGGCGTGCCGCAGGCACCCCTGGCCGTCACTGGC
GATACCGATAAAACCGGCACGATGGTACGTTTCTGGCCGAGCCACGAAACCTTCACTAACGTCACTGAATTTGAATATG
AGATCCTGGCGAAACGCCTGCGTGAACTGTCATTCCTGAACTCTGGCGTTTCCATCCGCCTGCGCGACAAGCGCGATGG
CAAAGAAGATCATTTCCACTACGAAGGCGGCATCAAGGCGTTTGTTGAATATCTGAACAAGAATAAAACGCCGATCCAC
CCGAATATCTTCTACTTCTCCACCGAAAAAGACGGTATCGGCGTCGAAGTAGCGCTGCAGTGGAACGATGGTTTCCAGG
AAAATATCTACTGCTTTACCAACAACATTCCGCAGCGTGACGGCGGTACTCACCTTGCAGGCTTCCGTGCGGCGATGAC
CCGTACGCTGAACGCCTACATGGACAAAGAAGGCTACAGCAAAAAAGCCAAAGTCAGCGCCACTGGCGACGATGCCCGT
GAAGGTCTGATTGCGGTGGTTTCCGTAAAAGTACCGGACCCGAAATTCTCCTCGCAGACCAAAGACAAGCTGGTCTCTT
CCGAGGTGAAATCGGCGGTGGAACAGCAGATGAACGAACTGCTGAGCGAATACTTGCTGGAAAACCCATCTGACGCGAA
AATTGTCGTCGGCAAAATTATCGACGCCGCGCGTGCGCGTGAAGCGGCGCGTCGCGCCCGTGAAATGACCCGTCGTAAA
GGCGCGCTGGATTTAGCGGGCCTGCCGGGCAAACTGGCGGACTGCCAGGAACGCGACCCGGCGCTGTCCGAACTGTACC
TGGTGGAAGGGGACTCCGCGGGCGGCTCTGCGAAGCAGGGGCGTAACCGCAAGAACCAGGCGATTCTGCCGCTGAAAGG
TAAAATCCTCAACGTCGAGAAAGCGCGCTTCGACAAGATGCTCTCCTCTCAGGAAGTGGCGACGCTGATCACCGCGCTG
GGCTGCGGTATCGGTCGCGACGAGTACAACCCGGACAAGCTGCGCTATCACAGCATCATCATCATGACCGATGCGGACG
TCGACGGCTCGCACATCCGTACGCTGCTGTTGACCTTCTTCTATCGTCAGATGCCGGAAATCGTCGAGCGCGGCCACGT
CTACATTGCGCAGCCGCCGCTGTACAAAGTCAAGAAAGGCAAGCAGGAACAGTACATTAAAGACGACGAAGCGATGGAT
CAGTACCAGATTTCCATCGCGCTTGACGGTGCGACTCTGCACGCGAACGCTCATGCGCCAGCGCTATCCGGCGAAGCGT
TAGAAAAACTGGTCTCTGAATATAACGCCACGCAGAAAATGATTGGTCGTATGGAGCGTCGCTTCCCGAAAGCGCTGCT
CAAAGAGCTGGTGTATCAGCCAACTCTGACCGAAGCCGATCTTTCTGATGAGCAGACTGTAACGCGCTGGGTGAATGCG
CTGATTACCGAGCTGAACGAGAAAGAGCAGCACGGCAGTCAGTGGAAGTTCGATGTTCATACTAATACGGAACAGAATC
TGTTCGAGCCGATCGTTCGCGTGCGTACGCATGGCGTGGATACCGATTATCCATTGGATCACGAGTTTGTGACCGGCGC
GGAATATCGTCGTATCTGCACGCTGGGCGAGAAGCTGCGCGGTCTGATTGAAGAGGATGCGTTTATCGAACGCGGCGAG
CGTCGCCAGCCGGTAACCAGCTTCGAGCAGGCGCTGGAGTGGCTGGTGAAAGAATCACGTCGCGGTCTGGCTATCCAGC
GTTATAAAGGTCTGGGTGAAATGAACCCGGATCAGCTGTGGGAAACCACCATGGACCCGGAAAGCCGCCGTATGCTGCG
TGTGACCGTCAAAGATGCGATTGCTGCCGACCAGCTGTTCACCACGCTGATGGGTGATGCCGTTGAGCCGCGTCGTGCC
TTTATCGAAGAGAACGCCCTGAAAGCAGCGAATATCGATATTTAA
>gyrB_Bovine_25
ATGTCGAATTCTTATGACTCCTCCAGTATCAAAGTCCTGAAAGGGCTGGATGCGGTGCGTAAGCGCCCGGGTATGTATA
TCGGCGACACGGATGACGGCACCGGTCTGCACCACATGGTATTCGAGGTGGTAGATAACGCTATCGACGAAGCGCTCGC
GGGACACTGTAAAGATATCGTCGTGACTATTCACGCCGATAATTCCGTGTCCGTAACGGATGATGGCCGTGGCATTCCG
ACCGGTATTCACCCGGAAGAAGGCGTCTCGGCGGCGGAAGTGATCATGACCGTTCTGCACGCGGGCGGTAAATTTGACG
ATAACTCCTATAAAGTCTCTGGTGGTCTGCACGGCGTGGGCGTCTCGGTAGTCAACGCTCTGTCGCAAAAACTGGAACT
GGTTATCCAGCGAGATGGCAAAATTCACCGTCAGATCTACGAGCACGGCGTGCCGCAGGCACCCCTGGCCGTCACTGGC
GATACCGATAAAACCGGCACGATGGTACGTTTCTGGCCGAGCCACGAAACCTTCACTAACGTCACTGAATTTGAATATG
AGATCCTGGCGAAACGCCTGCGTGAACTGTCATTCCTGAACTCTGGCGTTTCCATCCGCCTGCGCGACAAGCGCGATGG
CAAAGAAGATCATTTCCACTACGAAGGCGGCATCAAGGCGTTTGTTGAATATCTGAACAAGAATAAAACGCCGATCCAC
CCGAATATCTTCTACTTCTCCACCGAAAAAGACGGTATCGGCGTCGAAGTAGCGCTGCAGTGGAACGATGGTTTCCAGG
AAAATATCTACTGCTTTACCAACAACATTCCGCAGCGTGACGGCGGTACTCACCTTGCAGGCTTCCGTGCGGCGATGAC
CCGTACGCTGAACGCCTACATGGACAAAGAAGGCTACAGCAAAAAAGCCAAAGTCAGCGCCACTGGCGACGATGCCCGT
GAAGGTCTGATTGCGGTGGTTTCCGTAAAAGTACCGGACCCGAAATTCTCCTCGCAGACCAAAGACAAGCTGGTCTCTT
CCGAGGTGAAATCGGCGGTGGAACAGCAGATGAACGAACTGCTGAGCGAATACTTGCTGGAAAACCCATCTGACGCGAA
AATTGTCGTCGGCAAAATTATCGACGCCGCGCGTGCGCGTGAAGCGGCGCGTCGCGCCCGTGAAATGACCCGTCGTAAA
GGCGCGCTGGATTTAGCGGGCCTGCCGGGCAAACTGGCGGACTGCCAGGAACGCGACCCGGCGCTGTCCGAACTGTACC
TGGTGGAAGGGGACTCCGCGGGCGGCTCTGCGAAGCAGGGGCGTAACCGCAAGAACCAGGCGATTCTGCCGCTGAAAGG
TAAAATCCTCAACGTCGAGAAAGCGCGCTTCGACAAGATGCTCTCCTCTCAGGAAGTGGCGACGCTGATCACCGCGCTG
GGCTGCGGTATCGGTCGCGACGAGTACAACCCGGACAAGCTGCGCTATCACAGCATCATCATCATGACCGATGCGGACG
TCGACGGCTCGCACATCCGTACGCTGCTGTTGACCTTCTTCTATCGTCAGATGCCGGAAATCGTCGAGCGCGGCCACGT
CTACATTGCGCAGCCGCCGCTGTACAAAGTCAAGAAAGGCAAGCAGGAACAGTACATTAAAGACGACGAAGCGATGGAT
CAGTACCAGATTTCCATCGCGCTTGACGGTGCGACTCTGCACGCGAACGCTCATGCGCCAGCGCTATCCGGCGAAGCGT
TAGAAAAACTGGTCTCTGAATATAACGCCACGCAGAAAATGATTGGTCGTATGGAGCGTCGCTTCCCGAAAGCGCTGCT
CAAAGAGCTGGTGTATCAGCCAACTCTGACCGAAGCCGATCTTTCTGATGAGCAGACTGTAACGCGCTGGGTGAATGCG
CTGATTACCGAGCTGAACGAGAAAGAGCAGCACGGCAGTCAGTGGAAGTTCGATGTTCATACTAATACGGAACAGAATC
TGTTCGAGCCGATCGTTCGCGTGCGTACGCATGGCGTGGATACCGATTATCCATTGGATCACGAGTTTGTGACCGGCGC
GGAATATCGTCGTATCTGCACGCTGGGCGAGAAGCTGCGCGGTCTGATTGAAGAGGATGCGTTTATCGAACGCGGCGAG
CGTCGCCAGCCGGTAACCAGCTTCGAGCAGGCGCTGGAGTGGCTGGTGAAAGAATCACGTCGCGGTCTGGCTATCCAGC
GTTATAAAGGTCTGGGTGAAATGAACCCGGATCAGCTGTGGGAAACCACCATGGACCCGGAAAGCCGCCGTATGCTGCG
TGTGACCGTCAAAGATGCGATTGCTGCCGACCAGCTGTTCACCACGCTGATGGGTGATGCCGTTGAGCCGCGTCGTGCC
TTTATCGAAGAGAACGCCCTGAAAGCAGCGAATATCGATATTTAA
>gyrB_Bovine_26
ATGTCGAATTCTTATGACTCCTCCAGTATCAAAGTCCTGAAAGGGCTGGATGCGGTGCGTAAGCGCCCGGGTATGTATA
TCGGCGACACGGATGACGGCACCGGTCTGCACCACATGGTATTCGAGGTGGTAGATAACGCTATCGACGAAGCGCTCGC
AGGTCACTGTAAAGATATCGTCGTGACTATTCACGCCGATAACTCCGTGTCCGTAACGGATGATGGCCGTGGCATTCCG
ACCGGGATTCACCCGGAAGAAGGCGTCTCGGCGGCGGAAGTGATCATGACCGTTCTGCACGCGGGCGGTAAATTTGACG
ATAACTCCTATAAAGTCTCCGGTGGTCTGCACGGCGTGGGCGTCTCGGTAGTCAACGCTCTGTCGCAAAAACTGGAACT
GGTTATCCAGCGAGATGGCAAAATTCACCGTCAGATCTACGAGCACGGCGTGCCGCAGGCACCCCTGGCCGTCACTGGC
GATACCGATAAAACCGGTACGATGGTACGTTTCTGGCCGAGCCACGAAACCTTCACCAACGTCACTGAATTTGAATATG
AGATCCTGGCGAAACGCCTGCGTGAACTGTCATTCCTGAACTCAGGCGTCTCCATCCGCCTGCGCGACAAGCGCGATGG
CAAAGAAGATCATTTCCACTACGAAGGCGGCATCAAGGCGTTTGTTGAATATCTCAACAAGAATAAAACGCCGATCCAC
CCGAATATCTTCTACTTCTCCACCGAAAAAGACGGTATCGGCGTCGAAGTAGCGCTGCAGTGGAACGATGGTTTCCAGG
AAAACATCTACTGCTTTACCAACAACATTCCGCAGCGCGACGGCGGTACTCACCTGGCAGGCTTCCGTGCGGCGATGAC
CCGCACGCTGAACGCCTACATGGACAAAGAAGGCTACAGCAAAAAAGCCAAAGTCAGCGCCACCGGCGACGATGCCCGT
GAAGGTCTGATTGCGGTGGTTTCCGTGAAGGTACCGGACCCGAAATTCTCCTCGCAGACCAAAGATAAGCTGGTCTCTT
CCGAGGTGAAATCGGCGGTAGAACAGCAGATGAACGAACTGCTGAGCGAATACCTGCTGGAAAACCCATCTGACGCGAA
AATTGTCGTCGGCAAAATTATCGACGCCGCGCGTGCGCGTGAAGCGGCGCGTCGCGCCCGTGAAATGACCCGTCGTAAA
GGCGCGCTGGACTTAGCGGGCCTGCCGGGCAAACTGGCTGACTGCCAGGAACGCGACCCGGCGCTGTCCGAACTGTACC
TGGTGGAAGGGGACTCCGCGGGCGGCTCTGCGAAGCAGGGGCGTAACCGCAAGAACCAGGCGATTCTGCCGCTGAAGGG
TAAAATCCTCAACGTCGAGAAAGCGCGCTTCGACAAGATGCTCTCCTCTCAGGAAGTGGCGACTCTGATCACCGCACTG
GGCTGCGGTATCGGTCGCGACGAGTACAACCCGGACAAACTGCGTTACCATAGCATCATCATCATGACCGATGCGGACG
TCGACGGCTCGCACATCCGTACGCTGCTGTTGACCTTCTTCTATCGTCAGATGCCGGAAATCGTTGAACGCGGCCACGT
TTACATTGCCCAGCCGCCGCTGTACAAAGTGAAGAAAGGCAAGCAGGAACAGTACATTAAAGACGATGAAGCGATGGAT
CAGTACCAGATTTCCATCGCGCTTGACGGTGCGACTCTGCACGCGAACGCCCATGCGCCGGCGCTATCCGGCGAAGCGT
TAGAAAAACTGGTCTCTGAATATAACGCCACGCAGAAAATGATTGGTCGTATGGAGCGTCGCTTCCCGAAAGCGCTGCT
CAAAGAGCTGGTGTATCAGCCAACTCTGACCGAAGCCGATCTTTCTGATGAGCAGACTGTAACGCGCTGGGTGAATGCG
CTGATTACCGAGCTGAACGAGAAAGAGCAGCACGGCAGCCAGTGGAAGTTCGATGTTCATACTAATACGGAACAGAATC
TGTTCGAGCCGATCGTTCGCGTGCGTACGCATGGCGTGGATACCGACTATCCGTTGGATCACGAGTTTGTGACCGGCGC
GGAATATCGTCGTATCTGCACGCTGGGCGAGAAGCTGCGCGGTCTGATTGAAGAGGACGCGTTCATCGAACGCGGCGAG
CGTCGCCAGCCGGTAACCAGCTTCGAGCAGGCGCTGGAGTGGCTGGTGAAAGAATCACGTCGCGGTCTGGCTATCCAGC
GTTATAAAGGTCTGGGTGAAATGAACCCGGATCAGCTGTGGGAAACCACCATGGACCCGGAAAGCCGCCGTATGCTACG
TGTGACCGTCAAAGATGCGATTGCTGCCGATCAGTTGTTCACCACGCTGATGGGTGATGCCGTTGAGCCGCGTCGTGCC
TTTATCGAAGAGAACGCCCTGAAAGCGGCGAATATCGATATTTAA
>gyrB_Bovine_27
ATGTCGAATTCTTATGACTCCTCCAGTATCAAAGTCCTGAAAGGGCTGGATGCGGTGCGTAAGCGCCCGGGTATGTATA
TCGGCGACACGGATGACGGCACCGGTCTGCACCACATGGTATTCGAGGTGGTAGATAACGCTATCGACGAAGCGCTCGC
GGGTCACTGTAAAGATATCGTCGTGACTATTCACGCCGATAACTCCGTGTCCGTAACGGATGATGGCCGTGGCATTCCG
ACCGGGATTCACCCGGAAGAAGGCGTCTCGGCGGCGGAAGTGATCATGACCGTTCTGCACGCGGGCGGTAAATTTGACG
ATAACTCCTATAAAGTCTCCGGCGGTCTGCACGGCGTGGGCGTCTCGGTAGTTAACGCTCTGTCGCAAAAACTGGAGCT
GGTTATCCAGCGAGATGGCAAAATTCACCGTCAGATCTACGAGCACGGCGTGCCGCAGGCACCCCTGGCCGTCACTGGC
GATACCGATAAAACCGGCACGATGGTACGTTTCTGGCCGAGCCACGAAACCTTCACTAACGTCACTGAATTTGAATATG
AGATCCTGGCGAAACGCCTGCGTGAACTGTCATTCCTGAACTCAGGCGTTTCCATCCGCCTGCGCGACAAGCGCGATGG
CAAAGAAGATCATTTCCACTACGAAGGCGGCATCAAGGCGTTTGTTGAATATCTCAACAAGAATAAAACGCCGATCCAC
CCGAATATCTTCTATTTCTCCACCGAAAAAGACGGTATCGGCGTGGAAGTAGCGCTGCAGTGGAACGATGGTTTCCAGG
AAAACATCTACTGCTTTACCAACAACATTCCGCAGCGCGACGGCGGTACTCACCTGGCAGGCTTCCGTGCGGCGATGAC
CCGCACGCTGAACGCCTACATGGACAAAGAAGGCTACAGCAAAAAAGCCAAAGTCAGCGCCACCGGCGACGATGCCCGT
GAAGGTCTGATTGCGGTGGTTTCCGTAAAAGTGCCGGACCCGAAATTCTCCTCACAGACCAAAGATAAGCTGGTCTCTT
CCGAGGTGAAATCGGCGGTAGAACAGCAGATGAACGAACTGCTGAGCGAATACCTGCTGGAAAACCCATCTGACGCGAA
AATCGTCGTCGGCAAAATTATCGACGCCGCGCGTGCGCGTGAAGCGGCGCGTCGCGCCCGTGAAATGACCCGTCGTAAA
GGCGCGCTCGATTTAGCCGGTCTGCCGGGCAAACTGGCGGATTGTCAGGAACGCGACCCGGCGCTGTCCGAACTGTACC
TGGTGGAAGGGGACTCCGCGGGCGGCTCTGCGAAGCAGGGGCGTAACCGCAAGAACCAGGCGATTCTGCCGCTGAAAGG
TAAAATCCTTAACGTCGAGAAAGCGCGCTTCGACAAGATGCTTTCCTCCCAGGAAGTGGCGACGCTGATCACCGCGCTG
GGCTGCGGTATCGGTCGCGACGAGTACAACCCGGACAAGCTGCGCTATCACAGCATCATCATCATGACCGATGCGGACG
TCGACGGCTCGCACATCCGTACGCTGCTGTTGACCTTCTTCTATCGTCAGATGCCGGAAATCGTCGAGCGCGGCCACGT
TTACATTGCGCAGCCGCCGCTGTACAAAGTGAAGAAAGGCAAGCAGGAACAGTACATCAAAGACGACGAAGCGATGGAT
CAGTACCAGATTTCCATCGCGCTTGACGGTGCGACTCTGCACGCGAACGCTCATGCGCCAGCGCTATCCGGCGAAGCGT
TAGAAAAACTGGTCTCTGAATATAACGCCACGCAGAAAATGATTGGTCGTATGGAGCGTCGCTTCCCGAAAGCGCTGCT
CAAAGAGCTGGTGTATCAGCCAACTCTGACCGAAGCCGATCTTTCTGATGAGCAGACTGTAACGCGTTGGGTGAATGCG
CTGATTACCGAGCTGAATGAGAAAGAGCAGCACGGCAGTCAGTGGAAGTTCGATGTTCATACTAATACGGAACAGAATC
TGTTCGAGCCGATCGTTCGCGTGCGTACGCATGGCGTAGATACCGATTATCCGTTGGATCACGAGTTTGTGACCGGCGC
GGAATATCGTCGTATCTGCACGCTGGGCGAGAAGCTGCGCGGTCTGATTGAAGAGGACGCGTTCATAGAACGCGGCGAG
CGTCGCCAGCCGGTAACCAGCTTCGAGCAGGCGCTGGAGTGGCTGGTGAAAGAATCACGTCGCGGTCTGGCTATCCAGC
GTTATAAAGGTCTGGGTGAAATGAACCCGGATCAGCTGTGGGAAACCACCATGGACCCGGAAAGCCGCCGTATGCTGCG
CGTGACCGTTAAAGATGCGATTGCTGCCGACCAGCTGTTCACTACGCTGATGGGCGATGCCGTTGAACCGCGTCGTGCC
TTTATCGAAGAGAACGCCCTGAAAGCGGCGAACATCGATATTTAA
>gyrB_Bovine_28
ATGTCGAATTCTTATGACTCCTCCAGTATCAAAGTCCTGAAAGGGCTGGATGCGGTGCGTAAGCGCCCGGGTATGTATA
TCGGCGACACGGATGACGGCACCGGTCTGCACCACATGGTATTCGAGGTGGTAGATAACGCTATCGACGAAGCGCTCGC
AGGTCACTGTAAAGATATCGTCGTGACTATTCACGCCGATAACTCCGTGTCCGTAACGGATGATGGCCGTGGCATTCCG
ACCGGGATTCACCCGGAAGAAGGCGTCTCGGCGGCGGAAGTGATCATGACCGTTCTGCACGCGGGCGGTAAATTTGACG
ATAACTCCTATAAAGTCTCCGGTGGTCTGCACGGCGTGGGCGTCTCGGTAGTCAACGCTCTGTCGCAAAAACTGGAACT
GGTTATCCAGCGAGATGGCAAAATTCACCGTCAGATCTACGAGCACGGCGTGCCGCAGGCACCCCTGGCCGTCACTGGC
GATACCGATAAAACCGGTACGATGGTACGTTTCTGGCCGAGCCACGAAACCTTCACCAACGTCACTGAATTTGAATATG
AGATCCTGGCGAAACGCCTGCGTGAACTGTCATTCCTGAACTCAGGCGTCTCCATCCGCCTGCGCGACAAGCGCGATGG
CAAAGAAGATCATTTCCACTACGAAGGCGGCATCAAGGCGTTTGTTGAATATCTCAACAAGAATAAAACGCCGATCCAC
CCGAATATCTTCTACTTCTCCACCGAAAAAGACGGTATCGGCGTCGAAGTAGCGCTGCAGTGGAACGATGGTTTCCAGG
AAAACATCTACTGCTTTACCAACAACATTCCGCAGCGCGACGGCGGTACTCACCTGGCAGGCTTCCGTGCGGCGATGAC
CCGCACGCTGAACGCCTACATGGACAAAGAAGGCTACAGCAAAAAAGCCAAAGTCAGCGCCACCGGCGACGATGCCCGT
GAAGGTCTGATTGCGGTGGTTTCCGTGAAGGTACCGGACCCGAAATTCTCCTCGCAGACCAAAGATAAGCTGGTCTCTT
CCGAGGTGAAATCGGCGGTAGAACAGCAGATGAACGAACTGCTGAGCGAATACCTGCTGGAAAACCCATCTGACGCGAA
AATTGTCGTCGGCAAAATTATCGACGCCGCGCGTGCGCGTGAAGCGGCGCGTCGCGCCCGTGAAATGACCCGTCGTAAA
GGCGCGCTGGACTTAGCGGGCCTGCCGGGCAAACTGGCTGACTGCCAGGAACGCGACCCGGCGCTGTCCGAACTGTACC
TGGTGGAAGGGGACTCCGCGGGCGGCTCTGCGAAGCAGGGGCGTAACCGCAAGAACCAGGCGATTCTGCCGCTGAAGGG
TAAAATCCTCAACGTCGAGAAAGCGCGCTTCGACAAGATGCTCTCCTCTCAGGAAGTGGCGACTCTGATCACCGCACTG
GGCTGCGGTATCGGTCGCGACGAGTACAACCCGGACAAACTGCGTTACCATAGCATCATCATCATGACCGATGCGGACG
TCGACGGCTCGCACATCCGTACGCTGCTGTTGACCTTCTTCTATCGTCAGATGCCGGAAATCGTTGAACGCGGCCACGT
TTACATTGCCCAGCCGCCGCTGTACAAAGTGAAGAAAGGCAAGCAGGAACAGTACATTAAAGACGATGAAGCGATGGAT
CAGTACCAGATTTCCATCGCGCTTGACGGTGCGACTCTGCACGCGAACGCCCATGCGCCGGCGCTATCCGGCGAAGCGT
TAGAAAAACTGGTCTCTGAATATAACGCCACGCAGAAAATGATTGGTCGTATGGAGCGTCGCTTCCCGAAAGCGCTGCT
CAAAGAGCTGGTGTATCAGCCAACTCTGACCGAAGCCGATCTTTCTGATGAGCAGACTGTAACGCGCTGGGTGAATGCG
CTGATTACCGAGCTGAACGAGAAAGAGCAGCACGGCAGCCAGTGGAAGTTCGATGTTCATACTAATACGGAACAGAATC
TGTTCGAGCCGATCGTTCGCGTGCGTACGCATGGCGTGGATACCGACTATCCGTTGGATCACGAGTTTGTGACCGGCGC
GGAATATCGTCGTATCTGCACGCTGGGCGAGAAGCTGCGCGGTCTGATTGAAGAGGACGCGTTCATCGAACGCGGCGAG
CGTCGCCAGCCGGTAACCAGCTTCGAGCAGGCGCTGGAGTGGCTGGTGAAAGAATCACGTCGCGGTCTGGCTATCCAGC
GTTATAAAGGTCTGGGTGAAATGAACCCGGATCAGCTGTGGGAAACCACCATGGACCCGGAAAGCCGCCGTATGCTACG
TGTGACCGTCAAAGATGCGATTGCTGCCGATCAGTTGTTCACCACGCTGATGGGTGATGCCGTTGAGCCGCGTCGTGCC
TTTATCGAAGAGAACGCCCTGAAAGCGGCGAATATCGATATTTAA
>gyrB_Bovine_29
ATGTCGAATTCTTATGACTCCTCCAGTATCAAAGTCCTGAAAGGGCTGGATGCGGTGCGTAAGCGCCCGGGTATGTATA
TCGGCGACACGGATGACGGCACCGGTCTGCACCACATGGTATTCGAGGTGGTAGATAACGCTATCGACGAAGCGCTCGC
GGGTCACTGTAAAGATATCGTCGTGACTATTCACGCCGATAACTCCGTGTCCGTAACGGATGATGGCCGTGGCATTCCG
ACCGGGATTCACCCGGAAGAAGGCGTCTCGGCGGCGGAAGTGATCATGACCGTTCTGCACGCGGGCGGTAAATTTGACG
ATAACTCCTATAAAGTCTCCGGCGGTCTGCACGGCGTGGGCGTCTCGGTAGTTAACGCTCTGTCGCAAAAACTGGAGCT
GGTTATCCAGCGAGATGGCAAAATTCACCGTCAGATCTACGAGCACGGCGTGCCGCAGGCACCCCTGGCCGTCACTGGC
GATACCGATAAAACCGGCACGATGGTACGTTTCTGGCCGAGCCACGAAACCTTCACTAACGTCACTGAATTTGAATATG
AGATCCTGGCGAAACGCCTGCGTGAACTGTCATTCCTGAACTCAGGCGTTTCCATCCGCCTGCGCGACAAGCGCGATGG
CAAAGAAGATCATTTCCACTACGAAGGCGGCATCAAGGCGTTTGTTGAATATCTCAACAAGAATAAAACGCCGATCCAC
CCGAATATCTTCTATTTCTCCACCGAAAAAGACGGTATCGGCGTGGAAGTAGCGCTGCAGTGGAACGATGGTTTCCAGG
AAAACATCTACTGCTTTACCAACAACATTCCGCAGCGCGACGGCGGTACTCACCTGGCAGGCTTCCGTGCGGCGATGAC
CCGCACGCTGAACGCCTACATGGACAAAGAAGGCTACAGCAAAAAAGCCAAAGTCAGCGCCACCGGCGACGATGCCCGT
GAAGGTCTGATTGCGGTGGTTTCCGTAAAAGTGCCGGACCCGAAATTCTCCTCACAGACCAAAGATAAGCTGGTCTCTT
CCGAGGTGAAATCGGCGGTAGAACAGCAGATGAACGAACTGCTGAGCGAATACCTGCTGGAAAACCCATCTGACGCGAA
AATCGTCGTCGGCAAAATTATCGACGCCGCGCGTGCGCGTGAAGCGGCGCGTCGCGCCCGTGAAATGACCCGTCGTAAA
GGCGCGCTCGATTTAGCCGGTCTGCCGGGCAAACTGGCGGATTGTCAGGAACGCGACCCGGCGCTGTCCGAACTGTACC
TGGTGGAAGGGGACTCCGCGGGCGGCTCTGCGAAGCAGGGGCGTAACCGCAAGAACCAGGCGATTCTGCCGCTGAAAGG
TAAAATCCTTAACGTCGAGAAAGCGCGCTTCGACAAGATGCTTTCCTCCCAGGAAGTGGCGACGCTGATCACCGCGCTG
GGCTGCGGTATCGGTCGCGACGAGTACAACCCGGACAAGCTGCGCTATCACAGCATCATCATCATGACCGATGCGGACG
TCGACGGCTCGCACATCCGTACGCTGCTGTTGACCTTCTTCTATCGTCAGATGCCGGAAATCGTCGAGCGCGGCCACGT
TTACATTGCGCAGCCGCCGCTGTACAAAGTGAAGAAAGGCAAGCAGGAACAGTACATCAAAGACGACGAAGCGATGGAT
CAGTACCAGATTTCCATCGCGCTTGACGGTGCGACTCTGCACGCGAACGCTCATGCGCCAGCGCTATCCGGCGAAGCGT
TAGAAAAACTGGTCTCTGAATATAACGCCACGCAGAAAATGATTGGTCGTATGGAGCGTCGCTTCCCGAAAGCGCTGCT
CAAAGAGCTGGTGTATCAGCCAACTCTGACCGAAGCCGATCTTTCTGATGAGCAGACTGTAACGCGTTGGGTGAATGCG
CTGATTACCGAGCTGAATGAGAAAGAGCAGCACGGCAGTCAGTGGAAGTTCGATGTTCATACTAATACGGAACAGAATC
TGTTCGAGCCGATCGTTCGCGTGCGTACGCATGGCGTAGATACCGATTATCCGTTGGATCACGAGTTTGTGACCGGCGC
GGAATATCGTCGTATCTGCACGCTGGGCGAGAAGCTGCGCGGTCTGATTGAAGAGGACGCGTTCATAGAACGCGGCGAG
CGTCGCCAGCCGGTAACCAGCTTCGAGCAGGCGCTGGAGTGGCTGGTGAAAGAATCACGTCGCGGTCTGGCTATCCAGC
GTTATAAAGGTCTGGGTGAAATGAACCCGGATCAGCTGTGGGAAACCACCATGGACCCGGAAAGCCGCCGTATGCTGCG
CGTGACCGTTAAAGATGCGATTGCTGCCGACCAGCTGTTCACTACGCTGATGGGCGATGCCGTTGAACCGCGTCGTGCC
TTTATCGAAGAGAACGCCCTGAAAGCGGCGAACATCGATATTTAA
>gyrB_Bovine_30
ATGTCGAATTCTTATGACTCCTCCAGTATCAAAGTCCTGAAAGGGCTGGATGCGGTGCGTAAGCGCCCGGGTATGTATA
TCGGCGACACGGATGACGGCACCGGTCTGCACCACATGGTATTCGAGGTGGTAGATAACGCTATCGACGAAGCGCTCGC
GGGACACTGTAAAGATATCGTCGTGACTATTCACGCCGATAATTCCGTGTCCGTAACGGATGATGGCCGTGGCATTCCG
ACCGGTATTCACCCGGAAGAAGGCGTCTCGGCGGCGGAAGTGATCATGACCGTTCTGCACGCGGGCGGTAAATTTGACG
ATAACTCCTATAAAGTCTCTGGTGGTCTGCACGGCGTGGGCGTCTCGGTAGTCAACGCTCTGTCGCAAAAACTGGAACT
GGTTATCCAGCGAGATGGCAAAATTCACCGTCAGATCTACGAGCACGGCGTGCCGCAGGCACCCCTGGCCGTCACTGGC
GATACCGATAAAACCGGCACGATGGTACGTTTCTGGCCGAGCCACGAAACCTTCACTAACGTCACTGAATTTGAATATG
AGATCCTGGCGAAACGCCTGCGTGAACTGTCATTCCTGAACTCTGGCGTTTCCATCCGCCTGCGCGACAAGCGCGATGG
CAAAGAAGATCATTTCCACTACGAAGGCGGCATCAAGGCGTTTGTTGAATATCTGAACAAGAATAAAACGCCGATCCAC
CCGAATATCTTCTACTTCTCCACCGAAAAAGACGGTATCGGCGTCGAAGTAGCGCTGCAGTGGAACGATGGTTTCCAGG
AAAATATCTACTGCTTTACCAACAACATTCCGCAGCGTGACGGCGGTACTCACCTTGCAGGCTTCCGTGCGGCGATGAC
CCGTACGCTGAACGCCTACATGGACAAAGAAGGCTACAGCAAAAAAGCCAAAGTCAGCGCCACTGGCGACGATGCCCGT
GAAGGTCTGATTGCGGTGGTTTCCGTAAAAGTACCGGACCCGAAATTCTCCTCGCAGACCAAAGACAAGCTGGTCTCTT
CCGAGGTGAAATCGGCGGTGGAACAGCAGATGAACGAACTGCTGAGCGAATACTTGCTGGAAAACCCATCTGACGCGAA
AATTGTCGTCGGCAAAATTATCGACGCCGCGCGTGCGCGTGAAGCGGCGCGTCGCGCCCGTGAAATGACCCGTCGTAAA
GGCGCGCTGGATTTAGCGGGCCTGCCGGGCAAACTGGCGGACTGCCAGGAACGCGACCCGGCGCTGTCCGAACTGTACC
TGGTGGAAGGGGACTCCGCGGGCGGCTCTGCGAAGCAGGGGCGTAACCGCAAGAACCAGGCGATTCTGCCGCTGAAAGG
TAAAATCCTCAACGTCGAGAAAGCGCGCTTCGACAAGATGCTCTCCTCTCAGGAAGTGGCGACGCTGATCACCGCGCTG
GGCTGCGGTATCGGTCGCGACGAGTACAACCCGGACAAGCTGCGCTATCACAGCATCATCATCATGACCGATGCGGACG
TCGACGGCTCGCACATCCGTACGCTGCTGTTGACCTTCTTCTATCGTCAGATGCCGGAAATCGTCGAGCGCGGCCACGT
CTACATTGCGCAGCCGCCGCTGTACAAAGTCAAGAAAGGCAAGCAGGAACAGTACATTAAAGACGACGAAGCGATGGAT
CAGTACCAGATTTCCATCGCGCTTGACGGTGCGACTCTGCACGCGAACGCTCATGCGCCAGCGCTATCCGGCGAAGCGT
TAGAAAAACTGGTCTCTGAATATAACGCCACGCAGAAAATGATTGGTCGTATGGAGCGTCGCTTCCCGAAAGCGCTGCT
CAAAGAGCTGGTGTATCAGCCAACTCTGACCGAAGCCGATCTTTCTGATGAGCAGACTGTAACGCGCTGGGTGAATGCG
CTGATTACCGAGCTGAACGAGAAAGAGCAGCACGGCAGTCAGTGGAAGTTCGATGTTCATACTAATACGGAACAGAATC
TGTTCGAGCCGATCGTTCGCGTGCGTACGCATGGCGTGGATACCGATTATCCATTGGATCACGAGTTTGTGACCGGCGC
GGAATATCGTCGTATCTGCACGCTGGGCGAGAAGCTGCGCGGTCTGATTGAAGAGGATGCGTTTATCGAACGCGGCGAG
CGTCGCCAGCCGGTAACCAGCTTCGAGCAGGCGCTGGAGTGGCTGGTGAAAGAATCACGTCGCGGTCTGGCTATCCAGC
GTTATAAAGGTCTGGGTGAAATGAACCCGGATCAGCTGTGGGAAACCACCATGGACCCGGAAAGCCGCCGTATGCTGCG
TGTGACCGTCAAAGATGCGATTGCTGCCGACCAGCTGTTCACCACGCTGATGGGTGATGCCGTTGAGCCGCGTCGTGCC
TTTATCGAAGAGAACGCCCTGAAAGCAGCGAATATCGATATTTAA
>gyrB_Bovine_31
ATGTCGAATTCTTATGACTCCTCCAGTATCAAAGTCCTGAAAGGGCTGGATGCGGTGCGTAAGCGCCCGGGTATGTATA
TCGGCGACACGGATGACGGCACCGGTCTGCACCACATGGTATTCGAGGTGGTAGATAACGCTATCGACGAAGCGCTCGC
GGGACACTGTAAAGATATCGTCGTGACTATTCACGCCGATAATTCCGTGTCCGTAACGGATGATGGCCGTGGCATTCCG
ACCGGTATTCACCCGGAAGAAGGCGTCTCGGCGGCGGAAGTGATCATGACCGTTCTGCACGCGGGCGGTAAATTTGACG
ATAACTCCTATAAAGTCTCTGGTGGTCTGCACGGCGTGGGCGTCTCGGTAGTCAACGCTCTGTCGCAAAAACTGGAACT
GGTTATCCAGCGAGATGGCAAAATTCACCGTCAGATCTACGAGCACGGCGTGCCGCAGGCACCCCTGGCCGTCACTGGC
GATACCGATAAAACCGGCACGATGGTACGTTTCTGGCCGAGCCACGAAACCTTCACTAACGTCACTGAATTTGAATATG
AGATCCTGGCGAAACGCCTGCGTGAACTGTCATTCCTGAACTCTGGCGTTTCCATCCGCCTGCGCGACAAGCGCGATGG
CAAAGAAGATCATTTCCACTACGAAGGCGGCATCAAGGCGTTTGTTGAATATCTGAACAAGAATAAAACGCCGATCCAC
CCGAATATCTTCTACTTCTCCACCGAAAAAGACGGTATCGGCGTCGAAGTAGCGCTGCAGTGGAACGATGGTTTCCAGG
AAAATATCTACTGCTTTACCAACAACATTCCGCAGCGTGACGGCGGTACTCACCTTGCAGGCTTCCGTGCGGCGATGAC
CCGTACGCTGAACGCCTACATGGACAAAGAAGGCTACAGCAAAAAAGCCAAAGTCAGCGCCACTGGCGACGATGCCCGT
GAAGGTCTGATTGCGGTGGTTTCCGTAAAAGTACCGGACCCGAAATTCTCCTCGCAGACCAAAGACAAGCTGGTCTCTT
CCGAGGTGAAATCGGCGGTGGAACAGCAGATGAACGAACTGCTGAGCGAATACTTGCTGGAAAACCCATCTGACGCGAA
AATTGTCGTCGGCAAAATTATCGACGCCGCGCGTGCGCGTGAAGCGGCGCGTCGCGCCCGTGAAATGACCCGTCGTAAA
GGCGCGCTGGATTTAGCGGGCCTGCCGGGCAAACTGGCGGACTGCCAGGAACGCGACCCGGCGCTGTCCGAACTGTACC
TGGTGGAAGGGGACTCCGCGGGCGGCTCTGCGAAGCAGGGGCGTAACCGCAAGAACCAGGCGATTCTGCCGCTGAAAGG
TAAAATCCTCAACGTCGAGAAAGCGCGCTTCGACAAGATGCTCTCCTCTCAGGAAGTGGCGACGCTGATCACCGCGCTG
GGCTGCGGTATCGGTCGCGACGAGTACAACCCGGACAAGCTGCGCTATCACAGCATCATCATCATGACCGATGCGGACG
TCGACGGCTCGCACATCCGTACGCTGCTGTTGACCTTCTTCTATCGTCAGATGCCGGAAATCGTCGAGCGCGGCCACGT
CTACATTGCGCAGCCGCCGCTGTACAAAGTCAAGAAAGGCAAGCAGGAACAGTACATTAAAGACGACGAAGCGATGGAT
CAGTACCAGATTTCCATCGCGCTTGACGGTGCGACTCTGCACGCGAACGCTCATGCGCCAGCGCTATCCGGCGAAGCGT
TAGAAAAACTGGTCTCTGAATATAACGCCACGCAGAAAATGATTGGTCGTATGGAGCGTCGCTTCCCGAAAGCGCTGCT
CAAAGAGCTGGTGTATCAGCCAACTCTGACCGAAGCCGATCTTTCTGATGAGCAGACTGTAACGCGCTGGGTGAATGCG
CTGATTACCGAGCTGAACGAGAAAGAGCAGCACGGCAGTCAGTGGAAGTTCGATGTTCATACTAATACGGAACAGAATC
TGTTCGAGCCGATCGTTCGCGTGCGTACGCATGGCGTGGATACCGATTATCCATTGGATCACGAGTTTGTGACCGGCGC
GGAATATCGTCGTATCTGCACGCTGGGCGAGAAGCTGCGCGGTCTGATTGAAGAGGATGCGTTTATCGAACGCGGCGAG
CGTCGCCAGCCGGTAACCAGCTTCGAGCAGGCGCTGGAGTGGCTGGTGAAAGAATCACGTCGCGGTCTGGCTATCCAGC
GTTATAAAGGTCTGGGTGAAATGAACCCGGATCAGCTGTGGGAAACCACCATGGACCCGGAAAGCCGCCGTATGCTGCG
TGTGACCGTCAAAGATGCGATTGCTGCCGACCAGCTGTTCACCACGCTGATGGGTGATGCCGTTGAGCCGCGTCGTGCC
TTTATCGAAGAGAACGCCCTGAAAGCAGCGAATATCGATATTTAA
>gyrB_Bovine_32
ATGTCGAATTCTTATGACTCCTCCAGTATCAAAGTCCTGAAAGGGCTGGATGCGGTGCGTAAGCGCCCGGGTATGTATA
TCGGCGACACGGATGACGGCACCGGTCTGCACCACATGGTATTCGAGGTGGTAGATAACGCTATCGACGAAGCGCTCGC
GGGACACTGTAAAGATATCGTCGTGACTATTCACGCCGATAATTCCGTGTCCGTAACGGATGATGGCCGTGGCATTCCG
ACCGGTATTCACCCGGAAGAAGGCGTCTCGGCGGCGGAAGTGATCATGACCGTTCTGCACGCGGGCGGTAAATTTGACG
ATAACTCCTATAAAGTCTCTGGTGGTCTGCACGGCGTGGGCGTCTCGGTAGTCAACGCTCTGTCGCAAAAACTGGAACT
GGTTATCCAGCGAGATGGCAAAATTCACCGTCAGATCTACGAGCACGGCGTGCCGCAGGCACCCCTGGCCGTCACTGGC
GATACCGATAAAACCGGCACGATGGTACGTTTCTGGCCGAGCCACGAAACCTTCACTAACGTCACTGAATTTGAATATG
AGATCCTGGCGAAACGCCTGCGTGAACTGTCATTCCTGAACTCTGGCGTTTCCATCCGCCTGCGCGACAAGCGCGATGG
CAAAGAAGATCATTTCCACTACGAAGGCGGCATCAAGGCGTTTGTTGAATATCTGAACAAGAATAAAACGCCGATCCAC
CCGAATATCTTCTACTTCTCCACCGAAAAAGACGGTATCGGCGTCGAAGTAGCGCTGCAGTGGAACGATGGTTTCCAGG
AAAATATCTACTGCTTTACCAACAACATTCCGCAGCGTGACGGCGGTACTCACCTTGCAGGCTTCCGTGCGGCGATGAC
CCGTACGCTGAACGCCTACATGGACAAAGAAGGCTACAGCAAAAAAGCCAAAGTCAGCGCCACTGGCGACGATGCCCGT
GAAGGTCTGATTGCGGTGGTTTCCGTAAAAGTACCGGACCCGAAATTCTCCTCGCAGACCAAAGACAAGCTGGTCTCTT
CCGAGGTGAAATCGGCGGTGGAACAGCAGATGAACGAACTGCTGAGCGAATACTTGCTGGAAAACCCATCTGACGCGAA
AATTGTCGTCGGCAAAATTATCGACGCCGCGCGTGCGCGTGAAGCGGCGCGTCGCGCCCGTGAAATGACCCGTCGTAAA
GGCGCGCTGGATTTAGCGGGCCTGCCGGGCAAACTGGCGGACTGCCAGGAACGCGACCCGGCGCTGTCCGAACTGTACC
TGGTGGAAGGGGACTCCGCGGGCGGCTCTGCGAAGCAGGGGCGTAACCGCAAGAACCAGGCGATTCTGCCGCTGAAAGG
TAAAATCCTCAACGTCGAGAAAGCGCGCTTCGACAAGATGCTCTCCTCTCAGGAAGTGGCGACGCTGATCACCGCGCTG
GGCTGCGGTATCGGTCGCGACGAGTACAACCCGGACAAGCTGCGCTATCACAGCATCATCATCATGACCGATGCGGACG
TCGACGGCTCGCACATCCGTACGCTGCTGTTGACCTTCTTCTATCGTCAGATGCCGGAAATCGTCGAGCGCGGCCACGT
CTACATTGCGCAGCCGCCGCTGTACAAAGTCAAGAAAGGCAAGCAGGAACAGTACATTAAAGACGACGAAGCGATGGAT
CAGTACCAGATTTCCATCGCGCTTGACGGTGCGACTCTGCACGCGAACGCTCATGCGCCAGCGCTATCCGGCGAAGCGT
TAGAAAAACTGGTCTCTGAATATAACGCCACGCAGAAAATGATTGGTCGTATGGAGCGTCGCTTCCCGAAAGCGCTGCT
CAAAGAGCTGGTGTATCAGCCAACTCTGACCGAAGCCGATCTTTCTGATGAGCAGACTGTAACGCGCTGGGTGAATGCG
CTGATTACCGAGCTGAACGAGAAAGAGCAGCACGGCAGTCAGTGGAAGTTCGATGTTCATACTAATACGGAACAGAATC
TGTTCGAGCCGATCGTTCGCGTGCGTACGCATGGCGTGGATACCGATTATCCATTGGATCACGAGTTTGTGACCGGCGC
GGAATATCGTCGTATCTGCACGCTGGGCGAGAAGCTGCGCGGTCTGATTGAAGAGGATGCGTTTATCGAACGCGGCGAG
CGTCGCCAGCCGGTAACCAGCTTCGAGCAGGCGCTGGAGTGGCTGGTGAAAGAATCACGTCGCGGTCTGGCTATCCAGC
GTTATAAAGGTCTGGGTGAAATGAACCCGGATCAGCTGTGGGAAACCACCATGGACCCGGAAAGCCGCCGTATGCTGCG
TGTGACCGTCAAAGATGCGATTGCTGCCGACCAGCTGTTCACCACGCTGATGGGTGATGCCGTTGAGCCGCGTCGTGCC
TTTATCGAAGAGAACGCCCTGAAAGCAGCGAATATCGATATTTAA
>gyrB_Bovine_33
ATGTCGAATTCTTATGACTCCTCCAGTATCAAAGTCCTGAAAGGGCTGGATGCGGTGCGTAAGCGCCCGGGTATGTATA
TCGGCGACACGGATGACGGCACCGGTCTGCACCACATGGTATTCGAGGTGGTAGATAACGCTATCGACGAAGCGCTCGC
GGGACACTGTAAAGATATCGTCGTGACTATTCACGCCGATAATTCCGTGTCCGTAACGGATGATGGCCGTGGCATTCCG
ACCGGTATTCACCCGGAAGAAGGCGTCTCGGCGGCGGAAGTGATCATGACCGTTCTGCACGCGGGCGGTAAATTTGACG
ATAACTCCTATAAAGTCTCTGGTGGTCTGCACGGCGTGGGCGTCTCGGTAGTCAACGCTCTGTCGCAAAAACTGGAACT
GGTTATCCAGCGAGATGGCAAAATTCACCGTCAGATCTACGAGCACGGCGTGCCGCAGGCACCCCTGGCCGTCACTGGC
GATACCGATAAAACCGGCACGATGGTACGTTTCTGGCCGAGCCACGAAACCTTCACTAACGTCACTGAATTTGAATATG
AGATCCTGGCGAAACGCCTGCGTGAACTGTCATTCCTGAACTCTGGCGTTTCCATCCGCCTGCGCGACAAGCGCGATGG
CAAAGAAGATCATTTCCACTACGAAGGCGGCATCAAGGCGTTTGTTGAATATCTGAACAAGAATAAAACGCCGATCCAC
CCGAATATCTTCTACTTCTCCACCGAAAAAGACGGTATCGGCGTCGAAGTAGCGCTGCAGTGGAACGATGGTTTCCAGG
AAAATATCTACTGCTTTACCAACAACATTCCGCAGCGTGACGGCGGTACTCACCTTGCAGGCTTCCGTGCGGCGATGAC
CCGTACGCTGAACGCCTACATGGACAAAGAAGGCTACAGCAAAAAAGCCAAAGTCAGCGCCACTGGCGACGATGCCCGT
GAAGGTCTGATTGCGGTGGTTTCCGTAAAAGTACCGGACCCGAAATTCTCCTCGCAGACCAAAGACAAGCTGGTCTCTT
CCGAGGTGAAATCGGCGGTGGAACAGCAGATGAACGAACTGCTGAGCGAATACTTGCTGGAAAACCCATCTGACGCGAA
AATTGTCGTCGGCAAAATTATCGACGCCGCGCGTGCGCGTGAAGCGGCGCGTCGCGCCCGTGAAATGACCCGTCGTAAA
GGCGCGCTGGATTTAGCGGGCCTGCCGGGCAAACTGGCGGACTGCCAGGAACGCGACCCGGCGCTGTCCGAACTGTACC
TGGTGGAAGGGGACTCCGCGGGCGGCTCTGCGAAGCAGGGGCGTAACCGCAAGAACCAGGCGATTCTGCCGCTGAAAGG
TAAAATCCTCAACGTCGAGAAAGCGCGCTTCGACAAGATGCTCTCCTCTCAGGAAGTGGCGACGCTGATCACCGCGCTG
GGCTGCGGTATCGGTCGCGACGAGTACAACCCGGACAAGCTGCGCTATCACAGCATCATCATCATGACCGATGCGGACG
TCGACGGCTCGCACATCCGTACGCTGCTGTTGACCTTCTTCTATCGTCAGATGCCGGAAATCGTCGAGCGCGGCCACGT
CTACATTGCGCAGCCGCCGCTGTACAAAGTCAAGAAAGGCAAGCAGGAACAGTACATTAAAGACGACGAAGCGATGGAT
CAGTACCAGATTTCCATCGCGCTTGACGGTGCGACTCTGCACGCGAACGCTCATGCGCCAGCGCTATCCGGCGAAGCGT
TAGAAAAACTGGTCTCTGAATATAACGCCACGCAGAAAATGATTGGTCGTATGGAGCGTCGCTTCCCGAAAGCGCTGCT
CAAAGAGCTGGTGTATCAGCCAACTCTGACCGAAGCCGATCTTTCTGATGAGCAGACTGTAACGCGCTGGGTGAATGCG
CTGATTACCGAGCTGAACGAGAAAGAGCAGCACGGCAGTCAGTGGAAGTTCGATGTTCATACTAATACGGAACAGAATC
TGTTCGAGCCGATCGTTCGCGTGCGTACGCATGGCGTGGATACCGATTATCCATTGGATCACGAGTTTGTGACCGGCGC
GGAATATCGTCGTATCTGCACGCTGGGCGAGAAGCTGCGCGGTCTGATTGAAGAGGATGCGTTTATCGAACGCGGCGAG
CGTCGCCAGCCGGTAACCAGCTTCGAGCAGGCGCTGGAGTGGCTGGTGAAAGAATCACGTCGCGGTCTGGCTATCCAGC
GTTATAAAGGTCTGGGTGAAATGAACCCGGATCAGCTGTGGGAAACCACCATGGACCCGGAAAGCCGCCGTATGCTGCG
TGTGACCGTCAAAGATGCGATTGCTGCCGACCAGCTGTTCACCACGCTGATGGGTGATGCCGTTGAGCCGCGTCGTGCC
TTTATCGAAGAGAACGCCCTGAAAGCAGCGAATATCGATATTTAA
>gyrB_Bovine_34
ATGTCGAATTCTTATGACTCCTCCAGTATCAAAGTCCTGAAAGGGCTGGATGCGGTGCGTAAGCGCCCGGGTATGTATA
TCGGCGACACGGATGACGGCACCGGTCTGCACCACATGGTATTCGAGGTGGTAGATAACGCTATCGACGAAGCGCTCGC
GGGACACTGTAAAGATATCGTCGTGACTATTCACGCCGATAATTCCGTGTCCGTAACGGATGATGGCCGTGGCATTCCG
ACCGGTATTCACCCGGAAGAAGGCGTCTCGGCGGCGGAAGTGATCATGACCGTTCTGCACGCGGGCGGTAAATTTGACG
ATAACTCCTATAAAGTCTCTGGTGGTCTGCACGGCGTGGGCGTCTCGGTAGTCAACGCTCTGTCGCAAAAACTGGAACT
GGTTATCCAGCGAGATGGCAAAATTCACCGTCAGATCTACGAGCACGGCGTGCCGCAGGCACCCCTGGCCGTCACTGGC
GATACCGATAAAACCGGCACGATGGTACGTTTCTGGCCGAGCCACGAAACCTTCACTAACGTCACTGAATTTGAATATG
AGATCCTGGCGAAACGCCTGCGTGAACTGTCATTCCTGAACTCTGGCGTTTCCATCCGCCTGCGCGACAAGCGCGATGG
CAAAGAAGATCATTTCCACTACGAAGGCGGCATCAAGGCGTTTGTTGAATATCTGAACAAGAATAAAACGCCGATCCAC
CCGAATATCTTCTACTTCTCCACCGAAAAAGACGGTATCGGCGTCGAAGTAGCGCTGCAGTGGAACGATGGTTTCCAGG
AAAATATCTACTGCTTTACCAACAACATTCCGCAGCGTGACGGCGGTACTCACCTTGCAGGCTTCCGTGCGGCGATGAC
CCGTACGCTGAACGCCTACATGGACAAAGAAGGCTACAGCAAAAAAGCCAAAGTCAGCGCCACTGGCGACGATGCCCGT
GAAGGTCTGATTGCGGTGGTTTCCGTAAAAGTACCGGACCCGAAATTCTCCTCGCAGACCAAAGACAAGCTGGTCTCTT
CCGAGGTGAAATCGGCGGTGGAACAGCAGATGAACGAACTGCTGAGCGAATACTTGCTGGAAAACCCATCTGACGCGAA
AATTGTCGTCGGCAAAATTATCGACGCCGCGCGTGCGCGTGAAGCGGCGCGTCGCGCCCGTGAAATGACCCGTCGTAAA
GGCGCGCTGGATTTAGCGGGCCTGCCGGGCAAACTGGCGGACTGCCAGGAACGCGACCCGGCGCTGTCCGAACTGTACC
TGGTGGAAGGGGACTCCGCGGGCGGCTCTGCGAAGCAGGGGCGTAACCGCAAGAACCAGGCGATTCTGCCGCTGAAAGG
TAAAATCCTCAACGTCGAGAAAGCGCGCTTCGACAAGATGCTCTCCTCTCAGGAAGTGGCGACGCTGATCACCGCGCTG
GGCTGCGGTATCGGTCGCGACGAGTACAACCCGGACAAGCTGCGCTATCACAGCATCATCATCATGACCGATGCGGACG
TCGACGGCTCGCACATCCGTACGCTGCTGTTGACCTTCTTCTATCGTCAGATGCCGGAAATCGTCGAGCGCGGCCACGT
CTACATTGCGCAGCCGCCGCTGTACAAAGTCAAGAAAGGCAAGCAGGAACAGTACATTAAAGACGACGAAGCGATGGAT
CAGTACCAGATTTCCATCGCGCTTGACGGTGCGACTCTGCACGCGAACGCTCATGCGCCAGCGCTATCCGGCGAAGCGT
TAGAAAAACTGGTCTCTGAATATAACGCCACGCAGAAAATGATTGGTCGTATGGAGCGTCGCTTCCCGAAAGCGCTGCT
CAAAGAGCTGGTGTATCAGCCAACTCTGACCGAAGCCGATCTTTCTGATGAGCAGACTGTAACGCGCTGGGTGAATGCG
CTGATTACCGAGCTGAACGAGAAAGAGCAGCACGGCAGTCAGTGGAAGTTCGATGTTCATACTAATACGGAACAGAATC
TGTTCGAGCCGATCGTTCGCGTGCGTACGCATGGCGTGGATACCGATTATCCATTGGATCACGAGTTTGTGACCGGCGC
GGAATATCGTCGTATCTGCACGCTGGGCGAGAAGCTGCGCGGTCTGATTGAAGAGGATGCGTTTATCGAACGCGGCGAG
CGTCGCCAGCCGGTAACCAGCTTCGAGCAGGCGCTGGAGTGGCTGGTGAAAGAATCACGTCGCGGTCTGGCTATCCAGC
GTTATAAAGGTCTGGGTGAAATGAACCCGGATCAGCTGTGGGAAACCACCATGGACCCGGAAAGCCGCCGTATGCTGCG
TGTGACCGTCAAAGATGCGATTGCTGCCGACCAGCTGTTCACCACGCTGATGGGTGATGCCGTTGAGCCGCGTCGTGCC
TTTATCGAAGAGAACGCCCTGAAAGCAGCGAATATCGATATTTAA
>gyrB_Bovine_35
ATGTCGAATTCTTATGACTCCTCCAGTATCAAAGTCCTGAAAGGGCTGGATGCGGTGCGTAAGCGCCCGGGTATGTATA
TCGGCGACACGGATGACGGCACCGGTCTGCACCACATGGTATTCGAGGTGGTAGATAACGCTATCGACGAAGCGCTCGC
GGGACACTGTAAAGATATCGTCGTGACTATTCACGCCGATAATTCCGTGTCCGTAACGGATGATGGCCGTGGCATTCCG
ACCGGTATTCACCCGGAAGAAGGCGTCTCGGCGGCGGAAGTGATCATGACCGTTCTGCACGCGGGCGGTAAATTTGACG
ATAACTCCTATAAAGTCTCTGGTGGTCTGCACGGCGTGGGCGTCTCGGTAGTCAACGCTCTGTCGCAAAAACTGGAACT
GGTTATCCAGCGAGATGGCAAAATTCACCGTCAGATCTACGAGCACGGCGTGCCGCAGGCACCCCTGGCCGTCACTGGC
GATACCGATAAAACCGGCACGATGGTACGTTTCTGGCCGAGCCACGAAACCTTCACTAACGTCACTGAATTTGAATATG
AGATCCTGGCGAAACGCCTGCGTGAACTGTCATTCCTGAACTCTGGCGTTTCCATCCGCCTGCGCGACAAGCGCGATGG
CAAAGAAGATCATTTCCACTACGAAGGCGGCATCAAGGCGTTTGTTGAATATCTGAACAAGAATAAAACGCCGATCCAC
CCGAATATCTTCTACTTCTCCACCGAAAAAGACGGTATCGGCGTCGAAGTAGCGCTGCAGTGGAACGATGGTTTCCAGG
AAAATATCTACTGCTTTACCAACAACATTCCGCAGCGTGACGGCGGTACTCACCTTGCAGGCTTCCGTGCGGCGATGAC
CCGTACGCTGAACGCCTACATGGACAAAGAAGGCTACAGCAAAAAAGCCAAAGTCAGCGCCACTGGCGACGATGCCCGT
GAAGGTCTGATTGCGGTGGTTTCCGTAAAAGTACCGGACCCGAAATTCTCCTCGCAGACCAAAGACAAGCTGGTCTCTT
CCGAGGTGAAATCGGCGGTGGAACAGCAGATGAACGAACTGCTGAGCGAATACTTGCTGGAAAACCCATCTGACGCGAA
AATTGTCGTCGGCAAAATTATCGACGCCGCGCGTGCGCGTGAAGCGGCGCGTCGCGCCCGTGAAATGACCCGTCGTAAA
GGCGCGCTGGATTTAGCGGGCCTGCCGGGCAAACTGGCGGACTGCCAGGAACGCGACCCGGCGCTGTCCGAACTGTACC
TGGTGGAAGGGGACTCCGCGGGCGGCTCTGCGAAGCAGGGGCGTAACCGCAAGAACCAGGCGATTCTGCCGCTGAAAGG
TAAAATCCTCAACGTCGAGAAAGCGCGCTTCGACAAGATGCTCTCCTCTCAGGAAGTGGCGACGCTGATCACCGCGCTG
GGCTGCGGTATCGGTCGCGACGAGTACAACCCGGACAAGCTGCGCTATCACAGCATCATCATCATGACCGATGCGGACG
TCGACGGCTCGCACATCCGTACGCTGCTGTTGACCTTCTTCTATCGTCAGATGCCGGAAATCGTCGAGCGCGGCCACGT
CTACATTGCGCAGCCGCCGCTGTACAAAGTCAAGAAAGGCAAGCAGGAACAGTACATTAAAGACGACGAAGCGATGGAT
CAGTACCAGATTTCCATCGCGCTTGACGGTGCGACTCTGCACGCGAACGCTCATGCGCCAGCGCTATCCGGCGAAGCGT
TAGAAAAACTGGTCTCTGAATATAACGCCACGCAGAAAATGATTGGTCGTATGGAGCGTCGCTTCCCGAAAGCGCTGCT
CAAAGAGCTGGTGTATCAGCCAACTCTGACCGAAGCCGATCTTTCTGATGAGCAGACTGTAACGCGCTGGGTGAATGCG
CTGATTACCGAGCTGAACGAGAAAGAGCAGCACGGCAGTCAGTGGAAGTTCGATGTTCATACTAATACGGAACAGAATC
TGTTCGAGCCGATCGTTCGCGTGCGTACGCATGGCGTGGATACCGATTATCCATTGGATCACGAGTTTGTGACCGGCGC
GGAATATCGTCGTATCTGCACGCTGGGCGAGAAGCTGCGCGGTCTGATTGAAGAGGATGCGTTTATCGAACGCGGCGAG
CGTCGCCAGCCGGTAACCAGCTTCGAGCAGGCGCTGGAGTGGCTGGTGAAAGAATCACGTCGCGGTCTGGCTATCCAGC
GTTATAAAGGTCTGGGTGAAATGAACCCGGATCAGCTGTGGGAAACCACCATGGACCCGGAAAGCCGCCGTATGCTGCG
TGTGACCGTCAAAGATGCGATTGCTGCCGACCAGCTGTTCACCACGCTGATGGGTGATGCCGTTGAGCCGCGTCGTGCC
TTTATCGAAGAGAACGCCCTGAAAGCAGCGAATATCGATATTTAA
>gyrB_Bovine_36
ATGTCGAATTCTTATGACTCCTCCAGTATCAAAGTCCTGAAAGGGCTGGATGCGGTGCGTAAGCGCCCGGGTATGTATA
TCGGCGACACGGATGACGGCACCGGTCTGCACCACATGGTATTCGAGGTGGTAGATAACGCTATCGACGAAGCGCTCGC
AGGTCACTGTAAAGATATCGTCGTGACTATTCACGCCGATAACTCCGTGTCCGTAACGGATGATGGCCGTGGCATTCCG
ACCGGGATTCACCCGGAAGAAGGCGTCTCGGCGGCGGAAGTGATCATGACCGTTCTGCACGCGGGCGGTAAATTTGACG
ATAACTCCTATAAAGTCTCCGGTGGTCTGCACGGCGTGGGCGTCTCGGTAGTCAACGCTCTGTCGCAAAAACTGGAACT
GGTTATCCAGCGAGATGGCAAAATTCACCGTCAGATCTACGAGCACGGCGTGCCGCAGGCACCCCTGGCCGTCACTGGC
GATACCGATAAAACCGGTACGATGGTACGTTTCTGGCCGAGCCACGAAACCTTCACCAACGTCACTGAATTTGAATATG
AGATCCTGGCGAAACGCCTGCGTGAACTGTCATTCCTGAACTCAGGCGTCTCCATCCGCCTGCGCGACAAGCGCGATGG
CAAAGAAGATCATTTCCACTACGAAGGCGGCATCAAGGCGTTTGTTGAATATCTCAACAAGAATAAAACGCCGATCCAC
CCGAATATCTTCTACTTCTCCACCGAAAAAGACGGTATCGGCGTCGAAGTAGCGCTGCAGTGGAACGATGGTTTCCAGG
AAAACATCTACTGCTTTACCAACAACATTCCGCAGCGCGACGGCGGTACTCACCTGGCAGGCTTCCGTGCGGCGATGAC
CCGCACGCTGAACGCCTACATGGACAAAGAAGGCTACAGCAAAAAAGCCAAAGTCAGCGCCACCGGCGACGATGCCCGT
GAAGGTCTGATTGCGGTGGTTTCCGTGAAGGTACCGGACCCGAAATTCTCCTCGCAGACCAAAGATAAGCTGGTCTCTT
CCGAGGTGAAATCGGCGGTAGAACAGCAGATGAACGAACTGCTGAGCGAATACCTGCTGGAAAACCCATCTGACGCGAA
AATTGTCGTCGGCAAAATTATCGACGCCGCGCGTGCGCGTGAAGCGGCGCGTCGCGCCCGTGAAATGACCCGTCGTAAA
GGCGCGCTGGACTTAGCGGGCCTGCCGGGCAAACTGGCTGACTGCCAGGAACGCGACCCGGCGCTGTCCGAACTGTACC
TGGTGGAAGGGGACTCCGCGGGCGGCTCTGCGAAGCAGGGGCGTAACCGCAAGAACCAGGCGATTCTGCCGCTGAAGGG
TAAAATCCTCAACGTCGAGAAAGCGCGCTTCGACAAGATGCTCTCCTCTCAGGAAGTGGCGACTCTGATCACCGCACTG
GGCTGCGGTATCGGTCGCGACGAGTACAACCCGGACAAACTGCGTTACCATAGCATCATCATCATGACCGATGCGGACG
TCGACGGCTCGCACATCCGTACGCTGCTGTTGACCTTCTTCTATCGTCAGATGCCGGAAATCGTTGAACGCGGCCACGT
TTACATTGCCCAGCCGCCGCTGTACAAAGTGAAGAAAGGCAAGCAGGAACAGTACATTAAAGACGATGAAGCGATGGAT
CAGTACCAGATTTCCATCGCGCTTGACGGTGCGACTCTGCACGCGAACGCCCATGCGCCGGCGCTATCCGGCGAAGCGT
TAGAAAAACTGGTCTCTGAATATAACGCCACGCAGAAAATGATTGGTCGTATGGAGCGTCGCTTCCCGAAAGCGCTGCT
CAAAGAGCTGGTGTATCAGCCAACTCTGACCGAAGCCGATCTTTCTGATGAGCAGACTGTAACGCGCTGGGTGAATGCG
CTGATTACCGAGCTGAACGAGAAAGAGCAGCACGGCAGCCAGTGGAAGTTCGATGTTCATACTAATACGGAACAGAATC
TGTTCGAGCCGATCGTTCGCGTGCGTACGCATGGCGTGGATACCGACTATCCGTTGGATCACGAGTTTGTGACCGGCGC
GGAATATCGTCGTATCTGCACGCTGGGCGAGAAGCTGCGCGGTCTGATTGAAGAGGACGCGTTCATCGAACGCGGCGAG
CGTCGCCAGCCGGTAACCAGCTTCGAGCAGGCGCTGGAGTGGCTGGTGAAAGAATCACGTCGCGGTCTGGCTATCCAGC
GTTATAAAGGTCTGGGTGAAATGAACCCGGATCAGCTGTGGGAAACCACCATGGACCCGGAAAGCCGCCGTATGCTACG
TGTGACCGTCAAAGATGCGATTGCTGCCGATCAGTTGTTCACCACGCTGATGGGTGATGCCGTTGAGCCGCGTCGTGCC
TTTATCGAAGAGAACGCCCTGAAAGCGGCGAATATCGATATTTAA
>gyrB_Bovine_37
ATGTCGAATTCTTATGACTCCTCCAGTATCAAAGTCCTGAAAGGGCTGGATGCGGTGCGTAAGCGCCCGGGTATGTATA
TCGGCGACACGGATGACGGCACCGGTCTGCACCACATGGTATTCGAGGTGGTAGATAACGCTATCGACGAAGCGCTCGC
AGGTCACTGTAAAGATATCGTCGTGACTATTCACGCCGATAACTCCGTGTCCGTAACGGATGATGGCCGTGGCATTCCG
ACCGGGATTCACCCGGAAGAAGGCGTCTCGGCGGCGGAAGTGATCATGACCGTTCTGCACGCGGGCGGTAAATTTGACG
ATAACTCCTATAAAGTCTCCGGTGGTCTGCACGGCGTGGGCGTCTCGGTAGTCAACGCTCTGTCGCAAAAACTGGAACT
GGTTATCCAGCGAGATGGCAAAATTCACCGTCAGATCTACGAGCACGGCGTGCCGCAGGCACCCCTGGCCGTCACTGGC
GATACCGATAAAACCGGTACGATGGTACGTTTCTGGCCGAGCCACGAAACCTTCACCAACGTCACTGAATTTGAATATG
AGATCCTGGCGAAACGCCTGCGTGAACTGTCATTCCTGAACTCAGGCGTCTCCATCCGCCTGCGCGACAAGCGCGATGG
CAAAGAAGATCATTTCCACTACGAAGGCGGCATCAAGGCGTTTGTTGAATATCTCAACAAGAATAAAACGCCGATCCAC
CCGAATATCTTCTACTTCTCCACCGAAAAAGACGGTATCGGCGTCGAAGTAGCGCTGCAGTGGAACGATGGTTTCCAGG
AAAACATCTACTGCTTTACCAACAACATTCCGCAGCGCGACGGCGGTACTCACCTGGCAGGCTTCCGTGCGGCGATGAC
CCGCACGCTGAACGCCTACATGGACAAAGAAGGCTACAGCAAAAAAGCCAAAGTCAGCGCCACCGGCGACGATGCCCGT
GAAGGTCTGATTGCGGTGGTTTCCGTGAAGGTACCGGACCCGAAATTCTCCTCGCAGACCAAAGATAAGCTGGTCTCTT
CCGAGGTGAAATCGGCGGTAGAACAGCAGATGAACGAACTGCTGAGCGAATACCTGCTGGAAAACCCATCTGACGCGAA
AATTGTCGTCGGCAAAATTATCGACGCCGCGCGTGCGCGTGAAGCGGCGCGTCGCGCCCGTGAAATGACCCGTCGTAAA
GGCGCGCTGGACTTAGCGGGCCTGCCGGGCAAACTGGCTGACTGCCAGGAACGCGACCCGGCGCTGTCCGAACTGTACC
TGGTGGAAGGGGACTCCGCGGGCGGCTCTGCGAAGCAGGGGCGTAACCGCAAGAACCAGGCGATTCTGCCGCTGAAGGG
TAAAATCCTCAACGTCGAGAAAGCGCGCTTCGACAAGATGCTCTCCTCTCAGGAAGTGGCGACTCTGATCACCGCACTG
GGCTGCGGTATCGGTCGCGACGAGTACAACCCGGACAAACTGCGTTACCATAGCATCATCATCATGACCGATGCGGACG
TCGACGGCTCGCACATCCGTACGCTGCTGTTGACCTTCTTCTATCGTCAGATGCCGGAAATCGTTGAACGCGGCCACGT
TTACATTGCCCAGCCGCCGCTGTACAAAGTGAAGAAAGGCAAGCAGGAACAGTACATTAAAGACGATGAAGCGATGGAT
CAGTACCAGATTTCCATCGCGCTTGACGGTGCGACTCTGCACGCGAACGCCCATGCGCCGGCGCTATCCGGCGAAGCGT
TAGAAAAACTGGTCTCTGAATATAACGCCACGCAGAAAATGATTGGTCGTATGGAGCGTCGCTTCCCGAAAGCGCTGCT
CAAAGAGCTGGTGTATCAGCCAACTCTGACCGAAGCCGATCTTTCTGATGAGCAGACTGTAACGCGCTGGGTGAATGCG
CTGATTACCGAGCTGAACGAGAAAGAGCAGCACGGCAGCCAGTGGAAGTTCGATGTTCATACTAATACGGAACAGAATC
TGTTCGAGCCGATCGTTCGCGTGCGTACGCATGGCGTGGATACCGACTATCCGTTGGATCACGAGTTTGTGACCGGCGC
GGAATATCGTCGTATCTGCACGCTGGGCGAGAAGCTGCGCGGTCTGATTGAAGAGGACGCGTTCATCGAACGCGGCGAG
CGTCGCCAGCCGGTAACCAGCTTCGAGCAGGCGCTGGAGTGGCTGGTGAAAGAATCACGTCGCGGTCTGGCTATCCAGC
GTTATAAAGGTCTGGGTGAAATGAACCCGGATCAGCTGTGGGAAACCACCATGGACCCGGAAAGCCGCCGTATGCTACG
TGTGACCGTCAAAGATGCGATTGCTGCCGATCAGTTGTTCACCACGCTGATGGGTGATGCCGTTGAGCCGCGTCGTGCC
TTTATCGAAGAGAACGCCCTGAAAGCGGCGAATATCGATATTTAA
>gyrB_Bovine_38
ATGTCGAATTCTTATGACTCCTCCAGTATCAAAGTCCTGAAAGGGCTGGATGCGGTGCGTAAGCGCCCGGGTATGTATA
TCGGCGACACGGATGACGGCACCGGTCTGCACCACATGGTATTCGAGGTGGTAGATAACGCTATCGACGAAGCGCTCGC
GGGACACTGTAAAGATATCGTCGTGACTATTCACGCCGATAATTCCGTGTCCGTAACGGATGATGGCCGTGGCATTCCG
ACCGGTATTCACCCGGAAGAAGGCGTCTCGGCGGCGGAAGTGATCATGACCGTTCTGCACGCGGGCGGTAAATTTGACG
ATAACTCCTATAAAGTCTCTGGTGGTCTGCACGGCGTGGGCGTCTCGGTAGTCAACGCTCTGTCGCAAAAACTGGAACT
GGTTATCCAGCGAGATGGCAAAATTCACCGTCAGATCTACGAGCACGGCGTGCCGCAGGCACCCCTGGCCGTCACTGGC
GATACCGATAAAACCGGCACGATGGTACGTTTCTGGCCGAGCCACGAAACCTTCACTAACGTCACTGAATTTGAATATG
AGATCCTGGCGAAACGCCTGCGTGAACTGTCATTCCTGAACTCTGGCGTTTCCATCCGCCTGCGCGACAAGCGCGATGG
CAAAGAAGATCATTTCCACTACGAAGGCGGCATCAAGGCGTTTGTTGAATATCTGAACAAGAATAAAACGCCGATCCAC
CCGAATATCTTCTACTTCTCCACCGAAAAAGACGGTATCGGCGTCGAAGTAGCGCTGCAGTGGAACGATGGTTTCCAGG
AAAATATCTACTGCTTTACCAACAACATTCCGCAGCGTGACGGCGGTACTCACCTTGCAGGCTTCCGTGCGGCGATGAC
CCGTACGCTGAACGCCTACATGGACAAAGAAGGCTACAGCAAAAAAGCCAAAGTCAGCGCCACTGGCGACGATGCCCGT
GAAGGTCTGATTGCGGTGGTTTCCGTAAAAGTACCGGACCCGAAATTCTCCTCGCAGACCAAAGACAAGCTGGTCTCTT
CCGAGGTGAAATCGGCGGTGGAACAGCAGATGAACGAACTGCTGAGCGAATACTTGCTGGAAAACCCATCTGACGCGAA
AATTGTCGTCGGCAAAATTATCGACGCCGCGCGTGCGCGTGAAGCGGCGCGTCGCGCCCGTGAAATGACCCGTCGTAAA
GGCGCGCTGGATTTAGCGGGCCTGCCGGGCAAACTGGCGGACTGCCAGGAACGCGACCCGGCGCTGTCCGAACTGTACC
TGGTGGAAGGGGACTCCGCGGGCGGCTCTGCGAAGCAGGGGCGTAACCGCAAGAACCAGGCGATTCTGCCGCTGAAAGG
TAAAATCCTCAACGTCGAGAAAGCGCGCTTCGACAAGATGCTCTCCTCTCAGGAAGTGGCGACGCTGATCACCGCGCTG
GGCTGCGGTATCGGTCGCGACGAGTACAACCCGGACAAGCTGCGCTATCACAGCATCATCATCATGACCGATGCGGACG
TCGACGGCTCGCACATCCGTACGCTGCTGTTGACCTTCTTCTATCGTCAGATGCCGGAAATCGTCGAGCGCGGCCACGT
CTACATTGCGCAGCCGCCGCTGTACAAAGTCAAGAAAGGCAAGCAGGAACAGTACATTAAAGACGACGAAGCGATGGAT
CAGTACCAGATTTCCATCGCGCTTGACGGTGCGACTCTGCACGCGAACGCTCATGCGCCAGCGCTATCCGGCGAAGCGT
TAGAAAAACTGGTCTCTGAATATAACGCCACGCAGAAAATGATTGGTCGTATGGAGCGTCGCTTCCCGAAAGCGCTGCT
CAAAGAGCTGGTGTATCAGCCAACTCTGACCGAAGCCGATCTTTCTGATGAGCAGACTGTAACGCGCTGGGTGAATGCG
CTGATTACCGAGCTGAACGAGAAAGAGCAGCACGGCAGTCAGTGGAAGTTCGATGTTCATACTAATACGGAACAGAATC
TGTTCGAGCCGATCGTTCGCGTGCGTACGCATGGCGTGGATACCGATTATCCATTGGATCACGAGTTTGTGACCGGCGC
GGAATATCGTCGTATCTGCACGCTGGGCGAGAAGCTGCGCGGTCTGATTGAAGAGGATGCGTTTATCGAACGCGGCGAG
CGTCGCCAGCCGGTAACCAGCTTCGAGCAGGCGCTGGAGTGGCTGGTGAAAGAATCACGTCGCGGTCTGGCTATCCAGC
GTTATAAAGGTCTGGGTGAAATGAACCCGGATCAGCTGTGGGAAACCACCATGGACCCGGAAAGCCGCCGTATGCTGCG
TGTGACCGTCAAAGATGCGATTGCTGCCGACCAGCTGTTCACCACGCTGATGGGTGATGCCGTTGAGCCGCGTCGTGCC
TTTATCGAAGAGAACGCCCTGAAAGCAGCGAATATCGATATTTAA
>gyrB_Bovine_39
ATGTCGAATTCTTATGACTCCTCCAGTATCAAAGTCCTGAAAGGGCTGGATGCGGTGCGTAAGCGCCCGGGTATGTATA
TCGGCGACACGGATGACGGCACCGGTCTGCACCACATGGTATTCGAGGTGGTAGATAACGCTATCGACGAAGCGCTCGC
GGGACACTGTAAAGATATCGTCGTGACTATTCACGCCGATAATTCCGTGTCCGTAACGGATGATGGCCGTGGCATTCCG
ACCGGTATTCACCCGGAAGAAGGCGTCTCGGCGGCGGAAGTGATCATGACCGTTCTGCACGCGGGCGGTAAATTTGACG
ATAACTCCTATAAAGTCTCTGGTGGTCTGCACGGCGTGGGCGTCTCGGTAGTCAACGCTCTGTCGCAAAAACTGGAACT
GGTTATCCAGCGAGATGGCAAAATTCACCGTCAGATCTACGAGCACGGCGTGCCGCAGGCACCCCTGGCCGTCACTGGC
GATACCGATAAAACCGGCACGATGGTACGTTTCTGGCCGAGCCACGAAACCTTCACTAACGTCACTGAATTTGAATATG
AGATCCTGGCGAAACGCCTGCGTGAACTGTCATTCCTGAACTCTGGCGTTTCCATCCGCCTGCGCGACAAGCGCGATGG
CAAAGAAGATCATTTCCACTACGAAGGCGGCATCAAGGCGTTTGTTGAATATCTGAACAAGAATAAAACGCCGATCCAC
CCGAATATCTTCTACTTCTCCACCGAAAAAGACGGTATCGGCGTCGAAGTAGCGCTGCAGTGGAACGATGGTTTCCAGG
AAAATATCTACTGCTTTACCAACAACATTCCGCAGCGTGACGGCGGTACTCACCTTGCAGGCTTCCGTGCGGCGATGAC
CCGTACGCTGAACGCCTACATGGACAAAGAAGGCTACAGCAAAAAAGCCAAAGTCAGCGCCACTGGCGACGATGCCCGT
GAAGGTCTGATTGCGGTGGTTTCCGTAAAAGTACCGGACCCGAAATTCTCCTCGCAGACCAAAGACAAGCTGGTCTCTT
CCGAGGTGAAATCGGCGGTGGAACAGCAGATGAACGAACTGCTGAGCGAATACTTGCTGGAAAACCCATCTGACGCGAA
AATTGTCGTCGGCAAAATTATCGACGCCGCGCGTGCGCGTGAAGCGGCGCGTCGCGCCCGTGAAATGACCCGTCGTAAA
GGCGCGCTGGATTTAGCGGGCCTGCCGGGCAAACTGGCGGACTGCCAGGAACGCGACCCGGCGCTGTCCGAACTGTACC
TGGTGGAAGGGGACTCCGCGGGCGGCTCTGCGAAGCAGGGGCGTAACCGCAAGAACCAGGCGATTCTGCCGCTGAAAGG
TAAAATCCTCAACGTCGAGAAAGCGCGCTTCGACAAGATGCTCTCCTCTCAGGAAGTGGCGACGCTGATCACCGCGCTG
GGCTGCGGTATCGGTCGCGACGAGTACAACCCGGACAAGCTGCGCTATCACAGCATCATCATCATGACCGATGCGGACG
TCGACGGCTCGCACATCCGTACGCTGCTGTTGACCTTCTTCTATCGTCAGATGCCGGAAATCGTCGAGCGCGGCCACGT
CTACATTGCGCAGCCGCCGCTGTACAAAGTCAAGAAAGGCAAGCAGGAACAGTACATTAAAGACGACGAAGCGATGGAT
CAGTACCAGATTTCCATCGCGCTTGACGGTGCGACTCTGCACGCGAACGCTCATGCGCCAGCGCTATCCGGCGAAGCGT
TAGAAAAACTGGTCTCTGAATATAACGCCACGCAGAAAATGATTGGTCGTATGGAGCGTCGCTTCCCGAAAGCGCTGCT
CAAAGAGCTGGTGTATCAGCCAACTCTGACCGAAGCCGATCTTTCTGATGAGCAGACTGTAACGCGCTGGGTGAATGCG
CTGATTACCGAGCTGAACGAGAAAGAGCAGCACGGCAGTCAGTGGAAGTTCGATGTTCATACTAATACGGAACAGAATC
TGTTCGAGCCGATCGTTCGCGTGCGTACGCATGGCGTGGATACCGATTATCCATTGGATCACGAGTTTGTGACCGGCGC
GGAATATCGTCGTATCTGCACGCTGGGCGAGAAGCTGCGCGGTCTGATTGAAGAGGATGCGTTTATCGAACGCGGCGAG
CGTCGCCAGCCGGTAACCAGCTTCGAGCAGGCGCTGGAGTGGCTGGTGAAAGAATCACGTCGCGGTCTGGCTATCCAGC
GTTATAAAGGTCTGGGTGAAATGAACCCGGATCAGCTGTGGGAAACCACCATGGACCCGGAAAGCCGCCGTATGCTGCG
TGTGACCGTCAAAGATGCGATTGCTGCCGACCAGCTGTTCACCACGCTGATGGGTGATGCCGTTGAGCCGCGTCGTGCC
TTTATCGAAGAGAACGCCCTGAAAGCAGCGAATATCGATATTTAA
>gyrB_Bovine_40
ATGTCGAATTCTTATGACTCCTCCAGTATCAAAGTCCTGAAAGGGCTGGATGCGGTGCGTAAGCGCCCGGGTATGTATA
TCGGCGACACGGATGACGGCACCGGTCTGCACCACATGGTATTCGAGGTGGTAGATAACGCTATCGACGAAGCGCTCGC
GGGACACTGTAAAGATATCGTCGTGACTATTCACGCCGATAATTCCGTGTCCGTAACGGATGATGGCCGTGGCATTCCG
ACCGGTATTCACCCGGAAGAAGGCGTCTCGGCGGCGGAAGTGATCATGACCGTTCTGCACGCGGGCGGTAAATTTGACG
ATAACTCCTATAAAGTCTCTGGTGGTCTGCACGGCGTGGGCGTCTCGGTAGTCAACGCTCTGTCGCAAAAACTGGAACT
GGTTATCCAGCGAGATGGCAAAATTCACCGTCAGATCTACGAGCACGGCGTGCCGCAGGCACCCCTGGCCGTCACTGGC
GATACCGATAAAACCGGCACGATGGTACGTTTCTGGCCGAGCCACGAAACCTTCACTAACGTCACTGAATTTGAATATG
AGATCCTGGCGAAACGCCTGCGTGAACTGTCATTCCTGAACTCTGGCGTTTCCATCCGCCTGCGCGACAAGCGCGATGG
CAAAGAAGATCATTTCCACTACGAAGGCGGCATCAAGGCGTTTGTTGAATATCTGAACAAGAATAAAACGCCGATCCAC
CCGAATATCTTCTACTTCTCCACCGAAAAAGACGGTATCGGCGTCGAAGTAGCGCTGCAGTGGAACGATGGTTTCCAGG
AAAATATCTACTGCTTTACCAACAACATTCCGCAGCGTGACGGCGGTACTCACCTTGCAGGCTTCCGTGCGGCGATGAC
CCGTACGCTGAACGCCTACATGGACAAAGAAGGCTACAGCAAAAAAGCCAAAGTCAGCGCCACTGGCGACGATGCCCGT
GAAGGTCTGATTGCGGTGGTTTCCGTAAAAGTACCGGACCCGAAATTCTCCTCGCAGACCAAAGACAAGCTGGTCTCTT
CCGAGGTGAAATCGGCGGTGGAACAGCAGATGAACGAACTGCTGAGCGAATACTTGCTGGAAAACCCATCTGACGCGAA
AATTGTCGTCGGCAAAATTATCGACGCCGCGCGTGCGCGTGAAGCGGCGCGTCGCGCCCGTGAAATGACCCGTCGTAAA
GGCGCGCTGGATTTAGCGGGCCTGCCGGGCAAACTGGCGGACTGCCAGGAACGCGACCCGGCGCTGTCCGAACTGTACC
TGGTGGAAGGGGACTCCGCGGGCGGCTCTGCGAAGCAGGGGCGTAACCGCAAGAACCAGGCGATTCTGCCGCTGAAAGG
TAAAATCCTCAACGTCGAGAAAGCGCGCTTCGACAAGATGCTCTCCTCTCAGGAAGTGGCGACGCTGATCACCGCGCTG
GGCTGCGGTATCGGTCGCGACGAGTACAACCCGGACAAGCTGCGCTATCACAGCATCATCATCATGACCGATGCGGACG
TCGACGGCTCGCACATCCGTACGCTGCTGTTGACCTTCTTCTATCGTCAGATGCCGGAAATCGTCGAGCGCGGCCACGT
CTACATTGCGCAGCCGCCGCTGTACAAAGTCAAGAAAGGCAAGCAGGAACAGTACATTAAAGACGACGAAGCGATGGAT
CAGTACCAGATTTCCATCGCGCTTGACGGTGCGACTCTGCACGCGAACGCTCATGCGCCAGCGCTATCCGGCGAAGCGT
TAGAAAAACTGGTCTCTGAATATAACGCCACGCAGAAAATGATTGGTCGTATGGAGCGTCGCTTCCCGAAAGCGCTGCT
CAAAGAGCTGGTGTATCAGCCAACTCTGACCGAAGCCGATCTTTCTGATGAGCAGACTGTAACGCGCTGGGTGAATGCG
CTGATTACCGAGCTGAACGAGAAAGAGCAGCACGGCAGTCAGTGGAAGTTCGATGTTCATACTAATACGGAACAGAATC
TGTTCGAGCCGATCGTTCGCGTGCGTACGCATGGCGTGGATACCGATTATCCATTGGATCACGAGTTTGTGACCGGCGC
GGAATATCGTCGTATCTGCACGCTGGGCGAGAAGCTGCGCGGTCTGATTGAAGAGGATGCGTTTATCGAACGCGGCGAG
CGTCGCCAGCCGGTAACCAGCTTCGAGCAGGCGCTGGAGTGGCTGGTGAAAGAATCACGTCGCGGTCTGGCTATCCAGC
GTTATAAAGGTCTGGGTGAAATGAACCCGGATCAGCTGTGGGAAACCACCATGGACCCGGAAAGCCGCCGTATGCTGCG
TGTGACCGTCAAAGATGCGATTGCTGCCGACCAGCTGTTCACCACGCTGATGGGTGATGCCGTTGAGCCGCGTCGTGCC
TTTATCGAAGAGAACGCCCTGAAAGCAGCGAATATCGATATTTAA
>gyrB_Bovine_41
ATGTCGAATTCTTATGACTCCTCCAGTATCAAAGTCCTGAAAGGGCTGGATGCGGTGCGTAAGCGCCCGGGTATGTATA
TCGGCGACACGGATGACGGCACCGGTCTGCACCACATGGTATTCGAGGTGGTAGATAACGCTATCGACGAAGCGCTCGC
GGGACACTGTAAAGATATCGTCGTGACTATTCACGCCGATAATTCCGTGTCCGTAACGGATGATGGCCGTGGCATTCCG
ACCGGTATTCACCCGGAAGAAGGCGTCTCGGCGGCGGAAGTGATCATGACCGTTCTGCACGCGGGCGGTAAATTTGACG
ATAACTCCTATAAAGTCTCTGGTGGTCTGCACGGCGTGGGCGTCTCGGTAGTCAACGCTCTGTCGCAAAAACTGGAACT
GGTTATCCAGCGAGATGGCAAAATTCACCGTCAGATCTACGAGCACGGCGTGCCGCAGGCACCCCTGGCCGTCACTGGC
GATACCGATAAAACCGGCACGATGGTACGTTTCTGGCCGAGCCACGAAACCTTCACTAACGTCACTGAATTTGAATATG
AGATCCTGGCGAAACGCCTGCGTGAACTGTCATTCCTGAACTCTGGCGTTTCCATCCGCCTGCGCGACAAGCGCGATGG
CAAAGAAGATCATTTCCACTACGAAGGCGGCATCAAGGCGTTTGTTGAATATCTGAACAAGAATAAAACGCCGATCCAC
CCGAATATCTTCTACTTCTCCACCGAAAAAGACGGTATCGGCGTCGAAGTAGCGCTGCAGTGGAACGATGGTTTCCAGG
AAAATATCTACTGCTTTACCAACAACATTCCGCAGCGTGACGGCGGTACTCACCTTGCAGGCTTCCGTGCGGCGATGAC
CCGTACGCTGAACGCCTACATGGACAAAGAAGGCTACAGCAAAAAAGCCAAAGTCAGCGCCACTGGCGACGATGCCCGT
GAAGGTCTGATTGCGGTGGTTTCCGTAAAAGTACCGGACCCGAAATTCTCCTCGCAGACCAAAGACAAGCTGGTCTCTT
CCGAGGTGAAATCGGCGGTGGAACAGCAGATGAACGAACTGCTGAGCGAATACTTGCTGGAAAACCCATCTGACGCGAA
AATTGTCGTCGGCAAAATTATCGACGCCGCGCGTGCGCGTGAAGCGGCGCGTCGCGCCCGTGAAATGACCCGTCGTAAA
GGCGCGCTGGATTTAGCGGGCCTGCCGGGCAAACTGGCGGACTGCCAGGAACGCGACCCGGCGCTGTCCGAACTGTACC
TGGTGGAAGGGGACTCCGCGGGCGGCTCTGCGAAGCAGGGGCGTAACCGCAAGAACCAGGCGATTCTGCCGCTGAAAGG
TAAAATCCTCAACGTCGAGAAAGCGCGCTTCGACAAGATGCTCTCCTCTCAGGAAGTGGCGACGCTGATCACCGCGCTG
GGCTGCGGTATCGGTCGCGACGAGTACAACCCGGACAAGCTGCGCTATCACAGCATCATCATCATGACCGATGCGGACG
TCGACGGCTCGCACATCCGTACGCTGCTGTTGACCTTCTTCTATCGTCAGATGCCGGAAATCGTCGAGCGCGGCCACGT
CTACATTGCGCAGCCGCCGCTGTACAAAGTCAAGAAAGGCAAGCAGGAACAGTACATTAAAGACGACGAAGCGATGGAT
CAGTACCAGATTTCCATCGCGCTTGACGGTGCGACTCTGCACGCGAACGCTCATGCGCCAGCGCTATCCGGCGAAGCGT
TAGAAAAACTGGTCTCTGAATATAACGCCACGCAGAAAATGATTGGTCGTATGGAGCGTCGCTTCCCGAAAGCGCTGCT
CAAAGAGCTGGTGTATCAGCCAACTCTGACCGAAGCCGATCTTTCTGATGAGCAGACTGTAACGCGCTGGGTGAATGCG
CTGATTACCGAGCTGAACGAGAAAGAGCAGCACGGCAGTCAGTGGAAGTTCGATGTTCATACTAATACGGAACAGAATC
TGTTCGAGCCGATCGTTCGCGTGCGTACGCATGGCGTGGATACCGATTATCCATTGGATCACGAGTTTGTGACCGGCGC
GGAATATCGTCGTATCTGCACGCTGGGCGAGAAGCTGCGCGGTCTGATTGAAGAGGATGCGTTTATCGAACGCGGCGAG
CGTCGCCAGCCGGTAACCAGCTTCGAGCAGGCGCTGGAGTGGCTGGTGAAAGAATCACGTCGCGGTCTGGCTATCCAGC
GTTATAAAGGTCTGGGTGAAATGAACCCGGATCAGCTGTGGGAAACCACCATGGACCCGGAAAGCCGCCGTATGCTGCG
TGTGACCGTCAAAGATGCGATTGCTGCCGACCAGCTGTTCACCACGCTGATGGGTGATGCCGTTGAGCCGCGTCGTGCC
TTTATCGAAGAGAACGCCCTGAAAGCAGCGAATATCGATATTTAA
>gyrB_Bovine_42
ATGTCGAATTCTTATGACTCCTCCAGTATCAAAGTCCTGAAAGGGCTGGATGCGGTGCGTAAGCGCCCGGGTATGTATA
TCGGCGACACGGATGACGGCACCGGTCTGCACCACATGGTATTCGAGGTGGTAGATAACGCTATCGACGAAGCGCTCGC
GGGACACTGTAAAGATATCGTCGTGACTATTCACGCCGATAATTCCGTGTCCGTAACGGATGATGGCCGTGGCATTCCG
ACCGGTATTCACCCGGAAGAAGGCGTCTCGGCGGCGGAAGTGATCATGACCGTTCTGCACGCGGGCGGTAAATTTGACG
ATAACTCCTATAAAGTCTCTGGTGGTCTGCACGGCGTGGGCGTCTCGGTAGTCAACGCTCTGTCGCAAAAACTGGAACT
GGTTATCCAGCGAGATGGCAAAATTCACCGTCAGATCTACGAGCACGGCGTGCCGCAGGCACCCCTGGCCGTCACTGGC
GATACCGATAAAACCGGCACGATGGTACGTTTCTGGCCGAGCCACGAAACCTTCACTAACGTCACTGAATTTGAATATG
AGATCCTGGCGAAACGCCTGCGTGAACTGTCATTCCTGAACTCTGGCGTTTCCATCCGCCTGCGCGACAAGCGCGATGG
CAAAGAAGATCATTTCCACTACGAAGGCGGCATCAAGGCGTTTGTTGAATATCTGAACAAGAATAAAACGCCGATCCAC
CCGAATATCTTCTACTTCTCCACCGAAAAAGACGGTATCGGCGTCGAAGTAGCGCTGCAGTGGAACGATGGTTTCCAGG
AAAATATCTACTGCTTTACCAACAACATTCCGCAGCGTGACGGCGGTACTCACCTTGCAGGCTTCCGTGCGGCGATGAC
CCGTACGCTGAACGCCTACATGGACAAAGAAGGCTACAGCAAAAAAGCCAAAGTCAGCGCCACTGGCGACGATGCCCGT
GAAGGTCTGATTGCGGTGGTTTCCGTAAAAGTACCGGACCCGAAATTCTCCTCGCAGACCAAAGACAAGCTGGTCTCTT
CCGAGGTGAAATCGGCGGTGGAACAGCAGATGAACGAACTGCTGAGCGAATACTTGCTGGAAAACCCATCTGACGCGAA
AATTGTCGTCGGCAAAATTATCGACGCCGCGCGTGCGCGTGAAGCGGCGCGTCGCGCCCGTGAAATGACCCGTCGTAAA
GGCGCGCTGGATTTAGCGGGCCTGCCGGGCAAACTGGCGGACTGCCAGGAACGCGACCCGGCGCTGTCCGAACTGTACC
TGGTGGAAGGGGACTCCGCGGGCGGCTCTGCGAAGCAGGGGCGTAACCGCAAGAACCAGGCGATTCTGCCGCTGAAAGG
TAAAATCCTCAACGTCGAGAAAGCGCGCTTCGACAAGATGCTCTCCTCTCAGGAAGTGGCGACGCTGATCACCGCGCTG
GGCTGCGGTATCGGTCGCGACGAGTACAACCCGGACAAGCTGCGCTATCACAGCATCATCATCATGACCGATGCGGACG
TCGACGGCTCGCACATCCGTACGCTGCTGTTGACCTTCTTCTATCGTCAGATGCCGGAAATCGTCGAGCGCGGCCACGT
CTACATTGCGCAGCCGCCGCTGTACAAAGTCAAGAAAGGCAAGCAGGAACAGTACATTAAAGACGACGAAGCGATGGAT
CAGTACCAGATTTCCATCGCGCTTGACGGTGCGACTCTGCACGCGAACGCTCATGCGCCAGCGCTATCCGGCGAAGCGT
TAGAAAAACTGGTCTCTGAATATAACGCCACGCAGAAAATGATTGGTCGTATGGAGCGTCGCTTCCCGAAAGCGCTGCT
CAAAGAGCTGGTGTATCAGCCAACTCTGACCGAAGCCGATCTTTCTGATGAGCAGACTGTAACGCGCTGGGTGAATGCG
CTGATTACCGAGCTGAACGAGAAAGAGCAGCACGGCAGTCAGTGGAAGTTCGATGTTCATACTAATACGGAACAGAATC
TGTTCGAGCCGATCGTTCGCGTGCGTACGCATGGCGTGGATACCGATTATCCATTGGATCACGAGTTTGTGACCGGCGC
GGAATATCGTCGTATCTGCACGCTGGGCGAGAAGCTGCGCGGTCTGATTGAAGAGGATGCGTTTATCGAACGCGGCGAG
CGTCGCCAGCCGGTAACCAGCTTCGAGCAGGCGCTGGAGTGGCTGGTGAAAGAATCACGTCGCGGTCTGGCTATCCAGC
GTTATAAAGGTCTGGGTGAAATGAACCCGGATCAGCTGTGGGAAACCACCATGGACCCGGAAAGCCGCCGTATGCTGCG
TGTGACCGTCAAAGATGCGATTGCTGCCGACCAGCTGTTCACCACGCTGATGGGTGATGCCGTTGAGCCGCGTCGTGCC
TTTATCGAAGAGAACGCCCTGAAAGCAGCGAATATCGATATTTAA
>gyrB_Bovine_43
ATGTCGAATTCTTATGACTCCTCCAGTATCAAAGTCCTGAAAGGGCTGGATGCGGTGCGTAAGCGCCCGGGTATGTATA
TCGGCGACACGGATGACGGCACCGGTCTGCACCACATGGTATTCGAGGTGGTAGATAACGCTATCGACGAAGCGCTCGC
GGGACACTGTAAAGATATCGTCGTGACTATTCACGCCGATAATTCCGTGTCCGTAACGGATGATGGCCGTGGCATTCCG
ACCGGTATTCACCCGGAAGAAGGCGTCTCGGCGGCGGAAGTGATCATGACCGTTCTGCACGCGGGCGGTAAATTTGACG
ATAACTCCTATAAAGTCTCTGGTGGTCTGCACGGCGTGGGCGTCTCGGTAGTCAACGCTCTGTCGCAAAAACTGGAACT
GGTTATCCAGCGAGATGGCAAAATTCACCGTCAGATCTACGAGCACGGCGTGCCGCAGGCACCCCTGGCCGTCACTGGC
GATACCGATAAAACCGGCACGATGGTACGTTTCTGGCCGAGCCACGAAACCTTCACTAACGTCACTGAATTTGAATATG
AGATCCTGGCGAAACGCCTGCGTGAACTGTCATTCCTGAACTCTGGCGTTTCCATCCGCCTGCGCGACAAGCGCGATGG
CAAAGAAGATCATTTCCACTACGAAGGCGGCATCAAGGCGTTTGTTGAATATCTGAACAAGAATAAAACGCCGATCCAC
CCGAATATCTTCTACTTCTCCACCGAAAAAGACGGTATCGGCGTCGAAGTAGCGCTGCAGTGGAACGATGGTTTCCAGG
AAAATATCTACTGCTTTACCAACAACATTCCGCAGCGTGACGGCGGTACTCACCTTGCAGGCTTCCGTGCGGCGATGAC
CCGTACGCTGAACGCCTACATGGACAAAGAAGGCTACAGCAAAAAAGCCAAAGTCAGCGCCACTGGCGACGATGCCCGT
GAAGGTCTGATTGCGGTGGTTTCCGTAAAAGTACCGGACCCGAAATTCTCCTCGCAGACCAAAGACAAGCTGGTCTCTT
CCGAGGTGAAATCGGCGGTGGAACAGCAGATGAACGAACTGCTGAGCGAATACTTGCTGGAAAACCCATCTGACGCGAA
AATTGTCGTCGGCAAAATTATCGACGCCGCGCGTGCGCGTGAAGCGGCGCGTCGCGCCCGTGAAATGACCCGTCGTAAA
GGCGCGCTGGATTTAGCGGGCCTGCCGGGCAAACTGGCGGACTGCCAGGAACGCGACCCGGCGCTGTCCGAACTGTACC
TGGTGGAAGGGGACTCCGCGGGCGGCTCTGCGAAGCAGGGGCGTAACCGCAAGAACCAGGCGATTCTGCCGCTGAAAGG
TAAAATCCTCAACGTCGAGAAAGCGCGCTTCGACAAGATGCTCTCCTCTCAGGAAGTGGCGACGCTGATCACCGCGCTG
GGCTGCGGTATCGGTCGCGACGAGTACAACCCGGACAAGCTGCGCTATCACAGCATCATCATCATGACCGATGCGGACG
TCGACGGCTCGCACATCCGTACGCTGCTGTTGACCTTCTTCTATCGTCAGATGCCGGAAATCGTCGAGCGCGGCCACGT
CTACATTGCGCAGCCGCCGCTGTACAAAGTCAAGAAAGGCAAGCAGGAACAGTACATTAAAGACGACGAAGCGATGGAT
CAGTACCAGATTTCCATCGCGCTTGACGGTGCGACTCTGCACGCGAACGCTCATGCGCCAGCGCTATCCGGCGAAGCGT
TAGAAAAACTGGTCTCTGAATATAACGCCACGCAGAAAATGATTGGTCGTATGGAGCGTCGCTTCCCGAAAGCGCTGCT
CAAAGAGCTGGTGTATCAGCCAACTCTGACCGAAGCCGATCTTTCTGATGAGCAGACTGTAACGCGCTGGGTGAATGCG
CTGATTACCGAGCTGAACGAGAAAGAGCAGCACGGCAGTCAGTGGAAGTTCGATGTTCATACTAATACGGAACAGAATC
TGTTCGAGCCGATCGTTCGCGTGCGTACGCATGGCGTGGATACCGATTATCCATTGGATCACGAGTTTGTGACCGGCGC
GGAATATCGTCGTATCTGCACGCTGGGCGAGAAGCTGCGCGGTCTGATTGAAGAGGATGCGTTTATCGAACGCGGCGAG
CGTCGCCAGCCGGTAACCAGCTTCGAGCAGGCGCTGGAGTGGCTGGTGAAAGAATCACGTCGCGGTCTGGCTATCCAGC
GTTATAAAGGTCTGGGTGAAATGAACCCGGATCAGCTGTGGGAAACCACCATGGACCCGGAAAGCCGCCGTATGCTGCG
TGTGACCGTCAAAGATGCGATTGCTGCCGACCAGCTGTTCACCACGCTGATGGGTGATGCCGTTGAGCCGCGTCGTGCC
TTTATCGAAGAGAACGCCCTGAAAGCAGCGAATATCGATATTTAA
>gyrB_Bovine_44
ATGTCGAATTCTTATGACTCCTCCAGTATCAAAGTCCTGAAAGGGCTGGATGCGGTGCGTAAGCGCCCGGGTATGTATA
TCGGCGACACGGATGACGGCACCGGTCTGCACCACATGGTATTCGAGGTGGTAGATAACGCTATCGACGAAGCGCTCGC
GGGACACTGTAAAGATATCGTCGTGACTATTCACGCCGATAATTCCGTGTCCGTAACGGATGATGGCCGTGGCATTCCG
ACCGGTATTCACCCGGAAGAAGGCGTCTCGGCGGCGGAAGTGATCATGACCGTTCTGCACGCGGGCGGTAAATTTGACG
ATAACTCCTATAAAGTCTCTGGTGGTCTGCACGGCGTGGGCGTCTCGGTAGTCAACGCTCTGTCGCAAAAACTGGAACT
GGTTATCCAGCGAGATGGCAAAATTCACCGTCAGATCTACGAGCACGGCGTGCCGCAGGCACCCCTGGCCGTCACTGGC
GATACCGATAAAACCGGCACGATGGTACGTTTCTGGCCGAGCCACGAAACCTTCACTAACGTCACTGAATTTGAATATG
AGATCCTGGCGAAACGCCTGCGTGAACTGTCATTCCTGAACTCTGGCGTTTCCATCCGCCTGCGCGACAAGCGCGATGG
CAAAGAAGATCATTTCCACTACGAAGGCGGCATCAAGGCGTTTGTTGAATATCTGAACAAGAATAAAACGCCGATCCAC
CCGAATATCTTCTACTTCTCCACCGAAAAAGACGGTATCGGCGTCGAAGTAGCGCTGCAGTGGAACGATGGTTTCCAGG
AAAATATCTACTGCTTTACCAACAACATTCCGCAGCGTGACGGCGGTACTCACCTTGCAGGCTTCCGTGCGGCGATGAC
CCGTACGCTGAACGCCTACATGGACAAAGAAGGCTACAGCAAAAAAGCCAAAGTCAGCGCCACTGGCGACGATGCCCGT
GAAGGTCTGATTGCGGTGGTTTCCGTAAAAGTACCGGACCCGAAATTCTCCTCGCAGACCAAAGACAAGCTGGTCTCTT
CCGAGGTGAAATCGGCGGTGGAACAGCAGATGAACGAACTGCTGAGCGAATACTTGCTGGAAAACCCATCTGACGCGAA
AATTGTCGTCGGCAAAATTATCGACGCCGCGCGTGCGCGTGAAGCGGCGCGTCGCGCCCGTGAAATGACCCGTCGTAAA
GGCGCGCTGGATTTAGCGGGCCTGCCGGGCAAACTGGCGGACTGCCAGGAACGCGACCCGGCGCTGTCCGAACTGTACC
TGGTGGAAGGGGACTCCGCGGGCGGCTCTGCGAAGCAGGGGCGTAACCGCAAGAACCAGGCGATTCTGCCGCTGAAAGG
TAAAATCCTCAACGTCGAGAAAGCGCGCTTCGACAAGATGCTCTCCTCTCAGGAAGTGGCGACGCTGATCACCGCGCTG
GGCTGCGGTATCGGTCGCGACGAGTACAACCCGGACAAGCTGCGCTATCACAGCATCATCATCATGACCGATGCGGACG
TCGACGGCTCGCACATCCGTACGCTGCTGTTGACCTTCTTCTATCGTCAGATGCCGGAAATCGTCGAGCGCGGCCACGT
CTACATTGCGCAGCCGCCGCTGTACAAAGTCAAGAAAGGCAAGCAGGAACAGTACATTAAAGACGACGAAGCGATGGAT
CAGTACCAGATTTCCATCGCGCTTGACGGTGCGACTCTGCACGCGAACGCTCATGCGCCAGCGCTATCCGGCGAAGCGT
TAGAAAAACTGGTCTCTGAATATAACGCCACGCAGAAAATGATTGGTCGTATGGAGCGTCGCTTCCCGAAAGCGCTGCT
CAAAGAGCTGGTGTATCAGCCAACTCTGACCGAAGCCGATCTTTCTGATGAGCAGACTGTAACGCGCTGGGTGAATGCG
CTGATTACCGAGCTGAACGAGAAAGAGCAGCACGGCAGTCAGTGGAAGTTCGATGTTCATACTAATACGGAACAGAATC
TGTTCGAGCCGATCGTTCGCGTGCGTACGCATGGCGTGGATACCGATTATCCATTGGATCACGAGTTTGTGACCGGCGC
GGAATATCGTCGTATCTGCACGCTGGGCGAGAAGCTGCGCGGTCTGATTGAAGAGGATGCGTTTATCGAACGCGGCGAG
CGTCGCCAGCCGGTAACCAGCTTCGAGCAGGCGCTGGAGTGGCTGGTGAAAGAATCACGTCGCGGTCTGGCTATCCAGC
GTTATAAAGGTCTGGGTGAAATGAACCCGGATCAGCTGTGGGAAACCACCATGGACCCGGAAAGCCGCCGTATGCTGCG
TGTGACCGTCAAAGATGCGATTGCTGCCGACCAGCTGTTCACCACGCTGATGGGTGATGCCGTTGAGCCGCGTCGTGCC
TTTATCGAAGAGAACGCCCTGAAAGCAGCGAATATCGATATTTAA
>gyrB_Bovine_45
ATGTCGAATTCTTATGACTCCTCCAGTATCAAAGTCCTGAAAGGGCTGGATGCGGTGCGTAAGCGCCCGGGTATGTATA
TCGGCGACACGGATGACGGCACCGGTCTGCACCACATGGTATTCGAGGTGGTAGATAACGCTATCGACGAAGCGCTCGC
GGGACACTGTAAAGATATCGTCGTGACTATTCACGCCGATAATTCCGTGTCCGTAACGGATGATGGCCGTGGCATTCCG
ACCGGTATTCACCCGGAAGAAGGCGTCTCGGCGGCGGAAGTGATCATGACCGTTCTGCACGCGGGCGGTAAATTTGACG
ATAACTCCTATAAAGTCTCTGGTGGTCTGCACGGCGTGGGCGTCTCGGTAGTCAACGCTCTGTCGCAAAAACTGGAACT
GGTTATCCAGCGAGATGGCAAAATTCACCGTCAGATCTACGAGCACGGCGTGCCGCAGGCACCCCTGGCCGTCACTGGC
GATACCGATAAAACCGGCACGATGGTACGTTTCTGGCCGAGCCACGAAACCTTCACTAACGTCACTGAATTTGAATATG
AGATCCTGGCGAAACGCCTGCGTGAACTGTCATTCCTGAACTCTGGCGTTTCCATCCGCCTGCGCGACAAGCGCGATGG
CAAAGAAGATCATTTCCACTACGAAGGCGGCATCAAGGCGTTTGTTGAATATCTGAACAAGAATAAAACGCCGATCCAC
CCGAATATCTTCTACTTCTCCACCGAAAAAGACGGTATCGGCGTCGAAGTAGCGCTGCAGTGGAACGATGGTTTCCAGG
AAAATATCTACTGCTTTACCAACAACATTCCGCAGCGTGACGGCGGTACTCACCTTGCAGGCTTCCGTGCGGCGATGAC
CCGTACGCTGAACGCCTACATGGACAAAGAAGGCTACAGCAAAAAAGCCAAAGTCAGCGCCACTGGCGACGATGCCCGT
GAAGGTCTGATTGCGGTGGTTTCCGTAAAAGTACCGGACCCGAAATTCTCCTCGCAGACCAAAGACAAGCTGGTCTCTT
CCGAGGTGAAATCGGCGGTGGAACAGCAGATGAACGAACTGCTGAGCGAATACTTGCTGGAAAACCCATCTGACGCGAA
AATTGTCGTCGGCAAAATTATCGACGCCGCGCGTGCGCGTGAAGCGGCGCGTCGCGCCCGTGAAATGACCCGTCGTAAA
GGCGCGCTGGATTTAGCGGGCCTGCCGGGCAAACTGGCGGACTGCCAGGAACGCGACCCGGCGCTGTCCGAACTGTACC
TGGTGGAAGGGGACTCCGCGGGCGGCTCTGCGAAGCAGGGGCGTAACCGCAAGAACCAGGCGATTCTGCCGCTGAAAGG
TAAAATCCTCAACGTCGAGAAAGCGCGCTTCGACAAGATGCTCTCCTCTCAGGAAGTGGCGACGCTGATCACCGCGCTG
GGCTGCGGTATCGGTCGCGACGAGTACAACCCGGACAAGCTGCGCTATCACAGCATCATCATCATGACCGATGCGGACG
TCGACGGCTCGCACATCCGTACGCTGCTGTTGACCTTCTTCTATCGTCAGATGCCGGAAATCGTCGAGCGCGGCCACGT
CTACATTGCGCAGCCGCCGCTGTACAAAGTCAAGAAAGGCAAGCAGGAACAGTACATTAAAGACGACGAAGCGATGGAT
CAGTACCAGATTTCCATCGCGCTTGACGGTGCGACTCTGCACGCGAACGCTCATGCGCCAGCGCTATCCGGCGAAGCGT
TAGAAAAACTGGTCTCTGAATATAACGCCACGCAGAAAATGATTGGTCGTATGGAGCGTCGCTTCCCGAAAGCGCTGCT
CAAAGAGCTGGTGTATCAGCCAACTCTGACCGAAGCCGATCTTTCTGATGAGCAGACTGTAACGCGCTGGGTGAATGCG
CTGATTACCGAGCTGAACGAGAAAGAGCAGCACGGCAGTCAGTGGAAGTTCGATGTTCATACTAATACGGAACAGAATC
TGTTCGAGCCGATCGTTCGCGTGCGTACGCATGGCGTGGATACCGATTATCCATTGGATCACGAGTTTGTGACCGGCGC
GGAATATCGTCGTATCTGCACGCTGGGCGAGAAGCTGCGCGGTCTGATTGAAGAGGATGCGTTTATCGAACGCGGCGAG
CGTCGCCAGCCGGTAACCAGCTTCGAGCAGGCGCTGGAGTGGCTGGTGAAAGAATCACGTCGCGGTCTGGCTATCCAGC
GTTATAAAGGTCTGGGTGAAATGAACCCGGATCAGCTGTGGGAAACCACCATGGACCCGGAAAGCCGCCGTATGCTGCG
TGTGACCGTCAAAGATGCGATTGCTGCCGACCAGCTGTTCACCACGCTGATGGGTGATGCCGTTGAGCCGCGTCGTGCC
TTTATCGAAGAGAACGCCCTGAAAGCAGCGAATATCGATATTTAA
>gyrB_Bovine_46
ATGTCGAATTCTTATGACTCCTCCAGTATCAAAGTCCTGAAAGGGCTGGATGCGGTGCGTAAGCGCCCGGGTATGTATA
TCGGCGACACGGATGACGGCACCGGTCTGCACCACATGGTATTCGAGGTGGTAGATAACGCTATCGACGAAGCGCTCGC
GGGACACTGTAAAGATATCGTCGTGACTATTCACGCCGATAATTCCGTGTCCGTAACGGATGATGGCCGTGGCATTCCG
ACCGGTATTCACCCGGAAGAAGGCGTCTCGGCGGCGGAAGTGATCATGACCGTTCTGCACGCGGGCGGTAAATTTGACG
ATAACTCCTATAAAGTCTCTGGTGGTCTGCACGGCGTGGGCGTCTCGGTAGTCAACGCTCTGTCGCAAAAACTGGAACT
GGTTATCCAGCGAGATGGCAAAATTCACCGTCAGATCTACGAGCACGGCGTGCCGCAGGCACCCCTGGCCGTCACTGGC
GATACCGATAAAACCGGCACGATGGTACGTTTCTGGCCGAGCCACGAAACCTTCACTAACGTCACTGAATTTGAATATG
AGATCCTGGCGAAACGCCTGCGTGAACTGTCATTCCTGAACTCTGGCGTTTCCATCCGCCTGCGCGACAAGCGCGATGG
CAAAGAAGATCATTTCCACTACGAAGGCGGCATCAAGGCGTTTGTTGAATATCTGAACAAGAATAAAACGCCGATCCAC
CCGAATATCTTCTACTTCTCCACCGAAAAAGACGGTATCGGCGTCGAAGTAGCGCTGCAGTGGAACGATGGTTTCCAGG
AAAATATCTACTGCTTTACCAACAACATTCCGCAGCGTGACGGCGGTACTCACCTTGCAGGCTTCCGTGCGGCGATGAC
CCGTACGCTGAACGCCTACATGGACAAAGAAGGCTACAGCAAAAAAGCCAAAGTCAGCGCCACTGGCGACGATGCCCGT
GAAGGTCTGATTGCGGTGGTTTCCGTAAAAGTACCGGACCCGAAATTCTCCTCGCAGACCAAAGACAAGCTGGTCTCTT
CCGAGGTGAAATCGGCGGTGGAACAGCAGATGAACGAACTGCTGAGCGAATACTTGCTGGAAAACCCATCTGACGCGAA
AATTGTCGTCGGCAAAATTATCGACGCCGCGCGTGCGCGTGAAGCGGCGCGTCGCGCCCGTGAAATGACCCGTCGTAAA
GGCGCGCTGGATTTAGCGGGCCTGCCGGGCAAACTGGCGGACTGCCAGGAACGCGACCCGGCGCTGTCCGAACTGTACC
TGGTGGAAGGGGACTCCGCGGGCGGCTCTGCGAAGCAGGGGCGTAACCGCAAGAACCAGGCGATTCTGCCGCTGAAAGG
TAAAATCCTCAACGTCGAGAAAGCGCGCTTCGACAAGATGCTCTCCTCTCAGGAAGTGGCGACGCTGATCACCGCGCTG
GGCTGCGGTATCGGTCGCGACGAGTACAACCCGGACAAGCTGCGCTATCACAGCATCATCATCATGACCGATGCGGACG
TCGACGGCTCGCACATCCGTACGCTGCTGTTGACCTTCTTCTATCGTCAGATGCCGGAAATCGTCGAGCGCGGCCACGT
CTACATTGCGCAGCCGCCGCTGTACAAAGTCAAGAAAGGCAAGCAGGAACAGTACATTAAAGACGACGAAGCGATGGAT
CAGTACCAGATTTCCATCGCGCTTGACGGTGCGACTCTGCACGCGAACGCTCATGCGCCAGCGCTATCCGGCGAAGCGT
TAGAAAAACTGGTCTCTGAATATAACGCCACGCAGAAAATGATTGGTCGTATGGAGCGTCGCTTCCCGAAAGCGCTGCT
CAAAGAGCTGGTGTATCAGCCAACTCTGACCGAAGCCGATCTTTCTGATGAGCAGACTGTAACGCGCTGGGTGAATGCG
CTGATTACCGAGCTGAACGAGAAAGAGCAGCACGGCAGTCAGTGGAAGTTCGATGTTCATACTAATACGGAACAGAATC
TGTTCGAGCCGATCGTTCGCGTGCGTACGCATGGCGTGGATACCGATTATCCATTGGATCACGAGTTTGTGACCGGCGC
GGAATATCGTCGTATCTGCACGCTGGGCGAGAAGCTGCGCGGTCTGATTGAAGAGGATGCGTTTATCGAACGCGGCGAG
CGTCGCCAGCCGGTAACCAGCTTCGAGCAGGCGCTGGAGTGGCTGGTGAAAGAATCACGTCGCGGTCTGGCTATCCAGC
GTTATAAAGGTCTGGGTGAAATGAACCCGGATCAGCTGTGGGAAACCACCATGGACCCGGAAAGCCGCCGTATGCTGCG
TGTGACCGTCAAAGATGCGATTGCTGCCGACCAGCTGTTCACCACGCTGATGGGTGATGCCGTTGAGCCGCGTCGTGCC
TTTATCGAAGAGAACGCCCTGAAAGCAGCGAATATCGATATTTAA
>gyrB_Bovine_47
ATGTCGAATTCTTATGACTCCTCCAGTATCAAAGTCCTGAAAGGGCTGGATGCGGTGCGTAAGCGCCCGGGTATGTATA
TCGGCGACACGGATGACGGCACCGGTCTGCACCACATGGTATTCGAGGTGGTAGATAACGCTATCGACGAAGCGCTCGC
GGGACACTGTAAAGATATCGTCGTGACTATTCACGCCGATAATTCCGTGTCCGTAACGGATGATGGCCGTGGCATTCCG
ACCGGTATTCACCCGGAAGAAGGCGTCTCGGCGGCGGAAGTGATCATGACCGTTCTGCACGCGGGCGGTAAATTTGACG
ATAACTCCTATAAAGTCTCTGGTGGTCTGCACGGCGTGGGCGTCTCGGTAGTCAACGCTCTGTCGCAAAAACTGGAACT
GGTTATCCAGCGAGATGGCAAAATTCACCGTCAGATCTACGAGCACGGCGTGCCGCAGGCACCCCTGGCCGTCACTGGC
GATACCGATAAAACCGGCACGATGGTACGTTTCTGGCCGAGCCACGAAACCTTCACTAACGTCACTGAATTTGAATATG
AGATCCTGGCGAAACGCCTGCGTGAACTGTCATTCCTGAACTCTGGCGTTTCCATCCGCCTGCGCGACAAGCGCGATGG
CAAAGAAGATCATTTCCACTACGAAGGCGGCATCAAGGCGTTTGTTGAATATCTGAACAAGAATAAAACGCCGATCCAC
CCGAATATCTTCTACTTCTCCACCGAAAAAGACGGTATCGGCGTCGAAGTAGCGCTGCAGTGGAACGATGGTTTCCAGG
AAAATATCTACTGCTTTACCAACAACATTCCGCAGCGTGACGGCGGTACTCACCTTGCAGGCTTCCGTGCGGCGATGAC
CCGTACGCTGAACGCCTACATGGACAAAGAAGGCTACAGCAAAAAAGCCAAAGTCAGCGCCACTGGCGACGATGCCCGT
GAAGGTCTGATTGCGGTGGTTTCCGTAAAAGTACCGGACCCGAAATTCTCCTCGCAGACCAAAGACAAGCTGGTCTCTT
CCGAGGTGAAATCGGCGGTGGAACAGCAGATGAACGAACTGCTGAGCGAATACTTGCTGGAAAACCCATCTGACGCGAA
AATTGTCGTCGGCAAAATTATCGACGCCGCGCGTGCGCGTGAAGCGGCGCGTCGCGCCCGTGAAATGACCCGTCGTAAA
GGCGCGCTGGATTTAGCGGGCCTGCCGGGCAAACTGGCGGACTGCCAGGAACGCGACCCGGCGCTGTCCGAACTGTACC
TGGTGGAAGGGGACTCCGCGGGCGGCTCTGCGAAGCAGGGGCGTAACCGCAAGAACCAGGCGATTCTGCCGCTGAAAGG
TAAAATCCTCAACGTCGAGAAAGCGCGCTTCGACAAGATGCTCTCCTCTCAGGAAGTGGCGACGCTGATCACCGCGCTG
GGCTGCGGTATCGGTCGCGACGAGTACAACCCGGACAAGCTGCGCTATCACAGCATCATCATCATGACCGATGCGGACG
TCGACGGCTCGCACATCCGTACGCTGCTGTTGACCTTCTTCTATCGTCAGATGCCGGAAATCGTCGAGCGCGGCCACGT
CTACATTGCGCAGCCGCCGCTGTACAAAGTCAAGAAAGGCAAGCAGGAACAGTACATTAAAGACGACGAAGCGATGGAT
CAGTACCAGATTTCCATCGCGCTTGACGGTGCGACTCTGCACGCGAACGCTCATGCGCCAGCGCTATCCGGCGAAGCGT
TAGAAAAACTGGTCTCTGAATATAACGCCACGCAGAAAATGATTGGTCGTATGGAGCGTCGCTTCCCGAAAGCGCTGCT
CAAAGAGCTGGTGTATCAGCCAACTCTGACCGAAGCCGATCTTTCTGATGAGCAGACTGTAACGCGCTGGGTGAATGCG
CTGATTACCGAGCTGAACGAGAAAGAGCAGCACGGCAGTCAGTGGAAGTTCGATGTTCATACTAATACGGAACAGAATC
TGTTCGAGCCGATCGTTCGCGTGCGTACGCATGGCGTGGATACCGATTATCCATTGGATCACGAGTTTGTGACCGGCGC
GGAATATCGTCGTATCTGCACGCTGGGCGAGAAGCTGCGCGGTCTGATTGAAGAGGATGCGTTTATCGAACGCGGCGAG
CGTCGCCAGCCGGTAACCAGCTTCGAGCAGGCGCTGGAGTGGCTGGTGAAAGAATCACGTCGCGGTCTGGCTATCCAGC
GTTATAAAGGTCTGGGTGAAATGAACCCGGATCAGCTGTGGGAAACCACCATGGACCCGGAAAGCCGCCGTATGCTGCG
TGTGACCGTCAAAGATGCGATTGCTGCCGACCAGCTGTTCACCACGCTGATGGGTGATGCCGTTGAGCCGCGTCGTGCC
TTTATCGAAGAGAACGCCCTGAAAGCAGCGAATATCGATATTTAA
>gyrB_Bovine_48
ATGTCGAATTCTTATGACTCCTCCAGTATCAAAGTCCTGAAAGGGCTGGATGCGGTGCGTAAGCGCCCGGGTATGTATA
TCGGCGACACGGATGACGGCACCGGTCTGCACCACATGGTATTCGAGGTGGTAGATAACGCTATCGACGAAGCGCTCGC
GGGACACTGTAAAGATATCGTCGTGACTATTCACGCCGATAATTCCGTGTCCGTAACGGATGATGGCCGTGGCATTCCG
ACCGGTATTCACCCGGAAGAAGGCGTCTCGGCGGCGGAAGTGATCATGACCGTTCTGCACGCGGGCGGTAAATTTGACG
ATAACTCCTATAAAGTCTCTGGTGGTCTGCACGGCGTGGGCGTCTCGGTAGTCAACGCTCTGTCGCAAAAACTGGAACT
GGTTATCCAGCGAGATGGCAAAATTCACCGTCAGATCTACGAGCACGGCGTGCCGCAGGCACCCCTGGCCGTCACTGGC
GATACCGATAAAACCGGCACGATGGTACGTTTCTGGCCGAGCCACGAAACCTTCACTAACGTCACTGAATTTGAATATG
AGATCCTGGCGAAACGCCTGCGTGAACTGTCATTCCTGAACTCTGGCGTTTCCATCCGCCTGCGCGACAAGCGCGATGG
CAAAGAAGATCATTTCCACTACGAAGGCGGCATCAAGGCGTTTGTTGAATATCTGAACAAGAATAAAACGCCGATCCAC
CCGAATATCTTCTACTTCTCCACCGAAAAAGACGGTATCGGCGTCGAAGTAGCGCTGCAGTGGAACGATGGTTTCCAGG
AAAATATCTACTGCTTTACCAACAACATTCCGCAGCGTGACGGCGGTACTCACCTTGCAGGCTTCCGTGCGGCGATGAC
CCGTACGCTGAACGCCTACATGGACAAAGAAGGCTACAGCAAAAAAGCCAAAGTCAGCGCCACTGGCGACGATGCCCGT
GAAGGTCTGATTGCGGTGGTTTCCGTAAAAGTACCGGACCCGAAATTCTCCTCGCAGACCAAAGACAAGCTGGTCTCTT
CCGAGGTGAAATCGGCGGTGGAACAGCAGATGAACGAACTGCTGAGCGAATACTTGCTGGAAAACCCATCTGACGCGAA
AATTGTCGTCGGCAAAATTATCGACGCCGCGCGTGCGCGTGAAGCGGCGCGTCGCGCCCGTGAAATGACCCGTCGTAAA
GGCGCGCTGGATTTAGCGGGCCTGCCGGGCAAACTGGCGGACTGCCAGGAACGCGACCCGGCGCTGTCCGAACTGTACC
TGGTGGAAGGGGACTCCGCGGGCGGCTCTGCGAAGCAGGGGCGTAACCGCAAGAACCAGGCGATTCTGCCGCTGAAAGG
TAAAATCCTCAACGTCGAGAAAGCGCGCTTCGACAAGATGCTCTCCTCTCAGGAAGTGGCGACGCTGATCACCGCGCTG
GGCTGCGGTATCGGTCGCGACGAGTACAACCCGGACAAGCTGCGCTATCACAGCATCATCATCATGACCGATGCGGACG
TCGACGGCTCGCACATCCGTACGCTGCTGTTGACCTTCTTCTATCGTCAGATGCCGGAAATCGTCGAGCGCGGCCACGT
CTACATTGCGCAGCCGCCGCTGTACAAAGTCAAGAAAGGCAAGCAGGAACAGTACATTAAAGACGACGAAGCGATGGAT
CAGTACCAGATTTCCATCGCGCTTGACGGTGCGACTCTGCACGCGAACGCTCATGCGCCAGCGCTATCCGGCGAAGCGT
TAGAAAAACTGGTCTCTGAATATAACGCCACGCAGAAAATGATTGGTCGTATGGAGCGTCGCTTCCCGAAAGCGCTGCT
CAAAGAGCTGGTGTATCAGCCAACTCTGACCGAAGCCGATCTTTCTGATGAGCAGACTGTAACGCGCTGGGTGAATGCG
CTGATTACCGAGCTGAACGAGAAAGAGCAGCACGGCAGTCAGTGGAAGTTCGATGTTCATACTAATACGGAACAGAATC
TGTTCGAGCCGATCGTTCGCGTGCGTACGCATGGCGTGGATACCGATTATCCATTGGATCACGAGTTTGTGACCGGCGC
GGAATATCGTCGTATCTGCACGCTGGGCGAGAAGCTGCGCGGTCTGATTGAAGAGGATGCGTTTATCGAACGCGGCGAG
CGTCGCCAGCCGGTAACCAGCTTCGAGCAGGCGCTGGAGTGGCTGGTGAAAGAATCACGTCGCGGTCTGGCTATCCAGC
GTTATAAAGGTCTGGGTGAAATGAACCCGGATCAGCTGTGGGAAACCACCATGGACCCGGAAAGCCGCCGTATGCTGCG
TGTGACCGTCAAAGATGCGATTGCTGCCGACCAGCTGTTCACCACGCTGATGGGTGATGCCGTTGAGCCGCGTCGTGCC
TTTATCGAAGAGAACGCCCTGAAAGCAGCGAATATCGATATTTAA
>gyrB_Bovine_49
ATGTCGAATTCTTATGACTCCTCCAGTATCAAAGTCCTGAAAGGGCTGGATGCGGTGCGTAAGCGCCCGGGTATGTATA
TCGGCGACACGGATGACGGCACCGGTCTGCACCACATGGTATTCGAGGTGGTAGATAACGCTATCGACGAAGCGCTCGC
GGGACACTGTAAAGATATCGTCGTGACTATTCACGCCGATAATTCCGTGTCCGTAACGGATGATGGCCGTGGCATTCCG
ACCGGTATTCACCCGGAAGAAGGCGTCTCGGCGGCGGAAGTGATCATGACCGTTCTGCACGCGGGCGGTAAATTTGACG
ATAACTCCTATAAAGTCTCTGGTGGTCTGCACGGCGTGGGCGTCTCGGTAGTCAACGCTCTGTCGCAAAAACTGGAACT
GGTTATCCAGCGAGATGGCAAAATTCACCGTCAGATCTACGAGCACGGCGTGCCGCAGGCACCCCTGGCCGTCACTGGC
GATACCGATAAAACCGGCACGATGGTACGTTTCTGGCCGAGCCACGAAACCTTCACTAACGTCACTGAATTTGAATATG
AGATCCTGGCGAAACGCCTGCGTGAACTGTCATTCCTGAACTCTGGCGTTTCCATCCGCCTGCGCGACAAGCGCGATGG
CAAAGAAGATCATTTCCACTACGAAGGCGGCATCAAGGCGTTTGTTGAATATCTGAACAAGAATAAAACGCCGATCCAC
CCGAATATCTTCTACTTCTCCACCGAAAAAGACGGTATCGGCGTCGAAGTAGCGCTGCAGTGGAACGATGGTTTCCAGG
AAAATATCTACTGCTTTACCAACAACATTCCGCAGCGTGACGGCGGTACTCACCTTGCAGGCTTCCGTGCGGCGATGAC
CCGTACGCTGAACGCCTACATGGACAAAGAAGGCTACAGCAAAAAAGCCAAAGTCAGCGCCACTGGCGACGATGCCCGT
GAAGGTCTGATTGCGGTGGTTTCCGTAAAAGTACCGGACCCGAAATTCTCCTCGCAGACCAAAGACAAGCTGGTCTCTT
CCGAGGTGAAATCGGCGGTGGAACAGCAGATGAACGAACTGCTGAGCGAATACTTGCTGGAAAACCCATCTGACGCGAA
AATTGTCGTCGGCAAAATTATCGACGCCGCGCGTGCGCGTGAAGCGGCGCGTCGCGCCCGTGAAATGACCCGTCGTAAA
GGCGCGCTGGATTTAGCGGGCCTGCCGGGCAAACTGGCGGACTGCCAGGAACGCGACCCGGCGCTGTCCGAACTGTACC
TGGTGGAAGGGGACTCCGCGGGCGGCTCTGCGAAGCAGGGGCGTAACCGCAAGAACCAGGCGATTCTGCCGCTGAAAGG
TAAAATCCTCAACGTCGAGAAAGCGCGCTTCGACAAGATGCTCTCCTCTCAGGAAGTGGCGACGCTGATCACCGCGCTG
GGCTGCGGTATCGGTCGCGACGAGTACAACCCGGACAAGCTGCGCTATCACAGCATCATCATCATGACCGATGCGGACG
TCGACGGCTCGCACATCCGTACGCTGCTGTTGACCTTCTTCTATCGTCAGATGCCGGAAATCGTCGAGCGCGGCCACGT
CTACATTGCGCAGCCGCCGCTGTACAAAGTCAAGAAAGGCAAGCAGGAACAGTACATTAAAGACGACGAAGCGATGGAT
CAGTACCAGATTTCCATCGCGCTTGACGGTGCGACTCTGCACGCGAACGCTCATGCGCCAGCGCTATCCGGCGAAGCGT
TAGAAAAACTGGTCTCTGAATATAACGCCACGCAGAAAATGATTGGTCGTATGGAGCGTCGCTTCCCGAAAGCGCTGCT
CAAAGAGCTGGTGTATCAGCCAACTCTGACCGAAGCCGATCTTTCTGATGAGCAGACTGTAACGCGCTGGGTGAATGCG
CTGATTACCGAGCTGAACGAGAAAGAGCAGCACGGCAGTCAGTGGAAGTTCGATGTTCATACTAATACGGAACAGAATC
TGTTCGAGCCGATCGTTCGCGTGCGTACGCATGGCGTGGATACCGATTATCCATTGGATCACGAGTTTGTGACCGGCGC
GGAATATCGTCGTATCTGCACGCTGGGCGAGAAGCTGCGCGGTCTGATTGAAGAGGATGCGTTTATCGAACGCGGCGAG
CGTCGCCAGCCGGTAACCAGCTTCGAGCAGGCGCTGGAGTGGCTGGTGAAAGAATCACGTCGCGGTCTGGCTATCCAGC
GTTATAAAGGTCTGGGTGAAATGAACCCGGATCAGCTGTGGGAAACCACCATGGACCCGGAAAGCCGCCGTATGCTGCG
TGTGACCGTCAAAGATGCGATTGCTGCCGACCAGCTGTTCACCACGCTGATGGGTGATGCCGTTGAGCCGCGTCGTGCC
TTTATCGAAGAGAACGCCCTGAAAGCAGCGAATATCGATATTTAA
>gyrB_Bovine_50
ATGTCGAATTCTTATGACTCCTCCAGTATCAAAGTCCTGAAAGGGCTGGATGCGGTGCGTAAGCGCCCGGGTATGTATA
TCGGCGACACGGATGACGGCACCGGTCTGCACCACATGGTATTCGAGGTGGTAGATAACGCTATCGACGAAGCGCTCGC
GGGTCACTGTAAAGATATCGTCGTGACTATTCACGCCGATAACTCCGTGTCCGTAACGGATGATGGCCGTGGCATTCCG
ACCGGGATTCACCCGGAAGAAGGCGTCTCGGCGGCGGAAGTGATCATGACCGTTCTGCACGCGGGCGGTAAATTTGACG
ATAACTCCTATAAAGTCTCCGGCGGTCTGCACGGCGTGGGCGTCTCGGTAGTTAACGCTCTGTCGCAAAAACTGGAGCT
GGTTATCCAGCGAGATGGCAAAATTCACCGTCAGATCTACGAGCACGGCGTGCCGCAGGCACCCCTGGCCGTCACTGGC
GATACCGATAAAACCGGCACGATGGTACGTTTCTGGCCGAGCCACGAAACCTTCACTAACGTCACTGAATTTGAATATG
AGATCCTGGCGAAACGCCTGCGTGAACTGTCATTCCTGAACTCAGGCGTTTCCATCCGCCTGCGCGACAAGCGCGATGG
CAAAGAAGATCATTTCCACTACGAAGGCGGCATCAAGGCGTTTGTTGAATATCTCAACAAGAATAAAACGCCGATCCAC
CCGAATATCTTCTATTTCTCCACCGAAAAAGACGGTATCGGCGTGGAAGTAGCGCTGCAGTGGAACGATGGTTTCCAGG
AAAACATCTACTGCTTTACCAACAACATTCCGCAGCGCGACGGCGGTACTCACCTGGCAGGCTTCCGTGCGGCGATGAC
CCGCACGCTGAACGCCTACATGGACAAAGAAGGCTACAGCAAAAAAGCCAAAGTCAGCGCCACCGGCGACGATGCCCGT
GAAGGTCTGATTGCGGTGGTTTCCGTAAAAGTGCCGGACCCGAAATTCTCCTCACAGACCAAAGATAAGCTGGTCTCTT
CCGAGGTGAAATCGGCGGTAGAACAGCAGATGAACGAACTGCTGAGCGAATACCTGCTGGAAAACCCATCTGACGCGAA
AATCGTCGTCGGCAAAATTATCGACGCCGCGCGTGCGCGTGAAGCGGCGCGTCGCGCCCGTGAAATGACCCGTCGTAAA
GGCGCGCTCGATTTAGCCGGTCTGCCGGGCAAACTGGCGGATTGTCAGGAACGCGACCCGGCGCTGTCCGAACTGTACC
TGGTGGAAGGGGACTCCGCGGGCGGCTCTGCGAAGCAGGGGCGTAACCGCAAGAACCAGGCGATTCTGCCGCTGAAAGG
TAAAATCCTTAACGTCGAGAAAGCGCGCTTCGACAAGATGCTTTCCTCCCAGGAAGTGGCGACGCTGATCACCGCGCTG
GGCTGCGGTATCGGTCGCGACGAGTACAACCCGGACAAGCTGCGCTATCACAGCATCATCATCATGACCGATGCGGACG
TCGACGGCTCGCACATCCGTACGCTGCTGTTGACCTTCTTCTATCGTCAGATGCCGGAAATCGTCGAGCGCGGCCACGT
TTACATTGCGCAGCCGCCGCTGTACAAAGTGAAGAAAGGCAAGCAGGAACAGTACATCAAAGACGACGAAGCGATGGAT
CAGTACCAGATTTCCATCGCGCTTGACGGTGCGACTCTGCACGCGAACGCTCATGCGCCAGCGCTATCCGGCGAAGCGT
TAGAAAAACTGGTCTCTGAATATAACGCCACGCAGAAAATGATTGGTCGTATGGAGCGTCGCTTCCCGAAAGCGCTGCT
CAAAGAGCTGGTGTATCAGCCAACTCTGACCGAAGCCGATCTTTCTGATGAGCAGACTGTAACGCGTTGGGTGAATGCG
CTGATTACCGAGCTGAATGAGAAAGAGCAGCACGGCAGTCAGTGGAAGTTCGATGTTCATACTAATACGGAACAGAATC
TGTTCGAGCCGATCGTTCGCGTGCGTACGCATGGCGTAGATACCGATTATCCGTTGGATCACGAGTTTGTGACCGGCGC
GGAATATCGTCGTATCTGCACGCTGGGCGAGAAGCTGCGCGGTCTGATTGAAGAGGACGCGTTCATAGAACGCGGCGAG
CGTCGCCAGCCGGTAACCAGCTTCGAGCAGGCGCTGGAGTGGCTGGTGAAAGAATCACGTCGCGGTCTGGCTATCCAGC
GTTATAAAGGTCTGGGTGAAATGAACCCGGATCAGCTGTGGGAAACCACCATGGACCCGGAAAGCCGCCGTATGCTGCG
CGTGACCGTTAAAGATGCGATTGCTGCCGACCAGCTGTTCACTACGCTGATGGGCGATGCCGTTGAACCGCGTCGTGCC
TTTATCGAAGAGAACGCCCTGAAAGCGGCGAACATCGATATTTAA
>gyrB_Bovine_51
ATGTCGAATTCTTATGACTCCTCCAGTATCAAAGTCCTGAAAGGGCTGGATGCGGTGCGTAAGCGCCCGGGTATGTATA
TCGGCGACACGGATGACGGCACCGGTCTGCACCACATGGTATTCGAGGTGGTAGATAACGCTATCGACGAAGCGCTCGC
GGGACACTGTAAAGATATCGTCGTGACTATTCACGCCGATAATTCCGTGTCCGTAACGGATGATGGCCGTGGCATTCCG
ACCGGTATTCACCCGGAAGAAGGCGTCTCGGCGGCGGAAGTGATCATGACCGTTCTGCACGCGGGCGGTAAATTTGACG
ATAACTCCTATAAAGTCTCTGGTGGTCTGCACGGCGTGGGCGTCTCGGTAGTCAACGCTCTGTCGCAAAAACTGGAACT
GGTTATCCAGCGAGATGGCAAAATTCACCGTCAGATCTACGAGCACGGCGTGCCGCAGGCACCCCTGGCCGTCACTGGC
GATACCGATAAAACCGGCACGATGGTACGTTTCTGGCCGAGCCACGAAACCTTCACTAACGTCACTGAATTTGAATATG
AGATCCTGGCGAAACGCCTGCGTGAACTGTCATTCCTGAACTCTGGCGTTTCCATCCGCCTGCGCGACAAGCGCGATGG
CAAAGAAGATCATTTCCACTACGAAGGCGGCATCAAGGCGTTTGTTGAATATCTGAACAAGAATAAAACGCCGATCCAC
CCGAATATCTTcTaCTTCTCCACCGAAAAAGACGGTATCGGCGTCGAAGTAGCGCTGCAGTGGAACGATGGTTTCCAGG
AAAATATCTACTGCTTTACCAACAACATTCCGCAGCGTGACGGCGGTACTCACCTTGCAGGCTTCCGTGCGGCGATGAC
CCGTACGCTGAACGCCTACATGGACAAAGAAGGCTACAGCAAAAAAGCCAAAGTCAGCGCCACTGGCGACGATGCCCGT
GAAGGTCTGATTGCGGTGGTTTCCGTAAAAGTACCGGACCCGAAATTCTCCTCGCAGACCAAAGACAAGCTGGTCTCTT
CCGAGGTGAAATCGGCGGTGGAACAGCAGATGAACGAACTGCTGAGCGAATACTTGCTGGAAAACCCATCTGACGCGAA
AATTGTCGTCGGCAAAATTATCGACGCCGCGCGTGCGCGTGAAGCGGCGCGTCGCGCCCGTGAAATGACCCGTCGTAAA
GGCGCGCTGGATTTAGCGGGCCTGCCGGGCAAACTGGCGGACTGCCAGGAACGCGACCCGGCGCTGTCCGAACTGTACC
TGGTGGAAGGGGACTCCGCGGGCGGCTCTGCGAAGCAGGGGCGTAACCGCAAGAACCAGGCGATTCTGCCGCTGAAAGG
TAAAATCCTCAACGTCGAGAAAGCGCGCTTCGACAAGATGCTCTCCTCTCAGGAAGTGGCGACGCTGATCACCGCGCTG
GGCTGCGGTATCGGTCGCGACGAGTACAACCCGGACAAGCTGCGCTATCACAGCATCATCATCATGACCGATGCGGACG
TCGACGGCTCGCACATCCGTACGCTGCTGTTGACCTTCTTCTATCGTCAGATGCCGGAAATCGTCGAGCGCGGCCACGT
CTACATTGCGCAGCCGCCGCTGTACAAAGTCAAGAAAGGCAAGCAGGAACAGTACATTAAAGACGACGAAGCGATGGAT
CAGTACCAGATTTCCATCGCGCTTGACGGTGCGACTCTGCACGCGAACGCTCATGCGCCAGCGCTATCCGGCGAAGCGT
TAGAAAAACTGGTCTCTGAATATAACGCCACGCAGAAAATGATTGGTCGTATGGAGCGTCGCTTCCCGAAAGCGCTGCT
CAAAGAGCTGGTGTATCAGCCAACTCTGACCGAAGCCGATCTTTCTGATGAGCAGACTGTAACGCGCTGGGTGAATGCG
CTGATTACCGAGCTGAACGAGAAAGAGCAGCACGGCAGTCAGTGGAAGTTCGATGTTCATACTAATACGGAACAGAATC
TGTTCGAGCCGATCGTTCGCGTGCGTACGCATGGCGTGGATACCGATTATCCATTGGATCACGAGTTTGTGACCGGCGC
GGAATATCGTCGTATCTGCACGCTGGGCGAGAAGCTGCGCGGTCTGATTGAAGAGGATGCGTTTATCGAACGCGGCGAG
CGTCGCCAGCCGGTAACCAGCTTCGAGCAGGCGCTGGAGTGGCTGGTGAAAGAATCACGTCGCGGTCTGGCTATCCAGC
GTTATAAAGGTCTGGGTGAAATGAACCCGGATCAGCTGTGGGAAACCACCATGGACCCGGAAAGCCGCCGTATGCTGCG
TGTGACCGTCAAAGATGCGATTGCTGCCGACCAGCTGTTCACCACGCTGATGGGTGATGCCGTTGAGCCGCGTCGTGCC
TTTATCGAAGAGAACGCCCTGAAAGCAGCGAATATCGATATTTAA
>gyrB_Bovine_52
ATGTCGAATTCTTATGACTCCTCCAGTATCAAAGTCCTGAAAGGGCTGGATGCGGTGCGTAAGCGCCCGGGTATGTATA
TCGGCGACACGGATGACGGCACCGGTCTGCACCACATGGTATTCGAGGTGGTAGATAACGCTATCGACGAAGCGCTCGC
GGGACACTGTAAAGATATCGTCGTGACTATTCACGCCGATAATTCCGTGTCCGTAACGGATGATGGCCGTGGCATTCCG
ACCGGTATTCACCCGGAAGAAGGCGTCTCGGCGGCGGAAGTGATCATGACCGTTCTGCACGCGGGCGGTAAATTTGACG
ATAACTCCTATAAAGTCTCTGGTGGTCTGCACGGCGTGGGCGTCTCGGTAGTCAACGCTCTGTCGCAAAAACTGGAACT
GGTTATCCAGCGAGATGGCAAAATTCACCGTCAGATCTACGAGCACGGCGTGCCGCAGGCACCCCTGGCCGTCACTGGC
GATACCGATAAAACCGGCACGATGGTACGTTTCTGGCCGAGCCACGAAACCTTCACTAACGTCACTGAATTTGAATATG
AGATCCTGGCGAAACGCCTGCGTGAACTGTCATTCCTGAACTCTGGCGTTTCCATCCGCCTGCGCGACAAGCGCGATGG
CAAAGAAGATCATTTCCACTACGAAGGCGGCATCAAGGCGTTTGTTGAATATCTGAACAAGAATAAAACGCCGATCCAC
CCGAATATCTTCTACTTCTCCACCGAAAAAGACGGTATCGGCGTCGAAGTAGCGCTGCAGTGGAACGATGGTTTCCAGG
AAAATATCTACTGCTTTACCAACAACATTCCGCAGCGTGACGGCGGTACTCACCTTGCAGGCTTCCGTGCGGCGATGAC
CCGTACGCTGAACGCCTACATGGACAAAGAAGGCTACAGCAAAAAAGCCAAAGTCAGCGCCACTGGCGACGATGCCCGT
GAAGGTCTGATTGCGGTGGTTTCCGTAAAAGTACCGGACCCGAAATTCTCCTCGCAGACCAAAGACAAGCTGGTCTCTT
CCGAGGTGAAATCGGCGGTGGAACAGCAGATGAACGAACTGCTGAGCGAATACTTGCTGGAAAACCCATCTGACGCGAA
AATTGTCGTCGGCAAAATTATCGACGCCGCGCGTGCGCGTGAAGCGGCGCGTCGCGCCCGTGAAATGACCCGTCGTAAA
GGCGCGCTGGATTTAGCGGGCCTGCCGGGCAAACTGGCGGACTGCCAGGAACGCGACCCGGCGCTGTCCGAACTGTACC
TGGTGGAAGGGGACTCCGCGGGCGGCTCTGCGAAGCAGGGGCGTAACCGCAAGAACCAGGCGATTCTGCCGCTGAAAGG
TAAAATCCTCAACGTCGAGAAAGCGCGCTTCGACAAGATGCTCTCCTCTCAGGAAGTGGCGACGCTGATCACCGCGCTG
GGCTGCGGTATCGGTCGCGACGAGTACAACCCGGACAAGCTGCGCTATCACAGCATCATCATCATGACCGATGCGGACG
TCGACGGCTCGCACATCCGTACGCTGCTGTTGACCTTCTTCTATCGTCAGATGCCGGAAATCGTCGAGCGCGGCCACGT
CTACATTGCGCAGCCGCCGCTGTACAAAGTCAAGAAAGGCAAGCAGGAACAGTACATTAAAGACGACGAAGCGATGGAT
CAGTACCAGATTTCCATCGCGCTTGACGGTGCGACTCTGCACGCGAACGCTCATGCGCCAGCGCTATCCGGCGAAGCGT
TAGAAAAACTGGTCTCTGAATATAACGCCACGCAGAAAATGATTGGTCGTATGGAGCGTCGCTTCCCGAAAGCGCTGCT
CAAAGAGCTGGTGTATCAGCCAACTCTGACCGAAGCCGATCTTTCTGATGAGCAGACTGTAACGCGCTGGGTGAATGCG
CTGATTACCGAGCTGAACGAGAAAGAGCAGCACGGCAGTCAGTGGAAGTTCGATGTTCATACTAATACGGAACAGAATC
TGTTCGAGCCGATCGTTCGCGTGCGTACGCATGGCGTGGATACCGATTATCCATTGGATCACGAGTTTGTGACCGGCGC
GGAATATCGTCGTATCTGCACGCTGGGCGAGAAGCTGCGCGGTCTGATTGAAGAGGATGCGTTTATCGAACGCGGCGAG
CGTCGCCAGCCGGTAACCAGCTTCGAGCAGGCGCTGGAGTGGCTGGTGAAAGAATCACGTCGCGGTCTGGCTATCCAGC
GTTATAAAGGTCTGGGTGAAATGAACCCGGATCAGCTGTGGGAAACCACCATGGACCCGGAAAGCCGCCGTATGCTGCG
TGTGACCGTCAAAGATGCGATTGCTGCCGACCAGCTGTTCACCACGCTGATGGGTGATGCCGTTGAGCCGCGTCGTGCC
TTTATCGAAGAGAACGCCCTGAAAGCAGCGAATATCGATATTTAA
>gyrB_Bovine_53
ATGTCGAATTCTTATGACTCCTCCAGTATCAAAGTCCTGAAAGGGCTGGATGCGGTGCGTAAGCGCCCGGGTATGTATA
TCGGCGACACGGATGACGGCACCGGTCTGCACCACATGGTATTCGAGGTGGTAGATAACGCTATCGACGAAGCGCTCGC
GGGACACTGTAAAGATATCGTCGTGACTATTCACGCCGATAATTCCGTGTCCGTAACGGATGATGGCCGTGGCATTCCG
ACCGGTATTCACCCGGAAGAAGGCGTCTCGGCGGCGGAAGTGATCATGACCGTTCTGCACGCGGGCGGTAAATTTGACG
ATAACTCCTATAAAGTCTCTGGTGGTCTGCACGGCGTGGGCGTCTCGGTAGTCAACGCTCTGTCGCAAAAACTGGAACT
GGTTATCCAGCGAGATGGCAAAATTCACCGTCAGATCTACGAGCACGGCGTGCCGCAGGCACCCCTGGCCGTCACTGGC
GATACCGATAAAACCGGCACGATGGTACGTTTCTGGCCGAGCCACGAAACCTTCACTAACGTCACTGAATTTGAATATG
AGATCCTGGCGAAACGCCTGCGTGAACTGTCATTCCTGAACTCTGGCGTTTCCATCCGCCTGCGCGACAAGCGCGATGG
CAAAGAAGATCATTTCCACTACGAAGGCGGCATCAAGGCGTTTGTTGAATATCTGAACAAGAATAAAACGCCGATCCAC
CCGAATATCTTCTACTTCTCCACCGAAAAAGACGGTATCGGCGTCGAAGTAGCGCTGCAGTGGAACGATGGTTTCCAGG
AAAATATCTACTGCTTTACCAACAACATTCCGCAGCGTGACGGCGGTACTCACCTTGCAGGCTTCCGTGCGGCGATGAC
CCGTACGCTGAACGCCTACATGGACAAAGAAGGCTACAGCAAAAAAGCCAAAGTCAGCGCCACTGGCGACGATGCCCGT
GAAGGTCTGATTGCGGTGGTTTCCGTAAAAGTACCGGACCCGAAATTCTCCTCGCAGACCAAAGACAAGCTGGTCTCTT
CCGAGGTGAAATCGGCGGTGGAACAGCAGATGAACGAACTGCTGAGCGAATACTTGCTGGAAAACCCATCTGACGCGAA
AATTGTCGTCGGCAAAATTATCGACGCCGCGCGTGCGCGTGAAGCGGCGCGTCGCGCCCGTGAAATGACCCGTCGTAAA
GGCGCGCTGGATTTAGCGGGCCTGCCGGGCAAACTGGCGGACTGCCAGGAACGCGACCCGGCGCTGTCCGAACTGTACC
TGGTGGAAGGGGACTCCGCGGGCGGCTCTGCGAAGCAGGGGCGTAACCGCAAGAACCAGGCGATTCTGCCGCTGAAAGG
TAAAATCCTCAACGTCGAGAAAGCGCGCTTCGACAAGATGCTCTCCTCTCAGGAAGTGGCGACGCTGATCACCGCGCTG
GGCTGCGGTATCGGTCGCGACGAGTACAACCCGGACAAGCTGCGCTATCACAGCATCATCATCATGACCGATGCGGACG
TCGACGGCTCGCACATCCGTACGCTGCTGTTGACCTTCTTCTATCGTCAGATGCCGGAAATCGTCGAGCGCGGCCACGT
CTACATTGCGCAGCCGCCGCTGTACAAAGTCAAGAAAGGCAAGCAGGAACAGTACATTAAAGACGACGAAGCGATGGAT
CAGTACCAGATTTCCATCGCGCTTGACGGTGCGACTCTGCACGCGAACGCTCATGCGCCAGCGCTATCCGGCGAAGCGT
TAGAAAAACTGGTCTCTGAATATAACGCCACGCAGAAAATGATTGGTCGTATGGAGCGTCGCTTCCCGAAAGCGCTGCT
CAAAGAGCTGGTGTATCAGCCAACTCTGACCGAAGCCGATCTTTCTGATGAGCAGACTGTAACGCGCTGGGTGAATGCG
CTGATTACCGAGCTGAACGAGAAAGAGCAGCACGGCAGTCAGTGGAAGTTCGATGTTCATACTAATACGGAACAGAATC
TGTTCGAGCCGATCGTTCGCGTGCGTACGCATGGCGTGGATACCGATTATCCATTGGATCACGAGTTTGTGACCGGCGC
GGAATATCGTCGTATCTGCACGCTGGGCGAGAAGCTGCGCGGTCTGATTGAAGAGGATGCGTTTATCGAACGCGGCGAG
CGTCGCCAGCCGGTAACCAGCTTCGAGCAGGCGCTGGAGTGGCTGGTGAAAGAATCACGTCGCGGTCTGGCTATCCAGC
GTTATAAAGGTCTGGGTGAAATGAACCCGGATCAGCTGTGGGAAACCACCATGGACCCGGAAAGCCGCCGTATGCTGCG
TGTGACCGTCAAAGATGCGATTGCTGCCGACCAGCTGTTCACCACGCTGATGGGTGATGCCGTTGAGCCGCGTCGTGCC
TTTATCGAAGAGAACGCCCTGAAAGCAGCGAATATCGATATTTAA
>gyrB_Bovine_54
ATGTCGAATTCTTATGACTCCTCCAGTATCAAAGTCCTGAAAGGGCTGGATGCGGTGCGTAAGCGCCCGGGTATGTATA
TCGGCGACACGGATGACGGCACCGGTCTGCACCACATGGTATTCGAGGTGGTAGATAACGCTATCGACGAAGCGCTCGC
GGGACACTGTAAAGATATCGTCGTGACTATTCACGCCGATAATTCCGTGTCCGTAACGGATGATGGCCGTGGCATTCCG
ACCGGTATTCACCCGGAAGAAGGCGTCTCGGCGGCGGAAGTGATCATGACCGTTCTGCACGCGGGCGGTAAATTTGACG
ATAACTCCTATAAAGTCTCTGGTGGTCTGCACGGCGTGGGCGTCTCGGTAGTCAACGCTCTGTCGCAAAAACTGGAACT
GGTTATCCAGCGAGATGGCAAAATTCACCGTCAGATCTACGAGCACGGCGTGCCGCAGGCACCCCTGGCCGTCACTGGC
GATACCGATAAAACCGGCACGATGGTACGTTTCTGGCCGAGCCACGAAACCTTCACTAACGTCACTGAATTTGAATATG
AGATCCTGGCGAAACGCCTGCGTGAACTGTCATTCCTGAACTCTGGCGTTTCCATCCGCCTGCGCGACAAGCGCGATGG
CAAAGAAGATCATTTCCACTACGAAGGCGGCATCAAGGCGTTTGTTGAATATCTGAACAAGAATAAAACGCCGATCCAC
CCGAATATCTTCTACTTCTCCACCGAAAAAGACGGTATCGGCGTCGAAGTAGCGCTGCAGTGGAACGATGGTTTCCAGG
AAAATATCTACTGCTTTACCAACAACATTCCGCAGCGTGACGGCGGTACTCACCTTGCAGGCTTCCGTGCGGCGATGAC
CCGTACGCTGAACGCCTACATGGACAAAGAAGGCTACAGCAAAAAAGCCAAAGTCAGCGCCACTGGCGACGATGCCCGT
GAAGGTCTGATTGCGGTGGTTTCCGTAAAAGTACCGGACCCGAAATTCTCCTCGCAGACCAAAGACAAGCTGGTCTCTT
CCGAGGTGAAATCGGCGGTGGAACAGCAGATGAACGAACTGCTGAGCGAATACTTGCTGGAAAACCCATCTGACGCGAA
AATTGTCGTCGGCAAAATTATCGACGCCGCGCGTGCGCGTGAAGCGGCGCGTCGCGCCCGTGAAATGACCCGTCGTAAA
GGCGCGCTGGATTTAGCGGGCCTGCCGGGCAAACTGGCGGACTGCCAGGAACGCGACCCGGCGCTGTCCGAACTGTACC
TGGTGGAAGGGGACTCCGCGGGCGGCTCTGCGAAGCAGGGGCGTAACCGCAAGAACCAGGCGATTCTGCCGCTGAAAGG
TAAAATCCTCAACGTCGAGAAAGCGCGCTTCGACAAGATGCTCTCCTCTCAGGAAGTGGCGACGCTGATCACCGCGCTG
GGCTGCGGTATCGGTCGCGACGAGTACAACCCGGACAAGCTGCGCTATCACAGCATCATCATCATGACCGATGCGGACG
TCGACGGCTCGCACATCCGTACGCTGCTGTTGACCTTCTTCTATCGTCAGATGCCGGAAATCGTCGAGCGCGGCCACGT
CTACATTGCGCAGCCGCCGCTGTACAAAGTCAAGAAAGGCAAGCAGGAACAGTACATTAAAGACGACGAAGCGATGGAT
CAGTACCAGATTTCCATCGCGCTTGACGGTGCGACTCTGCACGCGAACGCTCATGCGCCAGCGCTATCCGGCGAAGCGT
TAGAAAAACTGGTCTCTGAATATAACGCCACGCAGAAAATGATTGGTCGTATGGAGCGTCGCTTCCCGAAAGCGCTGCT
CAAAGAGCTGGTGTATCAGCCAACTCTGACCGAAGCCGATCTTTCTGATGAGCAGACTGTAACGCGCTGGGTGAATGCG
CTGATTACCGAGCTGAACGAGAAAGAGCAGCACGGCAGTCAGTGGAAGTTCGATGTTCATACTAATACGGAACAGAATC
TGTTCGAGCCGATCGTTCGCGTGCGTACGCATGGCGTGGATACCGATTATCCATTGGATCACGAGTTTGTGACCGGCGC
GGAATATCGTCGTATCTGCACGCTGGGCGAGAAGCTGCGCGGTCTGATTGAAGAGGATGCGTTTATCGAACGCGGCGAG
CGTCGCCAGCCGGTAACCAGCTTCGAGCAGGCGCTGGAGTGGCTGGTGAAAGAATCACGTCGCGGTCTGGCTATCCAGC
GTTATAAAGGTCTGGGTGAAATGAACCCGGATCAGCTGTGGGAAACCACCATGGACCCGGAAAGCCGCCGTATGCTGCG
TGTGACCGTCAAAGATGCGATTGCTGCCGACCAGCTGTTCACCACGCTGATGGGTGATGCCGTTGAGCCGCGTCGTGCC
TTTATCGAAGAGAACGCCCTGAAAGCAGCGAATATCGATATTTAA
>gyrB_Bovine_55
ATGTCGAATTCTTATGACTCCTCCAGTATCAAAGTCCTGAAAGGGCTGGATGCGGTGCGTAAGCGCCCGGGTATGTATA
TCGGCGACACGGATGACGGCACCGGTCTGCACCACATGGTATTCGAGGTGGTAGATAACGCTATCGACGAAGCGCTCGC
GGGACACTGTAAAGATATCGTCGTGACTATTCACGCCGATAATTCCGTGTCCGTAACGGATGATGGCCGTGGCATTCCG
ACCGGTATTCACCCGGAAGAAGGCGTCTCGGCGGCGGAAGTGATCATGACCGTTCTGCACGCGGGCGGTAAATTTGACG
ATAACTCCTATAAAGTCTCTGGTGGTCTGCACGGCGTGGGCGTCTCGGTAGTCAACGCTCTGTCGCAAAAACTGGAACT
GGTTATCCAGCGAGATGGCAAAATTCACCGTCAGATCTACGAGCACGGCGTGCCGCAGGCACCCCTGGCCGTCACTGGC
GATACCGATAAAACCGGCACGATGGTACGTTTCTGGCCGAGCCACGAAACCTTCACTAACGTCACTGAATTTGAATATG
AGATCCTGGCGAAACGCCTGCGTGAACTGTCATTCCTGAACTCTGGCGTTTCCATCCGCCTGCGCGACAAGCGCGATGG
CAAAGAAGATCATTTCCACTACGAAGGCGGCATCAAGGCGTTTGTTGAATATCTGAACAAGAATAAAACGCCGATCCAC
CCGAATATCTTCTACTTCTCCACCGAAAAAGACGGTATCGGCGTCGAAGTAGCGCTGCAGTGGAACGATGGTTTCCAGG
AAAATATCTACTGCTTTACCAACAACATTCCGCAGCGTGACGGCGGTACTCACCTTGCAGGCTTCCGTGCGGCGATGAC
CCGTACGCTGAACGCCTACATGGACAAAGAAGGCTACAGCAAAAAAGCCAAAGTCAGCGCCACTGGCGACGATGCCCGT
GAAGGTCTGATTGCGGTGGTTTCCGTAAAAGTACCGGACCCGAAATTCTCCTCGCAGACCAAAGACAAGCTGGTCTCTT
CCGAGGTGAAATCGGCGGTGGAACAGCAGATGAACGAACTGCTGAGCGAATACTTGCTGGAAAACCCATCTGACGCGAA
AATTGTCGTCGGCAAAATTATCGACGCCGCGCGTGCGCGTGAAGCGGCGCGTCGCGCCCGTGAAATGACCCGTCGTAAA
GGCGCGCTGGATTTAGCGGGCCTGCCGGGCAAACTGGCGGACTGCCAGGAACGCGACCCGGCGCTGTCCGAACTGTACC
TGGTGGAAGGGGACTCCGCGGGCGGCTCTGCGAAGCAGGGGCGTAACCGCAAGAACCAGGCGATTCTGCCGCTGAAAGG
TAAAATCCTCAACGTCGAGAAAGCGCGCTTCGACAAGATGCTCTCCTCTCAGGAAGTGGCGACGCTGATCACCGCGCTG
GGCTGCGGTATCGGTCGCGACGAGTACAACCCGGACAAGCTGCGCTATCACAGCATCATCATCATGACCGATGCGGACG
TCGACGGCTCGCACATCCGTACGCTGCTGTTGACCTTCTTCTATCGTCAGATGCCGGAAATCGTCGAGCGCGGCCACGT
CTACATTGCGCAGCCGCCGCTGTACAAAGTCAAGAAAGGCAAGCAGGAACAGTACATTAAAGACGACGAAGCGATGGAT
CAGTACCAGATTTCCATCGCGCTTGACGGTGCGACTCTGCACGCGAACGCTCATGCGCCAGCGCTATCCGGCGAAGCGT
TAGAAAAACTGGTCTCTGAATATAACGCCACGCAGAAAATGATTGGTCGTATGGAGCGTCGCTTCCCGAAAGCGCTGCT
CAAAGAGCTGGTGTATCAGCCAACTCTGACCGAAGCCGATCTTTCTGATGAGCAGACTGTAACGCGCTGGGTGAATGCG
CTGATTACCGAGCTGAACGAGAAAGAGCAGCACGGCAGTCAGTGGAAGTTCGATGTTCATACTAATACGGAACAGAATC
TGTTCGAGCCGATCGTTCGCGTGCGTACGCATGGCGTGGATACCGATTATCCATTGGATCACGAGTTTGTGACCGGCGC
GGAATATCGTCGTATCTGCACGCTGGGCGAGAAGCTGCGCGGTCTGATTGAAGAGGATGCGTTTATCGAACGCGGCGAG
CGTCGCCAGCCGGTAACCAGCTTCGAGCAGGCGCTGGAGTGGCTGGTGAAAGAATCACGTCGCGGTCTGGCTATCCAGC
GTTATAAAGGTCTGGGTGAAATGAACCCGGATCAGCTGTGGGAAACCACCATGGACCCGGAAAGCCGCCGTATGCTGCG
TGTGACCGTCAAAGATGCGATTGCTGCCGACCAGCTGTTCACCACGCTGATGGGTGATGCCGTTGAGCCGCGTCGTGCC
TTTATCGAAGAGAACGCCCTGAAAGCAGCGAATATCGATATTTAA
>gyrB_Bovine_56
ATGTCGAATTCTTATGACTCCTCCAGTATCAAAGTCCTGAAAGGGCTGGATGCGGTGCGTAAGCGCCCGGGTATGTATA
TCGGCGACACGGATGACGGCACCGGTCTGCACCACATGGTATTCGAGGTGGTAGATAACGCTATCGACGAAGCGCTCGC
GGGACACTGTAAAGATATCGTCGTGACTATTCACGCCGATAATTCCGTGTCCGTAACGGATGATGGCCGTGGCATTCCG
ACCGGTATTCACCCGGAAGAAGGCGTCTCGGCGGCGGAAGTGATCATGACCGTTCTGCACGCGGGCGGTAAATTTGACG
ATAACTCCTATAAAGTCTCTGGTGGTCTGCACGGCGTGGGCGTCTCGGTAGTCAACGCTCTGTCGCAAAAACTGGAACT
GGTTATCCAGCGAGATGGCAAAATTCACCGTCAGATCTACGAGCACGGCGTGCCGCAGGCACCCCTGGCCGTCACTGGC
GATACCGATAAAACCGGCACGATGGTACGTTTCTGGCCGAGCCACGAAACCTTCACTAACGTCACTGAATTTGAATATG
AGATCCTGGCGAAACGCCTGCGTGAACTGTCATTCCTGAACTCTGGCGTTTCCATCCGCCTGCGCGACAAGCGCGATGG
CAAAGAAGATCATTTCCACTACGAAGGCGGCATCAAGGCGTTTGTTGAATATCTGAACAAGAATAAAACGCCGATCCAC
CCGAATATCTTCTACTTCTCCACCGAAAAAGACGGTATCGGCGTCGAAGTAGCGCTGCAGTGGAACGATGGTTTCCAGG
AAAATATCTACTGCTTTACCAACAACATTCCGCAGCGTGACGGCGGTACTCACCTTGCAGGCTTCCGTGCGGCGATGAC
CCGTACGCTGAACGCCTACATGGACAAAGAAGGCTACAGCAAAAAAGCCAAAGTCAGCGCCACTGGCGACGATGCCCGT
GAAGGTCTGATTGCGGTGGTTTCCGTAAAAGTACCGGACCCGAAATTCTCCTCGCAGACCAAAGACAAGCTGGTCTCTT
CCGAGGTGAAATCGGCGGTGGAACAGCAGATGAACGAACTGCTGAGCGAATACTTGCTGGAAAACCCATCTGACGCGAA
AATTGTCGTCGGCAAAATTATCGACGCCGCGCGTGCGCGTGAAGCGGCGCGTCGCGCCCGTGAAATGACCCGTCGTAAA
GGCGCGCTGGATTTAGCGGGCCTGCCGGGCAAACTGGCGGACTGCCAGGAACGCGACCCGGCGCTGTCCGAACTGTACC
TGGTGGAAGGGGACTCCGCGGGCGGCTCTGCGAAGCAGGGGCGTAACCGCAAGAACCAGGCGATTCTGCCGCTGAAAGG
TAAAATCCTCAACGTCGAGAAAGCGCGCTTCGACAAGATGCTCTCCTCTCAGGAAGTGGCGACGCTGATCACCGCGCTG
GGCTGCGGTATCGGTCGCGACGAGTACAACCCGGACAAGCTGCGCTATCACAGCATCATCATCATGACCGATGCGGACG
TCGACGGCTCGCACATCCGTACGCTGCTGTTGACCTTCTTCTATCGTCAGATGCCGGAAATCGTCGAGCGCGGCCACGT
CTACATTGCGCAGCCGCCGCTGTACAAAGTCAAGAAAGGCAAGCAGGAACAGTACATTAAAGACGACGAAGCGATGGAT
CAGTACCAGATTTCCATCGCGCTTGACGGTGCGACTCTGCACGCGAACGCTCATGCGCCAGCGCTATCCGGCGAAGCGT
TAGAAAAACTGGTCTCTGAATATAACGCCACGCAGAAAATGATTGGTCGTATGGAGCGTCGCTTCCCGAAAGCGCTGCT
CAAAGAGCTGGTGTATCAGCCAACTCTGACCGAAGCCGATCTTTCTGATGAGCAGACTGTAACGCGCTGGGTGAATGCG
CTGATTACCGAGCTGAACGAGAAAGAGCAGCACGGCAGTCAGTGGAAGTTCGATGTTCATACTAATACGGAACAGAATC
TGTTCGAGCCGATCGTTCGCGTGCGTACGCATGGCGTGGATACCGATTATCCATTGGATCACGAGTTTGTGACCGGCGC
GGAATATCGTCGTATCTGCACGCTGGGCGAGAAGCTGCGCGGTCTGATTGAAGAGGATGCGTTTATCGAACGCGGCGAG
CGTCGCCAGCCGGTAACCAGCTTCGAGCAGGCGCTGGAGTGGCTGGTGAAAGAATCACGTCGCGGTCTGGCTATCCAGC
GTTATAAAGGTCTGGGTGAAATGAACCCGGATCAGCTGTGGGAAACCACCATGGACCCGGAAAGCCGCCGTATGCTGCG
TGTGACCGTCAAAGATGCGATTGCTGCCGACCAGCTGTTCACCACGCTGATGGGTGATGCCGTTGAGCCGCGTCGTGCC
TTTATCGAAGAGAACGCCCTGAAAGCAGCGAATATCGATATTTAA
>gyrB_Bovine_57
ATGTCGAATTCTTATGACTCCTCCAGTATCAAAGTCCTGAAAGGGCTGGATGCGGTGCGTAAGCGCCCGGGTATGTATA
TCGGCGACACGGATGACGGCACCGGTCTGCACCACATGGTATTCGAGGTGGTAGATAACGCTATCGACGAAGCGCTCGC
AGGTCACTGTAAAGATATCGTCGTGACTATTCACGCCGATAACTCCGTGTCCGTAACGGATGATGGCCGTGGCATTCCG
ACCGGGATTCACCCGGAAGAAGGCGTCTCGGCGGCGGAAGTGATCATGACCGTTCTGCACGCGGGCGGTAAATTTGACG
ATAACTCCTATAAAGTCTCCGGTGGTCTGCACGGCGTGGGCGTCTCGGTAGTCAACGCTCTGTCGCAAAAACTGGAACT
GGTTATCCAGCGAGATGGCAAAATTCACCGTCAGATCTACGAGCACGGCGTGCCGCAGGCACCCCTGGCCGTCACTGGC
GATACCGATAAAACCGGTACGATGGTACGTTTCTGGCCGAGCCACGAAACCTTCACCAACGTCACTGAATTTGAATATG
AGATCCTGGCGAAACGCCTGCGTGAACTGTCATTCCTGAACTCAGGCGTCTCCATCCGCCTGCGCGACAAGCGCGATGG
CAAAGAAGATCATTTCCACTACGAAGGCGGCATCAAGGCGTTTGTTGAATATCTCAACAAGAATAAAACGCCGATCCAC
CCGAATATCTTCTACTTCTCCACCGAAAAAGACGGTATCGGCGTCGAAGTAGCGCTGCAGTGGAACGATGGTTTCCAGG
AAAACATCTACTGCTTTACCAACAACATTCCGCAGCGCGACGGCGGTACTCACCTGGCAGGCTTCCGTGCGGCGATGAC
CCGCACGCTGAACGCCTACATGGACAAAGAAGGCTACAGCAAAAAAGCCAAAGTCAGCGCCACCGGCGACGATGCCCGT
GAAGGTCTGATTGCGGTGGTTTCCGTGAAGGTACCGGACCCGAAATTCTCCTCGCAGACCAAAGATAAGCTGGTCTCTT
CCGAGGTGAAATCGGCGGTAGAACAGCAGATGAACGAACTGCTGAGCGAATACCTGCTGGAAAACCCATCTGACGCGAA
AATTGTCGTCGGCAAAATTATCGACGCCGCGCGTGCGCGTGAAGCGGCGCGTCGCGCCCGTGAAATGACCCGTCGTAAA
GGCGCGCTGGACTTAGCGGGCCTGCCGGGCAAACTGGCTGACTGCCAGGAACGCGACCCGGCGCTGTCCGAACTGTACC
TGGTGGAAGGGGACTCCGCGGGCGGCTCTGCGAAGCAGGGGCGTAACCGCAAGAACCAGGCGATTCTGCCGCTGAAGGG
TAAAATCCTCAACGTCGAGAAAGCGCGCTTCGACAAGATGCTCTCCTCTCAGGAAGTGGCGACTCTGATCACCGCACTG
GGCTGCGGTATCGGTCGCGACGAGTACAACCCGGACAAACTGCGTTACCATAGCATCATCATCATGACCGATGCGGACG
TCGACGGCTCGCACATCCGTACGCTGCTGTTGACCTTCTTCTATCGTCAGATGCCGGAAATCGTTGAACGCGGCCACGT
TTACATTGCCCAGCCGCCGCTGTACAAAGTGAAGAAAGGCAAGCAGGAACAGTACATTAAAGACGATGAAGCGATGGAT
CAGTACCAGATTTCCATCGCGCTTGACGGTGCGACTCTGCACGCGAACGCCCATGCGCCGGCGCTATCCGGCGAAGCGT
TAGAAAAACTGGTCTCTGAATATAACGCCACGCAGAAAATGATTGGTCGTATGGAGCGTCGCTTCCCGAAAGCGCTGCT
CAAAGAGCTGGTGTATCAGCCAACTCTGACCGAAGCCGATCTTTCTGATGAGCAGACTGTAACGCGCTGGGTGAATGCG
CTGATTACCGAGCTGAACGAGAAAGAGCAGCACGGCAGCCAGTGGAAGTTCGATGTTCATACTAATACGGAACAGAATC
TGTTCGAGCCGATCGTTCGCGTGCGTACGCATGGCGTGGATACCGACTATCCGTTGGATCACGAGTTTGTGACCGGCGC
GGAATATCGTCGTATCTGCACGCTGGGCGAGAAGCTGCGCGGTCTGATTGAAGAGGACGCGTTCATCGAACGCGGCGAG
CGTCGCCAGCCGGTAACCAGCTTCGAGCAGGCGCTGGAGTGGCTGGTGAAAGAATCACGTCGCGGTCTGGCTATCCAGC
GTTATAAAGGTCTGGGTGAAATGAACCCGGATCAGCTGTGGGAAACCACCATGGACCCGGAAAGCCGCCGTATGCTACG
TGTGACCGTCAAAGATGCGATTGCTGCCGATCAGTTGTTCACCACGCTGATGGGTGATGCCGTTGAGCCGCGTCGTGCC
TTTATCGAAGAGAACGCCCTGAAAGCGGCGAATATCGATATTTAA
>gyrB_Bovine_58
ATGTCGAATTCTTATGACTCCTCCAGTATCAAAGTCCTGAAAGGGCTGGATGCGGTGCGTAAGCGCCCGGGTATGTATA
TCGGCGACACGGATGACGGCACCGGTCTGCACCACATGGTATTCGAGGTGGTAGATAACGCTATCGACGAAGCGCTCGC
GGGACACTGTAAAGATATCGTCGTGACTATTCACGCCGATAATTCCGTGTCCGTAACGGATGATGGCCGTGGCATTCCG
ACCGGTATTCACCCGGAAGAAGGCGTCTCGGCGGCGGAAGTGATCATGACCGTTCTGCACGCGGGCGGTAAATTTGACG
ATAACTCCTATAAAGTCTCTGGTGGTCTGCACGGCGTGGGCGTCTCGGTAGTCAACGCTCTGTCGCAAAAACTGGAACT
GGTTATCCAGCGAGATGGCAAAATTCACCGTCAGATCTACGAGCACGGCGTGCCGCAGGCACCCCTGGCCGTCACTGGC
GATACCGATAAAACCGGCACGATGGTACGTTTCTGGCCGAGCCACGAAACCTTCACTAACGTCACTGAATTTGAATATG
AGATCCTGGCGAAACGCCTGCGTGAACTGTCATTCCTGAACTCTGGCGTTTCCATCCGCCTGCGCGACAAGCGCGATGG
CAAAGAAGATCATTTCCACTACGAAGGCGGCATCAAGGCGTTTGTTGAATATCTGAACAAGAATAAAACGCCGATCCAC
CCGAATATCTTCTACTTCTCCACCGAAAAAGACGGTATCGGCGTCGAAGTAGCGCTGCAGTGGAACGATGGTTTCCAGG
AAAATATCTACTGCTTTACCAACAACATTCCGCAGCGTGACGGCGGTACTCACCTTGCAGGCTTCCGTGCGGCGATGAC
CCGTACGCTGAACGCCTACATGGACAAAGAAGGCTACAGCAAAAAAGCCAAAGTCAGCGCCACTGGCGACGATGCCCGT
GAAGGTCTGATTGCGGTGGTTTCCGTAAAAGTACCGGACCCGAAATTCTCCTCGCAGACCAAAGACAAGCTGGTCTCTT
CCGAGGTGAAATCGGCGGTGGAACAGCAGATGAACGAACTGCTGAGCGAATACTTGCTGGAAAACCCATCTGACGCGAA
AATTGTCGTCGGCAAAATTATCGACGCCGCGCGTGCGCGTGAAGCGGCGCGTCGCGCCCGTGAAATGACCCGTCGTAAA
GGCGCGCTGGATTTAGCGGGCCTGCCGGGCAAACTGGCGGACTGCCAGGAACGCGACCCGGCGCTGTCCGAACTGTACC
TGGTGGAAGGGGACTCCGCGGGCGGCTCTGCGAAGCAGGGGCGTAACCGCAAGAACCAGGCGATTCTGCCGCTGAAAGG
TAAAATCCTCAACGTCGAGAAAGCGCGCTTCGACAAGATGCTCTCCTCTCAGGAAGTGGCGACGCTGATCACCGCGCTG
GGCTGCGGTATCGGTCGCGACGAGTACAACCCGGACAAGCTGCGCTATCACAGCATCATCATCATGACCGATGCGGACG
TCGACGGCTCGCACATCCGTACGCTGCTGTTGACCTTCTTCTATCGTCAGATGCCGGAAATCGTCGAGCGCGGCCACGT
CTACATTGCGCAGCCGCCGCTGTACAAAGTCAAGAAAGGCAAGCAGGAACAGTACATTAAAGACGACGAAGCGATGGAT
CAGTACCAGATTTCCATCGCGCTTGACGGTGCGACTCTGCACGCGAACGCTCATGCGCCAGCGCTATCCGGCGAAGCGT
TAGAAAAACTGGTCTCTGAATATAACGCCACGCAGAAAATGATTGGTCGTATGGAGCGTCGCTTCCCGAAAGCGCTGCT
CAAAGAGCTGGTGTATCAGCCAACTCTGACCGAAGCCGATCTTTCTGATGAGCAGACTGTAACGCGCTGGGTGAATGCG
CTGATTACCGAGCTGAACGAGAAAGAGCAGCACGGCAGTCAGTGGAAGTTCGATGTTCATACTAATACGGAACAGAATC
TGTTCGAGCCGATCGTTCGCGTGCGTACGCATGGCGTGGATACCGATTATCCATTGGATCACGAGTTTGTGACCGGCGC
GGAATATCGTCGTATCTGCACGCTGGGCGAGAAGCTGCGCGGTCTGATTGAAGAGGATGCGTTTATCGAACGCGGCGAG
CGTCGCCAGCCGGTAACCAGCTTCGAGCAGGCGCTGGAGTGGCTGGTGAAAGAATCACGTCGCGGTCTGGCTATCCAGC
GTTATAAAGGTCTGGGTGAAATGAACCCGGATCAGCTGTGGGAAACCACCATGGACCCGGAAAGCCGCCGTATGCTGCG
TGTGACCGTCAAAGATGCGATTGCTGCCGACCAGCTGTTCACCACGCTGATGGGTGATGCCGTTGAGCCGCGTCGTGCC
TTTATCGAAGAGAACGCCCTGAAAGCAGCGAATATCGATATTTAA
>gyrB_Bovine_59
ATGTCGAATTCTTATGACTCCTCCAGTATCAAAGTCCTGAAAGGGCTGGATGCGGTGCGTAAGCGCCCGGGTATGTATA
TCGGCGACACGGATGACGGCACCGGTCTGCACCACATGGTATTCGAGGTGGTAGATAACGCTATCGACGAAGCGCTCGC
GGGTCACTGTAAAGATATCGTCGTGACTATTCACGCCGATAACTCCGTGTCCGTAACGGATGATGGCCGTGGCATTCCG
ACCGGGATTCACCCGGAAGAAGGCGTCTCGGCGGCGGAAGTGATCATGACCGTTCTGCACGCGGGCGGTAAATTTGACG
ATAACTCCTATAAAGTCTCCGGCGGTCTGCACGGCGTGGGCGTCTCGGTAGTTAACGCTCTGTCGCAAAAACTGGAGCT
GGTTATCCAGCGAGATGGCAAAATTCACCGTCAGATCTACGAGCACGGCGTGCCGCAGGCACCCCTGGCCGTCACTGGC
GATACCGATAAAACCGGCACGATGGTACGTTTCTGGCCGAGCCACGAAACCTTCACTAACGTCACTGAATTTGAATATG
AGATCCTGGCGAAACGCCTGCGTGAACTGTCATTCCTGAACTCAGGCGTTTCCATCCGCCTGCGCGACAAGCGCGATGG
CAAAGAAGATCATTTCCACTACGAAGGCGGCATCAAGGCGTTTGTTGAATATCTCAACAAGAATAAAACGCCGATCCAC
CCGAATATCTTCTATTTCTCCACCGAAAAAGACGGTATCGGCGTGGAAGTAGCGCTGCAGTGGAACGATGGTTTCCAGG
AAAACATCTACTGCTTTACCAACAACATTCCGCAGCGCGACGGCGGTACTCACCTGGCAGGCTTCCGTGCGGCGATGAC
CCGCACGCTGAACGCCTACATGGACAAAGAAGGCTACAGCAAAAAAGCCAAAGTCAGCGCCACCGGCGACGATGCCCGT
GAAGGTCTGATTGCGGTGGTTTCCGTAAAAGTGCCGGACCCGAAATTCTCCTCACAGACCAAAGATAAGCTGGTCTCTT
CCGAGGTGAAATCGGCGGTAGAACAGCAGATGAACGAACTGCTGAGCGAATACCTGCTGGAAAACCCATCTGACGCGAA
AATCGTCGTCGGCAAAATTATCGACGCCGCGCGTGCGCGTGAAGCGGCGCGTCGCGCCCGTGAAATGACCCGTCGTAAA
GGCGCGCTCGATTTAGCCGGTCTGCCGGGCAAACTGGCGGATTGTCAGGAACGCGACCCGGCGCTGTCCGAACTGTACC
TGGTGGAAGGGGACTCCGCGGGCGGCTCTGCGAAGCAGGGGCGTAACCGCAAGAACCAGGCGATTCTGCCGCTGAAAGG
TAAAATCCTTAACGTCGAGAAAGCGCGCTTCGACAAGATGCTTTCCTCCCAGGAAGTGGCGACGCTGATCACCGCGCTG
GGCTGCGGTATCGGTCGCGACGAGTACAACCCGGACAAGCTGCGCTATCACAGCATCATCATCATGACCGATGCGGACG
TCGACGGCTCGCACATCCGTACGCTGCTGTTGACCTTCTTCTATCGTCAGATGCCGGAAATCGTCGAGCGCGGCCACGT
TTACATTGCGCAGCCGCCGCTGTACAAAGTGAAGAAAGGCAAGCAGGAACAGTACATCAAAGACGACGAAGCGATGGAT
CAGTACCAGATTTCCATCGCGCTTGACGGTGCGACTCTGCACGCGAACGCTCATGCGCCAGCGCTATCCGGCGAAGCGT
TAGAAAAACTGGTCTCTGAATATAACGCCACGCAGAAAATGATTGGTCGTATGGAGCGTCGCTTCCCGAAAGCGCTGCT
CAAAGAGCTGGTGTATCAGCCAACTCTGACCGAAGCCGATCTTTCTGATGAGCAGACTGTAACGCGTTGGGTGAATGCG
CTGATTACCGAGCTGAATGAGAAAGAGCAGCACGGCAGTCAGTGGAAGTTCGATGTTCATACTAATACGGAACAGAATC
TGTTCGAGCCGATCGTTCGCGTGCGTACGCATGGCGTAGATACCGATTATCCGTTGGATCACGAGTTTGTGACCGGCGC
GGAATATCGTCGTATCTGCACGCTGGGCGAGAAGCTGCGCGGTCTGATTGAAGAGGACGCGTTCATAGAACGCGGCGAG
CGTCGCCAGCCGGTAACCAGCTTCGAGCAGGCGCTGGAGTGGCTGGTGAAAGAATCACGTCGCGGTCTGGCTATCCAGC
GTTATAAAGGTCTGGGTGAAATGAACCCGGATCAGCTGTGGGAAACCACCATGGACCCGGAAAGCCGCCGTATGCTGCG
CGTGACCGTTAAAGATGCGATTGCTGCCGACCAGCTGTTCACTACGCTGATGGGCGATGCCGTTGAACCGCGTCGTGCC
TTTATCGAAGAGAACGCCCTGAAAGCGGCGAACATCGATATTTAA
>gyrB_Bovine_60
ATGTCGAATTCTTATGACTCCTCCAGTATCAAAGTCCTGAAAGGGCTGGATGCGGTGCGTAAGCGCCCGGGTATGTATA
TCGGCGACACGGATGACGGCACCGGTCTGCACCACATGGTATTCGAGGTGGTAGATAACGCTATCGACGAAGCGCTCGC
AGGTCACTGTAAAGATATCGTCGTGACTATTCACGCCGATAACTCCGTGTCCGTAACGGATGATGGCCGTGGCATTCCG
ACCGGGATTCACCCGGAAGAAGGCGTCTCGGCGGCGGAAGTGATCATGACCGTTCTGCACGCGGGCGGTAAATTTGACG
ATAACTCCTATAAAGTCTCCGGTGGTCTGCACGGCGTGGGCGTCTCGGTAGTCAACGCTCTGTCGCAAAAACTGGAACT
GGTTATCCAGCGAGATGGCAAAATTCACCGTCAGATCTACGAGCACGGCGTGCCGCAGGCACCCCTGGCCGTCACTGGC
GATACCGATAAAACCGGTACGATGGTACGTTTCTGGCCGAGCCACGAAACCTTCACCAACGTCACTGAATTTGAATATG
AGATCCTGGCGAAACGCCTGCGTGAACTGTCATTCCTGAACTCAGGCGTCTCCATCCGCCTGCGCGACAAGCGCGATGG
CAAAGAAGATCATTTCCACTACGAAGGCGGCATCAAGGCGTTTGTTGAATATCTCAACAAGAATAAAACGCCGATCCAC
CCGAATATCTTCTACTTCTCCACCGAAAAAGACGGTATCGGCGTCGAAGTAGCGCTGCAGTGGAACGATGGTTTCCAGG
AAAACATCTACTGCTTTACCAACAACATTCCGCAGCGCGACGGCGGTACTCACCTGGCAGGCTTCCGTGCGGCGATGAC
CCGCACGCTGAACGCCTACATGGACAAAGAAGGCTACAGCAAAAAAGCCAAAGTCAGCGCCACCGGCGACGATGCCCGT
GAAGGTCTGATTGCGGTGGTTTCCGTGAAGGTACCGGACCCGAAATTCTCCTCGCAGACCAAAGATAAGCTGGTCTCTT
CCGAGGTGAAATCGGCGGTAGAACAGCAGATGAACGAACTGCTGAGCGAATACCTGCTGGAAAACCCATCTGACGCGAA
AATTGTCGTCGGCAAAATTATCGACGCCGCGCGTGCGCGTGAAGCGGCGCGTCGCGCCCGTGAAATGACCCGTCGTAAA
GGCGCGCTGGACTTAGCGGGCCTGCCGGGCAAACTGGCTGACTGCCAGGAACGCGACCCGGCGCTGTCCGAACTGTACC
TGGTGGAAGGGGACTCCGCGGGCGGCTCTGCGAAGCAGGGGCGTAACCGCAAGAACCAGGCGATTCTGCCGCTGAAGGG
TAAAATCCTCAACGTCGAGAAAGCGCGCTTCGACAAGATGCTCTCCTCTCAGGAAGTGGCGACTCTGATCACCGCACTG
GGCTGCGGTATCGGTCGCGACGAGTACAACCCGGACAAACTGCGTTACCATAGCATCATCATCATGACCGATGCGGACG
TCGACGGCTCGCACATCCGTACGCTGCTGTTGACCTTCTTCTATCGTCAGATGCCGGAAATCGTTGAACGCGGCCACGT
TTACATTGCCCAGCCGCCGCTGTACAAAGTGAAGAAAGGCAAGCAGGAACAGTACATTAAAGACGATGAAGCGATGGAT
CAGTACCAGATTTCCATCGCGCTTGACGGTGCGACTCTGCACGCGAACGCCCATGCGCCGGCGCTATCCGGCGAAGCGT
TAGAAAAACTGGTCTCTGAATATAACGCCACGCAGAAAATGATTGGTCGTATGGAGCGTCGCTTCCCGAAAGCGCTGCT
CAAAGAGCTGGTGTATCAGCCAACTCTGACCGAAGCCGATCTTTCTGATGAGCAGACTGTAACGCGCTGGGTGAATGCG
CTGATTACCGAGCTGAACGAGAAAGAGCAGCACGGCAGCCAGTGGAAGTTCGATGTTCATACTAATACGGAACAGAATC
TGTTCGAGCCGATCGTTCGCGTGCGTACGCATGGCGTGGATACCGATTATCCGTTGGATCACGAGTTTGTGACCGGCGC
GGAATATCGTCGTATCTGCACGCTGGGCGAGAAGCTGCGCGGTCTGATTGAAGAGGACGCGTTCATCGAACGCGGCGAG
CGTCGCCAGCCGGTAACCAGCTTCGAGCAGGCGCTGGAGTGGCTGGTGAAAGAATCACGTCGCGGTCTGGCTATCCAGC
GTTATAAAGGTCTGGGTGAAATGAACCCGGATCAGCTGTGGGAAACCACCATGGACCCGGAAAGCCGCCGTATGCTACG
TGTGACCGTCAAAGATGCGATTGCTGCCGATCAGTTGTTCACCACGCTGATGGGTGATGCCGTTGAGCCGCGTCGTGCC
TTTATCGAAGAGAACGCCCTGAAAGCGGCGAATATCGATATTTAA
>gyrB_Bovine_61
ATGTCGAATTCTTATGACTCCTCCAGTATCAAAGTCCTGAAAGGGCTGGATGCGGTGCGTAAGCGCCCGGGTATGTATA
TCGGCGACACGGATGACGGCACCGGTCTGCACCACATGGTATTCGAGGTGGTAGATAACGCTATCGACGAAGCGCTCGC
GGGACACTGTAAAGATATCGTCGTGACTATTCACGCCGATAATTCCGTGTCCGTAACGGATGATGGCCGTGGCATTCCG
ACCGGTATTCACCCGGAAGAAGGCGTCTCGGCGGCGGAAGTGATCATGACCGTTCTGCACGCGGGCGGTAAATTTGACG
ATAACTCCTATAAAGTCTCTGGTGGTCTGCACGGCGTGGGCGTCTCGGTAGTCAACGCTCTGTCGCAAAAACTGGAACT
GGTTATCCAGCGAGATGGCAAAATTCACCGTCAGATCTACGAGCACGGCGTGCCGCAGGCACCCCTGGCCGTCACTGGC
GATACCGATAAAACCGGCACGATGGTACGTTTCTGGCCGAGCCACGAAACCTTCACTAACGTCACTGAATTTGAATATG
AGATCCTGGCGAAACGCCTGCGTGAACTGTCATTCCTGAACTCTGGCGTTTCCATCCGCCTGCGCGACAAGCGCGATGG
CAAAGAAGATCATTTCCACTACGAAGGCGGCATCAAGGCGTTTGTTGAATATCTGAACAAGAATAAAACGCCGATCCAC
CCGAATATCTTCTACTTCTCCACCGAAAAAGACGGTATCGGCGTCGAAGTAGCGCTGCAGTGGAACGATGGTTTCCAGG
AAAATATCTACTGCTTTACCAACAACATTCCGCAGCGTGACGGCGGTACTCACCTTGCAGGCTTCCGTGCGGCGATGAC
CCGTACGCTGAACGCCTACATGGACAAAGAAGGCTACAGCAAAAAAGCCAAAGTCAGCGCCACTGGCGACGATGCCCGT
GAAGGTCTGATTGCGGTGGTTTCCGTAAAAGTACCGGACCCGAAATTCTCCTCGCAGACCAAAGACAAGCTGGTCTCTT
CCGAGGTGAAATCGGCGGTGGAACAGCAGATGAACGAACTGCTGAGCGAATACTTGCTGGAAAACCCATCTGACGCGAA
AATTGTCGTCGGCAAAATTATCGACGCCGCGCGTGCGCGTGAAGCGGCGCGTCGCGCCCGTGAAATGACCCGTCGTAAA
GGCGCGCTGGATTTAGCGGGCCTGCCGGGCAAACTGGCGGACTGCCAGGAACGCGACCCGGCGCTGTCCGAACTGTACC
TGGTGGAAGGGGACTCCGCGGGCGGCTCTGCGAAGCAGGGGCGTAACCGCAAGAACCAGGCGATTCTGCCGCTGAAAGG
TAAAATCCTCAACGTCGAGAAAGCGCGCTTCGACAAGATGCTCTCCTCTCAGGAAGTGGCGACGCTGATCACCGCGCTG
GGCTGCGGTATCGGTCGCGACGAGTACAACCCGGACAAGCTGCGCTATCACAGCATCATCATCATGACCGATGCGGACG
TCGACGGCTCGCACATCCGTACGCTGCTGTTGACCTTCTTCTATCGTCAGATGCCGGAAATCGTCGAGCGCGGCCACGT
CTACATTGCGCAGCCGCCGCTGTACAAAGTCAAGAAAGGCAAGCAGGAACAGTACATTAAAGACGACGAAGCGATGGAT
CAGTACCAGATTTCCATCGCGCTTGACGGTGCGACTCTGCACGCGAACGCTCATGCGCCAGCGCTATCCGGCGAAGCGT
TAGAAAAACTGGTCTCTGAATATAACGCCACGCAGAAAATGATTGGTCGTATGGAGCGTCGCTTCCCGAAAGCGCTGCT
CAAAGAGCTGGTGTATCAGCCAACTCTGACCGAAGCCGATCTTTCTGATGAGCAGACTGTAACGCGCTGGGTGAATGCG
CTGATTACCGAGCTGAACGAGAAAGAGCAGCACGGCAGTCAGTGGAAGTTCGATGTTCATACTAATACGGAACAGAATC
TGTTCGAGCCGATCGTTCGCGTGCGTACGCATGGCGTGGATACCGATTATCCATTGGATCACGAGTTTGTGACCGGCGC
GGAATATCGTCGTATCTGCACGCTGGGCGAGAAGCTGCGCGGTCTGATTGAAGAGGATGCGTTTATCGAACGCGGCGAG
CGTCGCCAGCCGGTAACCAGCTTCGAGCAGGCGCTGGAGTGGCTGGTGAAAGAATCACGTCGCGGTCTGGCTATCCAGC
GTTATAAAGGTCTGGGTGAAATGAACCCGGATCAGCTGTGGGAAACCACCATGGACCCGGAAAGCCGCCGTATGCTGCG
TGTGACCGTCAAAGATGCGATTGCTGCCGACCAGCTGTTCACCACGCTGATGGGTGATGCCGTTGAGCCGCGTCGTGCC
TTTATCGAAGAGAACGCCCTGAAAGCAGCGAATATCGATATTTAA
>gyrB_Bovine_62
ATGTCGAATTCTTATGACTCCTCCAGTATCAAAGTCCTGAAAGGGCTGGATGCGGTGCGTAAGCGCCCGGGTATGTATA
TCGGCGACACGGATGACGGCACCGGTCTGCACCACATGGTATTCGAGGTGGTAGATAACGCTATCGACGAAGCGCTCGC
GGGTCACTGTAAAGATATCGTCGTGACTATTCACGCCGATAACTCCGTGTCCGTAACGGATGATGGCCGTGGCATTCCG
ACCGGGATTCACCCGGAAGAAGGCGTCTCGGCGGCGGAAGTGATCATGACCGTTCTGCACGCGGGCGGTAAATTTGACG
ATAACTCCTATAAAGTCTCCGGCGGTCTGCACGGCGTGGGCGTCTCGGTAGTTAACGCTCTGTCGCAAAAACTGGAGCT
GGTTATCCAGCGAGATGGCAAAATTCACCGTCAGATCTACGAGCACGGCGTGCCGCAGGCACCCCTGGCCGTCACTGGC
GATACCGATAAAACCGGCACGATGGTACGTTTCTGGCCGAGCCACGAAACCTTCACTAACGTCACTGAATTTGAATATG
AGATCCTGGCGAAACGCCTGCGTGAACTGTCATTCCTGAACTCAGGCGTTTCCATCCGCCTGCGCGACAAGCGCGATGG
CAAAGAAGATCATTTCCACTACGAAGGCGGCATCAAGGCGTTTGTTGAATATCTCAACAAGAATAAAACGCCGATCCAC
CCGAATATCTTCTATTTCTCCACCGAAAAAGACGGTATCGGCGTGGAAGTAGCGCTGCAGTGGAACGATGGTTTCCAGG
AAAACATCTACTGCTTTACCAACAACATTCCGCAGCGCGACGGCGGTACTCACCTGGCAGGCTTCCGTGCGGCGATGAC
CCGCACGCTGAACGCCTACATGGACAAAGAAGGCTACAGCAAAAAAGCCAAAGTCAGCGCCACCGGCGACGATGCCCGT
GAAGGTCTGATTGCGGTGGTTTCCGTAAAAGTGCCGGACCCGAAATTCTCCTCACAGACCAAAGATAAGCTGGTCTCTT
CCGAGGTGAAATCGGCGGTAGAACAGCAGATGAACGAACTGCTGAGCGAATACCTGCTGGAAAACCCATCTGACGCGAA
AATCGTCGTCGGCAAAATTATCGACGCCGCGCGTGCGCGTGAAGCGGCGCGTCGCGCCCGTGAAATGACCCGTCGTAAA
GGCGCGCTCGATTTAGCCGGTCTGCCGGGCAAACTGGCGGATTGTCAGGAACGCGACCCGGCGCTGTCCGAACTGTACC
TGGTGGAAGGGGACTCCGCGGGCGGCTCTGCGAAGCAGGGGCGTAACCGCAAGAACCAGGCGATTCTGCCGCTGAAAGG
TAAAATCCTTAACGTCGAGAAAGCGCGCTTCGACAAGATGCTTTCCTCCCAGGAAGTGGCGACGCTGATCACCGCGCTG
GGCTGCGGTATCGGTCGCGACGAGTACAACCCGGACAAGCTGCGCTATCACAGCATCATCATCATGACCGATGCGGACG
TCGACGGCTCGCACATCCGTACGCTGCTGTTGACCTTCTTCTATCGTCAGATGCCGGAAATCGTCGAGCGCGGCCACGT
TTACATTGCGCAGCCGCCGCTGTACAAAGTGAAGAAAGGCAAGCAGGAACAGTACATCAAAGACGACGAAGCGATGGAT
CAGTACCAGATTTCCATCGCGCTTGACGGTGCGACTCTGCACGCGAACGCTCATGCGCCAGCGCTATCCGGCGAAGCGT
TAGAAAAACTGGTCTCTGAATATAACGCCACGCAGAAAATGATTGGTCGTATGGAGCGTCGCTTCCCGAAAGCGCTGCT
CAAAGAGCTGGTGTATCAGCCAACTCTGACCGAAGCCGATCTTTCTGATGAGCAGACTGTAACGCGTTGGGTGAATGCG
CTGATTACCGAGCTGAATGAGAAAGAGCAGCACGGCAGTCAGTGGAAGTTCGATGTTCATACTAATACGGAACAGAATC
TGTTCGAGCCGATCGTTCGCGTGCGTACGCATGGCGTAGATACCGATTATCCGTTGGATCACGAGTTTGTGACCGGCGC
GGAATATCGTCGTATCTGCACGCTGGGCGAGAAGCTGCGCGGTCTGATTGAAGAGGACGCGTTCATAGAACGCGGCGAG
CGTCGCCAGCCGGTAACCAGCTTCGAGCAGGCGCTGGAGTGGCTGGTGAAAGAATCACGTCGCGGTCTGGCTATCCAGC
GTTATAAAGGTCTGGGTGAAATGAACCCGGATCAGCTGTGGGAAACCACCATGGACCCGGAAAGCCGCCGTATGCTGCG
CGTGACCGTTAAAGATGCGATTGCTGCCGACCAGCTGTTCACTACGCTGATGGGCGATGCCGTTGAACCGCGTCGTGCC
TTTATCGAAGAGAACGCCCTGAAAGCGGCGAACATCGATATTTAA
>gyrB_Bovine_63
ATGTCGAATTCTTATGACTCCTCCAGTATCAAAGTCCTGAAAGGGCTGGATGCGGTGCGTAAGCGCCCGGGTATGTATA
TCGGCGACACGGATGACGGCACCGGTCTGCACCACATGGTATTCGAGGTGGTAGATAACGCTATCGACGAAGCGCTCGC
GGGACACTGTAAAGATATCGTCGTGACTATTCACGCCGATAATTCCGTGTCCGTAACGGATGATGGCCGTGGCATTCCG
ACCGGTATTCACCCGGAAGAAGGCGTCTCGGCGGCGGAAGTGATCATGACCGTTCTGCACGCGGGCGGTAAATTTGACG
ATAACTCCTATAAAGTCTCTGGTGGTCTGCACGGCGTGGGCGTCTCGGTAGTCAACGCTCTGTCGCAAAAACTGGAACT
GGTTATCCAGCGAGATGGCAAAATTCACCGTCAGATCTACGAGCACGGCGTGCCGCAGGCACCCCTGGCCGTCACTGGC
GATACCGATAAAACCGGCACGATGGTACGTTTCTGGCCGAGCCACGAAACCTTCACTAACGTCACTGAATTTGAATATG
AGATCCTGGCGAAACGCCTGCGTGAACTGTCATTCCTGAACTCTGGCGTTTCCATCCGCCTGCGCGACAAGCGCGATGG
CAAAGAAGATCATTTCCACTACGAAGGCGGCATCAAGGCGTTTGTTGAATATCTGAACAAGAATAAAACGCCGATCCAC
CCGAATATCTTCTACTTCTCCACCGAAAAAGACGGTATCGGCGTCGAAGTAGCGCTGCAGTGGAACGATGGTTTCCAGG
AAAATATCTACTGCTTTACCAACAACATTCCGCAGCGTGACGGCGGTACTCACCTTGCAGGCTTCCGTGCGGCGATGAC
CCGTACGCTGAACGCCTACATGGACAAAGAAGGCTACAGCAAAAAAGCCAAAGTCAGCGCCACTGGCGACGATGCCCGT
GAAGGTCTGATTGCGGTGGTTTCCGTAAAAGTACCGGACCCGAAATTCTCCTCGCAGACCAAAGACAAGCTGGTCTCTT
CCGAGGTGAAATCGGCGGTGGAACAGCAGATGAACGAACTGCTGAGCGAATACTTGCTGGAAAACCCATCTGACGCGAA
AATTGTCGTCGGCAAAATTATCGACGCCGCGCGTGCGCGTGAAGCGGCGCGTCGCGCCCGTGAAATGACCCGTCGTAAA
GGCGCGCTGGATTTAGCGGGCCTGCCGGGCAAACTGGCGGACTGCCAGGAACGCGACCCGGCGCTGTCCGAACTGTACC
TGGTGGAAGGGGACTCCGCGGGCGGCTCTGCGAAGCAGGGGCGTAACCGCAAGAACCAGGCGATTCTGCCGCTGAAAGG
TAAAATCCTCAACGTCGAGAAAGCGCGCTTCGACAAGATGCTCTCCTCTCAGGAAGTGGCGACGCTGATCACCGCGCTG
GGCTGCGGTATCGGTCGCGACGAGTACAACCCGGACAAGCTGCGCTATCACAGCATCATCATCATGACCGATGCGGACG
TCGACGGCTCGCACATCCGTACGCTGCTGTTGACCTTCTTCTATCGTCAGATGCCGGAAATCGTCGAGCGCGGCCACGT
CTACATTGCGCAGCCGCCGCTGTACAAAGTCAAGAAAGGCAAGCAGGAACAGTACATTAAAGACGACGAAGCGATGGAT
CAGTACCAGATTTCCATCGCGCTTGACGGTGCGACTCTGCACGCGAACGCTCATGCGCCAGCGCTATCCGGCGAAGCGT
TAGAAAAACTGGTCTCTGAATATAACGCCACGCAGAAAATGATTGGTCGTATGGAGCGTCGCTTCCCGAAAGCGCTGCT
CAAAGAGCTGGTGTATCAGCCAACTCTGACCGAAGCCGATCTTTCTGATGAGCAGACTGTAACGCGCTGGGTGAATGCG
CTGATTACCGAGCTGAACGAGAAAGAGCAGCACGGCAGTCAGTGGAAGTTCGATGTTCATACTAATACGGAACAGAATC
TGTTCGAGCCGATCGTTCGCGTGCGTACGCATGGCGTGGATACCGATTATCCATTGGATCACGAGTTTGTGACCGGCGC
GGAATATCGTCGTATCTGCACGCTGGGCGAGAAGCTGCGCGGTCTGATTGAAGAGGATGCGTTTATCGAACGCGGCGAG
CGTCGCCAGCCGGTAACCAGCTTCGAGCAGGCGCTGGAGTGGCTGGTGAAAGAATCACGTCGCGGTCTGGCTATCCAGC
GTTATAAAGGTCTGGGTGAAATGAACCCGGATCAGCTGTGGGAAACCACCATGGACCCGGAAAGCCGCCGTATGCTGCG
TGTGACCGTCAAAGATGCGATTGCTGCCGACCAGCTGTTCACCACGCTGATGGGTGATGCCGTTGAGCCGCGTCGTGCC
TTTATCGAAGAGAACGCCCTGAAAGCAGCGAATATCGATATTTAA
>gyrB_Bovine_64
ATGTCGAATTCTTATGACTCCTCCAGTATCAAAGTCCTGAAAGGGCTGGATGCGGTGCGTAAGCGCCCGGGTATGTATA
TCGGCGACACGGATGACGGCACCGGTCTGCACCACATGGTATTCGAGGTGGTAGATAACGCTATCGACGAAGCGCTCGC
AGGTCACTGTAAAGATATCGTCGTGACTATTCACGCCGATAACTCCGTGTCCGTAACGGATGATGGCCGTGGCATTCCG
ACCGGGATTCACCCGGAAGAAGGCGTCTCGGCGGCGGAAGTGATCATGACCGTTCTGCACGCGGGCGGTAAATTTGACG
ATAACTCCTATAAAGTCTCCGGTGGTCTGCACGGCGTGGGCGTCTCGGTAGTCAACGCTCTGTCGCAAAAACTGGAACT
GGTTATCCAGCGAGATGGCAAAATTCACCGTCAGATCTACGAGCACGGCGTGCCGCAGGCACCCCTGGCCGTCACTGGC
GATACCGATAAAACCGGTACGATGGTACGTTTCTGGCCGAGCCACGAAACCTTCACCAACGTCACTGAATTTGAATATG
AGATCCTGGCGAAACGCCTGCGTGAACTGTCATTCCTGAACTCAGGCGTCTCCATCCGCCTGCGCGACAAGCGCGATGG
CAAAGAAGATCATTTCCACTACGAAGGCGGCATCAAGGCGTTTGTTGAATATCTCAACAAGAATAAAACGCCGATCCAC
CCGAATATCTTCTACTTCTCCACCGAAAAAGACGGTATCGGCGTCGAAGTAGCGCTGCAGTGGAACGATGGTTTCCAGG
AAAACATCTACTGCTTTACCAACAACATTCCGCAGCGCGACGGCGGTACTCACCTGGCAGGCTTCCGTGCGGCGATGAC
CCGCACGCTGAACGCCTACATGGACAAAGAAGGCTACAGCAAAAAAGCCAAAGTCAGCGCCACCGGCGACGATGCCCGT
GAAGGTCTGATTGCGGTGGTTTCCGTGAAGGTACCGGACCCGAAATTCTCCTCGCAGACCAAAGATAAGCTGGTCTCTT
CCGAGGTGAAATCGGCGGTAGAACAGCAGATGAACGAACTGCTGAGCGAATACCTGCTGGAAAACCCATCTGACGCGAA
AATTGTCGTCGGCAAAATTATCGACGCCGCGCGTGCGCGTGAAGCGGCGCGTCGCGCCCGTGAAATGACCCGTCGTAAA
GGCGCGCTGGACTTAGCGGGCCTGCCGGGCAAACTGGCTGACTGCCAGGAACGCGACCCGGCGCTGTCCGAACTGTACC
TGGTGGAAGGGGACTCCGCGGGCGGCTCTGCGAAGCAGGGGCGTAACCGCAAGAACCAGGCGATTCTGCCGCTGAAGGG
TAAAATCCTCAACGTCGAGAAAGCGCGCTTCGACAAGATGCTCTCCTCTCAGGAAGTGGCGACTCTGATCACCGCACTG
GGCTGCGGTATCGGTCGCGACGAGTACAACCCGGACAAACTGCGTTACCATAGCATCATCATCATGACCGATGCGGACG
TCGACGGCTCGCACATCCGTACGCTGCTGTTGACCTTCTTCTATCGTCAGATGCCGGAAATCGTTGAACGCGGCCACGT
TTACATTGCCCAGCCGCCGCTGTACAAAGTGAAGAAAGGCAAGCAGGAACAGTACATTAAAGACGATGAAGCGATGGAT
CAGTACCAGATTTCCATCGCGCTTGACGGTGCGACTCTGCACGCGAACGCCCATGCGCCGGCGCTATCCGGCGAAGCGT
TAGAAAAACTGGTCTCTGAATATAACGCCACGCAGAAAATGATTGGTCGTATGGAGCGTCGCTTCCCGAAAGCGCTGCT
CAAAGAGCTGGTGTATCAGCCAACTCTGACCGAAGCCGATCTTTCTGATGAGCAGACTGTAACGCGCTGGGTGAATGCG
CTGATTACCGAGCTGAACGAGAAAGAGCAGCACGGCAGCCAGTGGAAGTTCGATGTTCATACTAATACGGAACAGAATC
TGTTCGAGCCGATCGTTCGCGTGCGTACGCATGGCGTGGATACCGACTATCCGTTGGATCACGAGTTTGTGACCGGCGC
GGAATATCGTCGTATCTGCACGCTGGGCGAGAAGCTGCGCGGTCTGATTGAAGAGGACGCGTTCATCGAACGCGGCGAG
CGTCGCCAGCCGGTAACCAGCTTCGAGCAGGCGCTGGAGTGGCTGGTGAAAGAATCACGTCGCGGTCTGGCTATCCAGC
GTTATAAAGGTCTGGGTGAAATGAACCCGGATCAGCTGTGGGAAACCACCATGGACCCGGAAAGCCGCCGTATGCTACG
TGTGACCGTCAAAGATGCGATTGCTGCCGATCAGTTGTTCACCACGCTGATGGGTGATGCCGTTGAGCCGCGTCGTGCC
TTTATCGAAGAGAACGCCCTGAAAGCGGCGAATATCGATATTTAA
>gyrB_Bovine_65
ATGTCGAATTCTTATGACTCCTCCAGTATCAAAGTCCTGAAAGGGCTGGATGCGGTGCGTAAGCGCCCGGGTATGTATA
TCGGCGACACGGATGACGGCACCGGTCTGCACCACATGGTATTCGAGGTGGTAGATAACGCTATCGACGAAGCGCTCGC
GGGACACTGTAAAGATATCGTCGTGACTATTCACGCCGATAATTCCGTGTCCGTAACGGATGATGGCCGTGGCATTCCG
ACCGGTATTCACCCGGAAGAAGGCGTCTCGGCGGCGGAAGTGATCATGACCGTTCTGCACGCGGGCGGTAAATTTGACG
ATAACTCCTATAAAGTCTCTGGTGGTCTGCACGGCGTGGGCGTCTCGGTAGTCAACGCTCTGTCGCAAAAACTGGAACT
GGTTATCCAGCGAGATGGCAAAATTCACCGTCAGATCTACGAGCACGGCGTGCCGCAGGCACCCCTGGCCGTCACTGGC
GATACCGATAAAACCGGCACGATGGTACGTTTCTGGCCGAGCCACGAAACCTTCACTAACGTCACTGAATTTGAATATG
AGATCCTGGCGAAACGCCTGCGTGAACTGTCATTCCTGAACTCTGGCGTTTCCATCCGCCTGCGCGACAAGCGCGATGG
CAAAGAAGATCATTTCCACTACGAAGGCGGCATCAAGGCGTTTGTTGAATATCTGAACAAGAATAAAACGCCGATCCAC
CCGAATATCTTCTACTTCTCCACCGAAAAAGACGGTATCGGCGTCGAAGTAGCGCTGCAGTGGAACGATGGTTTCCAGG
AAAATATCTACTGCTTTACCAACAACATTCCGCAGCGTGACGGCGGTACTCACCTTGCAGGCTTCCGTGCGGCGATGAC
CCGTACGCTGAACGCCTACATGGACAAAGAAGGCTACAGCAAAAAAGCCAAAGTCAGCGCCACTGGCGACGATGCCCGT
GAAGGTCTGATTGCGGTGGTTTCCGTAAAAGTACCGGACCCGAAATTCTCCTCGCAGACCAAAGACAAGCTGGTCTCTT
CCGAGGTGAAATCGGCGGTGGAACAGCAGATGAACGAACTGCTGAGCGAATACTTGCTGGAAAACCCATCTGACGCGAA
AATTGTCGTCGGCAAAATTATCGACGCCGCGCGTGCGCGTGAAGCGGCGCGTCGCGCCCGTGAAATGACCCGTCGTAAA
GGCGCGCTGGATTTAGCGGGCCTGCCGGGCAAACTGGCGGACTGCCAGGAACGCGACCCGGCGCTGTCCGAACTGTACC
TGGTGGAAGGGGACTCCGCGGGCGGCTCTGCGAAGCAGGGGCGTAACCGCAAGAACCAGGCGATTCTGCCGCTGAAAGG
TAAAATCCTCAACGTCGAGAAAGCGCGCTTCGACAAGATGCTCTCCTCTCAGGAAGTGGCGACGCTGATCACCGCGCTG
GGCTGCGGTATCGGTCGCGACGAGTACAACCCGGACAAGCTGCGCTATCACAGCATCATCATCATGACCGATGCGGACG
TCGACGGCTCGCACATCCGTACGCTGCTGTTGACCTTCTTCTATCGTCAGATGCCGGAAATCGTCGAGCGCGGCCACGT
CTACATTGCGCAGCCGCCGCTGTACAAAGTCAAGAAAGGCAAGCAGGAACAGTACATTAAAGACGACGAAGCGATGGAT
CAGTACCAGATTTCCATCGCGCTTGACGGTGCGACTCTGCACGCGAACGCTCATGCGCCAGCGCTATCCGGCGAAGCGT
TAGAAAAACTGGTCTCTGAATATAACGCCACGCAGAAAATGATTGGTCGTATGGAGCGTCGCTTCCCGAAAGCGCTGCT
CAAAGAGCTGGTGTATCAGCCAACTCTGACCGAAGCCGATCTTTCTGATGAGCAGACTGTAACGCGCTGGGTGAATGCG
CTGATTACCGAGCTGAACGAGAAAGAGCAGCACGGCAGTCAGTGGAAGTTCGATGTTCATACTAATACGGAACAGAATC
TGTTCGAGCCGATCGTTCGCGTGCGTACGCATGGCGTGGATACCGATTATCCATTGGATCACGAGTTTGTGACCGGCGC
GGAATATCGTCGTATCTGCACGCTGGGCGAGAAGCTGCGCGGTCTGATTGAAGAGGATGCGTTTATCGAACGCGGCGAG
CGTCGCCAGCCGGTAACCAGCTTCGAGCAGGCGCTGGAGTGGCTGGTGAAAGAATCACGTCGCGGTCTGGCTATCCAGC
GTTATAAAGGTCTGGGTGAAATGAACCCGGATCAGCTGTGGGAAACCACCATGGACCCGGAAAGCCGCCGTATGCTGCG
TGTGACCGTCAAAGATGCGATTGCTGCCGACCAGCTGTTCACCACGCTGATGGGTGATGCCGTTGAGCCGCGTCGTGCC
TTTATCGAAGAGAACGCCCTGAAAGCAGCGAATATCGATATTTAA
>gyrB_Bovine_66
ATGTCGAATTCTTATGACTCCTCCAGTATCAAAGTCCTGAAAGGGCTGGATGCGGTGCGTAAGCGCCCGGGTATGTATA
TCGGCGACACGGATGACGGCACCGGTCTGCACCACATGGTATTCGAGGTGGTAGATAACGCTATCGACGAAGCGCTCGC
GGGTCACTGTAAAGATATCGTCGTGACTATTCACGCCGATAACTCCGTGTCCGTAACGGATGATGGCCGTGGCATTCCG
ACCGGGATTCACCCGGAAGAAGGCGTCTCGGCGGCGGAAGTGATCATGACCGTTCTGCACGCGGGCGGTAAATTTGACG
ATAACTCCTATAAAGTCTCCGGCGGTCTGCACGGCGTGGGCGTCTCGGTAGTTAACGCTCTGTCGCAAAAACTGGAGCT
GGTTATCCAGCGAGATGGCAAAATTCACCGTCAGATCTACGAGCACGGCGTGCCGCAGGCACCCCTGGCCGTCACTGGC
GATACCGATAAAACCGGCACGATGGTACGTTTCTGGCCGAGCCACGAAACCTTCACTAACGTCACTGAATTTGAATATG
AGATCCTGGCGAAACGCCTGCGTGAACTGTCATTCCTGAACTCAGGCGTTTCCATCCGCCTGCGCGACAAGCGCGATGG
CAAAGAAGATCATTTCCACTACGAAGGCGGCATCAAGGCGTTTGTTGAATATCTCAACAAGAATAAAACGCCGATCCAC
CCGAATATCTTCTATTTCTCCACCGAAAAAGACGGTATCGGCGTGGAAGTAGCGCTGCAGTGGAACGATGGTTTCCAGG
AAAACATCTACTGCTTTACCAACAACATTCCGCAGCGCGACGGCGGTACTCACCTGGCAGGCTTCCGTGCGGCGATGAC
CCGCACGCTGAACGCCTACATGGACAAAGAAGGCTACAGCAAAAAAGCCAAAGTCAGCGCCACCGGCGACGATGCCCGT
GAAGGTCTGATTGCGGTGGTTTCCGTAAAAGTGCCGGACCCGAAATTCTCCTCACAGACCAAAGATAAGCTGGTCTCTT
CCGAGGTGAAATCGGCGGTAGAACAGCAGATGAACGAACTGCTGAGCGAATACCTGCTGGAAAACCCATCTGACGCGAA
AATCGTCGTCGGCAAAATTATCGACGCCGCGCGTGCGCGTGAAGCGGCGCGTCGCGCCCGTGAAATGACCCGTCGTAAA
GGCGCGCTCGATTTAGCCGGTCTGCCGGGCAAACTGGCGGATTGTCAGGAACGCGACCCGGCGCTGTCCGAACTGTACC
TGGTGGAAGGGGACTCCGCGGGCGGCTCTGCGAAGCAGGGGCGTAACCGCAAGAACCAGGCGATTCTGCCGCTGAAAGG
TAAAATCCTTAACGTCGAGAAAGCGCGCTTCGACAAGATGCTTTCCTCCCAGGAAGTGGCGACGCTGATCACCGCGCTG
GGCTGCGGTATCGGTCGCGACGAGTACAACCCGGACAAGCTGCGCTATCACAGCATCATCATCATGACCGATGCGGACG
TCGACGGCTCGCACATCCGTACGCTGCTGTTGACCTTCTTCTATCGTCAGATGCCGGAAATCGTCGAGCGCGGCCACGT
TTACATTGCGCAGCCGCCGCTGTACAAAGTGAAGAAAGGCAAGCAGGAACAGTACATCAAAGACGACGAAGCGATGGAT
CAGTACCAGATTTCCATCGCGCTTGACGGTGCGACTCTGCACGCGAACGCTCATGCGCCAGCGCTATCCGGCGAAGCGT
TAGAAAAACTGGTCTCTGAATATAACGCCACGCAGAAAATGATTGGTCGTATGGAGCGTCGCTTCCCGAAAGCGCTGCT
CAAAGAGCTGGTGTATCAGCCAACTCTGACCGAAGCCGATCTTTCTGATGAGCAGACTGTAACGCGTTGGGTGAATGCG
CTGATTACCGAGCTGAATGAGAAAGAGCAGCACGGCAGTCAGTGGAAGTTCGATGTTCATACTAATACGGAACAGAATC
TGTTCGAGCCGATCGTTCGCGTGCGTACGCATGGCGTAGATACCGATTATCCGTTGGATCACGAGTTTGTGACCGGCGC
GGAATATCGTCGTATCTGCACGCTGGGCGAGAAGCTGCGCGGTCTGATTGAAGAGGACGCGTTCATAGAACGCGGCGAG
CGTCGCCAGCCGGTAACCAGCTTCGAGCAGGCGCTGGAGTGGCTGGTGAAAGAATCACGTCGCGGTCTGGCTATCCAGC
GTTATAAAGGTCTGGGTGAAATGAACCCGGATCAGCTGTGGGAAACCACCATGGACCCGGAAAGCCGCCGTATGCTGCG
CGTGACCGTTAAAGATGCGATTGCTGCCGACCAGCTGTTCACTACGCTGATGGGCGATGCCGTTGAACCGCGTCGTGCC
TTTATCGAAGAGAACGCCCTGAAAGCGGCGAACATCGATATTTAA
>gyrB_Bovine_67
ATGTCGAATTCTTATGACTCCTCCAGTATCAAAGTCCTGAAAGGGCTGGATGCGGTGCGTAAGCGCCCGGGTATGTATA
TCGGCGACACGGATGACGGCACCGGTCTGCACCACATGGTATTCGAGGTGGTAGATAACGCTATCGACGAAGCGCTCGC
GGGACACTGTAAAGATATCGTCGTGACTATTCACGCCGATAATTCCGTGTCCGTAACGGATGATGGCCGTGGCATTCCG
ACCGGTATTCACCCGGAAGAAGGCGTCTCGGCGGCGGAAGTGATCATGACCGTTCTGCACGCGGGCGGTAAATTTGACG
ATAACTCCTATAAAGTCTCTGGTGGTCTGCACGGCGTGGGCGTCTCGGTAGTCAACGCTCTGTCGCAAAAACTGGAACT
GGTTATCCAGCGAGATGGCAAAATTCACCGTCAGATCTACGAGCACGGCGTGCCGCAGGCACCCCTGGCCGTCACTGGC
GATACCGATAAAACCGGCACGATGGTACGTTTCTGGCCGAGCCACGAAACCTTCACTAACGTCACTGAATTTGAATATG
AGATCCTGGCGAAACGCCTGCGTGAACTGTCATTCCTGAACTCTGGCGTTTCCATCCGCCTGCGCGACAAGCGCGATGG
CAAAGAAGATCATTTCCACTACGAAGGCGGCATCAAGGCGTTTGTTGAATATCTGAACAAGAATAAAACGCCGATCCAC
CCGAATATCTTCTACTTCTCCACCGAAAAAGACGGTATCGGCGTCGAAGTAGCGCTGCAGTGGAACGATGGTTTCCAGG
AAAATATCTACTGCTTTACCAACAACATTCCGCAGCGTGACGGCGGTACTCACCTTGCAGGCTTCCGTGCGGCGATGAC
CCGTACGCTGAACGCCTACATGGACAAAGAAGGCTACAGCAAAAAAGCCAAAGTCAGCGCCACTGGCGACGATGCCCGT
GAAGGTCTGATTGCGGTGGTTTCCGTAAAAGTACCGGACCCGAAATTCTCCTCGCAGACCAAAGACAAGCTGGTCTCTT
CCGAGGTGAAATCGGCGGTGGAACAGCAGATGAACGAACTGCTGAGCGAATACTTGCTGGAAAACCCATCTGACGCGAA
AATTGTCGTCGGCAAAATTATCGACGCCGCGCGTGCGCGTGAAGCGGCGCGTCGCGCCCGTGAAATGACCCGTCGTAAA
GGCGCGCTGGATTTAGCGGGCCTGCCGGGCAAACTGGCGGACTGCCAGGAACGCGACCCGGCGCTGTCCGAACTGTACC
TGGTGGAAGGGGACTCCGCGGGCGGCTCTGCGAAGCAGGGGCGTAACCGCAAGAACCAGGCGATTCTGCCGCTGAAAGG
TAAAATCCTCAACGTCGAGAAAGCGCGCTTCGACAAGATGCTCTCCTCTCAGGAAGTGGCGACGCTGATCACCGCGCTG
GGCTGCGGTATCGGTCGCGACGAGTACAACCCGGACAAGCTGCGCTATCACAGCATCATCATCATGACCGATGCGGACG
TCGACGGCTCGCACATCCGTACGCTGCTGTTGACCTTCTTCTATCGTCAGATGCCGGAAATCGTCGAGCGCGGCCACGT
CTACATTGCGCAGCCGCCGCTGTACAAAGTCAAGAAAGGCAAGCAGGAACAGTACATTAAAGACGACGAAGCGATGGAT
CAGTACCAGATTTCCATCGCGCTTGACGGTGCGACTCTGCACGCGAACGCTCATGCGCCAGCGCTATCCGGCGAAGCGT
TAGAAAAACTGGTCTCTGAATATAACGCCACGCAGAAAATGATTGGTCGTATGGAGCGTCGCTTCCCGAAAGCGCTGCT
CAAAGAGCTGGTGTATCAGCCAACTCTGACCGAAGCCGATCTTTCTGATGAGCAGACTGTAACGCGCTGGGTGAATGCG
CTGATTACCGAGCTGAACGAGAAAGAGCAGCACGGCAGTCAGTGGAAGTTCGATGTTCATACTAATACGGAACAGAATC
TGTTCGAGCCGATCGTTCGCGTGCGTACGCATGGCGTGGATACCGATTATCCATTGGATCACGAGTTTGTGACCGGCGC
GGAATATCGTCGTATCTGCACGCTGGGCGAGAAGCTGCGCGGTCTGATTGAAGAGGATGCGTTTATCGAACGCGGCGAG
CGTCGCCAGCCGGTAACCAGCTTCGAGCAGGCGCTGGAGTGGCTGGTGAAAGAATCACGTCGCGGTCTGGCTATCCAGC
GTTATAAAGGTCTGGGTGAAATGAACCCGGATCAGCTGTGGGAAACCACCATGGACCCGGAAAGCCGCCGTATGCTGCG
TGTGACCGTCAAAGATGCGATTGCTGCCGACCAGCTGTTCACCACGCTGATGGGTGATGCCGTTGAGCCGCGTCGTGCC
TTTATCGAAGAGAACGCCCTGAAAGCAGCGAATATCGATATTTAA
>gyrB_Bovine_68
ATGTCGAATTCTTATGACTCCTCCAGTATCAAAGTCCTGAAAGGGCTGGATGCGGTGCGTAAGCGCCCGGGTATGTATA
TCGGCGACACGGATGACGGCACCGGTCTGCACCACATGGTATTCGAGGTGGTAGATAACGCTATCGACGAAGCGCTCGC
GGGTCACTGTAAAGATATCGTCGTGACTATTCACGCCGATAACTCCGTGTCCGTAACGGATGATGGCCGTGGCATTCCG
ACCGGGATTCACCCGGAAGAAGGCGTCTCGGCGGCGGAAGTGATCATGACCGTTCTGCACGCGGGCGGTAAATTTGACG
ATAACTCCTATAAAGTCTCCGGCGGTCTGCACGGCGTGGGCGTCTCGGTAGTTAACGCTCTGTCGCAAAAACTGGAGCT
GGTTATCCAGCGAGATGGCAAAATTCACCGTCAGATCTACGAGCACGGCGTGCCGCAGGCACCCCTGGCCGTCACTGGC
GATACCGATAAAACCGGCACGATGGTACGTTTCTGGCCGAGCCACGAAACCTTCACTAACGTCACTGAATTTGAATATG
AGATCCTGGCGAAACGCCTGCGTGAACTGTCATTCCTGAACTCAGGCGTTTCCATCCGCCTGCGCGACAAGCGCGATGG
CAAAGAAGATCATTTCCACTACGAAGGCGGCATCAAGGCGTTTGTTGAATATCTCAACAAGAATAAAACGCCGATCCAC
CCGAATATCTTCTATTTCTCCACCGAAAAAGACGGTATCGGCGTGGAAGTAGCGCTGCAGTGGAACGATGGTTTCCAGG
AAAACATCTACTGCTTTACCAACAACATTCCGCAGCGCGACGGCGGTACTCACCTGGCAGGCTTCCGTGCGGCGATGAC
CCGCACGCTGAACGCCTACATGGACAAAGAAGGCTACAGCAAAAAAGCCAAAGTCAGCGCCACCGGCGACGATGCCCGT
GAAGGTCTGATTGCGGTGGTTTCCGTAAAAGTGCCGGACCCGAAATTCTCCTCACAGACCAAAGATAAGCTGGTCTCTT
CCGAGGTGAAATCGGCGGTAGAACAGCAGATGAACGAACTGCTGAGCGAATACCTGCTGGAAAACCCATCTGACGCGAA
AATCGTCGTCGGCAAAATTATCGACGCCGCGCGTGCGCGTGAAGCGGCGCGTCGCGCCCGTGAAATGACCCGTCGTAAA
GGCGCGCTCGATTTAGCCGGTCTGCCGGGCAAACTGGCGGATTGTCAGGAACGCGACCCGGCGCTGTCCGAACTGTACC
TGGTGGAAGGGGACTCCGCGGGCGGCTCTGCGAAGCAGGGGCGTAACCGCAAGAACCAGGCGATTCTGCCGCTGAAAGG
TAAAATCCTTAACGTCGAGAAAGCGCGCTTCGACAAGATGCTTTCCTCCCAGGAAGTGGCGACGCTGATCACCGCGCTG
GGCTGCGGTATCGGTCGCGACGAGTACAACCCGGACAAGCTGCGCTATCACAGCATCATCATCATGACCGATGCGGACG
TCGACGGCTCGCACATCCGTACGCTGCTGTTGACCTTCTTCTATCGTCAGATGCCGGAAATCGTCGAGCGCGGCCACGT
TTACATTGCGCAGCCGCCGCTGTACAAAGTGAAGAAAGGCAAGCAGGAACAGTACATCAAAGACGACGAAGCGATGGAT
CAGTACCAGATTTCCATCGCGCTTGACGGTGCGACTCTGCACGCGAACGCTCATGCGCCAGCGCTATCCGGCGAAGCGT
TAGAAAAACTGGTCTCTGAATATAACGCCACGCAGAAAATGATTGGTCGTATGGAGCGTCGCTTCCCGAAAGCGCTGCT
CAAAGAGCTGGTGTATCAGCCAACTCTGACCGAAGCCGATCTTTCTGATGAGCAGACTGTAACGCGTTGGGTGAATGCG
CTGATTACCGAGCTGAATGAGAAAGAGCAGCACGGCAGTCAGTGGAAGTTCGATGTTCATACTAATACGGAACAGAATC
TGTTCGAGCCGATCGTTCGCGTGCGTACGCATGGCGTAGATACCGATTATCCGTTGGATCACGAGTTTGTGACCGGCGC
GGAATATCGTCGTATCTGCACGCTGGGCGAGAAGCTGCGCGGTCTGATTGAAGAGGACGCGTTCATAGAACGCGGCGAG
CGTCGCCAGCCGGTAACCAGCTTCGAGCAGGCGCTGGAGTGGCTGGTGAAAGAATCACGTCGCGGTCTGGCTATCCAGC
GTTATAAAGGTCTGGGTGAAATGAACCCGGATCAGCTGTGGGAAACCACCATGGACCCGGAAAGCCGCCGTATGCTGCG
CGTGACCGTTAAAGATGCGATTGCTGCCGACCAGCTGTTCACTACGCTGATGGGCGATGCCGTTGAACCGCGTCGTGCC
TTTATCGAAGAGAACGCCCTGAAAGCGGCGAACATCGATATTTAA
>gyrB_Bovine_69
ATGTCGAATTCTTATGACTCCTCCAGTATCAAAGTCCTGAAAGGGCTGGATGCGGTGCGTAAGCGCCCGGGTATGTATA
TCGGCGACACGGATGACGGCACCGGTCTGCACCACATGGTATTCGAGGTGGTAGATAACGCTATCGACGAAGCGCTCGC
AGGTCACTGTAAAGATATCGTCGTGACTATTCACGCCGATAACTCCGTGTCCGTAACGGATGATGGCCGTGGCATTCCG
ACCGGGATTCACCCGGAAGAAGGCGTCTCGGCGGCGGAAGTGATCATGACCGTTCTGCACGCGGGCGGTAAATTTGACG
ATAACTCCTATAAAGTCTCCGGTGGTCTGCACGGCGTGGGCGTCTCGGTAGTCAACGCTCTGTCGCAAAAACTGGAACT
GGTTATCCAGCGAGATGGCAAAATTCACCGTCAGATCTACGAGCACGGCGTGCCGCAGGCACCCCTGGCCGTCACTGGC
GATACCGATAAAACCGGTACGATGGTACGTTTCTGGCCGAGCCACGAAACCTTCACCAACGTCACTGAATTTGAATATG
AGATCCTGGCGAAACGCCTGCGTGAACTGTCATTCCTGAACTCAGGCGTCTCCATCCGCCTGCGCGACAAGCGCGATGG
CAAAGAAGATCATTTCCACTACGAAGGCGGCATCAAGGCGTTTGTTGAATATCTCAACAAGAATAAAACGCCGATCCAC
CCGAATATCTTCTACTTCTCCACCGAAAAAGACGGTATCGGCGTCGAAGTAGCGCTGCAGTGGAACGATGGTTTCCAGG
AAAACATCTACTGCTTTACCAACAACATTCCGCAGCGCGACGGCGGTACTCACCTGGCAGGCTTCCGTGCGGCGATGAC
CCGCACGCTGAACGCCTACATGGACAAAGAAGGCTACAGCAAAAAAGCCAAAGTCAGCGCCACCGGCGACGATGCCCGT
GAAGGTCTGATTGCGGTGGTTTCCGTGAAGGTACCGGACCCGAAATTCTCCTCGCAGACCAAAGATAAGCTGGTCTCTT
CCGAGGTGAAATCGGCGGTAGAACAGCAGATGAACGAACTGCTGAGCGAATACCTGCTGGAAAACCCATCTGACGCGAA
AATTGTCGTCGGCAAAATTATCGACGCCGCGCGTGCGCGTGAAGCGGCGCGTCGCGCCCGTGAAATGACCCGTCGTAAA
GGCGCGCTGGACTTAGCGGGCCTGCCGGGCAAACTGGCTGACTGCCAGGAACGCGACCCGGCGCTGTCCGAACTGTACC
TGGTGGAAGGGGACTCCGCGGGCGGCTCTGCGAAGCAGGGGCGTAACCGCAAGAACCAGGCGATTCTGCCGCTGAAGGG
TAAAATCCTCAACGTCGAGAAAGCGCGCTTCGACAAGATGCTCTCCTCTCAGGAAGTGGCGACTCTGATCACCGCACTG
GGCTGCGGTATCGGTCGCGACGAGTACAACCCGGACAAACTGCGTTACCATAGCATCATCATCATGACCGATGCGGACG
TCGACGGCTCGCACATCCGTACGCTGCTGTTGACCTTCTTCTATCGTCAGATGCCGGAAATCGTTGAACGCGGCCACGT
TTACATTGCCCAGCCGCCGCTGTACAAAGTGAAGAAAGGCAAGCAGGAACAGTACATTAAAGACGATGAAGCGATGGAT
CAGTACCAGATTTCCATCGCGCTTGACGGTGCGACTCTGCACGCGAACGCCCATGCGCCGGCGCTATCCGGCGAAGCGT
TAGAAAAACTGGTCTCTGAATATAACGCCACGCAGAAAATGATTGGTCGTATGGAGCGTCGCTTCCCGAAAGCGCTGCT
CAAAGAGCTGGTGTATCAGCCAACTCTGACCGAAGCCGATCTTTCTGATGAGCAGACTGTAACGCGCTGGGTGAATGCG
CTGATTACCGAGCTGAACGAGAAAGAGCAGCACGGCAGCCAGTGGAAGTTCGATGTTCATACTAATACGGAACAGAATC
TGTTCGAGCCGATCGTTCGCGTGCGTACGCATGGCGTGGATACCGACTATCCGTTGGATCACGAGTTTGTGACCGGCGC
GGAATATCGTCGTATCTGCACGCTGGGCGAGAAGCTGCGCGGTCTGATTGAAGAGGACGCGTTCATCGAACGCGGCGAG
CGTCGCCAGCCGGTAACCAGCTTCGAGCAGGCGCTGGAGTGGCTGGTGAAAGAATCACGTCGCGGTCTGGCTATCCAGC
GTTATAAAGGTCTGGGTGAAATGAACCCGGATCAGCTGTGGGAAACCACCATGGACCCGGAAAGCCGCCGTATGCTACG
TGTGACCGTCAAAGATGCGATTGCTGCCGATCAGTTGTTCACCACGCTGATGGGTGATGCCGTTGAGCCGCGTCGTGCC
TTTATCGAAGAGAACGCCCTGAAAGCGGCGAATATCGATATTTAA
>gyrB_Bovine_70
ATGTCGAATTCTTATGACTCCTCCAGTATCAAAGTCCTGAAAGGGCTGGATGCGGTGCGTAAGCGCCCGGGTATGTATA
TCGGCGACACGGATGACGGCACCGGTCTGCACCACATGGTATTCGAGGTGGTAGATAACGCTATCGACGAAGCGCTCGC
AGGTCACTGTAAAGATATCGTCGTGACTATTCACGCCGATAACTCCGTGTCCGTAACGGATGATGGCCGTGGCATTCCG
ACCGGGATTCACCCGGAAGAAGGCGTCTCGGCGGCGGAAGTGATCATGACCGTTCTGCACGCGGGCGGTAAATTTGACG
ATAACTCCTATAAAGTCTCCGGTGGTCTGCACGGCGTGGGCGTCTCGGTAGTCAACGCTCTGTCGCAAAAACTGGAACT
GGTTATCCAGCGAGATGGCAAAATTCACCGTCAGATCTACGAGCACGGCGTGCCGCAGGCACCCCTGGCCGTCACTGGC
GATACCGATAAAACCGGTACGATGGTACGTTTCTGGCCGAGCCACGAAACCTTCACCAACGTCACTGAATTTGAATATG
AGATCCTGGCGAAACGCCTGCGTGAACTGTCATTCCTGAACTCAGGCGTCTCCATCCGCCTGCGCGACAAGCGCGATGG
CAAAGAAGATCATTTCCACTACGAAGGCGGCATCAAGGCGTTTGTTGAATATCTCAACAAGAATAAAACGCCGATCCAC
CCGAATATCTTCTACTTCTCCACCGAAAAAGACGGTATCGGCGTCGAAGTAGCGCTGCAGTGGAACGATGGTTTCCAGG
AAAACATCTACTGCTTTACCAACAACATTCCGCAGCGCGACGGCGGTACTCACCTGGCAGGCTTCCGTGCGGCGATGAC
CCGCACGCTGAACGCCTACATGGACAAAGAAGGCTACAGCAAAAAAGCCAAAGTCAGCGCCACCGGCGACGATGCCCGT
GAAGGTCTGATTGCGGTGGTTTCCGTGAAGGTACCGGACCCGAAATTCTCCTCGCAGACCAAAGATAAGCTGGTCTCTT
CCGAGGTGAAATCGGCGGTAGAACAGCAGATGAACGAACTGCTGAGCGAATACCTGCTGGAAAACCCATCTGACGCGAA
AATTGTCGTCGGCAAAATTATCGACGCCGCGCGTGCGCGTGAAGCGGCGCGTCGCGCCCGTGAAATGACCCGTCGTAAA
GGCGCGCTGGACTTAGCGGGCCTGCCGGGCAAACTGGCTGACTGCCAGGAACGCGACCCGGCGCTGTCCGAACTGTACC
TGGTGGAAGGGGACTCCGCGGGCGGCTCTGCGAAGCAGGGGCGTAACCGCAAGAACCAGGCGATTCTGCCGCTGAAGGG
TAAAATCCTCAACGTCGAGAAAGCGCGCTTCGACAAGATGCTCTCCTCTCAGGAAGTGGCGACTCTGATCACCGCACTG
GGCTGCGGTATCGGTCGCGACGAGTACAACCCGGACAAACTGCGTTACCATAGCATCATCATCATGACCGATGCGGACG
TCGACGGCTCGCACATCCGTACGCTGCTGTTGACCTTCTTCTATCGTCAGATGCCGGAAATCGTTGAACGCGGCCACGT
TTACATTGCCCAGCCGCCGCTGTACAAAGTGAAGAAAGGCAAGCAGGAACAGTACATTAAAGACGATGAAGCGATGGAT
CAGTACCAGATTTCCATCGCGCTTGACGGTGCGACTCTGCACGCGAACGCCCATGCGCCGGCGCTATCCGGCGAAGCGT
TAGAAAAACTGGTCTCTGAATATAACGCCACGCAGAAAATGATTGGTCGTATGGAGCGTCGCTTCCCGAAAGCGCTGCT
CAAAGAGCTGGTGTATCAGCCAACTCTGACCGAAGCCGATCTTTCTGATGAGCAGACTGTAACGCGCTGGGTGAATGCG
CTGATTACCGAGCTGAACGAGAAAGAGCAGCACGGCAGCCAGTGGAAGTTCGATGTTCATACTAATACGGAACAGAATC
TGTTCGAGCCGATCGTTCGCGTGCGTACGCATGGCGTGGATACCGACTATCCGTTGGATCACGAGTTTGTGACCGGCGC
GGAATATCGTCGTATCTGCACGCTGGGCGAGAAGCTGCGCGGTCTGATTGAAGAGGACGCGTTCATCGAACGCGGCGAG
CGTCGCCAGCCGGTAACCAGCTTCGAGCAGGCGCTGGAGTGGCTGGTGAAAGAATCACGTCGCGGTCTGGCTATCCAGC
GTTATAAAGGTCTGGGTGAAATGAACCCGGATCAGCTGTGGGAAACCACCATGGACCCGGAAAGCCGCCGTATGCTACG
TGTGACCGTCAAAGATGCGATTGCTGCCGATCAGTTGTTCACCACGCTGATGGGTGATGCCGTTGAGCCGCGTCGTGCC
TTTATCGAAGAGAACGCCCTGAAAGCGGCGAATATCGATATTTAA
>gyrB_Bovine_71
ATGTCGAATTCTTATGACTCCTCCAGTATCAAAGTCCTGAAAGGGCTGGATGCGGTGCGTAAGCGCCCGGGTATGTATA
TCGGCGACACGGATGACGGCACCGGTCTGCACCACATGGTATTCGAGGTGGTAGATAACGCTATCGACGAAGCGCTCGC
GGGACACTGTAAAGATATCGTCGTGACTATTCACGCCGATAATTCCGTGTCCGTAACGGATGATGGCCGTGGCATTCCG
ACCGGTATTCACCCGGAAGAAGGCGTCTCGGCGGCGGAAGTGATCATGACCGTTCTGCACGCGGGCGGTAAATTTGACG
ATAACTCCTATAAAGTCTCTGGTGGTCTGCACGGCGTGGGCGTCTCGGTAGTCAACGCTCTGTCGCAAAAACTGGAACT
GGTTATCCAGCGAGATGGCAAAATTCACCGTCAGATCTACGAGCACGGCGTGCCGCAGGCACCCCTGGCCGTCACTGGC
GATACCGATAAAACCGGCACGATGGTACGTTTCTGGCCGAGCCACGAAACCTTCACTAACGTCACTGAATTTGAATATG
AGATCCTGGCGAAACGCCTGCGTGAACTGTCATTCCTGAACTCTGGCGTTTCCATCCGCCTGCGCGACAAGCGCGATGG
CAAAGAAGATCATTTCCACTACGAAGGCGGCATCAAGGCGTTTGTTGAATATCTGAACAAGAATAAAACGCCGATCCAC
CCGAATATCTTCTACTTCTCCACCGAAAAAGACGGTATCGGCGTCGAAGTAGCGCTGCAGTGGAACGATGGTTTCCAGG
AAAATATCTACTGCTTTACCAACAACATTCCGCAGCGTGACGGCGGTACTCACCTTGCAGGCTTCCGTGCGGCGATGAC
CCGTACGCTGAACGCCTACATGGACAAAGAAGGCTACAGCAAAAAAGCCAAAGTCAGCGCCACTGGCGACGATGCCCGT
GAAGGTCTGATTGCGGTGGTTTCCGTAAAAGTACCGGACCCGAAATTCTCCTCGCAGACCAAAGACAAGCTGGTCTCTT
CCGAGGTGAAATCGGCGGTGGAACAGCAGATGAACGAACTGCTGAGCGAATACTTGCTGGAAAACCCATCTGACGCGAA
AATTGTCGTCGGCAAAATTATCGACGCCGCGCGTGCGCGTGAAGCGGCGCGTCGCGCCCGTGAAATGACCCGTCGTAAA
GGCGCGCTGGATTTAGCGGGCCTGCCGGGCAAACTGGCGGACTGCCAGGAACGCGACCCGGCGCTGTCCGAACTGTACC
TGGTGGAAGGGGACTCCGCGGGCGGCTCTGCGAAGCAGGGGCGTAACCGCAAGAACCAGGCGATTCTGCCGCTGAAAGG
TAAAATCCTCAACGTCGAGAAAGCGCGCTTCGACAAGATGCTCTCCTCTCAGGAAGTGGCGACGCTGATCACCGCGCTG
GGCTGCGGTATCGGTCGCGACGAGTACAACCCGGACAAGCTGCGCTATCACAGCATCATCATCATGACCGATGCGGACG
TCGACGGCTCGCACATCCGTACGCTGCTGTTGACCTTCTTCTATCGTCAGATGCCGGAAATCGTCGAGCGCGGCCACGT
CTACATTGCGCAGCCGCCGCTGTACAAAGTCAAGAAAGGCAAGCAGGAACAGTACATTAAAGACGACGAAGCGATGGAT
CAGTACCAGATTTCCATCGCGCTTGACGGTGCGACTCTGCACGCGAACGCTCATGCGCCAGCGCTATCCGGCGAAGCGT
TAGAAAAACTGGTCTCTGAATATAACGCCACGCAGAAAATGATTGGTCGTATGGAGCGTCGCTTCCCGAAAGCGCTGCT
CAAAGAGCTGGTGTATCAGCCAACTCTGACCGAAGCCGATCTTTCTGATGAGCAGACTGTAACGCGCTGGGTGAATGCG
CTGATTACCGAGCTGAACGAGAAAGAGCAGCACGGCAGTCAGTGGAAGTTCGATGTTCATACTAATACGGAACAGAATC
TGTTCGAGCCGATCGTTCGCGTGCGTACGCATGGCGTGGATACCGATTATCCATTGGATCACGAGTTTGTGACCGGCGC
GGAATATCGTCGTATCTGCACGCTGGGCGAGAAGCTGCGCGGTCTGATTGAAGAGGATGCGTTTATCGAACGCGGCGAG
CGTCGCCAGCCGGTAACCAGCTTCGAGCAGGCGCTGGAGTGGCTGGTGAAAGAATCACGTCGCGGTCTGGCTATCCAGC
GTTATAAAGGTCTGGGTGAAATGAACCCGGATCAGCTGTGGGAAACCACCATGGACCCGGAAAGCCGCCGTATGCTGCG
TGTGACCGTCAAAGATGCGATTGCTGCCGACCAGCTGTTCACCACGCTGATGGGTGATGCCGTTGAGCCGCGTCGTGCC
TTTATCGAAGAGAACGCCCTGAAAGCAGCGAATATCGATATTTAA
>gyrB_Bovine_72
ATGTCGAATTCTTATGACTCCTCCAGTATCAAAGTCCTGAAAGGGCTGGATGCGGTGCGTAAGCGCCCGGGTATGTATA
TCGGCGACACGGATGACGGCACCGGTCTGCACCACATGGTATTCGAGGTGGTAGATAACGCTATCGACGAAGCGCTCGC
AGGTCACTGTAAAGATATCGTCGTGACTATTCACGCCGATAACTCCGTGTCCGTAACGGATGATGGCCGTGGCATTCCG
ACCGGGATTCACCCGGAAGAAGGCGTCTCGGCGGCGGAAGTGATCATGACCGTTCTGCACGCGGGCGGTAAATTTGACG
ATAACTCCTATAAAGTCTCCGGTGGTCTGCACGGCGTGGGCGTCTCGGTAGTCAACGCTCTGTCGCAAAAACTGGAACT
GGTTATCCAGCGAGATGGCAAAATTCACCGTCAGATCTACGAGCACGGCGTGCCGCAGGCACCCCTGGCCGTCACTGGC
GATACCGATAAAACCGGTACGATGGTACGTTTCTGGCCGAGCCACGAAACCTTCACCAACGTCACTGAATTTGAATATG
AGATCCTGGCGAAACGCCTGCGTGAACTGTCATTCCTGAACTCAGGCGTCTCCATCCGCCTGCGCGACAAGCGCGATGG
CAAAGAAGATCATTTCCACTACGAAGGCGGCATCAAGGCGTTTGTTGAATATCTCAACAAGAATAAAACGCCGATCCAC
CCGAATATCTTCTACTTCTCCACCGAAAAAGACGGTATCGGCGTCGAAGTAGCGCTGCAGTGGAACGATGGTTTCCAGG
AAAACATCTACTGCTTTACCAACAACATTCCGCAGCGCGACGGCGGTACTCACCTGGCAGGCTTCCGTGCGGCGATGAC
CCGCACGCTGAACGCCTACATGGACAAAGAAGGCTACAGCAAAAAAGCCAAAGTCAGCGCCACCGGCGACGATGCCCGT
GAAGGTCTGATTGCGGTGGTTTCCGTGAAGGTACCGGACCCGAAATTCTCCTCGCAGACCAAAGATAAGCTGGTCTCTT
CCGAGGTGAAATCGGCGGTAGAACAGCAGATGAACGAACTGCTGAGCGAATACCTGCTGGAAAACCCATCTGACGCGAA
AATTGTCGTCGGCAAAATTATCGACGCCGCGCGTGCGCGTGAAGCGGCGCGTCGCGCCCGTGAAATGACCCGTCGTAAA
GGCGCGCTGGACTTAGCGGGCCTGCCGGGCAAACTGGCTGACTGCCAGGAACGCGACCCGGCGCTGTCCGAACTGTACC
TGGTGGAAGGGGACTCCGCGGGCGGCTCTGCGAAGCAGGGGCGTAACCGCAAGAACCAGGCGATTCTGCCGCTGAAGGG
TAAAATCCTCAACGTCGAGAAAGCGCGCTTCGACAAGATGCTCTCCTCTCAGGAAGTGGCGACTCTGATCACCGCACTG
GGCTGCGGTATCGGTCGCGACGAGTACAACCCGGACAAACTGCGTTACCATAGCATCATCATCATGACCGATGCGGACG
TCGACGGCTCGCACATCCGTACGCTGCTGTTGACCTTCTTCTATCGTCAGATGCCGGAAATCGTTGAACGCGGCCACGT
TTACATTGCCCAGCCGCCGCTGTACAAAGTGAAGAAAGGCAAGCAGGAACAGTACATTAAAGACGATGAAGCGATGGAT
CAGTACCAGATTTCCATCGCGCTTGACGGTGCGACTCTGCACGCGAACGCCCATGCGCCGGCGCTATCCGGCGAAGCGT
TAGAAAAACTGGTCTCTGAATATAACGCCACGCAGAAAATGATTGGTCGTATGGAGCGTCGCTTCCCGAAAGCGCTGCT
CAAAGAGCTGGTGTATCAGCCAACTCTGACCGAAGCCGATCTTTCTGATGAGCAGACTGTAACGCGCTGGGTGAATGCG
CTGATTACCGAGCTGAACGAGAAAGAGCAGCACGGCAGCCAGTGGAAGTTCGATGTTCATACTAATACGGAACAGAATC
TGTTCGAGCCGATCGTTCGCGTGCGTACGCATGGCGTGGATACCGACTATCCGTTGGATCACGAGTTTGTGACCGGCGC
GGAATATCGTCGTATCTGCACGCTGGGCGAGAAGCTGCGCGGTCTGATTGAAGAGGACGCGTTCATCGAACGCGGCGAG
CGTCGCCAGCCGGTAACCAGCTTCGAGCAGGCGCTGGAGTGGCTGGTGAAAGAATCACGTCGCGGTCTGGCTATCCAGC
GTTATAAAGGTCTGGGTGAAATGAACCCGGATCAGCTGTGGGAAACCACCATGGACCCGGAAAGCCGCCGTATGCTACG
TGTGACCGTCAAAGATGCGATTGCTGCCGATCAGTTGTTCACCACGCTGATGGGTGATGCCGTTGAGCCGCGTCGTGCC
TTTATCGAAGAGAACGCCCTGAAAGCGGCGAATATCGATATTTAA
>gyrB_Bovine_73
ATGTCGAATTCTTATGACTCCTCCAGTATCAAAGTCCTGAAAGGGCTGGATGCGGTGCGTAAGCGCCCGGGTATGTATA
TCGGCGACACGGATGACGGCACCGGTCTGCACCACATGGTATTCGAGGTGGTAGATAACGCTATCGACGAAGCGCTCGC
GGGACACTGTAAAGATATCGTCGTGACTATTCACGCCGATAATTCCGTGTCCGTAACGGATGATGGCCGTGGCATTCCG
ACCGGTATTCACCCGGAAGAAGGCGTCTCGGCGGCGGAAGTGATCATGACCGTTCTGCACGCGGGCGGTAAATTTGACG
ATAACTCCTATAAAGTCTCTGGTGGTCTGCACGGCGTGGGCGTCTCGGTAGTCAACGCTCTGTCGCAAAAACTGGAACT
GGTTATCCAGCGAGATGGCAAAATTCACCGTCAGATCTACGAGCACGGCGTGCCGCAGGCACCCCTGGCCGTCACTGGC
GATACCGATAAAACCGGCACGATGGTACGTTTCTGGCCGAGCCACGAAACCTTCACTAACGTCACTGAATTTGAATATG
AGATCCTGGCGAAACGCCTGCGTGAACTGTCATTCCTGAACTCTGGCGTTTCCATCCGCCTGCGCGACAAGCGCGATGG
CAAAGAAGATCATTTCCACTACGAAGGCGGCATCAAGGCGTTTGTTGAATATCTGAACAAGAATAAAACGCCGATCCAC
CCGAATATCTTCTACTTCTCCACCGAAAAAGACGGTATCGGCGTCGAAGTAGCGCTGCAGTGGAACGATGGTTTCCAGG
AAAATATCTACTGCTTTACCAACAACATTCCGCAGCGTGACGGCGGTACTCACCTTGCAGGCTTCCGTGCGGCGATGAC
CCGTACGCTGAACGCCTACATGGACAAAGAAGGCTACAGCAAAAAAGCCAAAGTCAGCGCCACTGGCGACGATGCCCGT
GAAGGTCTGATTGCGGTGGTTTCCGTAAAAGTACCGGACCCGAAATTCTCCTCGCAGACCAAAGACAAGCTGGTCTCTT
CCGAGGTGAAATCGGCGGTGGAACAGCAGATGAACGAACTGCTGAGCGAATACTTGCTGGAAAACCCATCTGACGCGAA
AATTGTCGTCGGCAAAATTATCGACGCCGCGCGTGCGCGTGAAGCGGCGCGTCGCGCCCGTGAAATGACCCGTCGTAAA
GGCGCGCTGGATTTAGCGGGCCTGCCGGGCAAACTGGCGGACTGCCAGGAACGCGACCCGGCGCTGTCCGAACTGTACC
TGGTGGAAGGGGACTCCGCGGGCGGCTCTGCGAAGCAGGGGCGTAACCGCAAGAACCAGGCGATTCTGCCGCTGAAAGG
TAAAATCCTCAACGTCGAGAAAGCGCGCTTCGACAAGATGCTCTCCTCTCAGGAAGTGGCGACGCTGATCACCGCGCTG
GGCTGCGGTATCGGTCGCGACGAGTACAACCCGGACAAGCTGCGCTATCACAGCATCATCATCATGACCGATGCGGACG
TCGACGGCTCGCACATCCGTACGCTGCTGTTGACCTTCTTCTATCGTCAGATGCCGGAAATCGTCGAGCGCGGCCACGT
CTACATTGCGCAGCCGCCGCTGTACAAAGTCAAGAAAGGCAAGCAGGAACAGTACATTAAAGACGACGAAGCGATGGAT
CAGTACCAGATTTCCATCGCGCTTGACGGTGCGACTCTGCACGCGAACGCTCATGCGCCAGCGCTATCCGGCGAAGCGT
TAGAAAAACTGGTCTCTGAATATAACGCCACGCAGAAAATGATTGGTCGTATGGAGCGTCGCTTCCCGAAAGCGCTGCT
CAAAGAGCTGGTGTATCAGCCAACTCTGACCGAAGCCGATCTTTCTGATGAGCAGACTGTAACGCGCTGGGTGAATGCG
CTGATTACCGAGCTGAACGAGAAAGAGCAGCACGGCAGTCAGTGGAAGTTCGATGTTCATACTAATACGGAACAGAATC
TGTTCGAGCCGATCGTTCGCGTGCGTACGCATGGCGTGGATACCGATTATCCATTGGATCACGAGTTTGTGACCGGCGC
GGAATATCGTCGTATCTGCACGCTGGGCGAGAAGCTGCGCGGTCTGATTGAAGAGGATGCGTTTATCGAACGCGGCGAG
CGTCGCCAGCCGGTAACCAGCTTCGAGCAGGCGCTGGAGTGGCTGGTGAAAGAATCACGTCGCGGTCTGGCTATCCAGC
GTTATAAAGGTCTGGGTGAAATGAACCCGGATCAGCTGTGGGAAACCACCATGGACCCGGAAAGCCGCCGTATGCTGCG
TGTGACCGTCAAAGATGCGATTGCTGCCGACCAGCTGTTCACCACGCTGATGGGTGATGCCGTTGAGCCGCGTCGTGCC
TTTATCGAAGAGAACGCCCTGAAAGCAGCGAATATCGATATTTAA
>gyrB_Bovine_74
ATGTCGAATTCTTATGACTCCTCCAGTATCAAAGTCCTGAAAGGGCTGGATGCGGTGCGTAAGCGCCCGGGTATGTATA
TCGGCGACACGGATGACGGCACCGGTCTGCACCACATGGTATTCGAGGTGGTAGATAACGCTATCGACGAAGCGCTCGC
GGGACACTGTAAAGATATCGTCGTGACTATTCACGCCGATAATTCCGTGTCCGTAACGGATGATGGCCGTGGCATTCCG
ACCGGTATTCACCCGGAAGAAGGCGTCTCGGCGGCGGAAGTGATCATGACCGTTCTGCACGCGGGCGGTAAATTTGACG
ATAACTCCTATAAAGTCTCTGGTGGTCTGCACGGCGTGGGCGTCTCGGTAGTCAACGCTCTGTCGCAAAAACTGGAACT
GGTTATCCAGCGAGATGGCAAAATTCACCGTCAGATCTACGAGCACGGCGTGCCGCAGGCACCCCTGGCCGTCACTGGC
GATACCGATAAAACCGGCACGATGGTACGTTTCTGGCCGAGCCACGAAACCTTCACTAACGTCACTGAATTTGAATATG
AGATCCTGGCGAAACGCCTGCGTGAACTGTCATTCCTGAACTCTGGCGTTTCCATCCGCCTGCGCGACAAGCGCGATGG
CAAAGAAGATCATTTCCACTACGAAGGCGGCATCAAGGCGTTTGTTGAATATCTGAACAAGAATAAAACGCCGATCCAC
CCGAATATCTTCTACTTCTCCACCGAAAAAGACGGTATCGGCGTCGAAGTAGCGCTGCAGTGGAACGATGGTTTCCAGG
AAAATATCTACTGCTTTACCAACAACATTCCGCAGCGTGACGGCGGTACTCACCTTGCAGGCTTCCGTGCGGCGATGAC
CCGTACGCTGAACGCCTACATGGACAAAGAAGGCTACAGCAAAAAAGCCAAAGTCAGCGCCACTGGCGACGATGCCCGT
GAAGGTCTGATTGCGGTGGTTTCCGTAAAAGTACCGGACCCGAAATTCTCCTCGCAGACCAAAGACAAGCTGGTCTCTT
CCGAGGTGAAATCGGCGGTGGAACAGCAGATGAACGAACTGCTGAGCGAATACTTGCTGGAAAACCCATCTGACGCGAA
AATTGTCGTCGGCAAAATTATCGACGCCGCGCGTGCGCGTGAAGCGGCGCGTCGCGCCCGTGAAATGACCCGTCGTAAA
GGCGCGCTGGATTTAGCGGGCCTGCCGGGCAAACTGGCGGACTGCCAGGAACGCGACCCGGCGCTGTCCGAACTGTACC
TGGTGGAAGGGGACTCCGCGGGCGGCTCTGCGAAGCAGGGGCGTAACCGCAAGAACCAGGCGATTCTGCCGCTGAAAGG
TAAAATCCTCAACGTCGAGAAAGCGCGCTTCGACAAGATGCTCTCCTCTCAGGAAGTGGCGACGCTGATCACCGCGCTG
GGCTGCGGTATCGGTCGCGACGAGTACAACCCGGACAAGCTGCGCTATCACAGCATCATCATCATGACCGATGCGGACG
TCGACGGCTCGCACATCCGTACGCTGCTGTTGACCTTCTTCTATCGTCAGATGCCGGAAATCGTCGAGCGCGGCCACGT
CTACATTGCGCAGCCGCCGCTGTACAAAGTCAAGAAAGGCAAGCAGGAACAGTACATTAAAGACGACGAAGCGATGGAT
CAGTACCAGATTTCCATCGCGCTTGACGGTGCGACTCTGCACGCGAACGCTCATGCGCCAGCGCTATCCGGCGAAGCGT
TAGAAAAACTGGTCTCTGAATATAACGCCACGCAGAAAATGATTGGTCGTATGGAGCGTCGCTTCCCGAAAGCGCTGCT
CAAAGAGCTGGTGTATCAGCCAACTCTGACCGAAGCCGATCTTTCTGATGAGCAGACTGTAACGCGCTGGGTGAATGCG
CTGATTACCGAGCTGAACGAGAAAGAGCAGCACGGCAGTCAGTGGAAGTTCGATGTTCATACTAATACGGAACAGAATC
TGTTCGAGCCGATCGTTCGCGTGCGTACGCATGGCGTGGATACCGATTATCCATTGGATCACGAGTTTGTGACCGGCGC
GGAATATCGTCGTATCTGCACGCTGGGCGAGAAGCTGCGCGGTCTGATTGAAGAGGATGCGTTTATCGAACGCGGCGAG
CGTCGCCAGCCGGTAACCAGCTTCGAGCAGGCGCTGGAGTGGCTGGTGAAAGAATCACGTCGCGGTCTGGCTATCCAGC
GTTATAAAGGTCTGGGTGAAATGAACCCGGATCAGCTGTGGGAAACCACCATGGACCCGGAAAGCCGCCGTATGCTGCG
TGTGACCGTCAAAGATGCGATTGCTGCCGACCAGCTGTTCACCACGCTGATGGGTGATGCCGTTGAGCCGCGTCGTGCC
TTTATCGAAGAGAACGCCCTGAAAGCAGCGAATATCGATATTTAA
>gyrB_Bovine_75
ATGTCGAATTCTTATGACTCCTCCAGTATCAAAGTCCTGAAAGGGCTGGATGCGGTGCGTAAGCGCCCGGGTATGTATA
TCGGCGACACGGATGACGGCACCGGTCTGCACCACATGGTATTCGAGGTGGTAGATAACGCTATCGACGAAGCGCTCGC
GGGTCACTGTAAAGATATCGTCGTGACTATTCACGCCGATAACTCCGTGTCCGTAACGGATGATGGCCGTGGCATTCCG
ACCGGGATTCACCCGGAAGAAGGCGTCTCGGCGGCGGAAGTGATCATGACCGTTCTGCACGCGGGCGGTAAATTTGACG
ATAACTCCTATAAAGTCTCCGGCGGTCTGCACGGCGTGGGCGTCTCGGTAGTTAACGCTCTGTCGCAAAAACTGGAGCT
GGTTATCCAGCGAGATGGCAAAATTCACCGTCAGATCTACGAGCACGGCGTGCCGCAGGCACCCCTGGCCGTCACTGGC
GATACCGATAAAACCGGCACGATGGTACGTTTCTGGCCGAGCCACGAAACCTTCACTAACGTCACTGAATTTGAATATG
AGATCCTGGCGAAACGCCTGCGTGAACTGTCATTCCTGAACTCAGGCGTTTCCATCCGCCTGCGCGACAAGCGCGATGG
CAAAGAAGATCATTTCCACTACGAAGGCGGCATCAAGGCGTTTGTTGAATATCTCAACAAGAATAAAACGCCGATCCAC
CCGAATATCTTCTATTTCTCCACCGAAAAAGACGGTATCGGCGTGGAAGTAGCGCTGCAGTGGAACGATGGTTTCCAGG
AAAACATCTACTGCTTTACCAACAACATTCCGCAGCGCGACGGCGGTACTCACCTGGCAGGCTTCCGTGCGGCGATGAC
CCGCACGCTGAACGCCTACATGGACAAAGAAGGCTACAGCAAAAAAGCCAAAGTCAGCGCCACCGGCGACGATGCCCGT
GAAGGTCTGATTGCGGTGGTTTCCGTAAAAGTGCCGGACCCGAAATTCTCCTCACAGACCAAAGATAAGCTGGTCTCTT
CCGAGGTGAAATCGGCGGTAGAACAGCAGATGAACGAACTGCTGAGCGAATACCTGCTGGAAAACCCATCTGACGCGAA
AATCGTCGTCGGCAAAATTATCGACGCCGCGCGTGCGCGTGAAGCGGCGCGTCGCGCCCGTGAAATGACCCGTCGTAAA
GGCGCGCTCGATTTAGCCGGTCTGCCGGGCAAACTGGCGGATTGTCAGGAACGCGACCCGGCGCTGTCCGAACTGTACC
TGGTGGAAGGGGACTCCGCGGGCGGCTCTGCGAAGCAGGGGCGTAACCGCAAGAACCAGGCGATTCTGCCGCTGAAAGG
TAAAATCCTTAACGTCGAGAAAGCGCGCTTCGACAAGATGCTTTCCTCCCAGGAAGTGGCGACGCTGATCACCGCGCTG
GGCTGCGGTATCGGTCGCGACGAGTACAACCCGGACAAGCTGCGCTATCACAGCATCATCATCATGACCGATGCGGACG
TCGACGGCTCGCACATCCGTACGCTGCTGTTGACCTTCTTCTATCGTCAGATGCCGGAAATCGTCGAGCGCGGCCACGT
TTACATTGCGCAGCCGCCGCTGTACAAAGTGAAGAAAGGCAAGCAGGAACAGTACATCAAAGACGACGAAGCGATGGAT
CAGTACCAGATTTCCATCGCGCTTGACGGTGCGACTCTGCACGCGAACGCTCATGCGCCAGCGCTATCCGGCGAAGCGT
TAGAAAAACTGGTCTCTGAATATAACGCCACGCAGAAAATGATTGGTCGTATGGAGCGTCGCTTCCCGAAAGCGCTGCT
CAAAGAGCTGGTGTATCAGCCAACTCTGACCGAAGCCGATCTTTCTGATGAGCAGACTGTAACGCGTTGGGTGAATGCG
CTGATTACCGAGCTGAATGAGAAAGAGCAGCACGGCAGTCAGTGGAAGTTCGATGTTCATACTAATACGGAACAGAATC
TGTTCGAGCCGATCGTTCGCGTGCGTACGCATGGCGTAGATACCGATTATCCGTTGGATCACGAGTTTGTGACCGGCGC
GGAATATCGTCGTATCTGCACGCTGGGCGAGAAGCTGCGCGGTCTGATTGAAGAGGACGCGTTCATAGAACGCGGCGAG
CGTCGCCAGCCGGTAACCAGCTTCGAGCAGGCGCTGGAGTGGCTGGTGAAAGAATCACGTCGCGGTCTGGCTATCCAGC
GTTATAAAGGTCTGGGTGAAATGAACCCGGATCAGCTGTGGGAAACCACCATGGACCCGGAAAGCCGCCGTATGCTGCG
CGTGACCGTTAAAGATGCGATTGCTGCCGACCAGCTGTTCACTACGCTGATGGGCGATGCCGTTGAACCGCGTCGTGCC
TTTATCGAAGAGAACGCCCTGAAAGCGGCGAACATCGATATTTAA
>gyrB_Bovine_76
ATGTCGAATTCTTATGACTCCTCCAGTATCAAAGTCCTGAAAGGGCTGGATGCGGTGCGTAAGCGCCCGGGTATGTATA
TCGGCGACACGGATGACGGCACCGGTCTGCACCACATGGTATTCGAGGTGGTAGATAACGCTATCGACGAAGCGCTCGC
GGGACACTGTAAAGATATCGTCGTGACTATTCACGCCGATAATTCCGTGTCCGTAACGGATGATGGCCGTGGCATTCCG
ACCGGTATTCACCCGGAAGAAGGCGTCTCGGCGGCGGAAGTGATCATGACCGTTCTGCACGCGGGCGGTAAATTTGACG
ATAACTCCTATAAAGTCTCTGGTGGTCTGCACGGCGTGGGCGTCTCGGTAGTCAACGCTCTGTCGCAAAAACTGGAACT
GGTTATCCAGCGAGATGGCAAAATTCACCGTCAGATCTACGAGCACGGCGTGCCGCAGGCACCCCTGGCCGTCACTGGC
GATACCGATAAAACCGGCACGATGGTACGTTTCTGGCCGAGCCACGAAACCTTCACTAACGTCACTGAATTTGAATATG
AGATCCTGGCGAAACGCCTGCGTGAACTGTCATTCCTGAACTCTGGCGTTTCCATCCGCCTGCGCGACAAGCGCGATGG
CAAAGAAGATCATTTCCACTACGAAGGCGGCATCAAGGCGTTTGTTGAATATCTGAACAAGAATAAAACGCCGATCCAC
CCGAATATCTTCTACTTCTCCACCGAAAAAGACGGTATCGGCGTCGAAGTAGCGCTGCAGTGGAACGATGGTTTCCAGG
AAAATATCTACTGCTTTACCAACAACATTCCGCAGCGTGACGGCGGTACTCACCTTGCAGGCTTCCGTGCGGCGATGAC
CCGTACGCTGAACGCCTACATGGACAAAGAAGGCTACAGCAAAAAAGCCAAAGTCAGCGCCACTGGCGACGATGCCCGT
GAAGGTCTGATTGCGGTGGTTTCCGTAAAAGTACCGGACCCGAAATTCTCCTCGCAGACCAAAGACAAGCTGGTCTCTT
CCGAGGTGAAATCGGCGGTGGAACAGCAGATGAACGAACTGCTGAGCGAATACTTGCTGGAAAACCCATCTGACGCGAA
AATTGTCGTCGGCAAAATTATCGACGCCGCGCGTGCGCGTGAAGCGGCGCGTCGCGCCCGTGAAATGACCCGTCGTAAA
GGCGCGCTGGATTTAGCGGGCCTGCCGGGCAAACTGGCGGACTGCCAGGAACGCGACCCGGCGCTGTCCGAACTGTACC
TGGTGGAAGGGGACTCCGCGGGCGGCTCTGCGAAGCAGGGGCGTAACCGCAAGAACCAGGCGATTCTGCCGCTGAAAGG
TAAAATCCTCAACGTCGAGAAAGCGCGCTTCGACAAGATGCTCTCCTCTCAGGAAGTGGCGACGCTGATCACCGCGCTG
GGCTGCGGTATCGGTCGCGACGAGTACAACCCGGACAAGCTGCGCTATCACAGCATCATCATCATGACCGATGCGGACG
TCGACGGCTCGCACATCCGTACGCTGCTGTTGACCTTCTTCTATCGTCAGATGCCGGAAATCGTCGAGCGCGGCCACGT
CTACATTGCGCAGCCGCCGCTGTACAAAGTCAAGAAAGGCAAGCAGGAACAGTACATTAAAGACGACGAAGCGATGGAT
CAGTACCAGATTTCCATCGCGCTTGACGGTGCGACTCTGCACGCGAACGCTCATGCGCCAGCGCTATCCGGCGAAGCGT
TAGAAAAACTGGTCTCTGAATATAACGCCACGCAGAAAATGATTGGTCGTATGGAGCGTCGCTTCCCGAAAGCGCTGCT
CAAAGAGCTGGTGTATCAGCCAACTCTGACCGAAGCCGATCTTTCTGATGAGCAGACTGTAACGCGCTGGGTGAATGCG
CTGATTACCGAGCTGAACGAGAAAGAGCAGCACGGCAGTCAGTGGAAGTTCGATGTTCATACTAATACGGAACAGAATC
TGTTCGAGCCGATCGTTCGCGTGCGTACGCATGGCGTGGATACCGATTATCCATTGGATCACGAGTTTGTGACCGGCGC
GGAATATCGTCGTATCTGCACGCTGGGCGAGAAGCTGCGCGGTCTGATTGAAGAGGATGCGTTTATCGAACGCGGCGAG
CGTCGCCAGCCGGTAACCAGCTTCGAGCAGGCGCTGGAGTGGCTGGTGAAAGAATCACGTCGCGGTCTGGCTATCCAGC
GTTATAAAGGTCTGGGTGAAATGAACCCGGATCAGCTGTGGGAAACCACCATGGACCCGGAAAGCCGCCGTATGCTGCG
TGTGACCGTCAAAGATGCGATTGCTGCCGACCAGCTGTTCACCACGCTGATGGGTGATGCCGTTGAGCCGCGTCGTGCC
TTTATCGAAGAGAACGCCCTGAAAGCAGCGAATATCGATATTTAA
>gyrB_Bovine_77
ATGTCGAATTCTTATGACTCCTCCAGTATCAAAGTCCTGAAAGGGCTGGATGCGGTGCGTAAGCGCCCGGGTATGTATA
TCGGCGACACGGATGACGGCACCGGTCTGCACCACATGGTATTCGAGGTGGTAGATAACGCTATCGACGAAGCGCTCGC
GGGACACTGTAAAGATATCGTCGTGACTATTCACGCCGATAATTCCGTGTCCGTAACGGATGATGGCCGTGGCATTCCG
ACCGGTATTCACCCGGAAGAAGGCGTCTCGGCGGCGGAAGTGATCATGACCGTTCTGCACGCGGGCGGTAAATTTGACG
ATAACTCCTATAAAGTCTCTGGTGGTCTGCACGGCGTGGGCGTCTCGGTAGTCAACGCTCTGTCGCAAAAACTGGAACT
GGTTATCCAGCGAGATGGCAAAATTCACCGTCAGATCTACGAGCACGGCGTGCCGCAGGCACCCCTGGCCGTCACTGGC
GATACCGATAAAACCGGCACGATGGTACGTTTCTGGCCGAGCCACGAAACCTTCACTAACGTCACTGAATTTGAATATG
AGATCCTGGCGAAACGCCTGCGTGAACTGTCATTCCTGAACTCTGGCGTTTCCATCCGCCTGCGCGACAAGCGCGATGG
CAAAGAAGATCATTTCCACTACGAAGGCGGCATCAAGGCGTTTGTTGAATATCTGAACAAGAATAAAACGCCGATCCAC
CCGAATATCTTCTACTTCTCCACCGAAAAAGACGGTATCGGCGTCGAAGTAGCGCTGCAGTGGAACGATGGTTTCCAGG
AAAATATCTACTGCTTTACCAACAACATTCCGCAGCGTGACGGCGGTACTCACCTTGCAGGCTTCCGTGCGGCGATGAC
CCGTACGCTGAACGCCTACATGGACAAAGAAGGCTACAGCAAAAAAGCCAAAGTCAGCGCCACTGGCGACGATGCCCGT
GAAGGTCTGATTGCGGTGGTTTCCGTAAAAGTACCGGACCCGAAATTCTCCTCGCAGACCAAAGACAAGCTGGTCTCTT
CCGAGGTGAAATCGGCGGTGGAACAGCAGATGAACGAACTGCTGAGCGAATACTTGCTGGAAAACCCATCTGACGCGAA
AATTGTCGTCGGCAAAATTATCGACGCCGCGCGTGCGCGTGAAGCGGCGCGTCGCGCCCGTGAAATGACCCGTCGTAAA
GGCGCGCTGGATTTAGCGGGCCTGCCGGGCAAACTGGCGGACTGCCAGGAACGCGACCCGGCGCTGTCCGAACTGTACC
TGGTGGAAGGGGACTCCGCGGGCGGCTCTGCGAAGCAGGGGCGTAACCGCAAGAACCAGGCGATTCTGCCGCTGAAAGG
TAAAATCCTCAACGTCGAGAAAGCGCGCTTCGACAAGATGCTCTCCTCTCAGGAAGTGGCGACGCTGATCACCGCGCTG
GGCTGCGGTATCGGTCGCGACGAGTACAACCCGGACAAGCTGCGCTATCACAGCATCATCATCATGACCGATGCGGACG
TCGACGGCTCGCACATCCGTACGCTGCTGTTGACCTTCTTCTATCGTCAGATGCCGGAAATCGTCGAGCGCGGCCACGT
CTACATTGCGCAGCCGCCGCTGTACAAAGTCAAGAAAGGCAAGCAGGAACAGTACATTAAAGACGACGAAGCGATGGAT
CAGTACCAGATTTCCATCGCGCTTGACGGTGCGACTCTGCACGCGAACGCTCATGCGCCAGCGCTATCCGGCGAAGCGT
TAGAAAAACTGGTCTCTGAATATAACGCCACGCAGAAAATGATTGGTCGTATGGAGCGTCGCTTCCCGAAAGCGCTGCT
CAAAGAGCTGGTGTATCAGCCAACTCTGACCGAAGCCGATCTTTCTGATGAGCAGACTGTAACGCGCTGGGTGAATGCG
CTGATTACCGAGCTGAACGAGAAAGAGCAGCACGGCAGTCAGTGGAAGTTCGATGTTCATACTAATACGGAACAGAATC
TGTTCGAGCCGATCGTTCGCGTGCGTACGCATGGCGTGGATACCGATTATCCATTGGATCACGAGTTTGTGACCGGCGC
GGAATATCGTCGTATCTGCACGCTGGGCGAGAAGCTGCGCGGTCTGATTGAAGAGGATGCGTTTATCGAACGCGGCGAG
CGTCGCCAGCCGGTAACCAGCTTCGAGCAGGCGCTGGAGTGGCTGGTGAAAGAATCACGTCGCGGTCTGGCTATCCAGC
GTTATAAAGGTCTGGGTGAAATGAACCCGGATCAGCTGTGGGAAACCACCATGGACCCGGAAAGCCGCCGTATGCTGCG
TGTGACCGTCAAAGATGCGATTGCTGCCGACCAGCTGTTCACCACGCTGATGGGTGATGCCGTTGAGCCGCGTCGTGCC
TTTATCGAAGAGAACGCCCTGAAAGCAGCGAATATCGATATTTAA
>gyrB_Bovine_78
ATGTCGAATTCTTATGACTCCTCCAGTATCAAAGTCCTGAAAGGGCTGGATGCGGTGCGTAAGCGCCCGGGTATGTATA
TCGGCGACACGGATGACGGCACCGGTCTGCACCACATGGTATTCGAGGTGGTAGATAACGCTATCGACGAAGCGCTCGC
GGGACACTGTAAAGATATCGTCGTGACTATTCACGCCGATAATTCCGTGTCCGTAACGGATGATGGCCGTGGCATTCCG
ACCGGTATTCACCCGGAAGAAGGCGTCTCGGCGGCGGAAGTGATCATGACCGTTCTGCACGCGGGCGGTAAATTTGACG
ATAACTCCTATAAAGTCTCTGGTGGTCTGCACGGCGTGGGCGTCTCGGTAGTCAACGCTCTGTCGCAAAAACTGGAACT
GGTTATCCAGCGAGATGGCAAAATTCACCGTCAGATCTACGAGCACGGCGTGCCGCAGGCACCCCTGGCCGTCACTGGC
GATACCGATAAAACCGGCACGATGGTACGTTTCTGGCCGAGCCACGAAACCTTCACTAACGTCACTGAATTTGAATATG
AGATCCTGGCGAAACGCCTGCGTGAACTGTCATTCCTGAACTCTGGCGTTTCCATCCGCCTGCGCGACAAGCGCGATGG
CAAAGAAGATCATTTCCACTACGAAGGCGGCATCAAGGCGTTTGTTGAATATCTGAACAAGAATAAAACGCCGATCCAC
CCGAATATCTTCTACTTCTCCACCGAAAAAGACGGTATCGGCGTCGAAGTAGCGCTGCAGTGGAACGATGGTTTCCAGG
AAAATATCTACTGCTTTACCAACAACATTCCGCAGCGTGACGGCGGTACTCACCTTGCAGGCTTCCGTGCGGCGATGAC
CCGTACGCTGAACGCCTACATGGACAAAGAAGGCTACAGCAAAAAAGCCAAAGTCAGCGCCACTGGCGACGATGCCCGT
GAAGGTCTGATTGCGGTGGTTTCCGTAAAAGTACCGGACCCGAAATTCTCCTCGCAGACCAAAGACAAGCTGGTCTCTT
CCGAGGTGAAATCGGCGGTGGAACAGCAGATGAACGAACTGCTGAGCGAATACTTGCTGGAAAACCCATCTGACGCGAA
AATTGTCGTCGGCAAAATTATCGACGCCGCGCGTGCGCGTGAAGCGGCGCGTCGCGCCCGTGAAATGACCCGTCGTAAA
GGCGCGCTGGATTTAGCGGGCCTGCCGGGCAAACTGGCGGACTGCCAGGAACGCGACCCGGCGCTGTCCGAACTGTACC
TGGTGGAAGGGGACTCCGCGGGCGGCTCTGCGAAGCAGGGGCGTAACCGCAAGAACCAGGCGATTCTGCCGCTGAAAGG
TAAAATCCTCAACGTCGAGAAAGCGCGCTTCGACAAGATGCTCTCCTCTCAGGAAGTGGCGACGCTGATCACCGCGCTG
GGCTGCGGTATCGGTCGCGACGAGTACAACCCGGACAAGCTGCGCTATCACAGCATCATCATCATGACCGATGCGGACG
TCGACGGCTCGCACATCCGTACGCTGCTGTTGACCTTCTTCTATCGTCAGATGCCGGAAATCGTCGAGCGCGGCCACGT
CTACATTGCGCAGCCGCCGCTGTACAAAGTCAAGAAAGGCAAGCAGGAACAGTACATTAAAGACGACGAAGCGATGGAT
CAGTACCAGATTTCCATCGCGCTTGACGGTGCGACTCTGCACGCGAACGCTCATGCGCCAGCGCTATCCGGCGAAGCGT
TAGAAAAACTGGTCTCTGAATATAACGCCACGCAGAAAATGATTGGTCGTATGGAGCGTCGCTTCCCGAAAGCGCTGCT
CAAAGAGCTGGTGTATCAGCCAACTCTGACCGAAGCCGATCTTTCTGATGAGCAGACTGTAACGCGCTGGGTGAATGCG
CTGATTACCGAGCTGAACGAGAAAGAGCAGCACGGCAGTCAGTGGAAGTTCGATGTTCATACTAATACGGAACAGAATC
TGTTCGAGCCGATCGTTCGCGTGCGTACGCATGGCGTGGATACCGATTATCCATTGGATCACGAGTTTGTGACCGGCGC
GGAATATCGTCGTATCTGCACGCTGGGCGAGAAGCTGCGCGGTCTGATTGAAGAGGATGCGTTTATCGAACGCGGCGAG
CGTCGCCAGCCGGTAACCAGCTTCGAGCAGGCGCTGGAGTGGCTGGTGAAAGAATCACGTCGCGGTCTGGCTATCCAGC
GTTATAAAGGTCTGGGTGAAATGAACCCGGATCAGCTGTGGGAAACCACCATGGACCCGGAAAGCCGCCGTATGCTGCG
TGTGACCGTCAAAGATGCGATTGCTGCCGACCAGCTGTTCACCACGCTGATGGGTGATGCCGTTGAGCCGCGTCGTGCC
TTTATCGAAGAGAACGCCCTGAAAGCAGCGAATATCGATATTTAA
>gyrB_Bovine_79
ATGTCGAATTCTTATGACTCCTCCAGTATCAAAGTCCTGAAAGGGCTGGATGCGGTGCGTAAGCGCCCGGGTATGTATA
TCGGCGACACGGATGACGGCACCGGTCTGCACCACATGGTATTCGAGGTGGTAGATAACGCTATCGACGAAGCGCTCGC
GGGACACTGTAAAGATATCGTCGTGACTATTCACGCCGATAATTCCGTGTCCGTAACGGATGATGGCCGTGGCATTCCG
ACCGGTATTCACCCGGAAGAAGGCGTCTCGGCGGCGGAAGTGATCATGACCGTTCTGCACGCGGGCGGTAAATTTGACG
ATAACTCCTATAAAGTCTCTGGTGGTCTGCACGGCGTGGGCGTCTCGGTAGTCAACGCTCTGTCGCAAAAACTGGAACT
GGTTATCCAGCGAGATGGCAAAATTCACCGTCAGATCTACGAGCACGGCGTGCCGCAGGCACCCCTGGCCGTCACTGGC
GATACCGATAAAACCGGCACGATGGTACGTTTCTGGCCGAGCCACGAAACCTTCACTAACGTCACTGAATTTGAATATG
AGATCCTGGCGAAACGCCTGCGTGAACTGTCATTCCTGAACTCTGGCGTTTCCATCCGCCTGCGCGACAAGCGCGATGG
CAAAGAAGATCATTTCCACTACGAAGGCGGCATCAAGGCGTTTGTTGAATATCTGAACAAGAATAAAACGCCGATCCAC
CCGAATATCTTCTACTTCTCCACCGAAAAAGACGGTATCGGCGTCGAAGTAGCGCTGCAGTGGAACGATGGTTTCCAGG
AAAATATCTACTGCTTTACCAACAACATTCCGCAGCGTGACGGCGGTACTCACCTTGCAGGCTTCCGTGCGGCGATGAC
CCGTACGCTGAACGCCTACATGGACAAAGAAGGCTACAGCAAAAAAGCCAAAGTCAGCGCCACTGGCGACGATGCCCGT
GAAGGTCTGATTGCGGTGGTTTCCGTAAAAGTACCGGACCCGAAATTCTCCTCGCAGACCAAAGACAAGCTGGTCTCTT
CCGAGGTGAAATCGGCGGTGGAACAGCAGATGAACGAACTGCTGAGCGAATACTTGCTGGAAAACCCATCTGACGCGAA
AATTGTCGTCGGCAAAATTATCGACGCCGCGCGTGCGCGTGAAGCGGCGCGTCGCGCCCGTGAAATGACCCGTCGTAAA
GGCGCGCTGGATTTAGCGGGCCTGCCGGGCAAACTGGCGGACTGCCAGGAACGCGACCCGGCGCTGTCCGAACTGTACC
TGGTGGAAGGGGACTCCGCGGGCGGCTCTGCGAAGCAGGGGCGTAACCGCAAGAACCAGGCGATTCTGCCGCTGAAAGG
TAAAATCCTCAACGTCGAGAAAGCGCGCTTCGACAAGATGCTCTCCTCTCAGGAAGTGGCGACGCTGATCACCGCGCTG
GGCTGCGGTATCGGTCGCGACGAGTACAACCCGGACAAGCTGCGCTATCACAGCATCATCATCATGACCGATGCGGACG
TCGACGGCTCGCACATCCGTACGCTGCTGTTGACCTTCTTCTATCGTCAGATGCCGGAAATCGTCGAGCGCGGCCACGT
CTACATTGCGCAGCCGCCGCTGTACAAAGTCAAGAAAGGCAAGCAGGAACAGTACATTAAAGACGACGAAGCGATGGAT
CAGTACCAGATTTCCATCGCGCTTGACGGTGCGACTCTGCACGCGAACGCTCATGCGCCAGCGCTATCCGGCGAAGCGT
TAGAAAAACTGGTCTCTGAATATAACGCCACGCAGAAAATGATTGGTCGTATGGAGCGTCGCTTCCCGAAAGCGCTGCT
CAAAGAGCTGGTGTATCAGCCAACTCTGACCGAAGCCGATCTTTCTGATGAGCAGACTGTAACGCGCTGGGTGAATGCG
CTGATTACCGAGCTGAACGAGAAAGAGCAGCACGGCAGTCAGTGGAAGTTCGATGTTCATACTAATACGGAACAGAATC
TGTTCGAGCCGATCGTTCGCGTGCGTACGCATGGCGTGGATACCGATTATCCATTGGATCACGAGTTTGTGACCGGCGC
GGAATATCGTCGTATCTGCACGCTGGGCGAGAAGCTGCGCGGTCTGATTGAAGAGGATGCGTTTATCGAACGCGGCGAG
CGTCGCCAGCCGGTAACCAGCTTCGAGCAGGCGCTGGAGTGGCTGGTGAAAGAATCACGTCGCGGTCTGGCTATCCAGC
GTTATAAAGGTCTGGGTGAAATGAACCCGGATCAGCTGTGGGAAACCACCATGGACCCGGAAAGCCGCCGTATGCTGCG
TGTGACCGTCAAAGATGCGATTGCTGCCGACCAGCTGTTCACCACGCTGATGGGTGATGCCGTTGAGCCGCGTCGTGCC
TTTATCGAAGAGAACGCCCTGAAAGCAGCGAATATCGATATTTAA
>gyrB_Bovine_80
ATGTCGAATTCTTATGACTCCTCCAGTATCAAAGTCCTGAAAGGGCTGGATGCGGTGCGTAAGCGCCCGGGTATGTATA
TCGGCGACACGGATGACGGCACCGGTCTGCACCACATGGTATTCGAGGTGGTAGATAACGCTATCGACGAAGCGCTCGC
GGGTCACTGTAAAGATATCGTCGTGACTATTCACGCCGATAACTCCGTGTCCGTAACGGATGATGGCCGTGGCATTCCG
ACCGGGATTCACCCGGAAGAAGGCGTCTCGGCGGCGGAAGTGATCATGACCGTTCTGCACGCGGGCGGTAAATTTGACG
ATAACTCCTATAAAGTCTCCGGCGGTCTGCACGGCGTGGGCGTCTCGGTAGTTAACGCTCTGTCGCAAAAACTGGAGCT
GGTTATCCAGCGAGATGGCAAAATTCACCGTCAGATCTACGAGCACGGCGTGCCGCAGGCACCCCTGGCCGTCACTGGC
GATACCGATAAAACCGGCACGATGGTACGTTTCTGGCCGAGCCACGAAACCTTCACTAACGTCACTGAATTTGAATATG
AGATCCTGGCGAAACGCCTGCGTGAACTGTCATTCCTGAACTCAGGCGTTTCCATCCGCCTGCGCGACAAGCGCGATGG
CAAAGAAGATCATTTCCACTACGAAGGCGGCATCAAGGCGTTTGTTGAATATCTCAACAAGAATAAAACGCCGATCCAC
CCGAATATCTTCTATTTCTCCACCGAAAAAGACGGTATCGGCGTGGAAGTAGCGCTGCAGTGGAACGATGGTTTCCAGG
AAAACATCTACTGCTTTACCAACAACATTCCGCAGCGCGACGGCGGTACTCACCTGGCAGGCTTCCGTGCGGCGATGAC
CCGCACGCTGAACGCCTACATGGACAAAGAAGGCTACAGCAAAAAAGCCAAAGTCAGCGCCACCGGCGACGATGCCCGT
GAAGGTCTGATTGCGGTGGTTTCCGTAAAAGTGCCGGACCCGAAATTCTCCTCACAGACCAAAGATAAGCTGGTCTCTT
CCGAGGTGAAATCGGCGGTAGAACAGCAGATGAACGAACTGCTGAGCGAATACCTGCTGGAAAACCCATCTGACGCGAA
AATCGTCGTCGGCAAAATTATCGACGCCGCGCGTGCGCGTGAAGCGGCGCGTCGCGCCCGTGAAATGACCCGTCGTAAA
GGCGCGCTCGATTTAGCCGGTCTGCCGGGCAAACTGGCGGATTGTCAGGAACGCGACCCGGCGCTGTCCGAACTGTACC
TGGTGGAAGGGGACTCCGCGGGCGGCTCTGCGAAGCAGGGGCGTAACCGCAAGAACCAGGCGATTCTGCCGCTGAAAGG
TAAAATCCTTAACGTCGAGAAAGCGCGCTTCGACAAGATGCTTTCCTCCCAGGAAGTGGCGACGCTGATCACCGCGCTG
GGCTGCGGTATCGGTCGCGACGAGTACAACCCGGACAAGCTGCGCTATCACAGCATCATCATCATGACCGATGCGGACG
TCGACGGCTCGCACATCCGTACGCTGCTGTTGACCTTCTTCTATCGTCAGATGCCGGAAATCGTCGAGCGCGGCCACGT
TTACATTGCGCAGCCGCCGCTGTACAAAGTGAAGAAAGGCAAGCAGGAACAGTACATCAAAGACGACGAAGCGATGGAT
CAGTACCAGATTTCCATCGCGCTTGACGGTGCGACTCTGCACGCGAACGCTCATGCGCCAGCGCTATCCGGCGAAGCGT
TAGAAAAACTGGTCTCTGAATATAACGCCACGCAGAAAATGATTGGTCGTATGGAGCGTCGCTTCCCGAAAGCGCTGCT
CAAAGAGCTGGTGTATCAGCCAACTCTGACCGAAGCCGATCTTTCTGATGAGCAGACTGTAACGCGTTGGGTGAATGCG
CTGATTACCGAGCTGAATGAGAAAGAGCAGCACGGCAGTCAGTGGAAGTTCGATGTTCATACTAATACGGAACAGAATC
TGTTCGAGCCGATCGTTCGCGTGCGTACGCATGGCGTAGATACCGATTATCCGTTGGATCACGAGTTTGTGACCGGCGC
GGAATATCGTCGTATCTGCACGCTGGGCGAGAAGCTGCGCGGTCTGATTGAAGAGGACGCGTTCATAGAACGCGGCGAG
CGTCGCCAGCCGGTAACCAGCTTCGAGCAGGCGCTGGAGTGGCTGGTGAAAGAATCACGTCGCGGTCTGGCTATCCAGC
GTTATAAAGGTCTGGGTGAAATGAACCCGGATCAGCTGTGGGAAACCACCATGGACCCGGAAAGCCGCCGTATGCTGCG
CGTGACCGTTAAAGATGCGATTGCTGCCGACCAGCTGTTCACTACGCTGATGGGCGATGCCGTTGAACCGCGTCGTGCC
TTTATCGAAGAGAACGCCCTGAAAGCGGCGAACATCGATATTTAA
