# Supplementary material for: Strong influence of livestock environments on the emergence and dissemination of distinct multidrug-resistant phenotypes among the population of non-typhoidal Salmonella
Source: PLoS One. 2017 Jun 7;12(6):e0179005. doi: 10.1371/journal.pone.0179005 (PMC5462443; doi:10.1371/journal.pone.0179005)
Supplement: S6 File — (TXT) [file pone.0179005.s006.txt]

>gyrB_Porcine_1
ATGTCGAATTCTTATGACTCCTCCAGTATCAAAGTCCTGAAAGGGCTGGATGCGGTGCGTAAGCGCCCGGGTATGTATA
TCGGCGACACGGATGACGGCACCGGTCTGCACCACATGGTATTCGAGGTGGTAGATAACGCTATCGACGAAGCGCTCGC
AGGTCACTGTAAAGATATCGTCGTGACTATTCACGCCGATAACTCCGTGTCCGTAACGGATGATGGCCGTGGCATTCCG
ACCGGGATTCACCCGGAAGAAGGCGTCTCGGCGGCGGAAGTGATCATGACCGTTCTGCACGCGGGCGGTAAATTTGACG
ATAACTCCTATAAAGTCTCCGGCGGTCTGCACGGCGTGGGCGTCTCGGTAGTCAACGCTCTGTCGCAAAAACTGGAACT
GGTTATCCAGCGAGATGGCAAAATTCACCGTCAGATCTACGAGCACGGCGTGCCGCAGGCACCCCTGGCCGTCACTGGC
GATACCGATAAAACCGGCACGATGGTACGTTTCTGGCCGAGCCACGAAACCTTCACCAACGTCACTGAATTTGAATATG
AGATCCTGGCGAAACGCCTGCGTGAACTGTCATTCCTGAACTCAGGCGTCTCCATCCGCCTGCGCGACAAGCGCGATGG
CAAAGAAGATCATTTCCACTACGAAGGCGGCATCAAGGCGTTTGTTGAATATCTGAACAAGAATAAAACGCCGATCCAC
CCGAATATCTTCTATTTCTCCACCGAAAAAGACGGTATCGGCGTGGAAGTAGCGCTGCAGTGGAACGATGGTTTCCAGG
AAAACATCTACTGCTTTACCAACAACATTCCGCAGCGCGACGGCGGTACTCACCTTGCAGGCTTCCGTGCGGCGATGAC
CCGTACGCTGAACGCCTACATGGACAAAGAAGGCTACAGCAAAAAAGCCAAAGTCAGCGCCACCGGCGACGATGCCCGT
GAAGGTCTGATTGCGGTGGTTTCCGTAAAAGTACCGGATCCGAAATTCTCCTCACAGACCAAAGATAAGCTGGTCTCTT
CCGAGGTGAAATCGGCGGTAGAACAGCAGATGAACGAACTGCTGAGCGAATACCTGCTGGAAAACCCATCTGACGCGAA
AATCGTCGTCGGCAAAATTATCGACGCCGCGCGTGCGCGTGAAGCGGCGCGTCGCGCCCGTGAAATGACCCGTCGTAAA
GGCGCGCTCGATTTAGCCGGTCTGCCGGGCAAACTGGCGGACTGTCAGGAACGCGACCCGGCGCTGTCCGAACTGTACC
TGGTGGAAGGGGACTCCGCGGGCGGCTCTGCGAAGCAGGGGCGTAACCGCAAGAACCAGGCGATTCTGCCGCTGAAAGG
TAAAATCCTTAACGTCGAGAAAGCGCGCTTCGACAAGATGCTTTCCTCCCAGGAAGTGGCGACGCTGATCACCGCGCTG
GGCTGCGGTATCGGTCGCGACGAGTACAACCCGGACAAGCTGCGCTATCACAGCATCATCATCATGACCGATGCGGACG
TCGACGGCTCGCACATCCGTACGCTGCTGTTGACCTTCTTCTATCGTCAGATGCCGGAAATTGTCGAGCGTGGCCACGT
CTACATTGCGCAGCCGCCGCTGTACAAAGTGAAGAAAGGTAAGCAGGAACAGTACATTAAAGACGACGAAGCGATGGAT
CAGTACCAGATTTCCATCGCGCTTGACGGTGCGACTCTGCACGCGAACGCTCATGCGCCGGCGCTATCCGGCGAAGCGT
TAGAAAAACTGGTCTCTGAATATAACGCCACGCAGAAAATGATTGGTCGTATGGAGCGTCGCTTCCCGAAAGCGCTGCT
CAAAGAGCTGGTGTATCAGCCAACTCTGACCGAAGCCGATCTTTCTGATGAGCAGACTGTAACGCGCTGGGTGAATGCG
CTGATTACCGAGCTGAACGAGAAAGAGCAGCACGGCAGTCAGTGGAAGTTCGATGTTCATACTAATACGGAACAGAATC
TGTTCGAGCCGATCGTTCGCGTGCGTACGCATGGCGTGGATACCGATTATCCGTTGGATCACGAGTTTGTGACCGGCGC
GGAATATCGTCGTATCTGCACGCTGGGCGAGAAGCTGCGTGGTCTGATTGAAGAGGACGCGTTTATCGAACGCGGCGAG
CGTCGCCAGCCGGTAACCAGCTTCGAGCAGGCGCTGGAGTGGCTGGTGAAAGAATCACGTCGCGGTCTGGCTATCCAGC
GTTATAAAGGTCTGGGTGAAATGAACCCGGATCAGCTGTGGGAAACCACCATGGACCCGGAAAGCCGCCGTATGCTGCG
CGTGACCGTCAAAGATGCAATTGCTGCCGACCAGCTGTTCACTACGCTGATGGGTGATGCCGTTGAGCCGCGTCGTGCC
TTTATCGAGGAGAACGCCCTGAAAGCAGCGAATATCGATATTTAA
>gyrB_Porcine_2
ATGTCGAATTCTTATGACTCCTCCAGTATCAAAGTCCTGAAAGGGCTGGATGCGGTGCGTAAGCGCCCGGGTATGTATA
TCGGCGACACGGATGACGGCACCGGTCTGCACCACATGGTATTCGAGGTGGTAGATAACGCTATCGACGAAGCGCTCGC
AGGTCACTGTAAAGATATCGTCGTGACTATTCACGCCGATAACTCCGTGTCCGTAACGGATGATGGCCGTGGCATTCCG
ACCGGGATTCACCCGGAAGAAGGCGTCTCGGCGGCGGAAGTGATCATGACCGTTCTGCACGCGGGCGGTAAATTTGACG
ATAACTCCTATAAAGTCTCCGGCGGTCTGCACGGCGTGGGCGTCTCGGTAGTCAACGCTCTGTCGCAAAAACTGGAACT
GGTTATCCAGCGAGATGGCAAAATTCACCGTCAGATCTACGAGCACGGCGTGCCGCAGGCACCCCTGGCCGTCACTGGC
GATACCGATAAAACCGGCACGATGGTACGTTTCTGGCCGAGCCACGAAACCTTCACCAACGTCACTGAATTTGAATATG
AGATCCTGGCGAAACGCCTGCGTGAACTGTCATTCCTGAACTCAGGCGTCTCCATCCGCCTGCGCGACAAGCGCGATGG
CAAAGAAGATCATTTCCACTACGAAGGCGGCATCAAGGCGTTTGTTGAATATCTGAACAAGAATAAAACGCCGATCCAC
CCGAATATCTTCTATTTCTCCACCGAAAAAGACGGTATCGGCGTGGAAGTAGCGCTGCAGTGGAACGATGGTTTCCAGG
AAAACATCTACTGCTTTACCAACAACATTCCGCAGCGCGACGGCGGTACTCACCTTGCAGGCTTCCGTGCGGCGATGAC
CCGTACGCTGAACGCCTACATGGACAAAGAAGGCTACAGCAAAAAAGCCAAAGTCAGCGCCACCGGCGACGATGCCCGT
GAAGGTCTGATTGCGGTGGTTTCCGTAAAAGTACCGGATCCGAAATTCTCCTCACAGACCAAAGATAAGCTGGTCTCTT
CCGAGGTGAAATCGGCGGTAGAACAGCAGATGAACGAACTGCTGAGCGAATACCTGCTGGAAAACCCATCTGACGCGAA
AATCGTCGTCGGCAAAATTATCGACGCCGCGCGTGCGCGTGAAGCGGCGCGTCGCGCCCGTGAAATGACCCGTCGTAAA
GGCGCGCTCGATTTAGCCGGTCTGCCGGGCAAACTGGCGGACTGTCAGGAACGCGACCCGGCGCTGTCCGAACTGTACC
TGGTGGAAGGGGACTCCGCGGGCGGCTCTGCGAAGCAGGGGCGTAACCGCAAGAACCAGGCGATTCTGCCGCTGAAAGG
TAAAATCCTTAACGTCGAGAAAGCGCGCTTCGACAAGATGCTTTCCTCCCAGGAAGTGGCGACGCTGATCACCGCGCTG
GGCTGCGGTATCGGTCGCGACGAGTACAACCCGGACAAGCTGCGCTATCACAGCATCATCATCATGACCGATGCGGACG
TCGACGGCTCGCACATCCGTACGCTGCTGTTGACCTTCTTCTATCGTCAGATGCCGGAAATTGTCGAGCGTGGCCACGT
CTACATTGCGCAGCCGCCGCTGTACAAAGTGAAGAAAGGTAAGCAGGAACAGTACATTAAAGACGACGAAGCGATGGAT
CAGTACCAGATTTCCATCGCGCTTGACGGTGCGACTCTGCACGCGAACGCTCATGCGCCGGCGCTATCCGGCGAAGCGT
TAGAAAAACTGGTCTCTGAATATAACGCCACGCAGAAAATGATTGGTCGTATGGAGCGTCGCTTCCCGAAAGCGCTGCT
CAAAGAGCTGGTGTATCAGCCAACTCTGACCGAAGCCGATCTTTCTGATGAGCAGACTGTAACGCGCTGGGTGAATGCG
CTGATTACCGAGCTGAACGAGAAAGAGCAGCACGGCAGTCAGTGGAAGTTCGATGTTCATACTAATACGGAACAGAATC
TGTTCGAGCCGATCGTTCGCGTGCGTACGCATGGCGTGGATACCGATTATCCGTTGGATCACGAGTTTGTGACCGGCGC
GGAATATCGTCGTATCTGCACGCTGGGCGAGAAGCTGCGTGGTCTGATTGAAGAGGACGCGTTTATCGAACGCGGCGAG
CGTCGCCAGCCGGTAACCAGCTTCGAGCAGGCGCTGGAGTGGCTGGTGAAAGAATCACGTCGCGGTCTGGCTATCCAGC
GTTATAAAGGTCTGGGTGAAATGAACCCGGATCAGCTGTGGGAAACCACCATGGACCCGGAAAGCCGCCGTATGCTGCG
CGTGACCGTCAAAGATGCAATTGCTGCCGACCAGCTGTTCACTACGCTGATGGGTGATGCCGTTGAGCCGCGTCGTGCC
TTTATCGAGGAGAACGCCCTGAAAGCAGCGAATATCGATATTTAA
>gyrB_Porcine_3
ATGTCGAATTCTTATGACTCCTCCAGTATCAAAGTCCTGAAAGGGCTGGATGCGGTGCGTAAGCGCCCGGGTATGTATA
TCGGCGACACGGATGACGGCACCGGTCTGCACCACATGGTATTCGAGGTGGTAGATAACGCTATCGACGAAGCGCTCGC
AGGTCACTGTAAAGATATCGTCGTGACTATTCACGCCGATAACTCCGTGTCCGTAACGGATGATGGCCGTGGCATTCCG
ACCGGGATTCACCCGGAAGAAGGCGTCTCGGCGGCGGAAGTGATCATGACCGTTCTGCACGCGGGCGGTAAATTTGACG
ATAACTCCTATAAAGTCTCCGGCGGTCTGCACGGCGTGGGCGTCTCGGTAGTCAACGCTCTGTCGCAAAAACTGGAACT
GGTTATCCAGCGAGATGGCAAAATTCACCGTCAGATCTACGAGCACGGCGTGCCGCAGGCACCCCTGGCCGTCACTGGC
GATACCGATAAAACCGGCACGATGGTACGTTTCTGGCCGAGCCACGAAACCTTCACCAACGTCACTGAATTTGAATATG
AGATCCTGGCGAAACGCCTGCGTGAACTGTCATTCCTGAACTCAGGCGTCTCCATCCGCCTGCGCGACAAGCGCGATGG
CAAAGAAGATCATTTCCACTACGAAGGCGGCATCAAGGCGTTTGTTGAATATCTGAACAAGAATAAAACGCCGATCCAC
CCGAATATCTTCTATTTCTCCACCGAAAAAGACGGTATCGGCGTGGAAGTAGCGCTGCAGTGGAACGATGGTTTCCAGG
AAAACATCTACTGCTTTACCAACAACATTCCGCAGCGCGACGGCGGTACTCACCTTGCAGGCTTCCGTGCGGCGATGAC
CCGTACGCTGAACGCCTACATGGACAAAGAAGGCTACAGCAAAAAAGCCAAAGTCAGCGCCACCGGCGACGATGCCCGT
GAAGGTCTGATTGCGGTGGTTTCCGTAAAAGTACCGGATCCGAAATTCTCCTCACAGACCAAAGATAAGCTGGTCTCTT
CCGAGGTGAAATCGGCGGTAGAACAGCAGATGAACGAACTGCTGAGCGAATACCTGCTGGAAAACCCATCTGACGCGAA
AATCGTCGTCGGCAAAATTATCGACGCCGCGCGTGCGCGTGAAGCGGCGCGTCGCGCCCGTGAAATGACCCGTCGTAAA
GGCGCGCTCGATTTAGCCGGTCTGCCGGGCAAACTGGCGGACTGTCAGGAACGCGACCCGGCGCTGTCCGAACTGTACC
TGGTGGAAGGGGACTCCGCGGGCGGCTCTGCGAAGCAGGGGCGTAACCGCAAGAACCAGGCGATTCTGCCGCTGAAAGG
TAAAATCCTTAACGTCGAGAAAGCGCGCTTCGACAAGATGCTTTCCTCCCAGGAAGTGGCGACGCTGATCACCGCGCTG
GGCTGCGGTATCGGTCGCGACGAGTACAACCCGGACAAGCTGCGCTATCACAGCATCATCATCATGACCGATGCGGACG
TCGACGGCTCGCACATCCGTACGCTGCTGTTGACCTTCTTCTATCGTCAGATGCCGGAAATTGTCGAGCGTGGCCACGT
CTACATTGCGCAGCCGCCGCTGTACAAAGTGAAGAAAGGTAAGCAGGAACAGTACATTAAAGACGACGAAGCGATGGAT
CAGTACCAGATTTCCATCGCGCTTGACGGTGCGACTCTGCACGCGAACGCTCATGCGCCGGCGCTATCCGGCGAAGCGT
TAGAAAAACTGGTCTCTGAATATAACGCCACGCAGAAAATGATTGGTCGTATGGAGCGTCGCTTCCCGAAAGCGCTGCT
CAAAGAGCTGGTGTATCAGCCAACTCTGACCGAAGCCGATCTTTCTGATGAGCAGACTGTAACGCGCTGGGTGAATGCG
CTGATTACCGAGCTGAACGAGAAAGAGCAGCACGGCAGTCAGTGGAAGTTCGATGTTCATACTAATACGGAACAGAATC
TGTTCGAGCCGATCGTTCGCGTGCGTACGCATGGCGTGGATACCGATTATCCGTTGGATCACGAGTTTGTGACCGGCGC
GGAATATCGTCGTATCTGCACGCTGGGCGAGAAGCTGCGTGGTCTGATTGAAGAGGACGCGTTTATCGAACGCGGCGAG
CGTCGCCAGCCGGTAACCAGCTTCGAGCAGGCGCTGGAGTGGCTGGTGAAAGAATCACGTCGCGGTCTGGCTATCCAGC
GTTATAAAGGTCTGGGTGAAATGAACCCGGATCAGCTGTGGGAAACCACCATGGACCCGGAAAGCCGCCGTATGCTGCG
CGTGACCGTCAAAGATGCAATTGCTGCCGACCAGCTGTTCACTACGCTGATGGGTGATGCCGTTGAGCCGCGTCGTGCC
TTTATCGAGGAGAACGCCCTGAAAGCAGCGAATATCGATATTTAA
>gyrB_Porcine_4
ATGTCGAATTCTTATGACTCCTCCAGTATCAAAGTCCTGAAAGGGCTGGATGCGGTGCGTAAGCGCCCGGGTATGTATA
TCGGCGACACGGATGACGGCACCGGTCTGCACCACATGGTATTCGAGGTGGTAGATAACGCTATCGACGAAGCGCTCGC
AGGTCACTGTAAAGATATCGTCGTGACTATTCACGCCGATAACTCCGTGTCCGTAACGGATGATGGCCGTGGCATTCCG
ACCGGGATTCACCCGGAAGAAGGCGTCTCGGCGGCGGAAGTGATCATGACCGTTCTGCACGCGGGCGGTAAATTTGACG
ATAACTCCTATAAAGTCTCCGGCGGTCTGCACGGCGTGGGCGTCTCGGTAGTCAACGCTCTGTCGCAAAAACTGGAACT
GGTTATCCAGCGAGATGGCAAAATTCACCGTCAGATCTACGAGCACGGCGTGCCGCAGGCACCCCTGGCCGTCACTGGC
GATACCGATAAAACCGGCACGATGGTACGTTTCTGGCCGAGCCACGAAACCTTCACCAACGTCACTGAATTTGAATATG
AGATCCTGGCGAAACGCCTGCGTGAACTGTCATTCCTGAACTCAGGCGTCTCCATCCGCCTGCGCGACAAGCGCGATGG
CAAAGAAGATCATTTCCACTACGAAGGCGGCATCAAGGCGTTTGTTGAATATCTGAACAAGAATAAAACGCCGATCCAC
CCGAATATCTTCTATTTCTCCACCGAAAAAGACGGTATCGGCGTGGAAGTAGCGCTGCAGTGGAACGATGGTTTCCAGG
AAAACATCTACTGCTTTACCAACAACATTCCGCAGCGCGACGGCGGTACTCACCTTGCAGGCTTCCGTGCGGCGATGAC
CCGTACGCTGAACGCCTACATGGACAAAGAAGGCTACAGCAAAAAAGCCAAAGTCAGCGCCACCGGCGACGATGCCCGT
GAAGGTCTGATTGCGGTGGTTTCCGTAAAAGTACCGGATCCGAAATTCTCCTCACAGACCAAAGATAAGCTGGTCTCTT
CCGAGGTGAAATCGGCGGTAGAACAGCAGATGAACGAACTGCTGAGCGAATACCTGCTGGAAAACCCATCTGACGCGAA
AATCGTCGTCGGCAAAATTATCGACGCCGCGCGTGCGCGTGAAGCGGCGCGTCGCGCCCGTGAAATGACCCGTCGTAAA
GGCGCGCTCGATTTAGCCGGTCTGCCGGGCAAACTGGCGGACTGTCAGGAACGCGACCCGGCGCTGTCCGAACTGTACC
TGGTGGAAGGGGACTCCGCGGGCGGCTCTGCGAAGCAGGGGCGTAACCGCAAGAACCAGGCGATTCTGCCGCTGAAAGG
TAAAATCCTTAACGTCGAGAAAGCGCGCTTCGACAAGATGCTTTCCTCCCAGGAAGTGGCGACGCTGATCACCGCGCTG
GGCTGCGGTATCGGTCGCGACGAGTACAACCCGGACAAGCTGCGCTATCACAGCATCATCATCATGACCGATGCGGACG
TCGACGGCTCGCACATCCGTACGCTGCTGTTGACCTTCTTCTATCGTCAGATGCCGGAAATTGTCGAGCGTGGCCACGT
CTACATTGCGCAGCCGCCGCTGTACAAAGTGAAGAAAGGTAAGCAGGAACAGTACATTAAAGACGACGAAGCGATGGAT
CAGTACCAGATTTCCATCGCGCTTGACGGTGCGACTCTGCACGCGAACGCTCATGCGCCGGCGCTATCCGGCGAAGCGT
TAGAAAAACTGGTCTCTGAATATAACGCCACGCAGAAAATGATTGGTCGTATGGAGCGTCGCTTCCCGAAAGCGCTGCT
CAAAGAGCTGGTGTATCAGCCAACTCTGACCGAAGCCGATCTTTCTGATGAGCAGACTGTAACGCGCTGGGTGAATGCG
CTGATTACCGAGCTGAACGAGAAAGAGCAGCACGGCAGTCAGTGGAAGTTCGATGTTCATACTAATACGGAACAGAATC
TGTTCGAGCCGATCGTTCGCGTGCGTACGCATGGCGTGGATACCGATTATCCGTTGGATCACGAGTTTGTGACCGGCGC
GGAATATCGTCGTATCTGCACGCTGGGCGAGAAGCTGCGTGGTCTGATTGAAGAGGACGCGTTTATCGAACGCGGCGAG
CGTCGCCAGCCGGTAACCAGCTTCGAGCAGGCGCTGGAGTGGCTGGTGAAAGAATCACGTCGCGGTCTGGCTATCCAGC
GTTATAAAGGTCTGGGTGAAATGAACCCGGATCAGCTGTGGGAAACCACCATGGACCCGGAAAGCCGCCGTATGCTGCG
CGTGACCGTCAAAGATGCAATTGCTGCCGACCAGCTGTTCACTACGCTGATGGGTGATGCCGTTGAGCCGCGTCGTGCC
TTTATCGAGGAGAACGCCCTGAAAGCAGCGAATATCGATATTTAA
>gyrB_Porcine_5
ATGTCGAATTCTTATGACTCCTCCAGTATCAAAGTCCTGAAAGGGCTGGATGCGGTGCGTAAGCGCCCGGGTATGTATA
TCGGCGACACGGATGACGGCACCGGTCTGCACCACATGGTATTCGAGGTGGTAGATAACGCTATCGACGAAGCGCTCGC
AGGTCACTGTAAAGATATCGTCGTGACTATTCACGCCGATAACTCCGTGTCCGTAACGGATGATGGCCGTGGCATTCCG
ACCGGGATTCACCCGGAAGAAGGCGTCTCGGCGGCGGAAGTGATCATGACCGTTCTGCACGCGGGCGGTAAATTTGACG
ATAACTCCTATAAAGTCTCCGGCGGTCTGCACGGCGTGGGCGTCTCGGTAGTCAACGCTCTGTCGCAAAAACTGGAACT
GGTTATCCAGCGAGATGGCAAAATTCACCGTCAGATCTACGAGCACGGCGTGCCGCAGGCACCCCTGGCCGTCACTGGC
GATACCGATAAAACCGGCACGATGGTACGTTTCTGGCCGAGCCACGAAACCTTCACCAACGTCACTGAATTTGAATATG
AGATCCTGGCGAAACGCCTGCGTGAACTGTCATTCCTGAACTCAGGCGTCTCCATCCGCCTGCGCGACAAGCGCGATGG
CAAAGAAGATCATTTCCACTACGAAGGCGGCATCAAGGCGTTTGTTGAATATCTGAACAAGAATAAAACGCCGATCCAC
CCGAATATCTTCTATTTCTCCACCGAAAAAGACGGTATCGGCGTGGAAGTAGCGCTGCAGTGGAACGATGGTTTCCAGG
AAAACATCTACTGCTTTACCAACAACATTCCGCAGCGCGACGGCGGTACTCACCTTGCAGGCTTCCGTGCGGCGATGAC
CCGTACGCTGAACGCCTACATGGACAAAGAAGGCTACAGCAAAAAAGCCAAAGTCAGCGCCACCGGCGACGATGCCCGT
GAAGGTCTGATTGCGGTGGTTTCCGTAAAAGTACCGGATCCGAAATTCTCCTCACAGACCAAAGATAAGCTGGTCTCTT
CCGAGGTGAAATCGGCGGTAGAACAGCAGATGAACGAACTGCTGAGCGAATACCTGCTGGAAAACCCATCTGACGCGAA
AATCGTCGTCGGCAAAATTATCGACGCCGCGCGTGCGCGTGAAGCGGCGCGTCGCGCCCGTGAAATGACCCGTCGTAAA
GGCGCGCTCGATTTAGCCGGTCTGCCGGGCAAACTGGCGGACTGTCAGGAACGCGACCCGGCGCTGTCCGAACTGTACC
TGGTGGAAGGGGACTCCGCGGGCGGCTCTGCGAAGCAGGGGCGTAACCGCAAGAACCAGGCGATTCTGCCGCTGAAAGG
TAAAATCCTTAACGTCGAGAAAGCGCGCTTCGACAAGATGCTTTCCTCCCAGGAAGTGGCGACGCTGATCACCGCGCTG
GGCTGCGGTATCGGTCGCGACGAGTACAACCCGGACAAGCTGCGCTATCACAGCATCATCATCATGACCGATGCGGACG
TCGACGGCTCGCACATCCGTACGCTGCTGTTGACCTTCTTCTATCGTCAGATGCCGGAAATTGTCGAGCGTGGCCACGT
CTACATTGCGCAGCCGCCGCTGTACAAAGTGAAGAAAGGTAAGCAGGAACAGTACATTAAAGACGACGAAGCGATGGAT
CAGTACCAGATTTCCATCGCGCTTGACGGTGCGACTCTGCACGCGAACGCTCATGCGCCGGCGCTATCCGGCGAAGCGT
TAGAAAAACTGGTCTCTGAATATAACGCCACGCAGAAAATGATTGGTCGTATGGAGCGTCGCTTCCCGAAAGCGCTGCT
CAAAGAGCTGGTGTATCAGCCAACTCTGACCGAAGCCGATCTTTCTGATGAGCAGACTGTAACGCGCTGGGTGAATGCG
CTGATTACCGAGCTGAACGAGAAAGAGCAGCACGGCAGTCAGTGGAAGTTCGATGTTCATACTAATACGGAACAGAATC
TGTTCGAGCCGATCGTTCGCGTGCGTACGCATGGCGTGGATACCGATTATCCGTTGGATCACGAGTTTGTGACCGGCGC
GGAATATCGTCGTATCTGCACGCTGGGCGAGAAGCTGCGTGGTCTGATTGAAGAGGACGCGTTTATCGAACGCGGCGAG
CGTCGCCAGCCGGTAACCAGCTTCGAGCAGGCGCTGGAGTGGCTGGTGAAAGAATCACGTCGCGGTCTGGCTATCCAGC
GTTATAAAGGTCTGGGTGAAATGAACCCGGATCAGCTGTGGGAAACCACCATGGACCCGGAAAGCCGCCGTATGCTGCG
CGTGACCGTCAAAGATGCAATTGCTGCCGACCAGCTGTTCACTACGCTGATGGGTGATGCCGTTGAGCCGCGTCGTGCC
TTTATCGAGGAGAACGCCCTGAAAGCAGCGAATATCGATATTTAA
>gyrB_Porcine_6
ATGTCGAATTCTTATGACTCCTCCAGTATCAAAGTCCTGAAAGGGCTGGATGCGGTGCGTAAGCGCCCGGGTATGTATA
TCGGCGACACGGATGACGGCACCGGTCTGCACCACATGGTATTCGAGGTGGTAGATAACGCTATCGACGAAGCGCTCGC
AGGTCACTGTAAAGATATCGTCGTGACTATTCACGCCGATAACTCCGTGTCCGTAACGGATGATGGCCGTGGCATTCCG
ACCGGGATTCACCCGGAAGAAGGCGTCTCGGCGGCGGAAGTGATCATGACCGTTCTGCACGCGGGCGGTAAATTTGACG
ATAACTCCTATAAAGTCTCCGGCGGTCTGCACGGCGTGGGCGTCTCGGTAGTCAACGCTCTGTCGCAAAAACTGGAACT
GGTTATCCAGCGAGATGGCAAAATTCACCGTCAGATCTACGAGCACGGCGTGCCGCAGGCACCCCTGGCCGTCACTGGC
GATACCGATAAAACCGGCACGATGGTACGTTTCTGGCCGAGCCACGAAACCTTCACCAACGTCACTGAATTTGAATATG
AGATCCTGGCGAAACGCCTGCGTGAACTGTCATTCCTGAACTCAGGCGTCTCCATCCGCCTGCGCGACAAGCGCGATGG
CAAAGAAGATCATTTCCACTACGAAGGCGGCATCAAGGCGTTTGTTGAATATCTGAACAAGAATAAAACGCCGATCCAC
CCGAATATCTTCTATTTCTCCACCGAAAAAGACGGTATCGGCGTGGAAGTAGCGCTGCAGTGGAACGATGGTTTCCAGG
AAAACATCTACTGCTTTACCAACAACATTCCGCAGCGCGACGGCGGTACTCACCTTGCAGGCTTCCGTGCGGCGATGAC
CCGTACGCTGAACGCCTACATGGACAAAGAAGGCTACAGCAAAAAAGCCAAAGTCAGCGCCACCGGCGACGATGCCCGT
GAAGGTCTGATTGCGGTGGTTTCCGTAAAAGTACCGGATCCGAAATTCTCCTCACAGACCAAAGATAAGCTGGTCTCTT
CCGAGGTGAAATCGGCGGTAGAACAGCAGATGAACGAACTGCTGAGCGAATACCTGCTGGAAAACCCATCTGACGCGAA
AATCGTCGTCGGCAAAATTATCGACGCCGCGCGTGCGCGTGAAGCGGCGCGTCGCGCCCGTGAAATGACCCGTCGTAAA
GGCGCGCTCGATTTAGCCGGTCTGCCGGGCAAACTGGCGGACTGTCAGGAACGCGACCCGGCGCTGTCCGAACTGTACC
TGGTGGAAGGGGACTCCGCGGGCGGCTCTGCGAAGCAGGGGCGTAACCGCAAGAACCAGGCGATTCTGCCGCTGAAAGG
TAAAATCCTTAACGTCGAGAAAGCGCGCTTCGACAAGATGCTTTCCTCCCAGGAAGTGGCGACGCTGATCACCGCGCTG
GGCTGCGGTATCGGTCGCGACGAGTACAACCCGGACAAGCTGCGCTATCACAGCATCATCATCATGACCGATGCGGACG
TCGACGGCTCGCACATCCGTACGCTGCTGTTGACCTTCTTCTATCGTCAGATGCCGGAAATTGTCGAGCGTGGCCACGT
CTACATTGCGCAGCCGCCGCTGTACAAAGTGAAGAAAGGTAAGCAGGAACAGTACATTAAAGACGACGAAGCGATGGAT
CAGTACCAGATTTCCATCGCGCTTGACGGTGCGACTCTGCACGCGAACGCTCATGCGCCGGCGCTATCCGGCGAAGCGT
TAGAAAAACTGGTCTCTGAATATAACGCCACGCAGAAAATGATTGGTCGTATGGAGCGTCGCTTCCCGAAAGCGCTGCT
CAAAGAGCTGGTGTATCAGCCAACTCTGACCGAAGCCGATCTTTCTGATGAGCAGACTGTAACGCGCTGGGTGAATGCG
CTGATTACCGAGCTGAACGAGAAAGAGCAGCACGGCAGTCAGTGGAAGTTCGATGTTCATACTAATACGGAACAGAATC
TGTTCGAGCCGATCGTTCGCGTGCGTACGCATGGCGTGGATACCGATTATCCGTTGGATCACGAGTTTGTGACCGGCGC
GGAATATCGTCGTATCTGCACGCTGGGCGAGAAGCTGCGTGGTCTGATTGAAGAGGACGCGTTTATCGAACGCGGCGAG
CGTCGCCAGCCGGTAACCAGCTTCGAGCAGGCGCTGGAGTGGCTGGTGAAAGAATCACGTCGCGGTCTGGCTATCCAGC
GTTATAAAGGTCTGGGTGAAATGAACCCGGATCAGCTGTGGGAAACCACCATGGACCCGGAAAGCCGCCGTATGCTGCG
CGTGACCGTCAAAGATGCAATTGCTGCCGACCAGCTGTTCACTACGCTGATGGGTGATGCCGTTGAGCCGCGTCGTGCC
TTTATCGAGGAGAACGCCCTGAAAGCAGCGAATATCGATATTTAA
>gyrB_Porcine_7
ATGTCGAATTCTTATGACTCCTCCAGTATCAAAGTCCTGAAAGGGCTGGATGCGGTGCGTAAGCGCCCGGGTATGTATA
TCGGCGACACGGATGACGGCACCGGTCTGCACCACATGGTATTCGAGGTGGTAGATAACGCTATCGACGAAGCGCTCGC
AGGTCACTGTAAAGATATCGTCGTGACTATTCACGCCGATAACTCCGTGTCCGTAACGGATGATGGCCGTGGCATTCCG
ACCGGGATTCACCCGGAAGAAGGCGTCTCGGCGGCGGAAGTGATCATGACCGTTCTGCACGCGGGCGGTAAATTTGACG
ATAACTCCTATAAAGTCTCCGGCGGTCTGCACGGCGTGGGCGTCTCGGTAGTCAACGCTCTGTCGCAAAAACTGGAACT
GGTTATCCAGCGAGATGGCAAAATTCACCGTCAGATCTACGAGCACGGCGTGCCGCAGGCACCCCTGGCCGTCACTGGC
GATACCGATAAAACCGGCACGATGGTACGTTTCTGGCCGAGCCACGAAACCTTCACCAACGTCACTGAATTTGAATATG
AGATCCTGGCGAAACGCCTGCGTGAACTGTCATTCCTGAACTCAGGCGTCTCCATCCGCCTGCGCGACAAGCGCGATGG
CAAAGAAGATCATTTCCACTACGAAGGCGGCATCAAGGCGTTTGTTGAATATCTGAACAAGAATAAAACGCCGATCCAC
CCGAATATCTTCTATTTCTCCACCGAAAAAGACGGTATCGGCGTGGAAGTAGCGCTGCAGTGGAACGATGGTTTCCAGG
AAAACATCTACTGCTTTACCAACAACATTCCGCAGCGCGACGGCGGTACTCACCTTGCAGGCTTCCGTGCGGCGATGAC
CCGTACGCTGAACGCCTACATGGACAAAGAAGGCTACAGCAAAAAAGCCAAAGTCAGCGCCACCGGCGACGATGCCCGT
GAAGGTCTGATTGCGGTGGTTTCCGTAAAAGTACCGGATCCGAAATTCTCCTCACAGACCAAAGATAAGCTGGTCTCTT
CCGAGGTGAAATCGGCGGTAGAACAGCAGATGAACGAACTGCTGAGCGAATACCTGCTGGAAAACCCATCTGACGCGAA
AATCGTCGTCGGCAAAATTATCGACGCCGCGCGTGCGCGTGAAGCGGCGCGTCGCGCCCGTGAAATGACCCGTCGTAAA
GGCGCGCTCGATTTAGCCGGTCTGCCGGGCAAACTGGCGGACTGTCAGGAACGCGACCCGGCGCTGTCCGAACTGTACC
TGGTGGAAGGGGACTCCGCGGGCGGCTCTGCGAAGCAGGGGCGTAACCGCAAGAACCAGGCGATTCTGCCGCTGAAAGG
TAAAATCCTTAACGTCGAGAAAGCGCGCTTCGACAAGATGCTTTCCTCCCAGGAAGTGGCGACGCTGATCACCGCGCTG
GGCTGCGGTATCGGTCGCGACGAGTACAACCCGGACAAGCTGCGCTATCACAGCATCATCATCATGACCGATGCGGACG
TCGACGGCTCGCACATCCGTACGCTGCTGTTGACCTTCTTCTATCGTCAGATGCCGGAAATTGTCGAGCGTGGCCACGT
CTACATTGCGCAGCCGCCGCTGTACAAAGTGAAGAAAGGTAAGCAGGAACAGTACATTAAAGACGACGAAGCGATGGAT
CAGTACCAGATTTCCATCGCGCTTGACGGTGCGACTCTGCACGCGAACGCTCATGCGCCGGCGCTATCCGGCGAAGCGT
TAGAAAAACTGGTCTCTGAATATAACGCCACGCAGAAAATGATTGGTCGTATGGAGCGTCGCTTCCCGAAAGCGCTGCT
CAAAGAGCTGGTGTATCAGCCAACTCTGACCGAAGCCGATCTTTCTGATGAGCAGACTGTAACGCGCTGGGTGAATGCG
CTGATTACCGAGCTGAACGAGAAAGAGCAGCACGGCAGTCAGTGGAAGTTCGATGTTCATACTAATACGGAACAGAATC
TGTTCGAGCCGATCGTTCGCGTGCGTACGCATGGCGTGGATACCGATTATCCGTTGGATCACGAGTTTGTGACCGGCGC
GGAATATCGTCGTATCTGCACGCTGGGCGAGAAGCTGCGTGGTCTGATTGAAGAGGACGCGTTTATCGAACGCGGCGAG
CGTCGCCAGCCGGTAACCAGCTTCGAGCAGGCGCTGGAGTGGCTGGTGAAAGAATCACGTCGCGGTCTGGCTATCCAGC
GTTATAAAGGTCTGGGTGAAATGAACCCGGATCAGCTGTGGGAAACCACCATGGACCCGGAAAGCCGCCGTATGCTGCG
CGTGACCGTCAAAGATGCAATTGCTGCCGACCAGCTGTTCACTACGCTGATGGGTGATGCCGTTGAGCCGCGTCGTGCC
TTTATCGAGGAGAACGCCCTGAAAGCAGCGAATATCGATATTTAA
>gyrB_Porcine_8
ATGTCGAATTCTTATGACTCCTCCAGTATCAAAGTCCTGAAAGGGCTGGATGCGGTGCGTAAGCGCCCGGGTATGTATA
TCGGCGACACGGATGACGGCACCGGTCTGCACCACATGGTATTCGAGGTGGTAGATAACGCTATCGACGAAGCGCTCGC
AGGTCACTGTAAAGATATCGTCGTGACTATTCACGCCGATAACTCCGTGTCCGTAACGGATGATGGCCGTGGCATTCCG
ACCGGGATTCACCCGGAAGAAGGCGTCTCGGCGGCGGAAGTGATCATGACCGTTCTGCACGCGGGCGGTAAATTTGACG
ATAACTCCTATAAAGTCTCCGGCGGTCTGCACGGCGTGGGCGTCTCGGTAGTCAACGCTCTGTCGCAAAAACTGGAACT
GGTTATCCAGCGAGATGGCAAAATTCACCGTCAGATCTACGAGCACGGCGTGCCGCAGGCACCCCTGGCCGTCACTGGC
GATACCGATAAAACCGGCACGATGGTACGTTTCTGGCCGAGCCACGAAACCTTCACCAACGTCACTGAATTTGAATATG
AGATCCTGGCGAAACGCCTGCGTGAACTGTCATTCCTGAACTCAGGCGTCTCCATCCGCCTGCGCGACAAGCGCGATGG
CAAAGAAGATCATTTCCACTACGAAGGCGGCATCAAGGCGTTTGTTGAATATCTGAACAAGAATAAAACGCCGATCCAC
CCGAATATCTTCTATTTCTCCACCGAAAAAGACGGTATCGGCGTGGAAGTAGCGCTGCAGTGGAACGATGGTTTCCAGG
AAAACATCTACTGCTTTACCAACAACATTCCGCAGCGCGACGGCGGTACTCACCTTGCAGGCTTCCGTGCGGCGATGAC
CCGTACGCTGAACGCCTACATGGACAAAGAAGGCTACAGCAAAAAAGCCAAAGTCAGCGCCACCGGCGACGATGCCCGT
GAAGGTCTGATTGCGGTGGTTTCCGTAAAAGTACCGGATCCGAAATTCTCCTCACAGACCAAAGATAAGCTGGTCTCTT
CCGAGGTGAAATCGGCGGTAGAACAGCAGATGAACGAACTGCTGAGCGAATACCTGCTGGAAAACCCATCTGACGCGAA
AATCGTCGTCGGCAAAATTATCGACGCCGCGCGTGCGCGTGAAGCGGCGCGTCGCGCCCGTGAAATGACCCGTCGTAAA
GGCGCGCTCGATTTAGCCGGTCTGCCGGGCAAACTGGCGGACTGTCAGGAACGCGACCCGGCGCTGTCCGAACTGTACC
TGGTGGAAGGGGACTCCGCGGGCGGCTCTGCGAAGCAGGGGCGTAACCGCAAGAACCAGGCGATTCTGCCGCTGAAAGG
TAAAATCCTTAACGTCGAGAAAGCGCGCTTCGACAAGATGCTTTCCTCCCAGGAAGTGGCGACGCTGATCACCGCGCTG
GGCTGCGGTATCGGTCGCGACGAGTACAACCCGGACAAGCTGCGCTATCACAGCATCATCATCATGACCGATGCGGACG
TCGACGGCTCGCACATCCGTACGCTGCTGTTGACCTTCTTCTATCGTCAGATGCCGGAAATTGTCGAGCGTGGCCACGT
CTACATTGCGCAGCCGCCGCTGTACAAAGTGAAGAAAGGTAAGCAGGAACAGTACATTAAAGACGACGAAGCGATGGAT
CAGTACCAGATTTCCATCGCGCTTGACGGTGCGACTCTGCACGCGAACGCTCATGCGCCGGCGCTATCCGGCGAAGCGT
TAGAAAAACTGGTCTCTGAATATAACGCCACGCAGAAAATGATTGGTCGTATGGAGCGTCGCTTCCCGAAAGCGCTGCT
CAAAGAGCTGGTGTATCAGCCAACTCTGACCGAAGCCGATCTTTCTGATGAGCAGACTGTAACGCGCTGGGTGAATGCG
CTGATTACCGAGCTGAACGAGAAAGAGCAGCACGGCAGTCAGTGGAAGTTCGATGTTCATACTAATACGGAACAGAATC
TGTTCGAGCCGATCGTTCGCGTGCGTACGCATGGCGTGGATACCGATTATCCGTTGGATCACGAGTTTGTGACCGGCGC
GGAATATCGTCGTATCTGCACGCTGGGCGAGAAGCTGCGTGGTCTGATTGAAGAGGACGCGTTTATCGAACGCGGCGAG
CGTCGCCAGCCGGTAACCAGCTTCGAGCAGGCGCTGGAGTGGCTGGTGAAAGAATCACGTCGCGGTCTGGCTATCCAGC
GTTATAAAGGTCTGGGTGAAATGAACCCGGATCAGCTGTGGGAAACCACCATGGACCCGGAAAGCCGCCGTATGCTGCG
CGTGACCGTCAAAGATGCAATTGCTGCCGACCAGCTGTTCACTACGCTGATGGGTGATGCCGTTGAGCCGCGTCGTGCC
TTTATCGAGGAGAACGCCCTGAAAGCAGCGAATATCGATATTTAA
>gyrB_Porcine_9
ATGTCGAATTCTTATGACTCCTCCAGTATCAAAGTCCTGAAAGGGCTGGATGCGGTGCGTAAGCGCCCGGGTATGTATA
TCGGCGACACGGATGACGGCACCGGTCTGCACCACATGGTATTCGAGGTGGTAGATAACGCTATCGACGAAGCGCTCGC
AGGTCACTGTAAAGATATCGTCGTGACTATTCACGCCGATAACTCCGTGTCCGTAACGGATGATGGCCGTGGCATTCCG
ACCGGGATTCACCCGGAAGAAGGCGTCTCGGCGGCGGAAGTGATCATGACCGTTCTGCACGCGGGCGGTAAATTTGACG
ATAACTCCTATAAAGTCTCCGGCGGTCTGCACGGCGTGGGCGTCTCGGTAGTCAACGCTCTGTCGCAAAAACTGGAACT
GGTTATCCAGCGAGATGGCAAAATTCACCGTCAGATCTACGAGCACGGCGTGCCGCAGGCACCCCTGGCCGTCACTGGC
GATACCGATAAAACCGGCACGATGGTACGTTTCTGGCCGAGCCACGAAACCTTCACCAACGTCACTGAATTTGAATATG
AGATCCTGGCGAAACGCCTGCGTGAACTGTCATTCCTGAACTCAGGCGTCTCCATCCGCCTGCGCGACAAGCGCGATGG
CAAAGAAGATCATTTCCACTACGAAGGCGGCATCAAGGCGTTTGTTGAATATCTGAACAAGAATAAAACGCCGATCCAC
CCGAATATCTTCTATTTCTCCACCGAAAAAGACGGTATCGGCGTGGAAGTAGCGCTGCAGTGGAACGATGGTTTCCAGG
AAAACATCTACTGCTTTACCAACAACATTCCGCAGCGCGACGGCGGTACTCACCTTGCAGGCTTCCGTGCGGCGATGAC
CCGTACGCTGAACGCCTACATGGACAAAGAAGGCTACAGCAAAAAAGCCAAAGTCAGCGCCACCGGCGACGATGCCCGT
GAAGGTCTGATTGCGGTGGTTTCCGTAAAAGTACCGGATCCGAAATTCTCCTCACAGACCAAAGATAAGCTGGTCTCTT
CCGAGGTGAAATCGGCGGTAGAACAGCAGATGAACGAACTGCTGAGCGAATACCTGCTGGAAAACCCATCTGACGCGAA
AATCGTCGTCGGCAAAATTATCGACGCCGCGCGTGCGCGTGAAGCGGCGCGTCGCGCCCGTGAAATGACCCGTCGTAAA
GGCGCGCTCGATTTAGCCGGTCTGCCGGGCAAACTGGCGGACTGTCAGGAACGCGACCCGGCGCTGTCCGAACTGTACC
TGGTGGAAGGGGACTCCGCGGGCGGCTCTGCGAAGCAGGGGCGTAACCGCAAGAACCAGGCGATTCTGCCGCTGAAAGG
TAAAATCCTTAACGTCGAGAAAGCGCGCTTCGACAAGATGCTTTCCTCCCAGGAAGTGGCGACGCTGATCACCGCGCTG
GGCTGCGGTATCGGTCGCGACGAGTACAACCCGGACAAGCTGCGCTATCACAGCATCATCATCATGACCGATGCGGACG
TCGACGGCTCGCACATCCGTACGCTGCTGTTGACCTTCTTCTATCGTCAGATGCCGGAAATTGTCGAGCGTGGCCACGT
CTACATTGCGCAGCCGCCGCTGTACAAAGTGAAGAAAGGTAAGCAGGAACAGTACATTAAAGACGACGAAGCGATGGAT
CAGTACCAGATTTCCATCGCGCTTGACGGTGCGACTCTGCACGCGAACGCTCATGCGCCGGCGCTATCCGGCGAAGCGT
TAGAAAAACTGGTCTCTGAATATAACGCCACGCAGAAAATGATTGGTCGTATGGAGCGTCGCTTCCCGAAAGCGCTGCT
CAAAGAGCTGGTGTATCAGCCAACTCTGACCGAAGCCGATCTTTCTGATGAGCAGACTGTAACGCGCTGGGTGAATGCG
CTGATTACCGAGCTGAACGAGAAAGAGCAGCACGGCAGTCAGTGGAAGTTCGATGTTCATACTAATACGGAACAGAATC
TGTTCGAGCCGATCGTTCGCGTGCGTACGCATGGCGTGGATACCGATTATCCGTTGGATCACGAGTTTGTGACCGGCGC
GGAATATCGTCGTATCTGCACGCTGGGCGAGAAGCTGCGTGGTCTGATTGAAGAGGACGCGTTTATCGAACGCGGCGAG
CGTCGCCAGCCGGTAACCAGCTTCGAGCAGGCGCTGGAGTGGCTGGTGAAAGAATCACGTCGCGGTCTGGCTATCCAGC
GTTATAAAGGTCTGGGTGAAATGAACCCGGATCAGCTGTGGGAAACCACCATGGACCCGGAAAGCCGCCGTATGCTGCG
CGTGACCGTCAAAGATGCAATTGCTGCCGACCAGCTGTTCACTACGCTGATGGGTGATGCCGTTGAGCCGCGTCGTGCC
TTTATCGAGGAGAACGCCCTGAAAGCAGCGAATATCGATATTTAA
>gyrB_Porcine_10
ATGTCGAATTCTTATGACTCCTCCAGTATCAAAGTCCTGAAAGGGCTGGATGCGGTGCGTAAGCGCCCGGGTATGTATA
TCGGCGACACGGATGACGGCACCGGTCTGCACCACATGGTATTCGAGGTGGTAGATAACGCTATCGACGAAGCGCTCGC
AGGTCACTGTAAAGATATCGTCGTGACTATTCACGCCGATAACTCCGTGTCCGTAACGGATGATGGCCGTGGCATTCCG
ACCGGGATTCACCCGGAAGAAGGCGTCTCGGCGGCGGAAGTGATCATGACCGTTCTGCACGCGGGCGGTAAATTTGACG
ATAACTCCTATAAAGTCTCCGGCGGTCTGCACGGCGTGGGCGTCTCGGTAGTCAACGCTCTGTCGCAAAAACTGGAACT
GGTTATCCAGCGAGATGGCAAAATTCACCGTCAGATCTACGAGCACGGCGTGCCGCAGGCACCCCTGGCCGTCACTGGC
GATACCGATAAAACCGGCACGATGGTACGTTTCTGGCCGAGCCACGAAACCTTCACCAACGTCACTGAATTTGAATATG
AGATCCTGGCGAAACGCCTGCGTGAACTGTCATTCCTGAACTCAGGCGTCTCCATCCGCCTGCGCGACAAGCGCGATGG
CAAAGAAGATCATTTCCACTACGAAGGCGGCATCAAGGCGTTTGTTGAATATCTGAACAAGAATAAAACGCCGATCCAC
CCGAATATCTTCTATTTCTCCACCGAAAAAGACGGTATCGGCGTGGAAGTAGCGCTGCAGTGGAACGATGGTTTCCAGG
AAAACATCTACTGCTTTACCAACAACATTCCGCAGCGCGACGGCGGTACTCACCTTGCAGGCTTCCGTGCGGCGATGAC
CCGTACGCTGAACGCCTACATGGACAAAGAAGGCTACAGCAAAAAAGCCAAAGTCAGCGCCACCGGCGACGATGCCCGT
GAAGGTCTGATTGCGGTGGTTTCCGTAAAAGTACCGGATCCGAAATTCTCCTCACAGACCAAAGATAAGCTGGTCTCTT
CCGAGGTGAAATCGGCGGTAGAACAGCAGATGAACGAACTGCTGAGCGAATACCTGCTGGAAAACCCATCTGACGCGAA
AATCGTCGTCGGCAAAATTATCGACGCCGCGCGTGCGCGTGAAGCGGCGCGTCGCGCCCGTGAAATGACCCGTCGTAAA
GGCGCGCTCGATTTAGCCGGTCTGCCGGGCAAACTGGCGGACTGTCAGGAACGCGACCCGGCGCTGTCCGAACTGTACC
TGGTGGAAGGGGACTCCGCGGGCGGCTCTGCGAAGCAGGGGCGTAACCGCAAGAACCAGGCGATTCTGCCGCTGAAAGG
TAAAATCCTTAACGTCGAGAAAGCGCGCTTCGACAAGATGCTTTCCTCCCAGGAAGTGGCGACGCTGATCACCGCGCTG
GGCTGCGGTATCGGTCGCGACGAGTACAACCCGGACAAGCTGCGCTATCACAGCATCATCATCATGACCGATGCGGACG
TCGACGGCTCGCACATCCGTACGCTGCTGTTGACCTTCTTCTATCGTCAGATGCCGGAAATTGTCGAGCGTGGCCACGT
CTACATTGCGCAGCCGCCGCTGTACAAAGTGAAGAAAGGTAAGCAGGAACAGTACATTAAAGACGACGAAGCGATGGAT
CAGTACCAGATTTCCATCGCGCTTGACGGTGCGACTCTGCACGCGAACGCTCATGCGCCGGCGCTATCCGGCGAAGCGT
TAGAAAAACTGGTCTCTGAATATAACGCCACGCAGAAAATGATTGGTCGTATGGAGCGTCGCTTCCCGAAAGCGCTGCT
CAAAGAGCTGGTGTATCAGCCAACTCTGACCGAAGCCGATCTTTCTGATGAGCAGACTGTAACGCGCTGGGTGAATGCG
CTGATTACCGAGCTGAACGAGAAAGAGCAGCACGGCAGTCAGTGGAAGTTCGATGTTCATACTAATACGGAACAGAATC
TGTTCGAGCCGATCGTTCGCGTGCGTACGCATGGCGTGGATACCGATTATCCGTTGGATCACGAGTTTGTGACCGGCGC
GGAATATCGTCGTATCTGCACGCTGGGCGAGAAGCTGCGTGGTCTGATTGAAGAGGACGCGTTTATCGAACGCGGCGAG
CGTCGCCAGCCGGTAACCAGCTTCGAGCAGGCGCTGGAGTGGCTGGTGAAAGAATCACGTCGCGGTCTGGCTATCCAGC
GTTATAAAGGTCTGGGTGAAATGAACCCGGATCAGCTGTGGGAAACCACCATGGACCCGGAAAGCCGCCGTATGCTGCG
CGTGACCGTCAAAGATGCAATTGCTGCCGACCAGCTGTTCACTACGCTGATGGGTGATGCCGTTGAGCCGCGTCGTGCC
TTTATCGAGGAGAACGCCCTGAAAGCAGCGAATATCGATATTTAA
>gyrB_Porcine_11
ATGTCGAATTCTTATGACTCCTCCAGTATCAAAGTCCTGAAAGGGCTGGATGCGGTGCGTAAGCGCCCGGGTATGTATA
TCGGCGACACGGATGACGGCACCGGTCTGCACCACATGGTATTCGAGGTGGTAGATAACGCTATCGACGAAGCGCTCGC
AGGTCACTGTAAAGATATCGTCGTGACTATTCACGCCGATAACTCCGTGTCCGTAACGGATGATGGCCGTGGCATTCCG
ACCGGGATTCACCCGGAAGAAGGCGTCTCGGCGGCGGAAGTGATCATGACCGTTCTGCACGCGGGCGGTAAATTTGACG
ATAACTCCTATAAAGTCTCCGGCGGTCTGCACGGCGTGGGCGTCTCGGTAGTCAACGCTCTGTCGCAAAAACTGGAACT
GGTTATCCAGCGAGATGGCAAAATTCACCGTCAGATCTACGAGCACGGCGTGCCGCAGGCACCCCTGGCCGTCACTGGC
GATACCGATAAAACCGGCACGATGGTACGTTTCTGGCCGAGCCACGAAACCTTCACCAACGTCACTGAATTTGAATATG
AGATCCTGGCGAAACGCCTGCGTGAACTGTCATTCCTGAACTCAGGCGTCTCCATCCGCCTGCGCGACAAGCGCGATGG
CAAAGAAGATCATTTCCACTACGAAGGCGGCATCAAGGCGTTTGTTGAATATCTGAACAAGAATAAAACGCCGATCCAC
CCGAATATCTTCTATTTCTCCACCGAAAAAGACGGTATCGGCGTGGAAGTAGCGCTGCAGTGGAACGATGGTTTCCAGG
AAAACATCTACTGCTTTACCAACAACATTCCGCAGCGCGACGGCGGTACTCACCTTGCAGGCTTCCGTGCGGCGATGAC
CCGTACGCTGAACGCCTACATGGACAAAGAAGGCTACAGCAAAAAAGCCAAAGTCAGCGCCACCGGCGACGATGCCCGT
GAAGGTCTGATTGCGGTGGTTTCCGTAAAAGTACCGGATCCGAAATTCTCCTCACAGACCAAAGATAAGCTGGTCTCTT
CCGAGGTGAAATCGGCGGTAGAACAGCAGATGAACGAACTGCTGAGCGAATACCTGCTGGAAAACCCATCTGACGCGAA
AATCGTCGTCGGCAAAATTATCGACGCCGCGCGTGCGCGTGAAGCGGCGCGTCGCGCCCGTGAAATGACCCGTCGTAAA
GGCGCGCTCGATTTAGCCGGTCTGCCGGGCAAACTGGCGGACTGTCAGGAACGCGACCCGGCGCTGTCCGAACTGTACC
TGGTGGAAGGGGACTCCGCGGGCGGCTCTGCGAAGCAGGGGCGTAACCGCAAGAACCAGGCGATTCTGCCGCTGAAAGG
TAAAATCCTTAACGTCGAGAAAGCGCGCTTCGACAAGATGCTTTCCTCCCAGGAAGTGGCGACGCTGATCACCGCGCTG
GGCTGCGGTATCGGTCGCGACGAGTACAACCCGGACAAGCTGCGCTATCACAGCATCATCATCATGACCGATGCGGACG
TCGACGGCTCGCACATCCGTACGCTGCTGTTGACCTTCTTCTATCGTCAGATGCCGGAAATTGTCGAGCGTGGCCACGT
CTACATTGCGCAGCCGCCGCTGTACAAAGTGAAGAAAGGTAAGCAGGAACAGTACATTAAAGACGACGAAGCGATGGAT
CAGTACCAGATTTCCATCGCGCTTGACGGTGCGACTCTGCACGCGAACGCTCATGCGCCGGCGCTATCCGGCGAAGCGT
TAGAAAAACTGGTCTCTGAATATAACGCCACGCAGAAAATGATTGGTCGTATGGAGCGTCGCTTCCCGAAAGCGCTGCT
CAAAGAGCTGGTGTATCAGCCAACTCTGACCGAAGCCGATCTTTCTGATGAGCAGACTGTAACGCGCTGGGTGAATGCG
CTGATTACCGAGCTGAACGAGAAAGAGCAGCACGGCAGTCAGTGGAAGTTCGATGTTCATACTAATACGGAACAGAATC
TGTTCGAGCCGATCGTTCGCGTGCGTACGCATGGCGTGGATACCGATTATCCGTTGGATCACGAGTTTGTGACCGGCGC
GGAATATCGTCGTATCTGCACGCTGGGCGAGAAGCTGCGTGGTCTGATTGAAGAGGACGCGTTTATCGAACGCGGCGAG
CGTCGCCAGCCGGTAACCAGCTTCGAGCAGGCGCTGGAGTGGCTGGTGAAAGAATCACGTCGCGGTCTGGCTATCCAGC
GTTATAAAGGTCTGGGTGAAATGAACCCGGATCAGCTGTGGGAAACCACCATGGACCCGGAAAGCCGCCGTATGCTGCG
CGTGACCGTCAAAGATGCAATTGCTGCCGACCAGCTGTTCACTACGCTGATGGGTGATGCCGTTGAGCCGCGTCGTGCC
TTTATCGAGGAGAACGCCCTGAAAGCAGCGAATATCGATATTTAA
>gyrB_Porcine_12
ATGTCGAATTCTTATGACTCCTCCAGTATCAAAGTCCTGAAAGGGCTGGATGCGGTGCGTAAGCGCCCGGGTATGTATA
TCGGCGACACGGATGACGGCACCGGTCTGCACCACATGGTATTCGAGGTGGTAGATAACGCTATCGACGAAGCGCTCGC
AGGTCACTGTAAAGATATCGTCGTGACTATTCACGCCGATAACTCCGTGTCCGTAACGGATGATGGCCGTGGCATTCCG
ACCGGGATTCACCCGGAAGAAGGCGTCTCGGCGGCGGAAGTGATCATGACCGTTCTGCACGCGGGCGGTAAATTTGACG
ATAACTCCTATAAAGTCTCCGGCGGTCTGCACGGCGTGGGCGTCTCGGTAGTCAACGCTCTGTCGCAAAAACTGGAACT
GGTTATCCAGCGAGATGGCAAAATTCACCGTCAGATCTACGAGCACGGCGTGCCGCAGGCACCCCTGGCCGTCACTGGC
GATACCGATAAAACCGGCACGATGGTACGTTTCTGGCCGAGCCACGAAACCTTCACCAACGTCACTGAATTTGAATATG
AGATCCTGGCGAAACGCCTGCGTGAACTGTCATTCCTGAACTCAGGCGTCTCCATCCGCCTGCGCGACAAGCGCGATGG
CAAAGAAGATCATTTCCACTACGAAGGCGGCATCAAGGCGTTTGTTGAATATCTGAACAAGAATAAAACGCCGATCCAC
CCGAATATCTTCTATTTCTCCACCGAAAAAGACGGTATCGGCGTGGAAGTAGCGCTGCAGTGGAACGATGGTTTCCAGG
AAAACATCTACTGCTTTACCAACAACATTCCGCAGCGCGACGGCGGTACTCACCTTGCAGGCTTCCGTGCGGCGATGAC
CCGTACGCTGAACGCCTACATGGACAAAGAAGGCTACAGCAAAAAAGCCAAAGTCAGCGCCACCGGCGACGATGCCCGT
GAAGGTCTGATTGCGGTGGTTTCCGTAAAAGTACCGGATCCGAAATTCTCCTCACAGACCAAAGATAAGCTGGTCTCTT
CCGAGGTGAAATCGGCGGTAGAACAGCAGATGAACGAACTGCTGAGCGAATACCTGCTGGAAAACCCATCTGACGCGAA
AATCGTCGTCGGCAAAATTATCGACGCCGCGCGTGCGCGTGAAGCGGCGCGTCGCGCCCGTGAAATGACCCGTCGTAAA
GGCGCGCTCGATTTAGCCGGTCTGCCGGGCAAACTGGCGGACTGTCAGGAACGCGACCCGGCGCTGTCCGAACTGTACC
TGGTGGAAGGGGACTCCGCGGGCGGCTCTGCGAAGCAGGGGCGTAACCGCAAGAACCAGGCGATTCTGCCGCTGAAAGG
TAAAATCCTTAACGTCGAGAAAGCGCGCTTCGACAAGATGCTTTCCTCCCAGGAAGTGGCGACGCTGATCACCGCGCTG
GGCTGCGGTATCGGTCGCGACGAGTACAACCCGGACAAGCTGCGCTATCACAGCATCATCATCATGACCGATGCGGACG
TCGACGGCTCGCACATCCGTACGCTGCTGTTGACCTTCTTCTATCGTCAGATGCCGGAAATTGTCGAGCGTGGCCACGT
CTACATTGCGCAGCCGCCGCTGTACAAAGTGAAGAAAGGTAAGCAGGAACAGTACATTAAAGACGACGAAGCGATGGAT
CAGTACCAGATTTCCATCGCGCTTGACGGTGCGACTCTGCACGCGAACGCTCATGCGCCGGCGCTATCCGGCGAAGCGT
TAGAAAAACTGGTCTCTGAATATAACGCCACGCAGAAAATGATTGGTCGTATGGAGCGTCGCTTCCCGAAAGCGCTGCT
CAAAGAGCTGGTGTATCAGCCAACTCTGACCGAAGCCGATCTTTCTGATGAGCAGACTGTAACGCGCTGGGTGAATGCG
CTGATTACCGAGCTGAACGAGAAAGAGCAGCACGGCAGTCAGTGGAAGTTCGATGTTCATACTAATACGGAACAGAATC
TGTTCGAGCCGATCGTTCGCGTGCGTACGCATGGCGTGGATACCGATTATCCGTTGGATCACGAGTTTGTGACCGGCGC
GGAATATCGTCGTATCTGCACGCTGGGCGAGAAGCTGCGTGGTCTGATTGAAGAGGACGCGTTTATCGAACGCGGCGAG
CGTCGCCAGCCGGTAACCAGCTTCGAGCAGGCGCTGGAGTGGCTGGTGAAAGAATCACGTCGCGGTCTGGCTATCCAGC
GTTATAAAGGTCTGGGTGAAATGAACCCGGATCAGCTGTGGGAAACCACCATGGACCCGGAAAGCCGCCGTATGCTGCG
CGTGACCGTCAAAGATGCAATTGCTGCCGACCAGCTGTTCACTACGCTGATGGGTGATGCCGTTGAGCCGCGTCGTGCC
TTTATCGAGGAGAACGCCCTGAAAGCAGCGAATATCGATATTTAA
>gyrB_Porcine_13
ATGTCGAATTCTTATGACTCCTCCAGTATCAAAGTCCTGAAAGGGCTGGATGCGGTGCGTAAGCGCCCGGGTATGTATA
TCGGCGACACGGATGACGGCACCGGTCTGCACCACATGGTATTCGAGGTGGTAGATAACGCTATCGACGAAGCGCTCGC
AGGTCACTGTAAAGATATCGTCGTGACTATTCACGCCGATAACTCCGTGTCCGTAACGGATGATGGCCGTGGCATTCCG
ACCGGGATTCACCCGGAAGAAGGCGTCTCGGCGGCGGAAGTGATCATGACCGTTCTGCACGCGGGCGGTAAATTTGACG
ATAACTCCTATAAAGTCTCCGGCGGTCTGCACGGCGTGGGCGTCTCGGTAGTCAACGCTCTGTCGCAAAAACTGGAACT
GGTTATCCAGCGAGATGGCAAAATTCACCGTCAGATCTACGAGCACGGCGTGCCGCAGGCACCCCTGGCCGTCACTGGC
GATACCGATAAAACCGGCACGATGGTACGTTTCTGGCCGAGCCACGAAACCTTCACCAACGTCACTGAATTTGAATATG
AGATCCTGGCGAAACGCCTGCGTGAACTGTCATTCCTGAACTCAGGCGTCTCCATCCGCCTGCGCGACAAGCGCGATGG
CAAAGAAGATCATTTCCACTACGAAGGCGGCATCAAGGCGTTTGTTGAATATCTGAACAAGAATAAAACGCCGATCCAC
CCGAATATCTTCTATTTCTCCACCGAAAAAGACGGTATCGGCGTGGAAGTAGCGCTGCAGTGGAACGATGGTTTCCAGG
AAAACATCTACTGCTTTACCAACAACATTCCGCAGCGCGACGGCGGTACTCACCTTGCAGGCTTCCGTGCGGCGATGAC
CCGTACGCTGAACGCCTACATGGACAAAGAAGGCTACAGCAAAAAAGCCAAAGTCAGCGCCACCGGCGACGATGCCCGT
GAAGGTCTGATTGCGGTGGTTTCCGTAAAAGTACCGGATCCGAAATTCTCCTCACAGACCAAAGATAAGCTGGTCTCTT
CCGAGGTGAAATCGGCGGTAGAACAGCAGATGAACGAACTGCTGAGCGAATACCTGCTGGAAAACCCATCTGACGCGAA
AATCGTCGTCGGCAAAATTATCGACGCCGCGCGTGCGCGTGAAGCGGCGCGTCGCGCCCGTGAAATGACCCGTCGTAAA
GGCGCGCTCGATTTAGCCGGTCTGCCGGGCAAACTGGCGGACTGTCAGGAACGCGACCCGGCGCTGTCCGAACTGTACC
TGGTGGAAGGGGACTCCGCGGGCGGCTCTGCGAAGCAGGGGCGTAACCGCAAGAACCAGGCGATTCTGCCGCTGAAAGG
TAAAATCCTTAACGTCGAGAAAGCGCGCTTCGACAAGATGCTTTCCTCCCAGGAAGTGGCGACGCTGATCACCGCGCTG
GGCTGCGGTATCGGTCGCGACGAGTACAACCCGGACAAGCTGCGCTATCACAGCATCATCATCATGACCGATGCGGACG
TCGACGGCTCGCACATCCGTACGCTGCTGTTGACCTTCTTCTATCGTCAGATGCCGGAAATTGTCGAGCGTGGCCACGT
CTACATTGCGCAGCCGCCGCTGTACAAAGTGAAGAAAGGTAAGCAGGAACAGTACATTAAAGACGACGAAGCGATGGAT
CAGTACCAGATTTCCATCGCGCTTGACGGTGCGACTCTGCACGCGAACGCTCATGCGCCGGCGCTATCCGGCGAAGCGT
TAGAAAAACTGGTCTCTGAATATAACGCCACGCAGAAAATGATTGGTCGTATGGAGCGTCGCTTCCCGAAAGCGCTGCT
CAAAGAGCTGGTGTATCAGCCAACTCTGACCGAAGCCGATCTTTCTGATGAGCAGACTGTAACGCGCTGGGTGAATGCG
CTGATTACCGAGCTGAACGAGAAAGAGCAGCACGGCAGTCAGTGGAAGTTCGATGTTCATACTAATACGGAACAGAATC
TGTTCGAGCCGATCGTTCGCGTGCGTACGCATGGCGTGGATACCGATTATCCGTTGGATCACGAGTTTGTGACCGGCGC
GGAATATCGTCGTATCTGCACGCTGGGCGAGAAGCTGCGTGGTCTGATTGAAGAGGACGCGTTTATCGAACGCGGCGAG
CGTCGCCAGCCGGTAACCAGCTTCGAGCAGGCGCTGGAGTGGCTGGTGAAAGAATCACGTCGCGGTCTGGCTATCCAGC
GTTATAAAGGTCTGGGTGAAATGAACCCGGATCAGCTGTGGGAAACCACCATGGACCCGGAAAGCCGCCGTATGCTGCG
CGTGACCGTCAAAGATGCAATTGCTGCCGACCAGCTGTTCACTACGCTGATGGGTGATGCCGTTGAGCCGCGTCGTGCC
TTTATCGAGGAGAACGCCCTGAAAGCAGCGAATATCGATATTTAA
>gyrB_Porcine_14
ATGTCGAATTCTTATGACTCCTCCAGTATCAAAGTCCTGAAAGGGCTGGATGCGGTGCGTAAGCGCCCGGGTATGTATA
TCGGCGACACGGATGACGGCACCGGTCTGCACCACATGGTATTCGAGGTGGTAGATAACGCTATCGACGAAGCGCTCGC
AGGTCACTGTAAAGATATCGTCGTGACTATTCACGCCGATAACTCCGTGTCCGTAACGGATGATGGCCGTGGCATTCCG
ACCGGGATTCACCCGGAAGAAGGCGTCTCGGCGGCGGAAGTGATCATGACCGTTCTGCACGCGGGCGGTAAATTTGACG
ATAACTCCTATAAAGTCTCCGGCGGTCTGCACGGCGTGGGCGTCTCGGTAGTCAACGCTCTGTCGCAAAAACTGGAACT
GGTTATCCAGCGAGATGGCAAAATTCACCGTCAGATCTACGAGCACGGCGTGCCGCAGGCACCCCTGGCCGTCACTGGC
GATACCGATAAAACCGGCACGATGGTACGTTTCTGGCCGAGCCACGAAACCTTCACCAACGTCACTGAATTTGAATATG
AGATCCTGGCGAAACGCCTGCGTGAACTGTCATTCCTGAACTCAGGCGTCTCCATCCGCCTGCGCGACAAGCGCGATGG
CAAAGAAGATCATTTCCACTACGAAGGCGGCATCAAGGCGTTTGTTGAATATCTGAACAAGAATAAAACGCCGATCCAC
CCGAATATCTTCTATTTCTCCACCGAAAAAGACGGTATCGGCGTGGAAGTAGCGCTGCAGTGGAACGATGGTTTCCAGG
AAAACATCTACTGCTTTACCAACAACATTCCGCAGCGCGACGGCGGTACTCACCTTGCAGGCTTCCGTGCGGCGATGAC
CCGTACGCTGAACGCCTACATGGACAAAGAAGGCTACAGCAAAAAAGCCAAAGTCAGCGCCACCGGCGACGATGCCCGT
GAAGGTCTGATTGCGGTGGTTTCCGTAAAAGTACCGGATCCGAAATTCTCCTCACAGACCAAAGATAAGCTGGTCTCTT
CCGAGGTGAAATCGGCGGTAGAACAGCAGATGAACGAACTGCTGAGCGAATACCTGCTGGAAAACCCATCTGACGCGAA
AATCGTCGTCGGCAAAATTATCGACGCCGCGCGTGCGCGTGAAGCGGCGCGTCGCGCCCGTGAAATGACCCGTCGTAAA
GGCGCGCTCGATTTAGCCGGTCTGCCGGGCAAACTGGCGGACTGTCAGGAACGCGACCCGGCGCTGTCCGAACTGTACC
TGGTGGAAGGGGACTCCGCGGGCGGCTCTGCGAAGCAGGGGCGTAACCGCAAGAACCAGGCGATTCTGCCGCTGAAAGG
TAAAATCCTTAACGTCGAGAAAGCGCGCTTCGACAAGATGCTTTCCTCCCAGGAAGTGGCGACGCTGATCACCGCGCTG
GGCTGCGGTATCGGTCGCGACGAGTACAACCCGGACAAGCTGCGCTATCACAGCATCATCATCATGACCGATGCGGACG
TCGACGGCTCGCACATCCGTACGCTGCTGTTGACCTTCTTCTATCGTCAGATGCCGGAAATTGTCGAGCGTGGCCACGT
CTACATTGCGCAGCCGCCGCTGTACAAAGTGAAGAAAGGTAAGCAGGAACAGTACATTAAAGACGACGAAGCGATGGAT
CAGTACCAGATTTCCATCGCGCTTGACGGTGCGACTCTGCACGCGAACGCTCATGCGCCGGCGCTATCCGGCGAAGCGT
TAGAAAAACTGGTCTCTGAATATAACGCCACGCAGAAAATGATTGGTCGTATGGAGCGTCGCTTCCCGAAAGCGCTGCT
CAAAGAGCTGGTGTATCAGCCAACTCTGACCGAAGCCGATCTTTCTGATGAGCAGACTGTAACGCGCTGGGTGAATGCG
CTGATTACCGAGCTGAACGAGAAAGAGCAGCACGGCAGTCAGTGGAAGTTCGATGTTCATACTAATACGGAACAGAATC
TGTTCGAGCCGATCGTTCGCGTGCGTACGCATGGCGTGGATACCGATTATCCGTTGGATCACGAGTTTGTGACCGGCGC
GGAATATCGTCGTATCTGCACGCTGGGCGAGAAGCTGCGTGGTCTGATTGAAGAGGACGCGTTTATCGAACGCGGCGAG
CGTCGCCAGCCGGTAACCAGCTTCGAGCAGGCGCTGGAGTGGCTGGTGAAAGAATCACGTCGCGGTCTGGCTATCCAGC
GTTATAAAGGTCTGGGTGAAATGAACCCGGATCAGCTGTGGGAAACCACCATGGACCCGGAAAGCCGCCGTATGCTGCG
CGTGACCGTCAAAGATGCAATTGCTGCCGACCAGCTGTTCACTACGCTGATGGGTGATGCCGTTGAGCCGCGTCGTGCC
TTTATCGAGGAGAACGCCCTGAAAGCAGCGAATATCGATATTTAA
>gyrB_Porcine_15
ATGTCGAATTCTTATGACTCCTCCAGTATCAAAGTCCTGAAAGGGCTGGATGCGGTGCGTAAGCGCCCGGGTATGTATA
TCGGCGACACGGATGACGGCACCGGTCTGCACCACATGGTATTCGAGGTGGTAGATAACGCTATCGACGAAGCGCTCGC
AGGTCACTGTAAAGATATCGTCGTGACTATTCACGCCGATAACTCCGTGTCCGTAACGGATGATGGCCGTGGCATTCCG
ACCGGGATTCACCCGGAAGAAGGCGTCTCGGCGGCGGAAGTGATCATGACCGTTCTGCACGCGGGCGGTAAATTTGACG
ATAACTCCTATAAAGTCTCCGGCGGTCTGCACGGCGTGGGCGTCTCGGTAGTCAACGCTCTGTCGCAAAAACTGGAACT
GGTTATCCAGCGAGATGGCAAAATTCACCGTCAGATCTACGAGCACGGCGTGCCGCAGGCACCCCTGGCCGTCACTGGC
GATACCGATAAAACCGGCACGATGGTACGTTTCTGGCCGAGCCACGAAACCTTCACCAACGTCACTGAATTTGAATATG
AGATCCTGGCGAAACGCCTGCGTGAACTGTCATTCCTGAACTCAGGCGTCTCCATCCGCCTGCGCGACAAGCGCGATGG
CAAAGAAGATCATTTCCACTACGAAGGCGGCATCAAGGCGTTTGTTGAATATCTGAACAAGAATAAAACGCCGATCCAC
CCGAATATCTTCTATTTCTCCACCGAAAAAGACGGTATCGGCGTGGAAGTAGCGCTGCAGTGGAACGATGGTTTCCAGG
AAAACATCTACTGCTTTACCAACAACATTCCGCAGCGCGACGGCGGTACTCACCTTGCAGGCTTCCGTGCGGCGATGAC
CCGTACGCTGAACGCCTACATGGACAAAGAAGGCTACAGCAAAAAAGCCAAAGTCAGCGCCACCGGCGACGATGCCCGT
GAAGGTCTGATTGCGGTGGTTTCCGTAAAAGTACCGGATCCGAAATTCTCCTCACAGACCAAAGATAAGCTGGTCTCTT
CCGAGGTGAAATCGGCGGTAGAACAGCAGATGAACGAACTGCTGAGCGAATACCTGCTGGAAAACCCATCTGACGCGAA
AATCGTCGTCGGCAAAATTATCGACGCCGCGCGTGCGCGTGAAGCGGCGCGTCGCGCCCGTGAAATGACCCGTCGTAAA
GGCGCGCTCGATTTAGCCGGTCTGCCGGGCAAACTGGCGGACTGTCAGGAACGCGACCCGGCGCTGTCCGAACTGTACC
TGGTGGAAGGGGACTCCGCGGGCGGCTCTGCGAAGCAGGGGCGTAACCGCAAGAACCAGGCGATTCTGCCGCTGAAAGG
TAAAATCCTTAACGTCGAGAAAGCGCGCTTCGACAAGATGCTTTCCTCCCAGGAAGTGGCGACGCTGATCACCGCGCTG
GGCTGCGGTATCGGTCGCGACGAGTACAACCCGGACAAGCTGCGCTATCACAGCATCATCATCATGACCGATGCGGACG
TCGACGGCTCGCACATCCGTACGCTGCTGTTGACCTTCTTCTATCGTCAGATGCCGGAAATTGTCGAGCGTGGCCACGT
CTACATTGCGCAGCCGCCGCTGTACAAAGTGAAGAAAGGTAAGCAGGAACAGTACATTAAAGACGACGAAGCGATGGAT
CAGTACCAGATTTCCATCGCGCTTGACGGTGCGACTCTGCACGCGAACGCTCATGCGCCGGCGCTATCCGGCGAAGCGT
TAGAAAAACTGGTCTCTGAATATAACGCCACGCAGAAAATGATTGGTCGTATGGAGCGTCGCTTCCCGAAAGCGCTGCT
CAAAGAGCTGGTGTATCAGCCAACTCTGACCGAAGCCGATCTTTCTGATGAGCAGACTGTAACGCGCTGGGTGAATGCG
CTGATTACCGAGCTGAACGAGAAAGAGCAGCACGGCAGTCAGTGGAAGTTCGATGTTCATACTAATACGGAACAGAATC
TGTTCGAGCCGATCGTTCGCGTGCGTACGCATGGCGTGGATACCGATTATCCGTTGGATCACGAGTTTGTGACCGGCGC
GGAATATCGTCGTATCTGCACGCTGGGCGAGAAGCTGCGTGGTCTGATTGAAGAGGACGCGTTTATCGAACGCGGCGAG
CGTCGCCAGCCGGTAACCAGCTTCGAGCAGGCGCTGGAGTGGCTGGTGAAAGAATCACGTCGCGGTCTGGCTATCCAGC
GTTATAAAGGTCTGGGTGAAATGAACCCGGATCAGCTGTGGGAAACCACCATGGACCCGGAAAGCCGCCGTATGCTGCG
CGTGACCGTCAAAGATGCAATTGCTGCCGACCAGCTGTTCACTACGCTGATGGGTGATGCCGTTGAGCCGCGTCGTGCC
TTTATCGAGGAGAACGCCCTGAAAGCAGCGAATATCGATATTTAA
>gyrB_Porcine_16
ATGTCGAATTCTTATGACTCCTCCAGTATCAAAGTCCTGAAAGGGCTGGATGCGGTGCGTAAGCGCCCGGGTATGTATA
TCGGCGACACGGATGACGGCACCGGTCTGCACCACATGGTATTCGAGGTGGTAGATAACGCTATCGACGAAGCGCTCGC
AGGTCACTGTAAAGATATCGTCGTGACTATTCACGCCGATAACTCCGTGTCCGTAACGGATGATGGCCGTGGCATTCCG
ACCGGGATTCACCCGGAAGAAGGCGTCTCGGCGGCGGAAGTGATCATGACCGTTCTGCACGCGGGCGGTAAATTTGACG
ATAACTCCTATAAAGTCTCCGGCGGTCTGCACGGCGTGGGCGTCTCGGTAGTCAACGCTCTGTCGCAAAAACTGGAACT
GGTTATCCAGCGAGATGGCAAAATTCACCGTCAGATCTACGAGCACGGCGTGCCGCAGGCACCCCTGGCCGTCACTGGC
GATACCGATAAAACCGGCACGATGGTACGTTTCTGGCCGAGCCACGAAACCTTCACCAACGTCACTGAATTTGAATATG
AGATCCTGGCGAAACGCCTGCGTGAACTGTCATTCCTGAACTCAGGCGTCTCCATCCGCCTGCGCGACAAGCGCGATGG
CAAAGAAGATCATTTCCACTACGAAGGCGGCATCAAGGCGTTTGTTGAATATCTGAACAAGAATAAAACGCCGATCCAC
CCGAATATCTTCTATTTCTCCACCGAAAAAGACGGTATCGGCGTGGAAGTAGCGCTGCAGTGGAACGATGGTTTCCAGG
AAAACATCTACTGCTTTACCAACAACATTCCGCAGCGCGACGGCGGTACTCACCTTGCAGGCTTCCGTGCGGCGATGAC
CCGTACGCTGAACGCCTACATGGACAAAGAAGGCTACAGCAAAAAAGCCAAAGTCAGCGCCACCGGCGACGATGCCCGT
GAAGGTCTGATTGCGGTGGTTTCCGTAAAAGTACCGGATCCGAAATTCTCCTCACAGACCAAAGATAAGCTGGTCTCTT
CCGAGGTGAAATCGGCGGTAGAACAGCAGATGAACGAACTGCTGAGCGAATACCTGCTGGAAAACCCATCTGACGCGAA
AATCGTCGTCGGCAAAATTATCGACGCCGCGCGTGCGCGTGAAGCGGCGCGTCGCGCCCGTGAAATGACCCGTCGTAAA
GGCGCGCTCGATTTAGCCGGTCTGCCGGGCAAACTGGCGGACTGTCAGGAACGCGACCCGGCGCTGTCCGAACTGTACC
TGGTGGAAGGGGACTCCGCGGGCGGCTCTGCGAAGCAGGGGCGTAACCGCAAGAACCAGGCGATTCTGCCGCTGAAAGG
TAAAATCCTTAACGTCGAGAAAGCGCGCTTCGACAAGATGCTTTCCTCCCAGGAAGTGGCGACGCTGATCACCGCGCTG
GGCTGCGGTATCGGTCGCGACGAGTACAACCCGGACAAGCTGCGCTATCACAGCATCATCATCATGACCGATGCGGACG
TCGACGGCTCGCACATCCGTACGCTGCTGTTGACCTTCTTCTATCGTCAGATGCCGGAAATTGTCGAGCGTGGCCACGT
CTACATTGCGCAGCCGCCGCTGTACAAAGTGAAGAAAGGTAAGCAGGAACAGTACATTAAAGACGACGAAGCGATGGAT
CAGTACCAGATTTCCATCGCGCTTGACGGTGCGACTCTGCACGCGAACGCTCATGCGCCGGCGCTATCCGGCGAAGCGT
TAGAAAAACTGGTCTCTGAATATAACGCCACGCAGAAAATGATTGGTCGTATGGAGCGTCGCTTCCCGAAAGCGCTGCT
CAAAGAGCTGGTGTATCAGCCAACTCTGACCGAAGCCGATCTTTCTGATGAGCAGACTGTAACGCGCTGGGTGAATGCG
CTGATTACCGAGCTGAACGAGAAAGAGCAGCACGGCAGTCAGTGGAAGTTCGATGTTCATACTAATACGGAACAGAATC
TGTTCGAGCCGATCGTTCGCGTGCGTACGCATGGCGTGGATACCGATTATCCGTTGGATCACGAGTTTGTGACCGGCGC
GGAATATCGTCGTATCTGCACGCTGGGCGAGAAGCTGCGTGGTCTGATTGAAGAGGACGCGTTTATCGAACGCGGCGAG
CGTCGCCAGCCGGTAACCAGCTTCGAGCAGGCGCTGGAGTGGCTGGTGAAAGAATCACGTCGCGGTCTGGCTATCCAGC
GTTATAAAGGTCTGGGTGAAATGAACCCGGATCAGCTGTGGGAAACCACCATGGACCCGGAAAGCCGCCGTATGCTGCG
CGTGACCGTCAAAGATGCAATTGCTGCCGACCAGCTGTTCACTACGCTGATGGGTGATGCCGTTGAGCCGCGTCGTGCC
TTTATCGAGGAGAACGCCCTGAAAGCAGCGAATATCGATATTTAA
>gyrB_Porcine_17
ATGTCGAATTCTTATGACTCCTCCAGTATCAAAGTCCTGAAAGGGCTGGATGCGGTGCGTAAGCGCCCGGGTATGTATA
TCGGCGACACGGATGACGGCACCGGTCTGCACCACATGGTATTCGAGGTGGTAGATAACGCTATCGACGAAGCGCTCGC
AGGTCACTGTAAAGATATCGTCGTGACTATTCACGCCGATAACTCCGTGTCCGTAACGGATGATGGCCGTGGCATTCCG
ACCGGGATTCACCCGGAAGAAGGCGTCTCGGCGGCGGAAGTGATCATGACCGTTCTGCACGCGGGCGGTAAATTTGACG
ATAACTCCTATAAAGTCTCCGGCGGTCTGCACGGCGTGGGCGTCTCGGTAGTCAACGCTCTGTCGCAAAAACTGGAACT
GGTTATCCAGCGAGATGGCAAAATTCACCGTCAGATCTACGAGCACGGCGTGCCGCAGGCACCCCTGGCCGTCACTGGC
GATACCGATAAAACCGGCACGATGGTACGTTTCTGGCCGAGCCACGAAACCTTCACCAACGTCACTGAATTTGAATATG
AGATCCTGGCGAAACGCCTGCGTGAACTGTCATTCCTGAACTCAGGCGTCTCCATCCGCCTGCGCGACAAGCGCGATGG
CAAAGAAGATCATTTCCACTACGAAGGCGGCATCAAGGCGTTTGTTGAATATCTGAACAAGAATAAAACGCCGATCCAC
CCGAATATCTTCTATTTCTCCACCGAAAAAGACGGTATCGGCGTGGAAGTAGCGCTGCAGTGGAACGATGGTTTCCAGG
AAAACATCTACTGCTTTACCAACAACATTCCGCAGCGCGACGGCGGTACTCACCTTGCAGGCTTCCGTGCGGCGATGAC
CCGTACGCTGAACGCCTACATGGACAAAGAAGGCTACAGCAAAAAAGCCAAAGTCAGCGCCACCGGCGACGATGCCCGT
GAAGGTCTGATTGCGGTGGTTTCCGTAAAAGTACCGGATCCGAAATTCTCCTCACAGACCAAAGATAAGCTGGTCTCTT
CCGAGGTGAAATCGGCGGTAGAACAGCAGATGAACGAACTGCTGAGCGAATACCTGCTGGAAAACCCATCTGACGCGAA
AATCGTCGTCGGCAAAATTATCGACGCCGCGCGTGCGCGTGAAGCGGCGCGTCGCGCCCGTGAAATGACCCGTCGTAAA
GGCGCGCTCGATTTAGCCGGTCTGCCGGGCAAACTGGCGGACTGTCAGGAACGCGACCCGGCGCTGTCCGAACTGTACC
TGGTGGAAGGGGACTCCGCGGGCGGCTCTGCGAAGCAGGGGCGTAACCGCAAGAACCAGGCGATTCTGCCGCTGAAAGG
TAAAATCCTTAACGTCGAGAAAGCGCGCTTCGACAAGATGCTTTCCTCCCAGGAAGTGGCGACGCTGATCACCGCGCTG
GGCTGCGGTATCGGTCGCGACGAGTACAACCCGGACAAGCTGCGCTATCACAGCATCATCATCATGACCGATGCGGACG
TCGACGGCTCGCACATCCGTACGCTGCTGTTGACCTTCTTCTATCGTCAGATGCCGGAAATTGTCGAGCGTGGCCACGT
CTACATTGCGCAGCCGCCGCTGTACAAAGTGAAGAAAGGTAAGCAGGAACAGTACATTAAAGACGACGAAGCGATGGAT
CAGTACCAGATTTCCATCGCGCTTGACGGTGCGACTCTGCACGCGAACGCTCATGCGCCGGCGCTATCCGGCGAAGCGT
TAGAAAAACTGGTCTCTGAATATAACGCCACGCAGAAAATGATTGGTCGTATGGAGCGTCGCTTCCCGAAAGCGCTGCT
CAAAGAGCTGGTGTATCAGCCAACTCTGACCGAAGCCGATCTTTCTGATGAGCAGACTGTAACGCGCTGGGTGAATGCG
CTGATTACCGAGCTGAACGAGAAAGAGCAGCACGGCAGTCAGTGGAAGTTCGATGTTCATACTAATACGGAACAGAATC
TGTTCGAGCCGATCGTTCGCGTGCGTACGCATGGCGTGGATACCGATTATCCGTTGGATCACGAGTTTGTGACCGGCGC
GGAATATCGTCGTATCTGCACGCTGGGCGAGAAGCTGCGTGGTCTGATTGAAGAGGACGCGTTTATCGAACGCGGCGAG
CGTCGCCAGCCGGTAACCAGCTTCGAGCAGGCGCTGGAGTGGCTGGTGAAAGAATCACGTCGCGGTCTGGCTATCCAGC
GTTATAAAGGTCTGGGTGAAATGAACCCGGATCAGCTGTGGGAAACCACCATGGACCCGGAAAGCCGCCGTATGCTGCG
CGTGACCGTCAAAGATGCAATTGCTGCCGACCAGCTGTTCACTACGCTGATGGGTGATGCCGTTGAGCCGCGTCGTGCC
TTTATCGAGGAGAACGCCCTGAAAGCAGCGAATATCGATATTTAA
>gyrB_Porcine_18
ATGTCGAATTCTTATGACTCCTCCAGTATCAAAGTCCTGAAAGGGCTGGATGCGGTGCGTAAGCGCCCGGGTATGTATA
TCGGCGACACGGATGACGGCACCGGTCTGCACCACATGGTATTCGAGGTGGTAGATAACGCTATCGACGAAGCGCTCGC
AGGTCACTGTAAAGATATCGTCGTGACTATTCACGCCGATAACTCCGTGTCCGTAACGGATGATGGCCGTGGCATTCCG
ACCGGGATTCACCCGGAAGAAGGCGTCTCGGCGGCGGAAGTGATCATGACCGTTCTGCACGCGGGCGGTAAATTTGACG
ATAACTCCTATAAAGTCTCCGGCGGTCTGCACGGCGTGGGCGTCTCGGTAGTCAACGCTCTGTCGCAAAAACTGGAACT
GGTTATCCAGCGAGATGGCAAAATTCACCGTCAGATCTACGAGCACGGCGTGCCGCAGGCACCCCTGGCCGTCACTGGC
GATACCGATAAAACCGGCACGATGGTACGTTTCTGGCCGAGCCACGAAACCTTCACCAACGTCACTGAATTTGAATATG
AGATCCTGGCGAAACGCCTGCGTGAACTGTCATTCCTGAACTCAGGCGTCTCCATCCGCCTGCGCGACAAGCGCGATGG
CAAAGAAGATCATTTCCACTACGAAGGCGGCATCAAGGCGTTTGTTGAATATCTGAACAAGAATAAAACGCCGATCCAC
CCGAATATCTTCTATTTCTCCACCGAAAAAGACGGTATCGGCGTGGAAGTAGCGCTGCAGTGGAACGATGGTTTCCAGG
AAAACATCTACTGCTTTACCAACAACATTCCGCAGCGCGACGGCGGTACTCACCTTGCAGGCTTCCGTGCGGCGATGAC
CCGTACGCTGAACGCCTACATGGACAAAGAAGGCTACAGCAAAAAAGCCAAAGTCAGCGCCACCGGCGACGATGCCCGT
GAAGGTCTGATTGCGGTGGTTTCCGTAAAAGTACCGGATCCGAAATTCTCCTCACAGACCAAAGATAAGCTGGTCTCTT
CCGAGGTGAAATCGGCGGTAGAACAGCAGATGAACGAACTGCTGAGCGAATACCTGCTGGAAAACCCATCTGACGCGAA
AATCGTCGTCGGCAAAATTATCGACGCCGCGCGTGCGCGTGAAGCGGCGCGTCGCGCCCGTGAAATGACCCGTCGTAAA
GGCGCGCTCGATTTAGCCGGTCTGCCGGGCAAACTGGCGGACTGTCAGGAACGCGACCCGGCGCTGTCCGAACTGTACC
TGGTGGAAGGGGACTCCGCGGGCGGCTCTGCGAAGCAGGGGCGTAACCGCAAGAACCAGGCGATTCTGCCGCTGAAAGG
TAAAATCCTTAACGTCGAGAAAGCGCGCTTCGACAAGATGCTTTCCTCCCAGGAAGTGGCGACGCTGATCACCGCGCTG
GGCTGCGGTATCGGTCGCGACGAGTACAACCCGGACAAGCTGCGCTATCACAGCATCATCATCATGACCGATGCGGACG
TCGACGGCTCGCACATCCGTACGCTGCTGTTGACCTTCTTCTATCGTCAGATGCCGGAAATTGTCGAGCGTGGCCACGT
CTACATTGCGCAGCCGCCGCTGTACAAAGTGAAGAAAGGTAAGCAGGAACAGTACATTAAAGACGACGAAGCGATGGAT
CAGTACCAGATTTCCATCGCGCTTGACGGTGCGACTCTGCACGCGAACGCTCATGCGCCGGCGCTATCCGGCGAAGCGT
TAGAAAAACTGGTCTCTGAATATAACGCCACGCAGAAAATGATTGGTCGTATGGAGCGTCGCTTCCCGAAAGCGCTGCT
CAAAGAGCTGGTGTATCAGCCAACTCTGACCGAAGCCGATCTTTCTGATGAGCAGACTGTAACGCGCTGGGTGAATGCG
CTGATTACCGAGCTGAACGAGAAAGAGCAGCACGGCAGTCAGTGGAAGTTCGATGTTCATACTAATACGGAACAGAATC
TGTTCGAGCCGATCGTTCGCGTGCGTACGCATGGCGTGGATACCGATTATCCGTTGGATCACGAGTTTGTGACCGGCGC
GGAATATCGTCGTATCTGCACGCTGGGCGAGAAGCTGCGTGGTCTGATTGAAGAGGACGCGTTTATCGAACGCGGCGAG
CGTCGCCAGCCGGTAACCAGCTTCGAGCAGGCGCTGGAGTGGCTGGTGAAAGAATCACGTCGCGGTCTGGCTATCCAGC
GTTATAAAGGTCTGGGTGAAATGAACCCGGATCAGCTGTGGGAAACCACCATGGACCCGGAAAGCCGCCGTATGCTGCG
CGTGACCGTCAAAGATGCAATTGCTGCCGACCAGCTGTTCACTACGCTGATGGGTGATGCCGTTGAGCCGCGTCGTGCC
TTTATCGAGGAGAACGCCCTGAAAGCAGCGAATATCGATATTTAA
>gyrB_Porcine_19
ATGTCGAATTCTTATGACTCCTCCAGTATCAAAGTCCTGAAAGGGCTGGATGCGGTGCGTAAGCGCCCGGGTATGTATA
TCGGCGACACGGATGACGGCACCGGTCTGCACCACATGGTATTCGAGGTGGTAGATAACGCTATCGACGAAGCGCTCGC
AGGTCACTGTAAAGATATCGTCGTGACTATTCACGCCGATAACTCCGTGTCCGTAACGGATGATGGCCGTGGCATTCCG
ACCGGGATTCACCCGGAAGAAGGCGTCTCGGCGGCGGAAGTGATCATGACCGTTCTGCACGCGGGCGGTAAATTTGACG
ATAACTCCTATAAAGTCTCCGGCGGTCTGCACGGCGTGGGCGTCTCGGTAGTCAACGCTCTGTCGCAAAAACTGGAACT
GGTTATCCAGCGAGATGGCAAAATTCACCGTCAGATCTACGAGCACGGCGTGCCGCAGGCACCCCTGGCCGTCACTGGC
GATACCGATAAAACCGGCACGATGGTACGTTTCTGGCCGAGCCACGAAACCTTCACCAACGTCACTGAATTTGAATATG
AGATCCTGGCGAAACGCCTGCGTGAACTGTCATTCCTGAACTCAGGCGTCTCCATCCGCCTGCGCGACAAGCGCGATGG
CAAAGAAGATCATTTCCACTACGAAGGCGGCATCAAGGCGTTTGTTGAATATCTGAACAAGAATAAAACGCCGATCCAC
CCGAATATCTTCTATTTCTCCACCGAAAAAGACGGTATCGGCGTGGAAGTAGCGCTGCAGTGGAACGATGGTTTCCAGG
AAAACATCTACTGCTTTACCAACAACATTCCGCAGCGCGACGGCGGTACTCACCTTGCAGGCTTCCGTGCGGCGATGAC
CCGTACGCTGAACGCCTACATGGACAAAGAAGGCTACAGCAAAAAAGCCAAAGTCAGCGCCACCGGCGACGATGCCCGT
GAAGGTCTGATTGCGGTGGTTTCCGTAAAAGTACCGGATCCGAAATTCTCCTCACAGACCAAAGATAAGCTGGTCTCTT
CCGAGGTGAAATCGGCGGTAGAACAGCAGATGAACGAACTGCTGAGCGAATACCTGCTGGAAAACCCATCTGACGCGAA
AATCGTCGTCGGCAAAATTATCGACGCCGCGCGTGCGCGTGAAGCGGCGCGTCGCGCCCGTGAAATGACCCGTCGTAAA
GGCGCGCTCGATTTAGCCGGTCTGCCGGGCAAACTGGCGGACTGTCAGGAACGCGACCCGGCGCTGTCCGAACTGTACC
TGGTGGAAGGGGACTCCGCGGGCGGCTCTGCGAAGCAGGGGCGTAACCGCAAGAACCAGGCGATTCTGCCGCTGAAAGG
TAAAATCCTTAACGTCGAGAAAGCGCGCTTCGACAAGATGCTTTCCTCCCAGGAAGTGGCGACGCTGATCACCGCGCTG
GGCTGCGGTATCGGTCGCGACGAGTACAACCCGGACAAGCTGCGCTATCACAGCATCATCATCATGACCGATGCGGACG
TCGACGGCTCGCACATCCGTACGCTGCTGTTGACCTTCTTCTATCGTCAGATGCCGGAAATTGTCGAGCGTGGCCACGT
CTACATTGCGCAGCCGCCGCTGTACAAAGTGAAGAAAGGTAAGCAGGAACAGTACATTAAAGACGACGAAGCGATGGAT
CAGTACCAGATTTCCATCGCGCTTGACGGTGCGACTCTGCACGCGAACGCTCATGCGCCGGCGCTATCCGGCGAAGCGT
TAGAAAAACTGGTCTCTGAATATAACGCCACGCAGAAAATGATTGGTCGTATGGAGCGTCGCTTCCCGAAAGCGCTGCT
CAAAGAGCTGGTGTATCAGCCAACTCTGACCGAAGCCGATCTTTCTGATGAGCAGACTGTAACGCGCTGGGTGAATGCG
CTGATTACCGAGCTGAACGAGAAAGAGCAGCACGGCAGTCAGTGGAAGTTCGATGTTCATACTAATACGGAACAGAATC
TGTTCGAGCCGATCGTTCGCGTGCGTACGCATGGCGTGGATACCGATTATCCGTTGGATCACGAGTTTGTGACCGGCGC
GGAATATCGTCGTATCTGCACGCTGGGCGAGAAGCTGCGTGGTCTGATTGAAGAGGACGCGTTTATCGAACGCGGCGAG
CGTCGCCAGCCGGTAACCAGCTTCGAGCAGGCGCTGGAGTGGCTGGTGAAAGAATCACGTCGCGGTCTGGCTATCCAGC
GTTATAAAGGTCTGGGTGAAATGAACCCGGATCAGCTGTGGGAAACCACCATGGACCCGGAAAGCCGCCGTATGCTGCG
CGTGACCGTCAAAGATGCAATTGCTGCCGACCAGCTGTTCACTACGCTGATGGGTGATGCCGTTGAGCCGCGTCGTGCC
TTTATCGAGGAGAACGCCCTGAAAGCAGCGAATATCGATATTTAA
>gyrB_Porcine_20
ATGTCGAATTCTTATGACTCCTCCAGTATCAAAGTCCTGAAAGGGCTGGATGCGGTGCGTAAGCGCCCGGGTATGTATA
TCGGCGACACGGATGACGGCACCGGTCTGCACCACATGGTATTCGAGGTGGTAGATAACGCTATCGACGAAGCGCTCGC
AGGTCACTGTAAAGATATCGTCGTGACTATTCACGCCGATAACTCCGTGTCCGTAACGGATGATGGCCGTGGCATTCCG
ACCGGGATTCACCCGGAAGAAGGCGTCTCGGCGGCGGAAGTGATCATGACCGTTCTGCACGCGGGCGGTAAATTTGACG
ATAACTCCTATAAAGTCTCCGGCGGTCTGCACGGCGTGGGCGTCTCGGTAGTCAACGCTCTGTCGCAAAAACTGGAACT
GGTTATCCAGCGAGATGGCAAAATTCACCGTCAGATCTACGAGCACGGCGTGCCGCAGGCACCCCTGGCCGTCACTGGC
GATACCGATAAAACCGGCACGATGGTACGTTTCTGGCCGAGCCACGAAACCTTCACCAACGTCACTGAATTTGAATATG
AGATCCTGGCGAAACGCCTGCGTGAACTGTCATTCCTGAACTCAGGCGTCTCCATCCGCCTGCGCGACAAGCGCGATGG
CAAAGAAGATCATTTCCACTACGAAGGCGGCATCAAGGCGTTTGTTGAATATCTGAACAAGAATAAAACGCCGATCCAC
CCGAATATCTTCTATTTCTCCACCGAAAAAGACGGTATCGGCGTGGAAGTAGCGCTGCAGTGGAACGATGGTTTCCAGG
AAAACATCTACTGCTTTACCAACAACATTCCGCAGCGCGACGGCGGTACTCACCTTGCAGGCTTCCGTGCGGCGATGAC
CCGTACGCTGAACGCCTACATGGACAAAGAAGGCTACAGCAAAAAAGCCAAAGTCAGCGCCACCGGCGACGATGCCCGT
GAAGGTCTGATTGCGGTGGTTTCCGTAAAAGTACCGGATCCGAAATTCTCCTCACAGACCAAAGATAAGCTGGTCTCTT
CCGAGGTGAAATCGGCGGTAGAACAGCAGATGAACGAACTGCTGAGCGAATACCTGCTGGAAAACCCATCTGACGCGAA
AATCGTCGTCGGCAAAATTATCGACGCCGCGCGTGCGCGTGAAGCGGCGCGTCGCGCCCGTGAAATGACCCGTCGTAAA
GGCGCGCTCGATTTAGCCGGTCTGCCGGGCAAACTGGCGGACTGTCAGGAACGCGACCCGGCGCTGTCCGAACTGTACC
TGGTGGAAGGGGACTCCGCGGGCGGCTCTGCGAAGCAGGGGCGTAACCGCAAGAACCAGGCGATTCTGCCGCTGAAAGG
TAAAATCCTTAACGTCGAGAAAGCGCGCTTCGACAAGATGCTTTCCTCCCAGGAAGTGGCGACGCTGATCACCGCGCTG
GGCTGCGGTATCGGTCGCGACGAGTACAACCCGGACAAGCTGCGCTATCACAGCATCATCATCATGACCGATGCGGACG
TCGACGGCTCGCACATCCGTACGCTGCTGTTGACCTTCTTCTATCGTCAGATGCCGGAAATTGTCGAGCGTGGCCACGT
CTACATTGCGCAGCCGCCGCTGTACAAAGTGAAGAAAGGTAAGCAGGAACAGTACATTAAAGACGACGAAGCGATGGAT
CAGTACCAGATTTCCATCGCGCTTGACGGTGCGACTCTGCACGCGAACGCTCATGCGCCGGCGCTATCCGGCGAAGCGT
TAGAAAAACTGGTCTCTGAATATAACGCCACGCAGAAAATGATTGGTCGTATGGAGCGTCGCTTCCCGAAAGCGCTGCT
CAAAGAGCTGGTGTATCAGCCAACTCTGACCGAAGCCGATCTTTCTGATGAGCAGACTGTAACGCGCTGGGTGAATGCG
CTGATTACCGAGCTGAACGAGAAAGAGCAGCACGGCAGTCAGTGGAAGTTCGATGTTCATACTAATACGGAACAGAATC
TGTTCGAGCCGATCGTTCGCGTGCGTACGCATGGCGTGGATACCGATTATCCGTTGGATCACGAGTTTGTGACCGGCGC
GGAATATCGTCGTATCTGCACGCTGGGCGAGAAGCTGCGTGGTCTGATTGAAGAGGACGCGTTTATCGAACGCGGCGAG
CGTCGCCAGCCGGTAACCAGCTTCGAGCAGGCGCTGGAGTGGCTGGTGAAAGAATCACGTCGCGGTCTGGCTATCCAGC
GTTATAAAGGTCTGGGTGAAATGAACCCGGATCAGCTGTGGGAAACCACCATGGACCCGGAAAGCCGCCGTATGCTGCG
CGTGACCGTCAAAGATGCAATTGCTGCCGACCAGCTGTTCACTACGCTGATGGGTGATGCCGTTGAGCCGCGTCGTGCC
TTTATCGAGGAGAACGCCCTGAAAGCAGCGAATATCGATATTTAA
>gyrB_Porcine_21
ATGTCGAATTCTTATGACTCCTCCAGTATCAAAGTCCTGAAAGGGCTGGATGCGGTGCGTAAGCGCCCGGGTATGTATA
TCGGCGACACGGATGACGGCACCGGTCTGCACCACATGGTATTCGAGGTGGTAGATAACGCTATCGACGAAGCGCTCGC
AGGTCACTGTAAAGATATCGTCGTGACTATTCACGCCGATAACTCCGTGTCCGTAACGGATGATGGCCGTGGCATTCCG
ACCGGGATTCACCCGGAAGAAGGCGTCTCGGCGGCGGAAGTGATCATGACCGTTCTGCACGCGGGCGGTAAATTTGACG
ATAACTCCTATAAAGTCTCCGGCGGTCTGCACGGCGTGGGCGTCTCGGTAGTCAACGCTCTGTCGCAAAAACTGGAACT
GGTTATCCAGCGAGATGGCAAAATTCACCGTCAGATCTACGAGCACGGCGTGCCGCAGGCACCCCTGGCCGTCACTGGC
GATACCGATAAAACCGGCACGATGGTACGTTTCTGGCCGAGCCACGAAACCTTCACCAACGTCACTGAATTTGAATATG
AGATCCTGGCGAAACGCCTGCGTGAACTGTCATTCCTGAACTCAGGCGTCTCCATCCGCCTGCGCGACAAGCGCGATGG
CAAAGAAGATCATTTCCACTACGAAGGCGGCATCAAGGCGTTTGTTGAATATCTGAACAAGAATAAAACGCCGATCCAC
CCGAATATCTTCTATTTCTCCACCGAAAAAGACGGTATCGGCGTGGAAGTAGCGCTGCAGTGGAACGATGGTTTCCAGG
AAAACATCTACTGCTTTACCAACAACATTCCGCAGCGCGACGGCGGTACTCACCTTGCAGGCTTCCGTGCGGCGATGAC
CCGTACGCTGAACGCCTACATGGACAAAGAAGGCTACAGCAAAAAAGCCAAAGTCAGCGCCACCGGCGACGATGCCCGT
GAAGGTCTGATTGCGGTGGTTTCCGTAAAAGTACCGGATCCGAAATTCTCCTCACAGACCAAAGATAAGCTGGTCTCTT
CCGAGGTGAAATCGGCGGTAGAACAGCAGATGAACGAACTGCTGAGCGAATACCTGCTGGAAAACCCATCTGACGCGAA
AATCGTCGTCGGCAAAATTATCGACGCCGCGCGTGCGCGTGAAGCGGCGCGTCGCGCCCGTGAAATGACCCGTCGTAAA
GGCGCGCTCGATTTAGCCGGTCTGCCGGGCAAACTGGCGGACTGTCAGGAACGCGACCCGGCGCTGTCCGAACTGTACC
TGGTGGAAGGGGACTCCGCGGGCGGCTCTGCGAAGCAGGGGCGTAACCGCAAGAACCAGGCGATTCTGCCGCTGAAAGG
TAAAATCCTTAACGTCGAGAAAGCGCGCTTCGACAAGATGCTTTCCTCCCAGGAAGTGGCGACGCTGATCACCGCGCTG
GGCTGCGGTATCGGTCGCGACGAGTACAACCCGGACAAGCTGCGCTATCACAGCATCATCATCATGACCGATGCGGACG
TCGACGGCTCGCACATCCGTACGCTGCTGTTGACCTTCTTCTATCGTCAGATGCCGGAAATTGTCGAGCGTGGCCACGT
CTACATTGCGCAGCCGCCGCTGTACAAAGTGAAGAAAGGTAAGCAGGAACAGTACATTAAAGACGACGAAGCGATGGAT
CAGTACCAGATTTCCATCGCGCTTGACGGTGCGACTCTGCACGCGAACGCTCATGCGCCGGCGCTATCCGGCGAAGCGT
TAGAAAAACTGGTCTCTGAATATAACGCCACGCAGAAAATGATTGGTCGTATGGAGCGTCGCTTCCCGAAAGCGCTGCT
CAAAGAGCTGGTGTATCAGCCAACTCTGACCGAAGCCGATCTTTCTGATGAGCAGACTGTAACGCGCTGGGTGAATGCG
CTGATTACCGAGCTGAACGAGAAAGAGCAGCACGGCAGTCAGTGGAAGTTCGATGTTCATACTAATACGGAACAGAATC
TGTTCGAGCCGATCGTTCGCGTGCGTACGCATGGCGTGGATACCGATTATCCGTTGGATCACGAGTTTGTGACCGGCGC
GGAATATCGTCGTATCTGCACGCTGGGCGAGAAGCTGCGTGGTCTGATTGAAGAGGACGCGTTTATCGAACGCGGCGAG
CGTCGCCAGCCGGTAACCAGCTTCGAGCAGGCGCTGGAGTGGCTGGTGAAAGAATCACGTCGCGGTCTGGCTATCCAGC
GTTATAAAGGTCTGGGTGAAATGAACCCGGATCAGCTGTGGGAAACCACCATGGACCCGGAAAGCCGCCGTATGCTGCG
CGTGACCGTCAAAGATGCAATTGCTGCCGACCAGCTGTTCACTACGCTGATGGGTGATGCCGTTGAGCCGCGTCGTGCC
TTTATCGAGGAGAACGCCCTGAAAGCAGCGAATATCGATATTTAA
>gyrB_Porcine_22
ATGTCGAATTCTTATGACTCCTCCAGTATCAAAGTCCTGAAAGGGCTGGATGCGGTGCGTAAGCGCCCGGGTATGTATA
TCGGCGACACGGATGACGGCACCGGTCTGCACCACATGGTATTCGAGGTGGTAGATAACGCTATCGACGAAGCGCTCGC
AGGTCACTGTAAAGATATCGTCGTGACTATTCACGCCGATAACTCCGTGTCCGTAACGGATGATGGCCGTGGCATTCCG
ACCGGGATTCACCCGGAAGAAGGCGTCTCGGCGGCGGAAGTGATCATGACCGTTCTGCACGCGGGCGGTAAATTTGACG
ATAACTCCTATAAAGTCTCCGGCGGTCTGCACGGCGTGGGCGTCTCGGTAGTCAACGCTCTGTCGCAAAAACTGGAACT
GGTTATCCAGCGAGATGGCAAAATTCACCGTCAGATCTACGAGCACGGCGTGCCGCAGGCACCCCTGGCCGTCACTGGC
GATACCGATAAAACCGGCACGATGGTACGTTTCTGGCCGAGCCACGAAACCTTCACCAACGTCACTGAATTTGAATATG
AGATCCTGGCGAAACGCCTGCGTGAACTGTCATTCCTGAACTCAGGCGTCTCCATCCGCCTGCGCGACAAGCGCGATGG
CAAAGAAGATCATTTCCACTACGAAGGCGGCATCAAGGCGTTTGTTGAATATCTGAACAAGAATAAAACGCCGATCCAC
CCGAATATCTTCTATTTCTCCACCGAAAAAGACGGTATCGGCGTGGAAGTAGCGCTGCAGTGGAACGATGGTTTCCAGG
AAAACATCTACTGCTTTACCAACAACATTCCGCAGCGCGACGGCGGTACTCACCTTGCAGGCTTCCGTGCGGCGATGAC
CCGTACGCTGAACGCCTACATGGACAAAGAAGGCTACAGCAAAAAAGCCAAAGTCAGCGCCACCGGCGACGATGCCCGT
GAAGGTCTGATTGCGGTGGTTTCCGTAAAAGTACCGGATCCGAAATTCTCCTCACAGACCAAAGATAAGCTGGTCTCTT
CCGAGGTGAAATCGGCGGTAGAACAGCAGATGAACGAACTGCTGAGCGAATACCTGCTGGAAAACCCATCTGACGCGAA
AATCGTCGTCGGCAAAATTATCGACGCCGCGCGTGCGCGTGAAGCGGCGCGTCGCGCCCGTGAAATGACCCGTCGTAAA
GGCGCGCTCGATTTAGCCGGTCTGCCGGGCAAACTGGCGGACTGTCAGGAACGCGACCCGGCGCTGTCCGAACTGTACC
TGGTGGAAGGGGACTCCGCGGGCGGCTCTGCGAAGCAGGGGCGTAACCGCAAGAACCAGGCGATTCTGCCGCTGAAAGG
TAAAATCCTTAACGTCGAGAAAGCGCGCTTCGACAAGATGCTTTCCTCCCAGGAAGTGGCGACGCTGATCACCGCGCTG
GGCTGCGGTATCGGTCGCGACGAGTACAACCCGGACAAGCTGCGCTATCACAGCATCATCATCATGACCGATGCGGACG
TCGACGGCTCGCACATCCGTACGCTGCTGTTGACCTTCTTCTATCGTCAGATGCCGGAAATTGTCGAGCGTGGCCACGT
CTACATTGCGCAGCCGCCGCTGTACAAAGTGAAGAAAGGTAAGCAGGAACAGTACATTAAAGACGACGAAGCGATGGAT
CAGTACCAGATTTCCATCGCGCTTGACGGTGCGACTCTGCACGCGAACGCTCATGCGCCGGCGCTATCCGGCGAAGCGT
TAGAAAAACTGGTCTCTGAATATAACGCCACGCAGAAAATGATTGGTCGTATGGAGCGTCGCTTCCCGAAAGCGCTGCT
CAAAGAGCTGGTGTATCAGCCAACTCTGACCGAAGCCGATCTTTCTGATGAGCAGACTGTAACGCGCTGGGTGAATGCG
CTGATTACCGAGCTGAACGAGAAAGAGCAGCACGGCAGTCAGTGGAAGTTCGATGTTCATACTAATACGGAACAGAATC
TGTTCGAGCCGATCGTTCGCGTGCGTACGCATGGCGTGGATACCGATTATCCGTTGGATCACGAGTTTGTGACCGGCGC
GGAATATCGTCGTATCTGCACGCTGGGCGAGAAGCTGCGTGGTCTGATTGAAGAGGACGCGTTTATCGAACGCGGCGAG
CGTCGCCAGCCGGTAACCAGCTTCGAGCAGGCGCTGGAGTGGCTGGTGAAAGAATCACGTCGCGGTCTGGCTATCCAGC
GTTATAAAGGTCTGGGTGAAATGAACCCGGATCAGCTGTGGGAAACCACCATGGACCCGGAAAGCCGCCGTATGCTGCG
CGTGACCGTCAAAGATGCAATTGCTGCCGACCAGCTGTTCACTACGCTGATGGGTGATGCCGTTGAGCCGCGTCGTGCC
TTTATCGAGGAGAACGCCCTGAAAGCAGCGAATATCGATATTTAA
>gyrB_Porcine_23
ATGTCGAATTCTTATGACTCCTCCAGTATCAAAGTCCTGAAAGGGCTGGATGCGGTGCGTAAGCGCCCGGGTATGTATA
TCGGCGACACGGATGACGGCACCGGTCTGCACCACATGGTATTCGAGGTGGTAGATAACGCTATCGACGAAGCGCTCGC
AGGTCACTGTAAAGATATCGTCGTGACTATTCACGCCGATAACTCCGTGTCCGTAACGGATGATGGCCGTGGCATTCCG
ACCGGGATTCACCCGGAAGAAGGCGTCTCGGCGGCGGAAGTGATCATGACCGTTCTGCACGCGGGCGGTAAATTTGACG
ATAACTCCTATAAAGTCTCCGGCGGTCTGCACGGCGTGGGCGTCTCGGTAGTCAACGCTCTGTCGCAAAAACTGGAACT
GGTTATCCAGCGAGATGGCAAAATTCACCGTCAGATCTACGAGCACGGCGTGCCGCAGGCACCCCTGGCCGTCACTGGC
GATACCGATAAAACCGGCACGATGGTACGTTTCTGGCCGAGCCACGAAACCTTCACCAACGTCACTGAATTTGAATATG
AGATCCTGGCGAAACGCCTGCGTGAACTGTCATTCCTGAACTCAGGCGTCTCCATCCGCCTGCGCGACAAGCGCGATGG
CAAAGAAGATCATTTCCACTACGAAGGCGGCATCAAGGCGTTTGTTGAATATCTGAACAAGAATAAAACGCCGATCCAC
CCGAATATCTTCTATTTCTCCACCGAAAAAGACGGTATCGGCGTGGAAGTAGCGCTGCAGTGGAACGATGGTTTCCAGG
AAAACATCTACTGCTTTACCAACAACATTCCGCAGCGCGACGGCGGTACTCACCTTGCAGGCTTCCGTGCGGCGATGAC
CCGTACGCTGAACGCCTACATGGACAAAGAAGGCTACAGCAAAAAAGCCAAAGTCAGCGCCACCGGCGACGATGCCCGT
GAAGGTCTGATTGCGGTGGTTTCCGTAAAAGTACCGGATCCGAAATTCTCCTCACAGACCAAAGATAAGCTGGTCTCTT
CCGAGGTGAAATCGGCGGTAGAACAGCAGATGAACGAACTGCTGAGCGAATACCTGCTGGAAAACCCATCTGACGCGAA
AATCGTCGTCGGCAAAATTATCGACGCCGCGCGTGCGCGTGAAGCGGCGCGTCGCGCCCGTGAAATGACCCGTCGTAAA
GGCGCGCTCGATTTAGCCGGTCTGCCGGGCAAACTGGCGGACTGTCAGGAACGCGACCCGGCGCTGTCCGAACTGTACC
TGGTGGAAGGGGACTCCGCGGGCGGCTCTGCGAAGCAGGGGCGTAACCGCAAGAACCAGGCGATTCTGCCGCTGAAAGG
TAAAATCCTTAACGTCGAGAAAGCGCGCTTCGACAAGATGCTTTCCTCCCAGGAAGTGGCGACGCTGATCACCGCGCTG
GGCTGCGGTATCGGTCGCGACGAGTACAACCCGGACAAGCTGCGCTATCACAGCATCATCATCATGACCGATGCGGACG
TCGACGGCTCGCACATCCGTACGCTGCTGTTGACCTTCTTCTATCGTCAGATGCCGGAAATTGTCGAGCGTGGCCACGT
CTACATTGCGCAGCCGCCGCTGTACAAAGTGAAGAAAGGTAAGCAGGAACAGTACATTAAAGACGACGAAGCGATGGAT
CAGTACCAGATTTCCATCGCGCTTGACGGTGCGACTCTGCACGCGAACGCTCATGCGCCGGCGCTATCCGGCGAAGCGT
TAGAAAAACTGGTCTCTGAATATAACGCCACGCAGAAAATGATTGGTCGTATGGAGCGTCGCTTCCCGAAAGCGCTGCT
CAAAGAGCTGGTGTATCAGCCAACTCTGACCGAAGCCGATCTTTCTGATGAGCAGACTGTAACGCGCTGGGTGAATGCG
CTGATTACCGAGCTGAACGAGAAAGAGCAGCACGGCAGTCAGTGGAAGTTCGATGTTCATACTAATACGGAACAGAATC
TGTTCGAGCCGATCGTTCGCGTGCGTACGCATGGCGTGGATACCGATTATCCGTTGGATCACGAGTTTGTGACCGGCGC
GGAATATCGTCGTATCTGCACGCTGGGCGAGAAGCTGCGTGGTCTGATTGAAGAGGACGCGTTTATCGAACGCGGCGAG
CGTCGCCAGCCGGTAACCAGCTTCGAGCAGGCGCTGGAGTGGCTGGTGAAAGAATCACGTCGCGGTCTGGCTATCCAGC
GTTATAAAGGTCTGGGTGAAATGAACCCGGATCAGCTGTGGGAAACCACCATGGACCCGGAAAGCCGCCGTATGCTGCG
CGTGACCGTCAAAGATGCAATTGCTGCCGACCAGCTGTTCACTACGCTGATGGGTGATGCCGTTGAGCCGCGTCGTGCC
TTTATCGAGGAGAACGCCCTGAAAGCAGCGAATATCGATATTTAA
>gyrB_Porcine_24
ATGTCGAATTCTTATGACTCCTCCAGTATCAAAGTCCTGAAAGGGCTGGATGCGGTGCGTAAGCGCCCGGGTATGTATA
TCGGCGACACGGATGACGGCACCGGTCTGCACCACATGGTATTCGAGGTGGTAGATAACGCTATCGACGAAGCGCTCGC
AGGTCACTGTAAAGATATCGTCGTGACTATTCACGCCGATAACTCCGTGTCCGTAACGGATGATGGCCGTGGCATTCCG
ACCGGGATTCACCCGGAAGAAGGCGTCTCGGCGGCGGAAGTGATCATGACCGTTCTGCACGCGGGCGGTAAATTTGACG
ATAACTCCTATAAAGTCTCCGGCGGTCTGCACGGCGTGGGCGTCTCGGTAGTCAACGCTCTGTCGCAAAAACTGGAACT
GGTTATCCAGCGAGATGGCAAAATTCACCGTCAGATCTACGAGCACGGCGTGCCGCAGGCACCCCTGGCCGTCACTGGC
GATACCGATAAAACCGGCACGATGGTACGTTTCTGGCCGAGCCACGAAACCTTCACCAACGTCACTGAATTTGAATATG
AGATCCTGGCGAAACGCCTGCGTGAACTGTCATTCCTGAACTCAGGCGTCTCCATCCGCCTGCGCGACAAGCGCGATGG
CAAAGAAGATCATTTCCACTACGAAGGCGGCATCAAGGCGTTTGTTGAATATCTGAACAAGAATAAAACGCCGATCCAC
CCGAATATCTTCTATTTCTCCACCGAAAAAGACGGTATCGGCGTGGAAGTAGCGCTGCAGTGGAACGATGGTTTCCAGG
AAAACATCTACTGCTTTACCAACAACATTCCGCAGCGCGACGGCGGTACTCACCTTGCAGGCTTCCGTGCGGCGATGAC
CCGTACGCTGAACGCCTACATGGACAAAGAAGGCTACAGCAAAAAAGCCAAAGTCAGCGCCACCGGCGACGATGCCCGT
GAAGGTCTGATTGCGGTGGTTTCCGTAAAAGTACCGGATCCGAAATTCTCCTCACAGACCAAAGATAAGCTGGTCTCTT
CCGAGGTGAAATCGGCGGTAGAACAGCAGATGAACGAACTGCTGAGCGAATACCTGCTGGAAAACCCATCTGACGCGAA
AATCGTCGTCGGCAAAATTATCGACGCCGCGCGTGCGCGTGAAGCGGCGCGTCGCGCCCGTGAAATGACCCGTCGTAAA
GGCGCGCTCGATTTAGCCGGTCTGCCGGGCAAACTGGCGGACTGTCAGGAACGCGACCCGGCGCTGTCCGAACTGTACC
TGGTGGAAGGGGACTCCGCGGGCGGCTCTGCGAAGCAGGGGCGTAACCGCAAGAACCAGGCGATTCTGCCGCTGAAAGG
TAAAATCCTTAACGTCGAGAAAGCGCGCTTCGACAAGATGCTTTCCTCCCAGGAAGTGGCGACGCTGATCACCGCGCTG
GGCTGCGGTATCGGTCGCGACGAGTACAACCCGGACAAGCTGCGCTATCACAGCATCATCATCATGACCGATGCGGACG
TCGACGGCTCGCACATCCGTACGCTGCTGTTGACCTTCTTCTATCGTCAGATGCCGGAAATTGTCGAGCGTGGCCACGT
CTACATTGCGCAGCCGCCGCTGTACAAAGTGAAGAAAGGTAAGCAGGAACAGTACATTAAAGACGACGAAGCGATGGAT
CAGTACCAGATTTCCATCGCGCTTGACGGTGCGACTCTGCACGCGAACGCTCATGCGCCGGCGCTATCCGGCGAAGCGT
TAGAAAAACTGGTCTCTGAATATAACGCCACGCAGAAAATGATTGGTCGTATGGAGCGTCGCTTCCCGAAAGCGCTGCT
CAAAGAGCTGGTGTATCAGCCAACTCTGACCGAAGCCGATCTTTCTGATGAGCAGACTGTAACGCGCTGGGTGAATGCG
CTGATTACCGAGCTGAACGAGAAAGAGCAGCACGGCAGTCAGTGGAAGTTCGATGTTCATACTAATACGGAACAGAATC
TGTTCGAGCCGATCGTTCGCGTGCGTACGCATGGCGTGGATACCGATTATCCGTTGGATCACGAGTTTGTGACCGGCGC
GGAATATCGTCGTATCTGCACGCTGGGCGAGAAGCTGCGTGGTCTGATTGAAGAGGACGCGTTTATCGAACGCGGCGAG
CGTCGCCAGCCGGTAACCAGCTTCGAGCAGGCGCTGGAGTGGCTGGTGAAAGAATCACGTCGCGGTCTGGCTATCCAGC
GTTATAAAGGTCTGGGTGAAATGAACCCGGATCAGCTGTGGGAAACCACCATGGACCCGGAAAGCCGCCGTATGCTGCG
CGTGACCGTCAAAGATGCAATTGCTGCCGACCAGCTGTTCACTACGCTGATGGGTGATGCCGTTGAGCCGCGTCGTGCC
TTTATCGAGGAGAACGCCCTGAAAGCAGCGAATATCGATATTTAA
>gyrB_Porcine_25
ATGTCGAATTCTTATGACTCCTCCAGTATCAAAGTCCTGAAAGGGCTGGATGCGGTGCGTAAGCGCCCGGGTATGTATA
TCGGCGACACGGATGACGGCACCGGTCTGCACCACATGGTATTCGAGGTGGTAGATAACGCTATCGACGAAGCGCTCGC
AGGTCACTGTAAAGATATCGTCGTGACTATTCACGCCGATAACTCCGTGTCCGTAACGGATGATGGCCGTGGCATTCCG
ACCGGGATTCACCCGGAAGAAGGCGTCTCGGCGGCGGAAGTGATCATGACCGTTCTGCACGCGGGCGGTAAATTTGACG
ATAACTCCTATAAAGTCTCCGGCGGTCTGCACGGCGTGGGCGTCTCGGTAGTCAACGCTCTGTCGCAAAAACTGGAACT
GGTTATCCAGCGAGATGGCAAAATTCACCGTCAGATCTACGAGCACGGCGTGCCGCAGGCACCCCTGGCCGTCACTGGC
GATACCGATAAAACCGGCACGATGGTACGTTTCTGGCCGAGCCACGAAACCTTCACCAACGTCACTGAATTTGAATATG
AGATCCTGGCGAAACGCCTGCGTGAACTGTCATTCCTGAACTCAGGCGTCTCCATCCGCCTGCGCGACAAGCGCGATGG
CAAAGAAGATCATTTCCACTACGAAGGCGGCATCAAGGCGTTTGTTGAATATCTGAACAAGAATAAAACGCCGATCCAC
CCGAATATCTTCTATTTCTCCACCGAAAAAGACGGTATCGGCGTGGAAGTAGCGCTGCAGTGGAACGATGGTTTCCAGG
AAAACATCTACTGCTTTACCAACAACATTCCGCAGCGCGACGGCGGTACTCACCTTGCAGGCTTCCGTGCGGCGATGAC
CCGTACGCTGAACGCCTACATGGACAAAGAAGGCTACAGCAAAAAAGCCAAAGTCAGCGCCACCGGCGACGATGCCCGT
GAAGGTCTGATTGCGGTGGTTTCCGTAAAAGTACCGGATCCGAAATTCTCCTCACAGACCAAAGATAAGCTGGTCTCTT
CCGAGGTGAAATCGGCGGTAGAACAGCAGATGAACGAACTGCTGAGCGAATACCTGCTGGAAAACCCATCTGACGCGAA
AATCGTCGTCGGCAAAATTATCGACGCCGCGCGTGCGCGTGAAGCGGCGCGTCGCGCCCGTGAAATGACCCGTCGTAAA
GGCGCGCTCGATTTAGCCGGTCTGCCGGGCAAACTGGCGGACTGTCAGGAACGCGACCCGGCGCTGTCCGAACTGTACC
TGGTGGAAGGGGACTCCGCGGGCGGCTCTGCGAAGCAGGGGCGTAACCGCAAGAACCAGGCGATTCTGCCGCTGAAAGG
TAAAATCCTTAACGTCGAGAAAGCGCGCTTCGACAAGATGCTTTCCTCCCAGGAAGTGGCGACGCTGATCACCGCGCTG
GGCTGCGGTATCGGTCGCGACGAGTACAACCCGGACAAGCTGCGCTATCACAGCATCATCATCATGACCGATGCGGACG
TCGACGGCTCGCACATCCGTACGCTGCTGTTGACCTTCTTCTATCGTCAGATGCCGGAAATTGTCGAGCGTGGCCACGT
CTACATTGCGCAGCCGCCGCTGTACAAAGTGAAGAAAGGTAAGCAGGAACAGTACATTAAAGACGACGAAGCGATGGAT
CAGTACCAGATTTCCATCGCGCTTGACGGTGCGACTCTGCACGCGAACGCTCATGCGCCGGCGCTATCCGGCGAAGCGT
TAGAAAAACTGGTCTCTGAATATAACGCCACGCAGAAAATGATTGGTCGTATGGAGCGTCGCTTCCCGAAAGCGCTGCT
CAAAGAGCTGGTGTATCAGCCAACTCTGACCGAAGCCGATCTTTCTGATGAGCAGACTGTAACGCGCTGGGTGAATGCG
CTGATTACCGAGCTGAACGAGAAAGAGCAGCACGGCAGTCAGTGGAAGTTCGATGTTCATACTAATACGGAACAGAATC
TGTTCGAGCCGATCGTTCGCGTGCGTACGCATGGCGTGGATACCGATTATCCGTTGGATCACGAGTTTGTGACCGGCGC
GGAATATCGTCGTATCTGCACGCTGGGCGAGAAGCTGCGTGGTCTGATTGAAGAGGACGCGTTTATCGAACGCGGCGAG
CGTCGCCAGCCGGTAACCAGCTTCGAGCAGGCGCTGGAGTGGCTGGTGAAAGAATCACGTCGCGGTCTGGCTATCCAGC
GTTATAAAGGTCTGGGTGAAATGAACCCGGATCAGCTGTGGGAAACCACCATGGACCCGGAAAGCCGCCGTATGCTGCG
CGTGACCGTCAAAGATGCAATTGCTGCCGACCAGCTGTTCACTACGCTGATGGGTGATGCCGTTGAGCCGCGTCGTGCC
TTTATCGAGGAGAACGCCCTGAAAGCAGCGAATATCGATATTTAA
>gyrB_Porcine_26
ATGTCGAATTCTTATGACTCCTCCAGTATCAAAGTCCTGAAAGGGCTGGATGCGGTGCGTAAGCGCCCGGGTATGTATA
TCGGCGACACGGATGACGGCACCGGTCTGCACCACATGGTATTCGAGGTGGTAGATAACGCTATCGACGAAGCGCTCGC
AGGTCACTGTAAAGATATCGTCGTGACTATTCACGCCGATAACTCCGTGTCCGTAACGGATGATGGCCGTGGCATTCCG
ACCGGGATTCACCCGGAAGAAGGCGTCTCGGCGGCGGAAGTGATCATGACCGTTCTGCACGCGGGCGGTAAATTTGACG
ATAACTCCTATAAAGTCTCCGGCGGTCTGCACGGCGTGGGCGTCTCGGTAGTCAACGCTCTGTCGCAAAAACTGGAACT
GGTTATCCAGCGAGATGGCAAAATTCACCGTCAGATCTACGAGCACGGCGTGCCGCAGGCACCCCTGGCCGTCACTGGC
GATACCGATAAAACCGGCACGATGGTACGTTTCTGGCCGAGCCACGAAACCTTCACCAACGTCACTGAATTTGAATATG
AGATCCTGGCGAAACGCCTGCGTGAACTGTCATTCCTGAACTCAGGCGTCTCCATCCGCCTGCGCGACAAGCGCGATGG
CAAAGAAGATCATTTCCACTACGAAGGCGGCATCAAGGCGTTTGTTGAATATCTGAACAAGAATAAAACGCCGATCCAC
CCGAATATCTTCTATTTCTCCACCGAAAAAGACGGTATCGGCGTGGAAGTAGCGCTGCAGTGGAACGATGGTTTCCAGG
AAAACATCTACTGCTTTACCAACAACATTCCGCAGCGCGACGGCGGTACTCACCTTGCAGGCTTCCGTGCGGCGATGAC
CCGTACGCTGAACGCCTACATGGACAAAGAAGGCTACAGCAAAAAAGCCAAAGTCAGCGCCACCGGCGACGATGCCCGT
GAAGGTCTGATTGCGGTGGTTTCCGTAAAAGTACCGGATCCGAAATTCTCCTCACAGACCAAAGATAAGCTGGTCTCTT
CCGAGGTGAAATCGGCGGTAGAACAGCAGATGAACGAACTGCTGAGCGAATACCTGCTGGAAAACCCATCTGACGCGAA
AATCGTCGTCGGCAAAATTATCGACGCCGCGCGTGCGCGTGAAGCGGCGCGTCGCGCCCGTGAAATGACCCGTCGTAAA
GGCGCGCTCGATTTAGCCGGTCTGCCGGGCAAACTGGCGGACTGTCAGGAACGCGACCCGGCGCTGTCCGAACTGTACC
TGGTGGAAGGGGACTCCGCGGGCGGCTCTGCGAAGCAGGGGCGTAACCGCAAGAACCAGGCGATTCTGCCGCTGAAAGG
TAAAATCCTTAACGTCGAGAAAGCGCGCTTCGACAAGATGCTTTCCTCCCAGGAAGTGGCGACGCTGATCACCGCGCTG
GGCTGCGGTATCGGTCGCGACGAGTACAACCCGGACAAGCTGCGCTATCACAGCATCATCATCATGACCGATGCGGACG
TCGACGGCTCGCACATCCGTACGCTGCTGTTGACCTTCTTCTATCGTCAGATGCCGGAAATTGTCGAGCGTGGCCACGT
CTACATTGCGCAGCCGCCGCTGTACAAAGTGAAGAAAGGTAAGCAGGAACAGTACATTAAAGACGACGAAGCGATGGAT
CAGTACCAGATTTCCATCGCGCTTGACGGTGCGACTCTGCACGCGAACGCTCATGCGCCGGCGCTATCCGGCGAAGCGT
TAGAAAAACTGGTCTCTGAATATAACGCCACGCAGAAAATGATTGGTCGTATGGAGCGTCGCTTCCCGAAAGCGCTGCT
CAAAGAGCTGGTGTATCAGCCAACTCTGACCGAAGCCGATCTTTCTGATGAGCAGACTGTAACGCGCTGGGTGAATGCG
CTGATTACCGAGCTGAACGAGAAAGAGCAGCACGGCAGTCAGTGGAAGTTCGATGTTCATACTAATACGGAACAGAATC
TGTTCGAGCCGATCGTTCGCGTGCGTACGCATGGCGTGGATACCGATTATCCGTTGGATCACGAGTTTGTGACCGGCGC
GGAATATCGTCGTATCTGCACGCTGGGCGAGAAGCTGCGTGGTCTGATTGAAGAGGACGCGTTTATCGAACGCGGCGAG
CGTCGCCAGCCGGTAACCAGCTTCGAGCAGGCGCTGGAGTGGCTGGTGAAAGAATCACGTCGCGGTCTGGCTATCCAGC
GTTATAAAGGTCTGGGTGAAATGAACCCGGATCAGCTGTGGGAAACCACCATGGACCCGGAAAGCCGCCGTATGCTGCG
CGTGACCGTCAAAGATGCAATTGCTGCCGACCAGCTGTTCACTACGCTGATGGGTGATGCCGTTGAGCCGCGTCGTGCC
TTTATCGAGGAGAACGCCCTGAAAGCAGCGAATATCGATATTTAA
>gyrB_Porcine_27
ATGTCGAATTCTTATGACTCCTCCAGTATCAAAGTCCTGAAAGGGCTGGATGCGGTGCGTAAGCGCCCGGGTATGTATA
TCGGCGACACGGATGACGGCACCGGTCTGCACCACATGGTATTCGAGGTGGTAGATAACGCTATCGACGAAGCGCTCGC
AGGTCACTGTAAAGATATCGTCGTGACTATTCACGCCGATAACTCCGTGTCCGTAACGGATGATGGCCGTGGCATTCCG
ACCGGGATTCACCCGGAAGAAGGCGTCTCGGCGGCGGAAGTGATCATGACCGTTCTGCACGCGGGCGGTAAATTTGACG
ATAACTCCTATAAAGTCTCCGGCGGTCTGCACGGCGTGGGCGTCTCGGTAGTCAACGCTCTGTCGCAAAAACTGGAACT
GGTTATCCAGCGAGATGGCAAAATTCACCGTCAGATCTACGAGCACGGCGTGCCGCAGGCACCCCTGGCCGTCACTGGC
GATACCGATAAAACCGGCACGATGGTACGTTTCTGGCCGAGCCACGAAACCTTCACCAACGTCACTGAATTTGAATATG
AGATCCTGGCGAAACGCCTGCGTGAACTGTCATTCCTGAACTCAGGCGTCTCCATCCGCCTGCGCGACAAGCGCGATGG
CAAAGAAGATCATTTCCACTACGAAGGCGGCATCAAGGCGTTTGTTGAATATCTGAACAAGAATAAAACGCCGATCCAC
CCGAATATCTTCTATTTCTCCACCGAAAAAGACGGTATCGGCGTGGAAGTAGCGCTGCAGTGGAACGATGGTTTCCAGG
AAAACATCTACTGCTTTACCAACAACATTCCGCAGCGCGACGGCGGTACTCACCTTGCAGGCTTCCGTGCGGCGATGAC
CCGTACGCTGAACGCCTACATGGACAAAGAAGGCTACAGCAAAAAAGCCAAAGTCAGCGCCACCGGCGACGATGCCCGT
GAAGGTCTGATTGCGGTGGTTTCCGTAAAAGTACCGGATCCGAAATTCTCCTCACAGACCAAAGATAAGCTGGTCTCTT
CCGAGGTGAAATCGGCGGTAGAACAGCAGATGAACGAACTGCTGAGCGAATACCTGCTGGAAAACCCATCTGACGCGAA
AATCGTCGTCGGCAAAATTATCGACGCCGCGCGTGCGCGTGAAGCGGCGCGTCGCGCCCGTGAAATGACCCGTCGTAAA
GGCGCGCTCGATTTAGCCGGTCTGCCGGGCAAACTGGCGGACTGTCAGGAACGCGACCCGGCGCTGTCCGAACTGTACC
TGGTGGAAGGGGACTCCGCGGGCGGCTCTGCGAAGCAGGGGCGTAACCGCAAGAACCAGGCGATTCTGCCGCTGAAAGG
TAAAATCCTTAACGTCGAGAAAGCGCGCTTCGACAAGATGCTTTCCTCCCAGGAAGTGGCGACGCTGATCACCGCGCTG
GGCTGCGGTATCGGTCGCGACGAGTACAACCCGGACAAGCTGCGCTATCACAGCATCATCATCATGACCGATGCGGACG
TCGACGGCTCGCACATCCGTACGCTGCTGTTGACCTTCTTCTATCGTCAGATGCCGGAAATTGTCGAGCGTGGCCACGT
CTACATTGCGCAGCCGCCGCTGTACAAAGTGAAGAAAGGTAAGCAGGAACAGTACATTAAAGACGACGAAGCGATGGAT
CAGTACCAGATTTCCATCGCGCTTGACGGTGCGACTCTGCACGCGAACGCTCATGCGCCGGCGCTATCCGGCGAAGCGT
TAGAAAAACTGGTCTCTGAATATAACGCCACGCAGAAAATGATTGGTCGTATGGAGCGTCGCTTCCCGAAAGCGCTGCT
CAAAGAGCTGGTGTATCAGCCAACTCTGACCGAAGCCGATCTTTCTGATGAGCAGACTGTAACGCGCTGGGTGAATGCG
CTGATTACCGAGCTGAACGAGAAAGAGCAGCACGGCAGTCAGTGGAAGTTCGATGTTCATACTAATACGGAACAGAATC
TGTTCGAGCCGATCGTTCGCGTGCGTACGCATGGCGTGGATACCGATTATCCGTTGGATCACGAGTTTGTGACCGGCGC
GGAATATCGTCGTATCTGCACGCTGGGCGAGAAGCTGCGTGGTCTGATTGAAGAGGACGCGTTTATCGAACGCGGCGAG
CGTCGCCAGCCGGTAACCAGCTTCGAGCAGGCGCTGGAGTGGCTGGTGAAAGAATCACGTCGCGGTCTGGCTATCCAGC
GTTATAAAGGTCTGGGTGAAATGAACCCGGATCAGCTGTGGGAAACCACCATGGACCCGGAAAGCCGCCGTATGCTGCG
CGTGACCGTCAAAGATGCAATTGCTGCCGACCAGCTGTTCACTACGCTGATGGGTGATGCCGTTGAGCCGCGTCGTGCC
TTTATCGAGGAGAACGCCCTGAAAGCAGCGAATATCGATATTTAA
>gyrB_Porcine_28
ATGTCGAATTCTTATGACTCCTCCAGTATCAAAGTCCTGAAAGGGCTGGATGCGGTGCGTAAGCGCCCGGGTATGTATA
TCGGCGACACGGATGACGGCACCGGTCTGCACCACATGGTATTCGAGGTGGTAGATAACGCTATCGACGAAGCGCTCGC
AGGTCACTGTAAAGATATCGTCGTGACTATTCACGCCGATAACTCCGTGTCCGTAACGGATGATGGCCGTGGCATTCCG
ACCGGGATTCACCCGGAAGAAGGCGTCTCGGCGGCGGAAGTGATCATGACCGTTCTGCACGCGGGCGGTAAATTTGACG
ATAACTCCTATAAAGTCTCCGGCGGTCTGCACGGCGTGGGCGTCTCGGTAGTCAACGCTCTGTCGCAAAAACTGGAACT
GGTTATCCAGCGAGATGGCAAAATTCACCGTCAGATCTACGAGCACGGCGTGCCGCAGGCACCCCTGGCCGTCACTGGC
GATACCGATAAAACCGGCACGATGGTACGTTTCTGGCCGAGCCACGAAACCTTCACCAACGTCACTGAATTTGAATATG
AGATCCTGGCGAAACGCCTGCGTGAACTGTCATTCCTGAACTCAGGCGTCTCCATCCGCCTGCGCGACAAGCGCGATGG
CAAAGAAGATCATTTCCACTACGAAGGCGGCATCAAGGCGTTTGTTGAATATCTGAACAAGAATAAAACGCCGATCCAC
CCGAATATCTTCTATTTCTCCACCGAAAAAGACGGTATCGGCGTGGAAGTAGCGCTGCAGTGGAACGATGGTTTCCAGG
AAAACATCTACTGCTTTACCAACAACATTCCGCAGCGCGACGGCGGTACTCACCTTGCAGGCTTCCGTGCGGCGATGAC
CCGTACGCTGAACGCCTACATGGACAAAGAAGGCTACAGCAAAAAAGCCAAAGTCAGCGCCACCGGCGACGATGCCCGT
GAAGGTCTGATTGCGGTGGTTTCCGTAAAAGTACCGGATCCGAAATTCTCCTCACAGACCAAAGATAAGCTGGTCTCTT
CCGAGGTGAAATCGGCGGTAGAACAGCAGATGAACGAACTGCTGAGCGAATACCTGCTGGAAAACCCATCTGACGCGAA
AATCGTCGTCGGCAAAATTATCGACGCCGCGCGTGCGCGTGAAGCGGCGCGTCGCGCCCGTGAAATGACCCGTCGTAAA
GGCGCGCTCGATTTAGCCGGTCTGCCGGGCAAACTGGCGGACTGTCAGGAACGCGACCCGGCGCTGTCCGAACTGTACC
TGGTGGAAGGGGACTCCGCGGGCGGCTCTGCGAAGCAGGGGCGTAACCGCAAGAACCAGGCGATTCTGCCGCTGAAAGG
TAAAATCCTTAACGTCGAGAAAGCGCGCTTCGACAAGATGCTTTCCTCCCAGGAAGTGGCGACGCTGATCACCGCGCTG
GGCTGCGGTATCGGTCGCGACGAGTACAACCCGGACAAGCTGCGCTATCACAGCATCATCATCATGACCGATGCGGACG
TCGACGGCTCGCACATCCGTACGCTGCTGTTGACCTTCTTCTATCGTCAGATGCCGGAAATTGTCGAGCGTGGCCACGT
CTACATTGCGCAGCCGCCGCTGTACAAAGTGAAGAAAGGTAAGCAGGAACAGTACATTAAAGACGACGAAGCGATGGAT
CAGTACCAGATTTCCATCGCGCTTGACGGTGCGACTCTGCACGCGAACGCTCATGCGCCGGCGCTATCCGGCGAAGCGT
TAGAAAAACTGGTCTCTGAATATAACGCCACGCAGAAAATGATTGGTCGTATGGAGCGTCGCTTCCCGAAAGCGCTGCT
CAAAGAGCTGGTGTATCAGCCAACTCTGACCGAAGCCGATCTTTCTGATGAGCAGACTGTAACGCGCTGGGTGAATGCG
CTGATTACCGAGCTGAACGAGAAAGAGCAGCACGGCAGTCAGTGGAAGTTCGATGTTCATACTAATACGGAACAGAATC
TGTTCGAGCCGATCGTTCGCGTGCGTACGCATGGCGTGGATACCGATTATCCGTTGGATCACGAGTTTGTGACCGGCGC
GGAATATCGTCGTATCTGCACGCTGGGCGAGAAGCTGCGTGGTCTGATTGAAGAGGACGCGTTTATCGAACGCGGCGAG
CGTCGCCAGCCGGTAACCAGCTTCGAGCAGGCGCTGGAGTGGCTGGTGAAAGAATCACGTCGCGGTCTGGCTATCCAGC
GTTATAAAGGTCTGGGTGAAATGAACCCGGATCAGCTGTGGGAAACCACCATGGACCCGGAAAGCCGCCGTATGCTGCG
CGTGACCGTCAAAGATGCAATTGCTGCCGACCAGCTGTTCACTACGCTGATGGGTGATGCCGTTGAGCCGCGTCGTGCC
TTTATCGAGGAGAACGCCCTGAAAGCAGCGAATATCGATATTTAA
>gyrB_Porcine_29
ATGTCGAATTCTTATGACTCCTCCAGTATCAAAGTCCTGAAAGGGCTGGATGCGGTGCGTAAGCGCCCGGGTATGTATA
TCGGCGACACGGATGACGGCACCGGTCTGCACCACATGGTATTCGAGGTGGTAGATAACGCTATCGACGAAGCGCTCGC
AGGTCACTGTAAAGATATCGTCGTGACTATTCACGCCGATAACTCCGTGTCCGTAACGGATGATGGCCGTGGCATTCCG
ACCGGGATTCACCCGGAAGAAGGCGTCTCGGCGGCGGAAGTGATCATGACCGTTCTGCACGCGGGCGGTAAATTTGACG
ATAACTCCTATAAAGTCTCCGGCGGTCTGCACGGCGTGGGCGTCTCGGTAGTCAACGCTCTGTCGCAAAAACTGGAACT
GGTTATCCAGCGAGATGGCAAAATTCACCGTCAGATCTACGAGCACGGCGTGCCGCAGGCACCCCTGGCCGTCACTGGC
GATACCGATAAAACCGGCACGATGGTACGTTTCTGGCCGAGCCACGAAACCTTCACCAACGTCACTGAATTTGAATATG
AGATCCTGGCGAAACGCCTGCGTGAACTGTCATTCCTGAACTCAGGCGTCTCCATCCGCCTGCGCGACAAGCGCGATGG
CAAAGAAGATCATTTCCACTACGAAGGCGGCATCAAGGCGTTTGTTGAATATCTGAACAAGAATAAAACGCCGATCCAC
CCGAATATCTTCTATTTCTCCACCGAAAAAGACGGTATCGGCGTGGAAGTAGCGCTGCAGTGGAACGATGGTTTCCAGG
AAAACATCTACTGCTTTACCAACAACATTCCGCAGCGCGACGGCGGTACTCACCTTGCAGGCTTCCGTGCGGCGATGAC
CCGTACGCTGAACGCCTACATGGACAAAGAAGGCTACAGCAAAAAAGCCAAAGTCAGCGCCACCGGCGACGATGCCCGT
GAAGGTCTGATTGCGGTGGTTTCCGTAAAAGTACCGGATCCGAAATTCTCCTCACAGACCAAAGATAAGCTGGTCTCTT
CCGAGGTGAAATCGGCGGTAGAACAGCAGATGAACGAACTGCTGAGCGAATACCTGCTGGAAAACCCATCTGACGCGAA
AATCGTCGTCGGCAAAATTATCGACGCCGCGCGTGCGCGTGAAGCGGCGCGTCGCGCCCGTGAAATGACCCGTCGTAAA
GGCGCGCTCGATTTAGCCGGTCTGCCGGGCAAACTGGCGGACTGTCAGGAACGCGACCCGGCGCTGTCCGAACTGTACC
TGGTGGAAGGGGACTCCGCGGGCGGCTCTGCGAAGCAGGGGCGTAACCGCAAGAACCAGGCGATTCTGCCGCTGAAAGG
TAAAATCCTTAACGTCGAGAAAGCGCGCTTCGACAAGATGCTTTCCTCCCAGGAAGTGGCGACGCTGATCACCGCGCTG
GGCTGCGGTATCGGTCGCGACGAGTACAACCCGGACAAGCTGCGCTATCACAGCATCATCATCATGACCGATGCGGACG
TCGACGGCTCGCACATCCGTACGCTGCTGTTGACCTTCTTCTATCGTCAGATGCCGGAAATTGTCGAGCGTGGCCACGT
CTACATTGCGCAGCCGCCGCTGTACAAAGTGAAGAAAGGTAAGCAGGAACAGTACATTAAAGACGACGAAGCGATGGAT
CAGTACCAGATTTCCATCGCGCTTGACGGTGCGACTCTGCACGCGAACGCTCATGCGCCGGCGCTATCCGGCGAAGCGT
TAGAAAAACTGGTCTCTGAATATAACGCCACGCAGAAAATGATTGGTCGTATGGAGCGTCGCTTCCCGAAAGCGCTGCT
CAAAGAGCTGGTGTATCAGCCAACTCTGACCGAAGCCGATCTTTCTGATGAGCAGACTGTAACGCGCTGGGTGAATGCG
CTGATTACCGAGCTGAACGAGAAAGAGCAGCACGGCAGTCAGTGGAAGTTCGATGTTCATACTAATACGGAACAGAATC
TGTTCGAGCCGATCGTTCGCGTGCGTACGCATGGCGTGGATACCGATTATCCGTTGGATCACGAGTTTGTGACCGGCGC
GGAATATCGTCGTATCTGCACGCTGGGCGAGAAGCTGCGTGGTCTGATTGAAGAGGACGCGTTTATCGAACGCGGCGAG
CGTCGCCAGCCGGTAACCAGCTTCGAGCAGGCGCTGGAGTGGCTGGTGAAAGAATCACGTCGCGGTCTGGCTATCCAGC
GTTATAAAGGTCTGGGTGAAATGAACCCGGATCAGCTGTGGGAAACCACCATGGACCCGGAAAGCCGCCGTATGCTGCG
CGTGACCGTCAAAGATGCAATTGCTGCCGACCAGCTGTTCACTACGCTGATGGGTGATGCCGTTGAGCCGCGTCGTGCC
TTTATCGAGGAGAACGCCCTGAAAGCAGCGAATATCGATATTTAA
>gyrB_Porcine_30
ATGTCGAATTCTTATGACTCCTCCAGTATCAAAGTCCTGAAAGGGCTGGATGCGGTGCGTAAGCGCCCGGGTATGTATA
TCGGCGACACGGATGACGGCACCGGTCTGCACCACATGGTATTCGAGGTGGTAGATAACGCTATCGACGAAGCGCTCGC
AGGTCACTGTAAAGATATCGTCGTGACTATTCACGCCGATAACTCCGTGTCCGTAACGGATGATGGCCGTGGCATTCCG
ACCGGGATTCACCCGGAAGAAGGCGTCTCGGCGGCGGAAGTGATCATGACCGTTCTGCACGCGGGCGGTAAATTTGACG
ATAACTCCTATAAAGTCTCCGGCGGTCTGCACGGCGTGGGCGTCTCGGTAGTCAACGCTCTGTCGCAAAAACTGGAACT
GGTTATCCAGCGAGATGGCAAAATTCACCGTCAGATCTACGAGCACGGCGTGCCGCAGGCACCCCTGGCCGTCACTGGC
GATACCGATAAAACCGGCACGATGGTACGTTTCTGGCCGAGCCACGAAACCTTCACCAACGTCACTGAATTTGAATATG
AGATCCTGGCGAAACGCCTGCGTGAACTGTCATTCCTGAACTCAGGCGTCTCCATCCGCCTGCGCGACAAGCGCGATGG
CAAAGAAGATCATTTCCACTACGAAGGCGGCATCAAGGCGTTTGTTGAATATCTGAACAAGAATAAAACGCCGATCCAC
CCGAATATCTTCTATTTCTCCACCGAAAAAGACGGTATCGGCGTGGAAGTAGCGCTGCAGTGGAACGATGGTTTCCAGG
AAAACATCTACTGCTTTACCAACAACATTCCGCAGCGCGACGGCGGTACTCACCTTGCAGGCTTCCGTGCGGCGATGAC
CCGTACGCTGAACGCCTACATGGACAAAGAAGGCTACAGCAAAAAAGCCAAAGTCAGCGCCACCGGCGACGATGCCCGT
GAAGGTCTGATTGCGGTGGTTTCCGTAAAAGTACCGGATCCGAAATTCTCCTCACAGACCAAAGATAAGCTGGTCTCTT
CCGAGGTGAAATCGGCGGTAGAACAGCAGATGAACGAACTGCTGAGCGAATACCTGCTGGAAAACCCATCTGACGCGAA
AATCGTCGTCGGCAAAATTATCGACGCCGCGCGTGCGCGTGAAGCGGCGCGTCGCGCCCGTGAAATGACCCGTCGTAAA
GGCGCGCTCGATTTAGCCGGTCTGCCGGGCAAACTGGCGGACTGTCAGGAACGCGACCCGGCGCTGTCCGAACTGTACC
TGGTGGAAGGGGACTCCGCGGGCGGCTCTGCGAAGCAGGGGCGTAACCGCAAGAACCAGGCGATTCTGCCGCTGAAAGG
TAAAATCCTTAACGTCGAGAAAGCGCGCTTCGACAAGATGCTTTCCTCCCAGGAAGTGGCGACGCTGATCACCGCGCTG
GGCTGCGGTATCGGTCGCGACGAGTACAACCCGGACAAGCTGCGCTATCACAGCATCATCATCATGACCGATGCGGACG
TCGACGGCTCGCACATCCGTACGCTGCTGTTGACCTTCTTCTATCGTCAGATGCCGGAAATTGTCGAGCGTGGCCACGT
CTACATTGCGCAGCCGCCGCTGTACAAAGTGAAGAAAGGTAAGCAGGAACAGTACATTAAAGACGACGAAGCGATGGAT
CAGTACCAGATTTCCATCGCGCTTGACGGTGCGACTCTGCACGCGAACGCTCATGCGCCGGCGCTATCCGGCGAAGCGT
TAGAAAAACTGGTCTCTGAATATAACGCCACGCAGAAAATGATTGGTCGTATGGAGCGTCGCTTCCCGAAAGCGCTGCT
CAAAGAGCTGGTGTATCAGCCAACTCTGACCGAAGCCGATCTTTCTGATGAGCAGACTGTAACGCGCTGGGTGAATGCG
CTGATTACCGAGCTGAACGAGAAAGAGCAGCACGGCAGTCAGTGGAAGTTCGATGTTCATACTAATACGGAACAGAATC
TGTTCGAGCCGATCGTTCGCGTGCGTACGCATGGCGTGGATACCGATTATCCGTTGGATCACGAGTTTGTGACCGGCGC
GGAATATCGTCGTATCTGCACGCTGGGCGAGAAGCTGCGTGGTCTGATTGAAGAGGACGCGTTTATCGAACGCGGCGAG
CGTCGCCAGCCGGTAACCAGCTTCGAGCAGGCGCTGGAGTGGCTGGTGAAAGAATCACGTCGCGGTCTGGCTATCCAGC
GTTATAAAGGTCTGGGTGAAATGAACCCGGATCAGCTGTGGGAAACCACCATGGACCCGGAAAGCCGCCGTATGCTGCG
CGTGACCGTCAAAGATGCAATTGCTGCCGACCAGCTGTTCACTACGCTGATGGGTGATGCCGTTGAGCCGCGTCGTGCC
TTTATCGAGGAGAACGCCCTGAAAGCAGCGAATATCGATATTTAA
>gyrB_Porcine_31
ATGTCGAATTCTTATGACTCCTCCAGTATCAAAGTCCTGAAAGGGCTGGATGCGGTGCGTAAGCGCCCGGGTATGTATA
TCGGCGACACGGATGACGGCACCGGTCTGCACCACATGGTATTCGAGGTGGTAGATAACGCTATCGACGAAGCGCTCGC
AGGTCACTGTAAAGATATCGTCGTGACTATTCACGCCGATAACTCCGTGTCCGTAACGGATGATGGCCGTGGCATTCCG
ACCGGGATTCACCCGGAAGAAGGCGTCTCGGCGGCGGAAGTGATCATGACCGTTCTGCACGCGGGCGGTAAATTTGACG
ATAACTCCTATAAAGTCTCCGGCGGTCTGCACGGCGTGGGCGTCTCGGTAGTCAACGCTCTGTCGCAAAAACTGGAACT
GGTTATCCAGCGAGATGGCAAAATTCACCGTCAGATCTACGAGCACGGCGTGCCGCAGGCACCCCTGGCCGTCACTGGC
GATACCGATAAAACCGGCACGATGGTACGTTTCTGGCCGAGCCACGAAACCTTCACCAACGTCACTGAATTTGAATATG
AGATCCTGGCGAAACGCCTGCGTGAACTGTCATTCCTGAACTCAGGCGTCTCCATCCGCCTGCGCGACAAGCGCGATGG
CAAAGAAGATCATTTCCACTACGAAGGCGGCATCAAGGCGTTTGTTGAATATCTGAACAAGAATAAAACGCCGATCCAC
CCGAATATCTTCTATTTCTCCACCGAAAAAGACGGTATCGGCGTGGAAGTAGCGCTGCAGTGGAACGATGGTTTCCAGG
AAAACATCTACTGCTTTACCAACAACATTCCGCAGCGCGACGGCGGTACTCACCTTGCAGGCTTCCGTGCGGCGATGAC
CCGTACGCTGAACGCCTACATGGACAAAGAAGGCTACAGCAAAAAAGCCAAAGTCAGCGCCACCGGCGACGATGCCCGT
GAAGGTCTGATTGCGGTGGTTTCCGTAAAAGTACCGGATCCGAAATTCTCCTCACAGACCAAAGATAAGCTGGTCTCTT
CCGAGGTGAAATCGGCGGTAGAACAGCAGATGAACGAACTGCTGAGCGAATACCTGCTGGAAAACCCATCTGACGCGAA
AATCGTCGTCGGCAAAATTATCGACGCCGCGCGTGCGCGTGAAGCGGCGCGTCGCGCCCGTGAAATGACCCGTCGTAAA
GGCGCGCTCGATTTAGCCGGTCTGCCGGGCAAACTGGCGGACTGTCAGGAACGCGACCCGGCGCTGTCCGAACTGTACC
TGGTGGAAGGGGACTCCGCGGGCGGCTCTGCGAAGCAGGGGCGTAACCGCAAGAACCAGGCGATTCTGCCGCTGAAAGG
TAAAATCCTTAACGTCGAGAAAGCGCGCTTCGACAAGATGCTTTCCTCCCAGGAAGTGGCGACGCTGATCACCGCGCTG
GGCTGCGGTATCGGTCGCGACGAGTACAACCCGGACAAGCTGCGCTATCACAGCATCATCATCATGACCGATGCGGACG
TCGACGGCTCGCACATCCGTACGCTGCTGTTGACCTTCTTCTATCGTCAGATGCCGGAAATTGTCGAGCGTGGCCACGT
CTACATTGCGCAGCCGCCGCTGTACAAAGTGAAGAAAGGTAAGCAGGAACAGTACATTAAAGACGACGAAGCGATGGAT
CAGTACCAGATTTCCATCGCGCTTGACGGTGCGACTCTGCACGCGAACGCTCATGCGCCGGCGCTATCCGGCGAAGCGT
TAGAAAAACTGGTCTCTGAATATAACGCCACGCAGAAAATGATTGGTCGTATGGAGCGTCGCTTCCCGAAAGCGCTGCT
CAAAGAGCTGGTGTATCAGCCAACTCTGACCGAAGCCGATCTTTCTGATGAGCAGACTGTAACGCGCTGGGTGAATGCG
CTGATTACCGAGCTGAACGAGAAAGAGCAGCACGGCAGTCAGTGGAAGTTCGATGTTCATACTAATACGGAACAGAATC
TGTTCGAGCCGATCGTTCGCGTGCGTACGCATGGCGTGGATACCGATTATCCGTTGGATCACGAGTTTGTGACCGGCGC
GGAATATCGTCGTATCTGCACGCTGGGCGAGAAGCTGCGTGGTCTGATTGAAGAGGACGCGTTTATCGAACGCGGCGAG
CGTCGCCAGCCGGTAACCAGCTTCGAGCAGGCGCTGGAGTGGCTGGTGAAAGAATCACGTCGCGGTCTGGCTATCCAGC
GTTATAAAGGTCTGGGTGAAATGAACCCGGATCAGCTGTGGGAAACCACCATGGACCCGGAAAGCCGCCGTATGCTGCG
CGTGACCGTCAAAGATGCAATTGCTGCCGACCAGCTGTTCACTACGCTGATGGGTGATGCCGTTGAGCCGCGTCGTGCC
TTTATCGAGGAGAACGCCCTGAAAGCAGCGAATATCGATATTTAA
>gyrB_Porcine_32
ATGTCGAATTCTTATGACTCCTCCAGTATCAAAGTCCTGAAAGGGCTGGATGCGGTGCGTAAGCGCCCGGGTATGTATA
TCGGCGACACGGATGACGGCACCGGTCTGCACCACATGGTATTCGAGGTGGTAGATAACGCTATCGACGAAGCGCTCGC
AGGTCACTGTAAAGATATCGTCGTGACTATTCACGCCGATAACTCCGTGTCCGTAACGGATGATGGCCGTGGCATTCCG
ACCGGGATTCACCCGGAAGAAGGCGTCTCGGCGGCGGAAGTGATCATGACCGTTCTGCACGCGGGCGGTAAATTTGACG
ATAACTCCTATAAAGTCTCCGGCGGTCTGCACGGCGTGGGCGTCTCGGTAGTCAACGCTCTGTCGCAAAAACTGGAACT
GGTTATCCAGCGAGATGGCAAAATTCACCGTCAGATCTACGAGCACGGCGTGCCGCAGGCACCCCTGGCCGTCACTGGC
GATACCGATAAAACCGGCACGATGGTACGTTTCTGGCCGAGCCACGAAACCTTCACCAACGTCACTGAATTTGAATATG
AGATCCTGGCGAAACGCCTGCGTGAACTGTCATTCCTGAACTCAGGCGTCTCCATCCGCCTGCGCGACAAGCGCGATGG
CAAAGAAGATCATTTCCACTACGAAGGCGGCATCAAGGCGTTTGTTGAATATCTGAACAAGAATAAAACGCCGATCCAC
CCGAATATCTTCTATTTCTCCACCGAAAAAGACGGTATCGGCGTGGAAGTAGCGCTGCAGTGGAACGATGGTTTCCAGG
AAAACATCTACTGCTTTACCAACAACATTCCGCAGCGCGACGGCGGTACTCACCTTGCAGGCTTCCGTGCGGCGATGAC
CCGTACGCTGAACGCCTACATGGACAAAGAAGGCTACAGCAAAAAAGCCAAAGTCAGCGCCACCGGCGACGATGCCCGT
GAAGGTCTGATTGCGGTGGTTTCCGTAAAAGTACCGGATCCGAAATTCTCCTCACAGACCAAAGATAAGCTGGTCTCTT
CCGAGGTGAAATCGGCGGTAGAACAGCAGATGAACGAACTGCTGAGCGAATACCTGCTGGAAAACCCATCTGACGCGAA
AATCGTCGTCGGCAAAATTATCGACGCCGCGCGTGCGCGTGAAGCGGCGCGTCGCGCCCGTGAAATGACCCGTCGTAAA
GGCGCGCTCGATTTAGCCGGTCTGCCGGGCAAACTGGCGGACTGTCAGGAACGCGACCCGGCGCTGTCCGAACTGTACC
TGGTGGAAGGGGACTCCGCGGGCGGCTCTGCGAAGCAGGGGCGTAACCGCAAGAACCAGGCGATTCTGCCGCTGAAAGG
TAAAATCCTTAACGTCGAGAAAGCGCGCTTCGACAAGATGCTTTCCTCCCAGGAAGTGGCGACGCTGATCACCGCGCTG
GGCTGCGGTATCGGTCGCGACGAGTACAACCCGGACAAGCTGCGCTATCACAGCATCATCATCATGACCGATGCGGACG
TCGACGGCTCGCACATCCGTACGCTGCTGTTGACCTTCTTCTATCGTCAGATGCCGGAAATTGTCGAGCGTGGCCACGT
CTACATTGCGCAGCCGCCGCTGTACAAAGTGAAGAAAGGTAAGCAGGAACAGTACATTAAAGACGACGAAGCGATGGAT
CAGTACCAGATTTCCATCGCGCTTGACGGTGCGACTCTGCACGCGAACGCTCATGCGCCGGCGCTATCCGGCGAAGCGT
TAGAAAAACTGGTCTCTGAATATAACGCCACGCAGAAAATGATTGGTCGTATGGAGCGTCGCTTCCCGAAAGCGCTGCT
CAAAGAGCTGGTGTATCAGCCAACTCTGACCGAAGCCGATCTTTCTGATGAGCAGACTGTAACGCGCTGGGTGAATGCG
CTGATTACCGAGCTGAACGAGAAAGAGCAGCACGGCAGTCAGTGGAAGTTCGATGTTCATACTAATACGGAACAGAATC
TGTTCGAGCCGATCGTTCGCGTGCGTACGCATGGCGTGGATACCGATTATCCGTTGGATCACGAGTTTGTGACCGGCGC
GGAATATCGTCGTATCTGCACGCTGGGCGAGAAGCTGCGTGGTCTGATTGAAGAGGACGCGTTTATCGAACGCGGCGAG
CGTCGCCAGCCGGTAACCAGCTTCGAGCAGGCGCTGGAGTGGCTGGTGAAAGAATCACGTCGCGGTCTGGCTATCCAGC
GTTATAAAGGTCTGGGTGAAATGAACCCGGATCAGCTGTGGGAAACCACCATGGACCCGGAAAGCCGCCGTATGCTGCG
CGTGACCGTCAAAGATGCAATTGCTGCCGACCAGCTGTTCACTACGCTGATGGGTGATGCCGTTGAGCCGCGTCGTGCC
TTTATCGAGGAGAACGCCCTGAAAGCAGCGAATATCGATATTTAA
>gyrB_Porcine_33
ATGTCGAATTCTTATGACTCCTCCAGTATCAAAGTCCTGAAAGGGCTGGATGCGGTGCGTAAGCGCCCGGGTATGTATA
TCGGCGACACGGATGACGGCACCGGTCTGCACCACATGGTATTCGAGGTGGTAGATAACGCTATCGACGAAGCGCTCGC
AGGTCACTGTAAAGATATCGTCGTGACTATTCACGCCGATAACTCCGTGTCCGTAACGGATGATGGCCGTGGCATTCCG
ACCGGGATTCACCCGGAAGAAGGCGTCTCGGCGGCGGAAGTGATCATGACCGTTCTGCACGCGGGCGGTAAATTTGACG
ATAACTCCTATAAAGTCTCCGGCGGTCTGCACGGCGTGGGCGTCTCGGTAGTCAACGCTCTGTCGCAAAAACTGGAACT
GGTTATCCAGCGAGATGGCAAAATTCACCGTCAGATCTACGAGCACGGCGTGCCGCAGGCACCCCTGGCCGTCACTGGC
GATACCGATAAAACCGGCACGATGGTACGTTTCTGGCCGAGCCACGAAACCTTCACCAACGTCACTGAATTTGAATATG
AGATCCTGGCGAAACGCCTGCGTGAACTGTCATTCCTGAACTCAGGCGTCTCCATCCGCCTGCGCGACAAGCGCGATGG
CAAAGAAGATCATTTCCACTACGAAGGCGGCATCAAGGCGTTTGTTGAATATCTGAACAAGAATAAAACGCCGATCCAC
CCGAATATCTTCTATTTCTCCACCGAAAAAGACGGTATCGGCGTGGAAGTAGCGCTGCAGTGGAACGATGGTTTCCAGG
AAAACATCTACTGCTTTACCAACAACATTCCGCAGCGCGACGGCGGTACTCACCTTGCAGGCTTCCGTGCGGCGATGAC
CCGTACGCTGAACGCCTACATGGACAAAGAAGGCTACAGCAAAAAAGCCAAAGTCAGCGCCACCGGCGACGATGCCCGT
GAAGGTCTGATTGCGGTGGTTTCCGTAAAAGTACCGGATCCGAAATTCTCCTCACAGACCAAAGATAAGCTGGTCTCTT
CCGAGGTGAAATCGGCGGTAGAACAGCAGATGAACGAACTGCTGAGCGAATACCTGCTGGAAAACCCATCTGACGCGAA
AATCGTCGTCGGCAAAATTATCGACGCCGCGCGTGCGCGTGAAGCGGCGCGTCGCGCCCGTGAAATGACCCGTCGTAAA
GGCGCGCTCGATTTAGCCGGTCTGCCGGGCAAACTGGCGGACTGTCAGGAACGCGACCCGGCGCTGTCCGAACTGTACC
TGGTGGAAGGGGACTCCGCGGGCGGCTCTGCGAAGCAGGGGCGTAACCGCAAGAACCAGGCGATTCTGCCGCTGAAAGG
TAAAATCCTTAACGTCGAGAAAGCGCGCTTCGACAAGATGCTTTCCTCCCAGGAAGTGGCGACGCTGATCACCGCGCTG
GGCTGCGGTATCGGTCGCGACGAGTACAACCCGGACAAGCTGCGCTATCACAGCATCATCATCATGACCGATGCGGACG
TCGACGGCTCGCACATCCGTACGCTGCTGTTGACCTTCTTCTATCGTCAGATGCCGGAAATTGTCGAGCGTGGCCACGT
CTACATTGCGCAGCCGCCGCTGTACAAAGTGAAGAAAGGTAAGCAGGAACAGTACATTAAAGACGACGAAGCGATGGAT
CAGTACCAGATTTCCATCGCGCTTGACGGTGCGACTCTGCACGCGAACGCTCATGCGCCGGCGCTATCCGGCGAAGCGT
TAGAAAAACTGGTCTCTGAATATAACGCCACGCAGAAAATGATTGGTCGTATGGAGCGTCGCTTCCCGAAAGCGCTGCT
CAAAGAGCTGGTGTATCAGCCAACTCTGACCGAAGCCGATCTTTCTGATGAGCAGACTGTAACGCGCTGGGTGAATGCG
CTGATTACCGAGCTGAACGAGAAAGAGCAGCACGGCAGTCAGTGGAAGTTCGATGTTCATACTAATACGGAACAGAATC
TGTTCGAGCCGATCGTTCGCGTGCGTACGCATGGCGTGGATACCGATTATCCGTTGGATCACGAGTTTGTGACCGGCGC
GGAATATCGTCGTATCTGCACGCTGGGCGAGAAGCTGCGTGGTCTGATTGAAGAGGACGCGTTTATCGAACGCGGCGAG
CGTCGCCAGCCGGTAACCAGCTTCGAGCAGGCGCTGGAGTGGCTGGTGAAAGAATCACGTCGCGGTCTGGCTATCCAGC
GTTATAAAGGTCTGGGTGAAATGAACCCGGATCAGCTGTGGGAAACCACCATGGACCCGGAAAGCCGCCGTATGCTGCG
CGTGACCGTCAAAGATGCAATTGCTGCCGACCAGCTGTTCACTACGCTGATGGGTGATGCCGTTGAGCCGCGTCGTGCC
TTTATCGAGGAGAACGCCCTGAAAGCAGCGAATATCGATATTTAA
>gyrB_Porcine_34
ATGTCGAATTCTTATGACTCCTCCAGTATCAAAGTCCTGAAAGGGCTGGATGCGGTGCGTAAGCGCCCGGGTATGTATA
TCGGCGACACGGATGACGGCACCGGTCTGCACCACATGGTATTCGAGGTGGTAGATAACGCTATCGACGAAGCGCTCGC
AGGTCACTGTAAAGATATCGTCGTGACTATTCACGCCGATAACTCCGTGTCCGTAACGGATGATGGCCGTGGCATTCCG
ACCGGGATTCACCCGGAAGAAGGCGTCTCGGCGGCGGAAGTGATCATGACCGTTCTGCACGCGGGCGGTAAATTTGACG
ATAACTCCTATAAAGTCTCCGGCGGTCTGCACGGCGTGGGCGTCTCGGTAGTCAACGCTCTGTCGCAAAAACTGGAACT
GGTTATCCAGCGAGATGGCAAAATTCACCGTCAGATCTACGAGCACGGCGTGCCGCAGGCACCCCTGGCCGTCACTGGC
GATACCGATAAAACCGGCACGATGGTACGTTTCTGGCCGAGCCACGAAACCTTCACCAACGTCACTGAATTTGAATATG
AGATCCTGGCGAAACGCCTGCGTGAACTGTCATTCCTGAACTCAGGCGTCTCCATCCGCCTGCGCGACAAGCGCGATGG
CAAAGAAGATCATTTCCACTACGAAGGCGGCATCAAGGCGTTTGTTGAATATCTGAACAAGAATAAAACGCCGATCCAC
CCGAATATCTTCTATTTCTCCACCGAAAAAGACGGTATCGGCGTGGAAGTAGCGCTGCAGTGGAACGATGGTTTCCAGG
AAAACATCTACTGCTTTACCAACAACATTCCGCAGCGCGACGGCGGTACTCACCTTGCAGGCTTCCGTGCGGCGATGAC
CCGTACGCTGAACGCCTACATGGACAAAGAAGGCTACAGCAAAAAAGCCAAAGTCAGCGCCACCGGCGACGATGCCCGT
GAAGGTCTGATTGCGGTGGTTTCCGTAAAAGTACCGGATCCGAAATTCTCCTCACAGACCAAAGATAAGCTGGTCTCTT
CCGAGGTGAAATCGGCGGTAGAACAGCAGATGAACGAACTGCTGAGCGAATACCTGCTGGAAAACCCATCTGACGCGAA
AATCGTCGTCGGCAAAATTATCGACGCCGCGCGTGCGCGTGAAGCGGCGCGTCGCGCCCGTGAAATGACCCGTCGTAAA
GGCGCGCTCGATTTAGCCGGTCTGCCGGGCAAACTGGCGGACTGTCAGGAACGCGACCCGGCGCTGTCCGAACTGTACC
TGGTGGAAGGGGACTCCGCGGGCGGCTCTGCGAAGCAGGGGCGTAACCGCAAGAACCAGGCGATTCTGCCGCTGAAAGG
TAAAATCCTTAACGTCGAGAAAGCGCGCTTCGACAAGATGCTTTCCTCCCAGGAAGTGGCGACGCTGATCACCGCGCTG
GGCTGCGGTATCGGTCGCGACGAGTACAACCCGGACAAGCTGCGCTATCACAGCATCATCATCATGACCGATGCGGACG
TCGACGGCTCGCACATCCGTACGCTGCTGTTGACCTTCTTCTATCGTCAGATGCCGGAAATTGTCGAGCGTGGCCACGT
CTACATTGCGCAGCCGCCGCTGTACAAAGTGAAGAAAGGTAAGCAGGAACAGTACATTAAAGACGACGAAGCGATGGAT
CAGTACCAGATTTCCATCGCGCTTGACGGTGCGACTCTGCACGCGAACGCTCATGCGCCGGCGCTATCCGGCGAAGCGT
TAGAAAAACTGGTCTCTGAATATAACGCCACGCAGAAAATGATTGGTCGTATGGAGCGTCGCTTCCCGAAAGCGCTGCT
CAAAGAGCTGGTGTATCAGCCAACTCTGACCGAAGCCGATCTTTCTGATGAGCAGACTGTAACGCGCTGGGTGAATGCG
CTGATTACCGAGCTGAACGAGAAAGAGCAGCACGGCAGTCAGTGGAAGTTCGATGTTCATACTAATACGGAACAGAATC
TGTTCGAGCCGATCGTTCGCGTGCGTACGCATGGCGTGGATACCGATTATCCGTTGGATCACGAGTTTGTGACCGGCGC
GGAATATCGTCGTATCTGCACGCTGGGCGAGAAGCTGCGTGGTCTGATTGAAGAGGACGCGTTTATCGAACGCGGCGAG
CGTCGCCAGCCGGTAACCAGCTTCGAGCAGGCGCTGGAGTGGCTGGTGAAAGAATCACGTCGCGGTCTGGCTATCCAGC
GTTATAAAGGTCTGGGTGAAATGAACCCGGATCAGCTGTGGGAAACCACCATGGACCCGGAAAGCCGCCGTATGCTGCG
CGTGACCGTCAAAGATGCAATTGCTGCCGACCAGCTGTTCACTACGCTGATGGGTGATGCCGTTGAGCCGCGTCGTGCC
TTTATCGAGGAGAACGCCCTGAAAGCAGCGAATATCGATATTTAA
>gyrB_Porcine_35
ATGTCGAATTCTTATGACTCCTCCAGTATCAAAGTCCTGAAAGGGCTGGATGCGGTGCGTAAGCGCCCGGGTATGTATA
TCGGCGACACGGATGACGGCACCGGTCTGCACCACATGGTATTCGAGGTGGTAGATAACGCTATCGACGAAGCGCTCGC
AGGTCACTGTAAAGATATCGTCGTGACTATTCACGCCGATAACTCCGTGTCCGTAACGGATGATGGCCGTGGCATTCCG
ACCGGGATTCACCCGGAAGAAGGCGTCTCGGCGGCGGAAGTGATCATGACCGTTCTGCACGCGGGCGGTAAATTTGACG
ATAACTCCTATAAAGTCTCCGGCGGTCTGCACGGCGTGGGCGTCTCGGTAGTCAACGCTCTGTCGCAAAAACTGGAACT
GGTTATCCAGCGAGATGGCAAAATTCACCGTCAGATCTACGAGCACGGCGTGCCGCAGGCACCCCTGGCCGTCACTGGC
GATACCGATAAAACCGGCACGATGGTACGTTTCTGGCCGAGCCACGAAACCTTCACCAACGTCACTGAATTTGAATATG
AGATCCTGGCGAAACGCCTGCGTGAACTGTCATTCCTGAACTCAGGCGTCTCCATCCGCCTGCGCGACAAGCGCGATGG
CAAAGAAGATCATTTCCACTACGAAGGCGGCATCAAGGCGTTTGTTGAATATCTGAACAAGAATAAAACGCCGATCCAC
CCGAATATCTTCTATTTCTCCACCGAAAAAGACGGTATCGGCGTGGAAGTAGCGCTGCAGTGGAACGATGGTTTCCAGG
AAAACATCTACTGCTTTACCAACAACATTCCGCAGCGCGACGGCGGTACTCACCTTGCAGGCTTCCGTGCGGCGATGAC
CCGTACGCTGAACGCCTACATGGACAAAGAAGGCTACAGCAAAAAAGCCAAAGTCAGCGCCACCGGCGACGATGCCCGT
GAAGGTCTGATTGCGGTGGTTTCCGTAAAAGTACCGGATCCGAAATTCTCCTCACAGACCAAAGATAAGCTGGTCTCTT
CCGAGGTGAAATCGGCGGTAGAACAGCAGATGAACGAACTGCTGAGCGAATACCTGCTGGAAAACCCATCTGACGCGAA
AATCGTCGTCGGCAAAATTATCGACGCCGCGCGTGCGCGTGAAGCGGCGCGTCGCGCCCGTGAAATGACCCGTCGTAAA
GGCGCGCTCGATTTAGCCGGTCTGCCGGGCAAACTGGCGGACTGTCAGGAACGCGACCCGGCGCTGTCCGAACTGTACC
TGGTGGAAGGGGACTCCGCGGGCGGCTCTGCGAAGCAGGGGCGTAACCGCAAGAACCAGGCGATTCTGCCGCTGAAAGG
TAAAATCCTTAACGTCGAGAAAGCGCGCTTCGACAAGATGCTTTCCTCCCAGGAAGTGGCGACGCTGATCACCGCGCTG
GGCTGCGGTATCGGTCGCGACGAGTACAACCCGGACAAGCTGCGCTATCACAGCATCATCATCATGACCGATGCGGACG
TCGACGGCTCGCACATCCGTACGCTGCTGTTGACCTTCTTCTATCGTCAGATGCCGGAAATTGTCGAGCGTGGCCACGT
CTACATTGCGCAGCCGCCGCTGTACAAAGTGAAGAAAGGTAAGCAGGAACAGTACATTAAAGACGACGAAGCGATGGAT
CAGTACCAGATTTCCATCGCGCTTGACGGTGCGACTCTGCACGCGAACGCTCATGCGCCGGCGCTATCCGGCGAAGCGT
TAGAAAAACTGGTCTCTGAATATAACGCCACGCAGAAAATGATTGGTCGTATGGAGCGTCGCTTCCCGAAAGCGCTGCT
CAAAGAGCTGGTGTATCAGCCAACTCTGACCGAAGCCGATCTTTCTGATGAGCAGACTGTAACGCGCTGGGTGAATGCG
CTGATTACCGAGCTGAACGAGAAAGAGCAGCACGGCAGTCAGTGGAAGTTCGATGTTCATACTAATACGGAACAGAATC
TGTTCGAGCCGATCGTTCGCGTGCGTACGCATGGCGTGGATACCGATTATCCGTTGGATCACGAGTTTGTGACCGGCGC
GGAATATCGTCGTATCTGCACGCTGGGCGAGAAGCTGCGTGGTCTGATTGAAGAGGACGCGTTTATCGAACGCGGCGAG
CGTCGCCAGCCGGTAACCAGCTTCGAGCAGGCGCTGGAGTGGCTGGTGAAAGAATCACGTCGCGGTCTGGCTATCCAGC
GTTATAAAGGTCTGGGTGAAATGAACCCGGATCAGCTGTGGGAAACCACCATGGACCCGGAAAGCCGCCGTATGCTGCG
CGTGACCGTCAAAGATGCAATTGCTGCCGACCAGCTGTTCACTACGCTGATGGGTGATGCCGTTGAGCCGCGTCGTGCC
TTTATCGAGGAGAACGCCCTGAAAGCAGCGAATATCGATATTTAA
>gyrB_Porcine_36
ATGTCGAATTCTTATGACTCCTCCAGTATCAAAGTCCTGAAAGGGCTGGATGCGGTGCGTAAGCGCCCGGGTATGTATA
TCGGCGACACGGATGACGGCACCGGTCTGCACCACATGGTATTCGAGGTGGTAGATAACGCTATCGACGAAGCGCTCGC
AGGTCACTGTAAAGATATCGTCGTGACTATTCACGCCGATAACTCCGTGTCCGTAACGGATGATGGCCGTGGCATTCCG
ACCGGGATTCACCCGGAAGAAGGCGTCTCGGCGGCGGAAGTGATCATGACCGTTCTGCACGCGGGCGGTAAATTTGACG
ATAACTCCTATAAAGTCTCCGGCGGTCTGCACGGCGTGGGCGTCTCGGTAGTCAACGCTCTGTCGCAAAAACTGGAACT
GGTTATCCAGCGAGATGGCAAAATTCACCGTCAGATCTACGAGCACGGCGTGCCGCAGGCACCCCTGGCCGTCACTGGC
GATACCGATAAAACCGGCACGATGGTACGTTTCTGGCCGAGCCACGAAACCTTCACCAACGTCACTGAATTTGAATATG
AGATCCTGGCGAAACGCCTGCGTGAACTGTCATTCCTGAACTCAGGCGTCTCCATCCGCCTGCGCGACAAGCGCGATGG
CAAAGAAGATCATTTCCACTACGAAGGCGGCATCAAGGCGTTTGTTGAATATCTGAACAAGAATAAAACGCCGATCCAC
CCGAATATCTTCTATTTCTCCACCGAAAAAGACGGTATCGGCGTGGAAGTAGCGCTGCAGTGGAACGATGGTTTCCAGG
AAAACATCTACTGCTTTACCAACAACATTCCGCAGCGCGACGGCGGTACTCACCTTGCAGGCTTCCGTGCGGCGATGAC
CCGTACGCTGAACGCCTACATGGACAAAGAAGGCTACAGCAAAAAAGCCAAAGTCAGCGCCACCGGCGACGATGCCCGT
GAAGGTCTGATTGCGGTGGTTTCCGTAAAAGTACCGGATCCGAAATTCTCCTCACAGACCAAAGATAAGCTGGTCTCTT
CCGAGGTGAAATCGGCGGTAGAACAGCAGATGAACGAACTGCTGAGCGAATACCTGCTGGAAAACCCATCTGACGCGAA
AATCGTCGTCGGCAAAATTATCGACGCCGCGCGTGCGCGTGAAGCGGCGCGTCGCGCCCGTGAAATGACCCGTCGTAAA
GGCGCGCTCGATTTAGCCGGTCTGCCGGGCAAACTGGCGGACTGTCAGGAACGCGACCCGGCGCTGTCCGAACTGTACC
TGGTGGAAGGGGACTCCGCGGGCGGCTCTGCGAAGCAGGGGCGTAACCGCAAGAACCAGGCGATTCTGCCGCTGAAAGG
TAAAATCCTTAACGTCGAGAAAGCGCGCTTCGACAAGATGCTTTCCTCCCAGGAAGTGGCGACGCTGATCACCGCGCTG
GGCTGCGGTATCGGTCGCGACGAGTACAACCCGGACAAGCTGCGCTATCACAGCATCATCATCATGACCGATGCGGACG
TCGACGGCTCGCACATCCGTACGCTGCTGTTGACCTTCTTCTATCGTCAGATGCCGGAAATTGTCGAGCGTGGCCACGT
CTACATTGCGCAGCCGCCGCTGTACAAAGTGAAGAAAGGTAAGCAGGAACAGTACATTAAAGACGACGAAGCGATGGAT
CAGTACCAGATTTCCATCGCGCTTGACGGTGCGACTCTGCACGCGAACGCTCATGCGCCGGCGCTATCCGGCGAAGCGT
TAGAAAAACTGGTCTCTGAATATAACGCCACGCAGAAAATGATTGGTCGTATGGAGCGTCGCTTCCCGAAAGCGCTGCT
CAAAGAGCTGGTGTATCAGCCAACTCTGACCGAAGCCGATCTTTCTGATGAGCAGACTGTAACGCGCTGGGTGAATGCG
CTGATTACCGAGCTGAACGAGAAAGAGCAGCACGGCAGTCAGTGGAAGTTCGATGTTCATACTAATACGGAACAGAATC
TGTTCGAGCCGATCGTTCGCGTGCGTACGCATGGCGTGGATACCGATTATCCGTTGGATCACGAGTTTGTGACCGGCGC
GGAATATCGTCGTATCTGCACGCTGGGCGAGAAGCTGCGTGGTCTGATTGAAGAGGACGCGTTTATCGAACGCGGCGAG
CGTCGCCAGCCGGTAACCAGCTTCGAGCAGGCGCTGGAGTGGCTGGTGAAAGAATCACGTCGCGGTCTGGCTATCCAGC
GTTATAAAGGTCTGGGTGAAATGAACCCGGATCAGCTGTGGGAAACCACCATGGACCCGGAAAGCCGCCGTATGCTGCG
CGTGACCGTCAAAGATGCAATTGCTGCCGACCAGCTGTTCACTACGCTGATGGGTGATGCCGTTGAGCCGCGTCGTGCC
TTTATCGAGGAGAACGCCCTGAAAGCAGCGAATATCGATATTTAA
>gyrB_Porcine_37
ATGTCGAATTCTTATGACTCCTCCAGTATCAAAGTCCTGAAAGGGCTGGATGCGGTGCGTAAGCGCCCGGGTATGTATA
TCGGCGACACGGATGACGGCACCGGTCTGCACCACATGGTATTCGAGGTGGTAGATAACGCTATCGACGAAGCGCTCGC
AGGTCACTGTAAAGATATCGTCGTGACTATTCACGCCGATAACTCCGTGTCCGTAACGGATGATGGCCGTGGCATTCCG
ACCGGGATTCACCCGGAAGAAGGCGTCTCGGCGGCGGAAGTGATCATGACCGTTCTGCACGCGGGCGGTAAATTTGACG
ATAACTCCTATAAAGTCTCCGGCGGTCTGCACGGCGTGGGCGTCTCGGTAGTCAACGCTCTGTCGCAAAAACTGGAACT
GGTTATCCAGCGAGATGGCAAAATTCACCGTCAGATCTACGAGCACGGCGTGCCGCAGGCACCCCTGGCCGTCACTGGC
GATACCGATAAAACCGGCACGATGGTACGTTTCTGGCCGAGCCACGAAACCTTCACCAACGTCACTGAATTTGAATATG
AGATCCTGGCGAAACGCCTGCGTGAACTGTCATTCCTGAACTCAGGCGTCTCCATCCGCCTGCGCGACAAGCGCGATGG
CAAAGAAGATCATTTCCACTACGAAGGCGGCATCAAGGCGTTTGTTGAATATCTGAACAAGAATAAAACGCCGATCCAC
CCGAATATCTTCTATTTCTCCACCGAAAAAGACGGTATCGGCGTGGAAGTAGCGCTGCAGTGGAACGATGGTTTCCAGG
AAAACATCTACTGCTTTACCAACAACATTCCGCAGCGCGACGGCGGTACTCACCTTGCAGGCTTCCGTGCGGCGATGAC
CCGTACGCTGAACGCCTACATGGACAAAGAAGGCTACAGCAAAAAAGCCAAAGTCAGCGCCACCGGCGACGATGCCCGT
GAAGGTCTGATTGCGGTGGTTTCCGTAAAAGTACCGGATCCGAAATTCTCCTCACAGACCAAAGATAAGCTGGTCTCTT
CCGAGGTGAAATCGGCGGTAGAACAGCAGATGAACGAACTGCTGAGCGAATACCTGCTGGAAAACCCATCTGACGCGAA
AATCGTCGTCGGCAAAATTATCGACGCCGCGCGTGCGCGTGAAGCGGCGCGTCGCGCCCGTGAAATGACCCGTCGTAAA
GGCGCGCTCGATTTAGCCGGTCTGCCGGGCAAACTGGCGGACTGTCAGGAACGCGACCCGGCGCTGTCCGAACTGTACC
TGGTGGAAGGGGACTCCGCGGGCGGCTCTGCGAAGCAGGGGCGTAACCGCAAGAACCAGGCGATTCTGCCGCTGAAAGG
TAAAATCCTTAACGTCGAGAAAGCGCGCTTCGACAAGATGCTTTCCTCCCAGGAAGTGGCGACGCTGATCACCGCGCTG
GGCTGCGGTATCGGTCGCGACGAGTACAACCCGGACAAGCTGCGCTATCACAGCATCATCATCATGACCGATGCGGACG
TCGACGGCTCGCACATCCGTACGCTGCTGTTGACCTTCTTCTATCGTCAGATGCCGGAAATTGTCGAGCGTGGCCACGT
CTACATTGCGCAGCCGCCGCTGTACAAAGTGAAGAAAGGTAAGCAGGAACAGTACATTAAAGACGACGAAGCGATGGAT
CAGTACCAGATTTCCATCGCGCTTGACGGTGCGACTCTGCACGCGAACGCTCATGCGCCGGCGCTATCCGGCGAAGCGT
TAGAAAAACTGGTCTCTGAATATAACGCCACGCAGAAAATGATTGGTCGTATGGAGCGTCGCTTCCCGAAAGCGCTGCT
CAAAGAGCTGGTGTATCAGCCAACTCTGACCGAAGCCGATCTTTCTGATGAGCAGACTGTAACGCGCTGGGTGAATGCG
CTGATTACCGAGCTGAACGAGAAAGAGCAGCACGGCAGTCAGTGGAAGTTCGATGTTCATACTAATACGGAACAGAATC
TGTTCGAGCCGATCGTTCGCGTGCGTACGCATGGCGTGGATACCGATTATCCGTTGGATCACGAGTTTGTGACCGGCGC
GGAATATCGTCGTATCTGCACGCTGGGCGAGAAGCTGCGTGGTCTGATTGAAGAGGACGCGTTTATCGAACGCGGCGAG
CGTCGCCAGCCGGTAACCAGCTTCGAGCAGGCGCTGGAGTGGCTGGTGAAAGAATCACGTCGCGGTCTGGCTATCCAGC
GTTATAAAGGTCTGGGTGAAATGAACCCGGATCAGCTGTGGGAAACCACCATGGACCCGGAAAGCCGCCGTATGCTGCG
CGTGACCGTCAAAGATGCAATTGCTGCCGACCAGCTGTTCACTACGCTGATGGGTGATGCCGTTGAGCCGCGTCGTGCC
TTTATCGAGGAGAACGCCCTGAAAGCAGCGAATATCGATATTTAA
>gyrB_Porcine_38
ATGTCGAATTCTTATGACTCCTCCAGTATCAAAGTCCTGAAAGGGCTGGATGCGGTGCGTAAGCGCCCGGGTATGTATA
TCGGCGACACGGATGACGGCACCGGTCTGCACCACATGGTATTCGAGGTGGTAGATAACGCTATCGACGAAGCGCTCGC
AGGTCACTGTAAAGATATCGTCGTGACTATTCACGCCGATAACTCCGTGTCCGTAACGGATGATGGCCGTGGCATTCCG
ACCGGGATTCACCCGGAAGAAGGCGTCTCGGCGGCGGAAGTGATCATGACCGTTCTGCACGCGGGCGGTAAATTTGACG
ATAACTCCTATAAAGTCTCCGGCGGTCTGCACGGCGTGGGCGTCTCGGTAGTCAACGCTCTGTCGCAAAAACTGGAACT
GGTTATCCAGCGAGATGGCAAAATTCACCGTCAGATCTACGAGCACGGCGTGCCGCAGGCACCCCTGGCCGTCACTGGC
GATACCGATAAAACCGGCACGATGGTACGTTTCTGGCCGAGCCACGAAACCTTCACCAACGTCACTGAATTTGAATATG
AGATCCTGGCGAAACGCCTGCGTGAACTGTCATTCCTGAACTCAGGCGTCTCCATCCGCCTGCGCGACAAGCGCGATGG
CAAAGAAGATCATTTCCACTACGAAGGCGGCATCAAGGCGTTTGTTGAATATCTGAACAAGAATAAAACGCCGATCCAC
CCGAATATCTTCTATTTCTCCACCGAAAAAGACGGTATCGGCGTGGAAGTAGCGCTGCAGTGGAACGATGGTTTCCAGG
AAAACATCTACTGCTTTACCAACAACATTCCGCAGCGCGACGGCGGTACTCACCTTGCAGGCTTCCGTGCGGCGATGAC
CCGTACGCTGAACGCCTACATGGACAAAGAAGGCTACAGCAAAAAAGCCAAAGTCAGCGCCACCGGCGACGATGCCCGT
GAAGGTCTGATTGCGGTGGTTTCCGTAAAAGTACCGGATCCGAAATTCTCCTCACAGACCAAAGATAAGCTGGTCTCTT
CCGAGGTGAAATCGGCGGTAGAACAGCAGATGAACGAACTGCTGAGCGAATACCTGCTGGAAAACCCATCTGACGCGAA
AATCGTCGTCGGCAAAATTATCGACGCCGCGCGTGCGCGTGAAGCGGCGCGTCGCGCCCGTGAAATGACCCGTCGTAAA
GGCGCGCTCGATTTAGCCGGTCTGCCGGGCAAACTGGCGGACTGTCAGGAACGCGACCCGGCGCTGTCCGAACTGTACC
TGGTGGAAGGGGACTCCGCGGGCGGCTCTGCGAAGCAGGGGCGTAACCGCAAGAACCAGGCGATTCTGCCGCTGAAAGG
TAAAATCCTTAACGTCGAGAAAGCGCGCTTCGACAAGATGCTTTCCTCCCAGGAAGTGGCGACGCTGATCACCGCGCTG
GGCTGCGGTATCGGTCGCGACGAGTACAACCCGGACAAGCTGCGCTATCACAGCATCATCATCATGACCGATGCGGACG
TCGACGGCTCGCACATCCGTACGCTGCTGTTGACCTTCTTCTATCGTCAGATGCCGGAAATTGTCGAGCGTGGCCACGT
CTACATTGCGCAGCCGCCGCTGTACAAAGTGAAGAAAGGTAAGCAGGAACAGTACATTAAAGACGACGAAGCGATGGAT
CAGTACCAGATTTCCATCGCGCTTGACGGTGCGACTCTGCACGCGAACGCTCATGCGCCGGCGCTATCCGGCGAAGCGT
TAGAAAAACTGGTCTCTGAATATAACGCCACGCAGAAAATGATTGGTCGTATGGAGCGTCGCTTCCCGAAAGCGCTGCT
CAAAGAGCTGGTGTATCAGCCAACTCTGACCGAAGCCGATCTTTCTGATGAGCAGACTGTAACGCGCTGGGTGAATGCG
CTGATTACCGAGCTGAACGAGAAAGAGCAGCACGGCAGTCAGTGGAAGTTCGATGTTCATACTAATACGGAACAGAATC
TGTTCGAGCCGATCGTTCGCGTGCGTACGCATGGCGTGGATACCGATTATCCGTTGGATCACGAGTTTGTGACCGGCGC
GGAATATCGTCGTATCTGCACGCTGGGCGAGAAGCTGCGTGGTCTGATTGAAGAGGACGCGTTTATCGAACGCGGCGAG
CGTCGCCAGCCGGTAACCAGCTTCGAGCAGGCGCTGGAGTGGCTGGTGAAAGAATCACGTCGCGGTCTGGCTATCCAGC
GTTATAAAGGTCTGGGTGAAATGAACCCGGATCAGCTGTGGGAAACCACCATGGACCCGGAAAGCCGCCGTATGCTGCG
CGTGACCGTCAAAGATGCAATTGCTGCCGACCAGCTGTTCACTACGCTGATGGGTGATGCCGTTGAGCCGCGTCGTGCC
TTTATCGAGGAGAACGCCCTGAAAGCAGCGAATATCGATATTTAA
>gyrB_Porcine_39
ATGTCGAATTCTTATGACTCCTCCAGTATCAAAGTCCTGAAAGGGCTGGATGCGGTGCGTAAGCGCCCGGGTATGTATA
TCGGCGACACGGATGACGGCACCGGTCTGCACCACATGGTATTCGAGGTGGTAGATAACGCTATCGACGAAGCGCTCGC
AGGTCACTGTAAAGATATCGTCGTGACTATTCACGCCGATAACTCCGTGTCCGTAACGGATGATGGCCGTGGCATTCCG
ACCGGGATTCACCCGGAAGAAGGCGTCTCGGCGGCGGAAGTGATCATGACCGTTCTGCACGCGGGCGGTAAATTTGACG
ATAACTCCTATAAAGTCTCCGGCGGTCTGCACGGCGTGGGCGTCTCGGTAGTCAACGCTCTGTCGCAAAAACTGGAACT
GGTTATCCAGCGAGATGGCAAAATTCACCGTCAGATCTACGAGCACGGCGTGCCGCAGGCACCCCTGGCCGTCACTGGC
GATACCGATAAAACCGGCACGATGGTACGTTTCTGGCCGAGCCACGAAACCTTCACCAACGTCACTGAATTTGAATATG
AGATCCTGGCGAAACGCCTGCGTGAACTGTCATTCCTGAACTCAGGCGTCTCCATCCGCCTGCGCGACAAGCGCGATGG
CAAAGAAGATCATTTCCACTACGAAGGCGGCATCAAGGCGTTTGTTGAATATCTGAACAAGAATAAAACGCCGATCCAC
CCGAATATCTTCTATTTCTCCACCGAAAAAGACGGTATCGGCGTGGAAGTAGCGCTGCAGTGGAACGATGGTTTCCAGG
AAAACATCTACTGCTTTACCAACAACATTCCGCAGCGCGACGGCGGTACTCACCTTGCAGGCTTCCGTGCGGCGATGAC
CCGTACGCTGAACGCCTACATGGACAAAGAAGGCTACAGCAAAAAAGCCAAAGTCAGCGCCACCGGCGACGATGCCCGT
GAAGGTCTGATTGCGGTGGTTTCCGTAAAAGTACCGGATCCGAAATTCTCCTCACAGACCAAAGATAAGCTGGTCTCTT
CCGAGGTGAAATCGGCGGTAGAACAGCAGATGAACGAACTGCTGAGCGAATACCTGCTGGAAAACCCATCTGACGCGAA
AATCGTCGTCGGCAAAATTATCGACGCCGCGCGTGCGCGTGAAGCGGCGCGTCGCGCCCGTGAAATGACCCGTCGTAAA
GGCGCGCTCGATTTAGCCGGTCTGCCGGGCAAACTGGCGGACTGTCAGGAACGCGACCCGGCGCTGTCCGAACTGTACC
TGGTGGAAGGGGACTCCGCGGGCGGCTCTGCGAAGCAGGGGCGTAACCGCAAGAACCAGGCGATTCTGCCGCTGAAAGG
TAAAATCCTTAACGTCGAGAAAGCGCGCTTCGACAAGATGCTTTCCTCCCAGGAAGTGGCGACGCTGATCACCGCGCTG
GGCTGCGGTATCGGTCGCGACGAGTACAACCCGGACAAGCTGCGCTATCACAGCATCATCATCATGACCGATGCGGACG
TCGACGGCTCGCACATCCGTACGCTGCTGTTGACCTTCTTCTATCGTCAGATGCCGGAAATTGTCGAGCGTGGCCACGT
CTACATTGCGCAGCCGCCGCTGTACAAAGTGAAGAAAGGTAAGCAGGAACAGTACATTAAAGACGACGAAGCGATGGAT
CAGTACCAGATTTCCATCGCGCTTGACGGTGCGACTCTGCACGCGAACGCTCATGCGCCGGCGCTATCCGGCGAAGCGT
TAGAAAAACTGGTCTCTGAATATAACGCCACGCAGAAAATGATTGGTCGTATGGAGCGTCGCTTCCCGAAAGCGCTGCT
CAAAGAGCTGGTGTATCAGCCAACTCTGACCGAAGCCGATCTTTCTGATGAGCAGACTGTAACGCGCTGGGTGAATGCG
CTGATTACCGAGCTGAACGAGAAAGAGCAGCACGGCAGTCAGTGGAAGTTCGATGTTCATACTAATACGGAACAGAATC
TGTTCGAGCCGATCGTTCGCGTGCGTACGCATGGCGTGGATACCGATTATCCGTTGGATCACGAGTTTGTGACCGGCGC
GGAATATCGTCGTATCTGCACGCTGGGCGAGAAGCTGCGTGGTCTGATTGAAGAGGACGCGTTTATCGAACGCGGCGAG
CGTCGCCAGCCGGTAACCAGCTTCGAGCAGGCGCTGGAGTGGCTGGTGAAAGAATCACGTCGCGGTCTGGCTATCCAGC
GTTATAAAGGTCTGGGTGAAATGAACCCGGATCAGCTGTGGGAAACCACCATGGACCCGGAAAGCCGCCGTATGCTGCG
CGTGACCGTCAAAGATGCAATTGCTGCCGACCAGCTGTTCACTACGCTGATGGGTGATGCCGTTGAGCCGCGTCGTGCC
TTTATCGAGGAGAACGCCCTGAAAGCAGCGAATATCGATATTTAA
>gyrB_Porcine_40
ATGTCGAATTCTTATGACTCCTCCAGTATCAAAGTCCTGAAAGGGCTGGATGCGGTGCGTAAGCGCCCGGGTATGTATA
TCGGCGACACGGATGACGGCACCGGTCTGCACCACATGGTATTCGAGGTGGTAGATAACGCTATCGACGAAGCGCTCGC
AGGTCACTGTAAAGATATCGTCGTGACTATTCACGCCGATAACTCCGTGTCCGTAACGGATGATGGCCGTGGCATTCCG
ACCGGGATTCACCCGGAAGAAGGCGTCTCGGCGGCGGAAGTGATCATGACCGTTCTGCACGCGGGCGGTAAATTTGACG
ATAACTCCTATAAAGTCTCCGGCGGTCTGCACGGCGTGGGCGTCTCGGTAGTCAACGCTCTGTCGCAAAAACTGGAACT
GGTTATCCAGCGAGATGGCAAAATTCACCGTCAGATCTACGAGCACGGCGTGCCGCAGGCACCCCTGGCCGTCACTGGC
GATACCGATAAAACCGGCACGATGGTACGTTTCTGGCCGAGCCACGAAACCTTCACCAACGTCACTGAATTTGAATATG
AGATCCTGGCGAAACGCCTGCGTGAACTGTCATTCCTGAACTCAGGCGTCTCCATCCGCCTGCGCGACAAGCGCGATGG
CAAAGAAGATCATTTCCACTACGAAGGCGGCATCAAGGCGTTTGTTGAATATCTGAACAAGAATAAAACGCCGATCCAC
CCGAATATCTTCTATTTCTCCACCGAAAAAGACGGTATCGGCGTGGAAGTAGCGCTGCAGTGGAACGATGGTTTCCAGG
AAAACATCTACTGCTTTACCAACAACATTCCGCAGCGCGACGGCGGTACTCACCTTGCAGGCTTCCGTGCGGCGATGAC
CCGTACGCTGAACGCCTACATGGACAAAGAAGGCTACAGCAAAAAAGCCAAAGTCAGCGCCACCGGCGACGATGCCCGT
GAAGGTCTGATTGCGGTGGTTTCCGTAAAAGTACCGGATCCGAAATTCTCCTCACAGACCAAAGATAAGCTGGTCTCTT
CCGAGGTGAAATCGGCGGTAGAACAGCAGATGAACGAACTGCTGAGCGAATACCTGCTGGAAAACCCATCTGACGCGAA
AATCGTCGTCGGCAAAATTATCGACGCCGCGCGTGCGCGTGAAGCGGCGCGTCGCGCCCGTGAAATGACCCGTCGTAAA
GGCGCGCTCGATTTAGCCGGTCTGCCGGGCAAACTGGCGGACTGTCAGGAACGCGACCCGGCGCTGTCCGAACTGTACC
TGGTGGAAGGGGACTCCGCGGGCGGCTCTGCGAAGCAGGGGCGTAACCGCAAGAACCAGGCGATTCTGCCGCTGAAAGG
TAAAATCCTTAACGTCGAGAAAGCGCGCTTCGACAAGATGCTTTCCTCCCAGGAAGTGGCGACGCTGATCACCGCGCTG
GGCTGCGGTATCGGTCGCGACGAGTACAACCCGGACAAGCTGCGCTATCACAGCATCATCATCATGACCGATGCGGACG
TCGACGGCTCGCACATCCGTACGCTGCTGTTGACCTTCTTCTATCGTCAGATGCCGGAAATTGTCGAGCGTGGCCACGT
CTACATTGCGCAGCCGCCGCTGTACAAAGTGAAGAAAGGTAAGCAGGAACAGTACATTAAAGACGACGAAGCGATGGAT
CAGTACCAGATTTCCATCGCGCTTGACGGTGCGACTCTGCACGCGAACGCTCATGCGCCGGCGCTATCCGGCGAAGCGT
TAGAAAAACTGGTCTCTGAATATAACGCCACGCAGAAAATGATTGGTCGTATGGAGCGTCGCTTCCCGAAAGCGCTGCT
CAAAGAGCTGGTGTATCAGCCAACTCTGACCGAAGCCGATCTTTCTGATGAGCAGACTGTAACGCGCTGGGTGAATGCG
CTGATTACCGAGCTGAACGAGAAAGAGCAGCACGGCAGTCAGTGGAAGTTCGATGTTCATACTAATACGGAACAGAATC
TGTTCGAGCCGATCGTTCGCGTGCGTACGCATGGCGTGGATACCGATTATCCGTTGGATCACGAGTTTGTGACCGGCGC
GGAATATCGTCGTATCTGCACGCTGGGCGAGAAGCTGCGTGGTCTGATTGAAGAGGACGCGTTTATCGAACGCGGCGAG
CGTCGCCAGCCGGTAACCAGCTTCGAGCAGGCGCTGGAGTGGCTGGTGAAAGAATCACGTCGCGGTCTGGCTATCCAGC
GTTATAAAGGTCTGGGTGAAATGAACCCGGATCAGCTGTGGGAAACCACCATGGACCCGGAAAGCCGCCGTATGCTGCG
CGTGACCGTCAAAGATGCAATTGCTGCCGACCAGCTGTTCACTACGCTGATGGGTGATGCCGTTGAGCCGCGTCGTGCC
TTTATCGAGGAGAACGCCCTGAAAGCAGCGAATATCGATATTTAA
>gyrB_Porcine_41
ATGTCGAATTCTTATGACTCCTCCAGTATCAAAGTCCTGAAAGGGCTGGATGCGGTGCGTAAGCGCCCGGGTATGTATA
TCGGCGACACGGATGACGGCACCGGTCTGCACCACATGGTATTCGAGGTGGTAGATAACGCTATCGACGAAGCGCTCGC
AGGTCACTGTAAAGATATCGTCGTGACTATTCACGCCGATAACTCCGTGTCCGTAACGGATGATGGCCGTGGCATTCCG
ACCGGGATTCACCCGGAAGAAGGCGTCTCGGCGGCGGAAGTGATCATGACCGTTCTGCACGCGGGCGGTAAATTTGACG
ATAACTCCTATAAAGTCTCCGGCGGTCTGCACGGCGTGGGCGTCTCGGTAGTCAACGCTCTGTCGCAAAAACTGGAACT
GGTTATCCAGCGAGATGGCAAAATTCACCGTCAGATCTACGAGCACGGCGTGCCGCAGGCACCCCTGGCCGTCACTGGC
GATACCGATAAAACCGGCACGATGGTACGTTTCTGGCCGAGCCACGAAACCTTCACCAACGTCACTGAATTTGAATATG
AGATCCTGGCGAAACGCCTGCGTGAACTGTCATTCCTGAACTCAGGCGTCTCCATCCGCCTGCGCGACAAGCGCGATGG
CAAAGAAGATCATTTCCACTACGAAGGCGGCATCAAGGCGTTTGTTGAATATCTGAACAAGAATAAAACGCCGATCCAC
CCGAATATCTTCTATTTCTCCACCGAAAAAGACGGTATCGGCGTGGAAGTAGCGCTGCAGTGGAACGATGGTTTCCAGG
AAAACATCTACTGCTTTACCAACAACATTCCGCAGCGCGACGGCGGTACTCACCTTGCAGGCTTCCGTGCGGCGATGAC
CCGTACGCTGAACGCCTACATGGACAAAGAAGGCTACAGCAAAAAAGCCAAAGTCAGCGCCACCGGCGACGATGCCCGT
GAAGGTCTGATTGCGGTGGTTTCCGTAAAAGTACCGGATCCGAAATTCTCCTCACAGACCAAAGATAAGCTGGTCTCTT
CCGAGGTGAAATCGGCGGTAGAACAGCAGATGAACGAACTGCTGAGCGAATACCTGCTGGAAAACCCATCTGACGCGAA
AATCGTCGTCGGCAAAATTATCGACGCCGCGCGTGCGCGTGAAGCGGCGCGTCGCGCCCGTGAAATGACCCGTCGTAAA
GGCGCGCTCGATTTAGCCGGTCTGCCGGGCAAACTGGCGGACTGTCAGGAACGCGACCCGGCGCTGTCCGAACTGTACC
TGGTGGAAGGGGACTCCGCGGGCGGCTCTGCGAAGCAGGGGCGTAACCGCAAGAACCAGGCGATTCTGCCGCTGAAAGG
TAAAATCCTTAACGTCGAGAAAGCGCGCTTCGACAAGATGCTTTCCTCCCAGGAAGTGGCGACGCTGATCACCGCGCTG
GGCTGCGGTATCGGTCGCGACGAGTACAACCCGGACAAGCTGCGCTATCACAGCATCATCATCATGACCGATGCGGACG
TCGACGGCTCGCACATCCGTACGCTGCTGTTGACCTTCTTCTATCGTCAGATGCCGGAAATTGTCGAGCGTGGCCACGT
CTACATTGCGCAGCCGCCGCTGTACAAAGTGAAGAAAGGTAAGCAGGAACAGTACATTAAAGACGACGAAGCGATGGAT
CAGTACCAGATTTCCATCGCGCTTGACGGTGCGACTCTGCACGCGAACGCTCATGCGCCGGCGCTATCCGGCGAAGCGT
TAGAAAAACTGGTCTCTGAATATAACGCCACGCAGAAAATGATTGGTCGTATGGAGCGTCGCTTCCCGAAAGCGCTGCT
CAAAGAGCTGGTGTATCAGCCAACTCTGACCGAAGCCGATCTTTCTGATGAGCAGACTGTAACGCGCTGGGTGAATGCG
CTGATTACCGAGCTGAACGAGAAAGAGCAGCACGGCAGTCAGTGGAAGTTCGATGTTCATACTAATACGGAACAGAATC
TGTTCGAGCCGATCGTTCGCGTGCGTACGCATGGCGTGGATACCGATTATCCGTTGGATCACGAGTTTGTGACCGGCGC
GGAATATCGTCGTATCTGCACGCTGGGCGAGAAGCTGCGTGGTCTGATTGAAGAGGACGCGTTTATCGAACGCGGCGAG
CGTCGCCAGCCGGTAACCAGCTTCGAGCAGGCGCTGGAGTGGCTGGTGAAAGAATCACGTCGCGGTCTGGCTATCCAGC
GTTATAAAGGTCTGGGTGAAATGAACCCGGATCAGCTGTGGGAAACCACCATGGACCCGGAAAGCCGCCGTATGCTGCG
CGTGACCGTCAAAGATGCAATTGCTGCCGACCAGCTGTTCACTACGCTGATGGGTGATGCCGTTGAGCCGCGTCGTGCC
TTTATCGAGGAGAACGCCCTGAAAGCAGCGAATATCGATATTTAA
>gyrB_Porcine_42
ATGTCGAATTCTTATGACTCCTCCAGTATCAAAGTCCTGAAAGGGCTGGATGCGGTGCGTAAGCGCCCGGGTATGTATA
TCGGCGACACGGATGACGGCACCGGTCTGCACCACATGGTATTCGAGGTGGTAGATAACGCTATCGACGAAGCGCTCGC
AGGTCACTGTAAAGATATCGTCGTGACTATTCACGCCGATAACTCCGTGTCCGTAACGGATGATGGCCGTGGCATTCCG
ACCGGGATTCACCCGGAAGAAGGCGTCTCGGCGGCGGAAGTGATCATGACCGTTCTGCACGCGGGCGGTAAATTTGACG
ATAACTCCTATAAAGTCTCCGGCGGTCTGCACGGCGTGGGCGTCTCGGTAGTCAACGCTCTGTCGCAAAAACTGGAACT
GGTTATCCAGCGAGATGGCAAAATTCACCGTCAGATCTACGAGCACGGCGTGCCGCAGGCACCCCTGGCCGTCACTGGC
GATACCGATAAAACCGGCACGATGGTACGTTTCTGGCCGAGCCACGAAACCTTCACCAACGTCACTGAATTTGAATATG
AGATCCTGGCGAAACGCCTGCGTGAACTGTCATTCCTGAACTCAGGCGTCTCCATCCGCCTGCGCGACAAGCGCGATGG
CAAAGAAGATCATTTCCACTACGAAGGCGGCATCAAGGCGTTTGTTGAATATCTGAACAAGAATAAAACGCCGATCCAC
CCGAATATCTTCTATTTCTCCACCGAAAAAGACGGTATCGGCGTGGAAGTAGCGCTGCAGTGGAACGATGGTTTCCAGG
AAAACATCTACTGCTTTACCAACAACATTCCGCAGCGCGACGGCGGTACTCACCTTGCAGGCTTCCGTGCGGCGATGAC
CCGTACGCTGAACGCCTACATGGACAAAGAAGGCTACAGCAAAAAAGCCAAAGTCAGCGCCACCGGCGACGATGCCCGT
GAAGGTCTGATTGCGGTGGTTTCCGTAAAAGTACCGGATCCGAAATTCTCCTCACAGACCAAAGATAAGCTGGTCTCTT
CCGAGGTGAAATCGGCGGTAGAACAGCAGATGAACGAACTGCTGAGCGAATACCTGCTGGAAAACCCATCTGACGCGAA
AATCGTCGTCGGCAAAATTATCGACGCCGCGCGTGCGCGTGAAGCGGCGCGTCGCGCCCGTGAAATGACCCGTCGTAAA
GGCGCGCTCGATTTAGCCGGTCTGCCGGGCAAACTGGCGGACTGTCAGGAACGCGACCCGGCGCTGTCCGAACTGTACC
TGGTGGAAGGGGACTCCGCGGGCGGCTCTGCGAAGCAGGGGCGTAACCGCAAGAACCAGGCGATTCTGCCGCTGAAAGG
TAAAATCCTTAACGTCGAGAAAGCGCGCTTCGACAAGATGCTTTCCTCCCAGGAAGTGGCGACGCTGATCACCGCGCTG
GGCTGCGGTATCGGTCGCGACGAGTACAACCCGGACAAGCTGCGCTATCACAGCATCATCATCATGACCGATGCGGACG
TCGACGGCTCGCACATCCGTACGCTGCTGTTGACCTTCTTCTATCGTCAGATGCCGGAAATTGTCGAGCGTGGCCACGT
CTACATTGCGCAGCCGCCGCTGTACAAAGTGAAGAAAGGTAAGCAGGAACAGTACATTAAAGACGACGAAGCGATGGAT
CAGTACCAGATTTCCATCGCGCTTGACGGTGCGACTCTGCACGCGAACGCTCATGCGCCGGCGCTATCCGGCGAAGCGT
TAGAAAAACTGGTCTCTGAATATAACGCCACGCAGAAAATGATTGGTCGTATGGAGCGTCGCTTCCCGAAAGCGCTGCT
CAAAGAGCTGGTGTATCAGCCAACTCTGACCGAAGCCGATCTTTCTGATGAGCAGACTGTAACGCGCTGGGTGAATGCG
CTGATTACCGAGCTGAACGAGAAAGAGCAGCACGGCAGTCAGTGGAAGTTCGATGTTCATACTAATACGGAACAGAATC
TGTTCGAGCCGATCGTTCGCGTGCGTACGCATGGCGTGGATACCGATTATCCGTTGGATCACGAGTTTGTGACCGGCGC
GGAATATCGTCGTATCTGCACGCTGGGCGAGAAGCTGCGTGGTCTGATTGAAGAGGACGCGTTTATCGAACGCGGCGAG
CGTCGCCAGCCGGTAACCAGCTTCGAGCAGGCGCTGGAGTGGCTGGTGAAAGAATCACGTCGCGGTCTGGCTATCCAGC
GTTATAAAGGTCTGGGTGAAATGAACCCGGATCAGCTGTGGGAAACCACCATGGACCCGGAAAGCCGCCGTATGCTGCG
CGTGACCGTCAAAGATGCAATTGCTGCCGACCAGCTGTTCACTACGCTGATGGGTGATGCCGTTGAGCCGCGTCGTGCC
TTTATCGAGGAGAACGCCCTGAAAGCAGCGAATATCGATATTTAA
>gyrB_Porcine_43
ATGTCGAATTCTTATGACTCCTCCAGTATCAAAGTCCTGAAAGGGCTGGATGCGGTGCGTAAGCGCCCGGGTATGTATA
TCGGCGACACGGATGACGGCACCGGTCTGCACCACATGGTATTCGAGGTGGTAGATAACGCTATCGACGAAGCGCTCGC
AGGTCACTGTAAAGATATCGTCGTGACTATTCACGCCGATAACTCCGTGTCCGTAACGGATGATGGCCGTGGCATTCCG
ACCGGGATTCACCCGGAAGAAGGCGTCTCGGCGGCGGAAGTGATCATGACCGTTCTGCACGCGGGCGGTAAATTTGACG
ATAACTCCTATAAAGTCTCCGGCGGTCTGCACGGCGTGGGCGTCTCGGTAGTCAACGCTCTGTCGCAAAAACTGGAACT
GGTTATCCAGCGAGATGGCAAAATTCACCGTCAGATCTACGAGCACGGCGTGCCGCAGGCACCCCTGGCCGTCACTGGC
GATACCGATAAAACCGGCACGATGGTACGTTTCTGGCCGAGCCACGAAACCTTCACCAACGTCACTGAATTTGAATATG
AGATCCTGGCGAAACGCCTGCGTGAACTGTCATTCCTGAACTCAGGCGTCTCCATCCGCCTGCGCGACAAGCGCGATGG
CAAAGAAGATCATTTCCACTACGAAGGCGGCATCAAGGCGTTTGTTGAATATCTGAACAAGAATAAAACGCCGATCCAC
CCGAATATCTTCTATTTCTCCACCGAAAAAGACGGTATCGGCGTGGAAGTAGCGCTGCAGTGGAACGATGGTTTCCAGG
AAAACATCTACTGCTTTACCAACAACATTCCGCAGCGCGACGGCGGTACTCACCTTGCAGGCTTCCGTGCGGCGATGAC
CCGTACGCTGAACGCCTACATGGACAAAGAAGGCTACAGCAAAAAAGCCAAAGTCAGCGCCACCGGCGACGATGCCCGT
GAAGGTCTGATTGCGGTGGTTTCCGTAAAAGTACCGGATCCGAAATTCTCCTCACAGACCAAAGATAAGCTGGTCTCTT
CCGAGGTGAAATCGGCGGTAGAACAGCAGATGAACGAACTGCTGAGCGAATACCTGCTGGAAAACCCATCTGACGCGAA
AATCGTCGTCGGCAAAATTATCGACGCCGCGCGTGCGCGTGAAGCGGCGCGTCGCGCCCGTGAAATGACCCGTCGTAAA
GGCGCGCTCGATTTAGCCGGTCTGCCGGGCAAACTGGCGGACTGTCAGGAACGCGACCCGGCGCTGTCCGAACTGTACC
TGGTGGAAGGGGACTCCGCGGGCGGCTCTGCGAAGCAGGGGCGTAACCGCAAGAACCAGGCGATTCTGCCGCTGAAAGG
TAAAATCCTTAACGTCGAGAAAGCGCGCTTCGACAAGATGCTTTCCTCCCAGGAAGTGGCGACGCTGATCACCGCGCTG
GGCTGCGGTATCGGTCGCGACGAGTACAACCCGGACAAGCTGCGCTATCACAGCATCATCATCATGACCGATGCGGACG
TCGACGGCTCGCACATCCGTACGCTGCTGTTGACCTTCTTCTATCGTCAGATGCCGGAAATTGTCGAGCGTGGCCACGT
CTACATTGCGCAGCCGCCGCTGTACAAAGTGAAGAAAGGTAAGCAGGAACAGTACATTAAAGACGACGAAGCGATGGAT
CAGTACCAGATTTCCATCGCGCTTGACGGTGCGACTCTGCACGCGAACGCTCATGCGCCGGCGCTATCCGGCGAAGCGT
TAGAAAAACTGGTCTCTGAATATAACGCCACGCAGAAAATGATTGGTCGTATGGAGCGTCGCTTCCCGAAAGCGCTGCT
CAAAGAGCTGGTGTATCAGCCAACTCTGACCGAAGCCGATCTTTCTGATGAGCAGACTGTAACGCGCTGGGTGAATGCG
CTGATTACCGAGCTGAACGAGAAAGAGCAGCACGGCAGTCAGTGGAAGTTCGATGTTCATACTAATACGGAACAGAATC
TGTTCGAGCCGATCGTTCGCGTGCGTACGCATGGCGTGGATACCGATTATCCGTTGGATCACGAGTTTGTGACCGGCGC
GGAATATCGTCGTATCTGCACGCTGGGCGAGAAGCTGCGTGGTCTGATTGAAGAGGACGCGTTTATCGAACGCGGCGAG
CGTCGCCAGCCGGTAACCAGCTTCGAGCAGGCGCTGGAGTGGCTGGTGAAAGAATCACGTCGCGGTCTGGCTATCCAGC
GTTATAAAGGTCTGGGTGAAATGAACCCGGATCAGCTGTGGGAAACCACCATGGACCCGGAAAGCCGCCGTATGCTGCG
CGTGACCGTCAAAGATGCAATTGCTGCCGACCAGCTGTTCACTACGCTGATGGGTGATGCCGTTGAGCCGCGTCGTGCC
TTTATCGAGGAGAACGCCCTGAAAGCAGCGAATATCGATATTTAA
>gyrB_Porcine_44
ATGTCGAATTCTTATGACTCCTCCAGTATCAAAGTCCTGAAAGGGCTGGATGCGGTGCGTAAGCGCCCGGGTATGTATA
TCGGCGACACGGATGACGGCACCGGTCTGCACCACATGGTATTCGAGGTGGTAGATAACGCTATCGACGAAGCGCTCGC
AGGTCACTGTAAAGATATCGTCGTGACTATTCACGCCGATAACTCCGTGTCCGTAACGGATGATGGCCGTGGCATTCCG
ACCGGGATTCACCCGGAAGAAGGCGTCTCGGCGGCGGAAGTGATCATGACCGTTCTGCACGCGGGCGGTAAATTTGACG
ATAACTCCTATAAAGTCTCCGGCGGTCTGCACGGCGTGGGCGTCTCGGTAGTCAACGCTCTGTCGCAAAAACTGGAACT
GGTTATCCAGCGAGATGGCAAAATTCACCGTCAGATCTACGAGCACGGCGTGCCGCAGGCACCCCTGGCCGTCACTGGC
GATACCGATAAAACCGGCACGATGGTACGTTTCTGGCCGAGCCACGAAACCTTCACCAACGTCACTGAATTTGAATATG
AGATCCTGGCGAAACGCCTGCGTGAACTGTCATTCCTGAACTCAGGCGTCTCCATCCGCCTGCGCGACAAGCGCGATGG
CAAAGAAGATCATTTCCACTACGAAGGCGGCATCAAGGCGTTTGTTGAATATCTGAACAAGAATAAAACGCCGATCCAC
CCGAATATCTTCTATTTCTCCACCGAAAAAGACGGTATCGGCGTGGAAGTAGCGCTGCAGTGGAACGATGGTTTCCAGG
AAAACATCTACTGCTTTACCAACAACATTCCGCAGCGCGACGGCGGTACTCACCTTGCAGGCTTCCGTGCGGCGATGAC
CCGTACGCTGAACGCCTACATGGACAAAGAAGGCTACAGCAAAAAAGCCAAAGTCAGCGCCACCGGCGACGATGCCCGT
GAAGGTCTGATTGCGGTGGTTTCCGTAAAAGTACCGGATCCGAAATTCTCCTCACAGACCAAAGATAAGCTGGTCTCTT
CCGAGGTGAAATCGGCGGTAGAACAGCAGATGAACGAACTGCTGAGCGAATACCTGCTGGAAAACCCATCTGACGCGAA
AATCGTCGTCGGCAAAATTATCGACGCCGCGCGTGCGCGTGAAGCGGCGCGTCGCGCCCGTGAAATGACCCGTCGTAAA
GGCGCGCTCGATTTAGCCGGTCTGCCGGGCAAACTGGCGGACTGTCAGGAACGCGACCCGGCGCTGTCCGAACTGTACC
TGGTGGAAGGGGACTCCGCGGGCGGCTCTGCGAAGCAGGGGCGTAACCGCAAGAACCAGGCGATTCTGCCGCTGAAAGG
TAAAATCCTTAACGTCGAGAAAGCGCGCTTCGACAAGATGCTTTCCTCCCAGGAAGTGGCGACGCTGATCACCGCGCTG
GGCTGCGGTATCGGTCGCGACGAGTACAACCCGGACAAGCTGCGCTATCACAGCATCATCATCATGACCGATGCGGACG
TCGACGGCTCGCACATCCGTACGCTGCTGTTGACCTTCTTCTATCGTCAGATGCCGGAAATTGTCGAGCGTGGCCACGT
CTACATTGCGCAGCCGCCGCTGTACAAAGTGAAGAAAGGTAAGCAGGAACAGTACATTAAAGACGACGAAGCGATGGAT
CAGTACCAGATTTCCATCGCGCTTGACGGTGCGACTCTGCACGCGAACGCTCATGCGCCGGCGCTATCCGGCGAAGCGT
TAGAAAAACTGGTCTCTGAATATAACGCCACGCAGAAAATGATTGGTCGTATGGAGCGTCGCTTCCCGAAAGCGCTGCT
CAAAGAGCTGGTGTATCAGCCAACTCTGACCGAAGCCGATCTTTCTGATGAGCAGACTGTAACGCGCTGGGTGAATGCG
CTGATTACCGAGCTGAACGAGAAAGAGCAGCACGGCAGTCAGTGGAAGTTCGATGTTCATACTAATACGGAACAGAATC
TGTTCGAGCCGATCGTTCGCGTGCGTACGCATGGCGTGGATACCGATTATCCGTTGGATCACGAGTTTGTGACCGGCGC
GGAATATCGTCGTATCTGCACGCTGGGCGAGAAGCTGCGTGGTCTGATTGAAGAGGACGCGTTTATCGAACGCGGCGAG
CGTCGCCAGCCGGTAACCAGCTTCGAGCAGGCGCTGGAGTGGCTGGTGAAAGAATCACGTCGCGGTCTGGCTATCCAGC
GTTATAAAGGTCTGGGTGAAATGAACCCGGATCAGCTGTGGGAAACCACCATGGACCCGGAAAGCCGCCGTATGCTGCG
CGTGACCGTCAAAGATGCAATTGCTGCCGACCAGCTGTTCACTACGCTGATGGGTGATGCCGTTGAGCCGCGTCGTGCC
TTTATCGAGGAGAACGCCCTGAAAGCAGCGAATATCGATATTTAA
>gyrB_Porcine_45
ATGTCGAATTCTTATGACTCCTCCAGTATCAAAGTCCTGAAAGGGCTGGATGCGGTGCGTAAGCGCCCGGGTATGTATA
TCGGCGACACGGATGACGGCACCGGTCTGCACCACATGGTATTCGAGGTGGTAGATAACGCTATCGACGAAGCGCTCGC
AGGTCACTGTAAAGATATCGTCGTGACTATTCACGCCGATAACTCCGTGTCCGTAACGGATGATGGCCGTGGCATTCCG
ACCGGGATTCACCCGGAAGAAGGCGTCTCGGCGGCGGAAGTGATCATGACCGTTCTGCACGCGGGCGGTAAATTTGACG
ATAACTCCTATAAAGTCTCCGGCGGTCTGCACGGCGTGGGCGTCTCGGTAGTCAACGCTCTGTCGCAAAAACTGGAACT
GGTTATCCAGCGAGATGGCAAAATTCACCGTCAGATCTACGAGCACGGCGTGCCGCAGGCACCCCTGGCCGTCACTGGC
GATACCGATAAAACCGGCACGATGGTACGTTTCTGGCCGAGCCACGAAACCTTCACCAACGTCACTGAATTTGAATATG
AGATCCTGGCGAAACGCCTGCGTGAACTGTCATTCCTGAACTCAGGCGTCTCCATCCGCCTGCGCGACAAGCGCGATGG
CAAAGAAGATCATTTCCACTACGAAGGCGGCATCAAGGCGTTTGTTGAATATCTGAACAAGAATAAAACGCCGATCCAC
CCGAATATCTTCTATTTCTCCACCGAAAAAGACGGTATCGGCGTGGAAGTAGCGCTGCAGTGGAACGATGGTTTCCAGG
AAAACATCTACTGCTTTACCAACAACATTCCGCAGCGCGACGGCGGTACTCACCTTGCAGGCTTCCGTGCGGCGATGAC
CCGTACGCTGAACGCCTACATGGACAAAGAAGGCTACAGCAAAAAAGCCAAAGTCAGCGCCACCGGCGACGATGCCCGT
GAAGGTCTGATTGCGGTGGTTTCCGTAAAAGTACCGGATCCGAAATTCTCCTCACAGACCAAAGATAAGCTGGTCTCTT
CCGAGGTGAAATCGGCGGTAGAACAGCAGATGAACGAACTGCTGAGCGAATACCTGCTGGAAAACCCATCTGACGCGAA
AATCGTCGTCGGCAAAATTATCGACGCCGCGCGTGCGCGTGAAGCGGCGCGTCGCGCCCGTGAAATGACCCGTCGTAAA
GGCGCGCTCGATTTAGCCGGTCTGCCGGGCAAACTGGCGGACTGTCAGGAACGCGACCCGGCGCTGTCCGAACTGTACC
TGGTGGAAGGGGACTCCGCGGGCGGCTCTGCGAAGCAGGGGCGTAACCGCAAGAACCAGGCGATTCTGCCGCTGAAAGG
TAAAATCCTTAACGTCGAGAAAGCGCGCTTCGACAAGATGCTTTCCTCCCAGGAAGTGGCGACGCTGATCACCGCGCTG
GGCTGCGGTATCGGTCGCGACGAGTACAACCCGGACAAGCTGCGCTATCACAGCATCATCATCATGACCGATGCGGACG
TCGACGGCTCGCACATCCGTACGCTGCTGTTGACCTTCTTCTATCGTCAGATGCCGGAAATTGTCGAGCGTGGCCACGT
CTACATTGCGCAGCCGCCGCTGTACAAAGTGAAGAAAGGTAAGCAGGAACAGTACATTAAAGACGACGAAGCGATGGAT
CAGTACCAGATTTCCATCGCGCTTGACGGTGCGACTCTGCACGCGAACGCTCATGCGCCGGCGCTATCCGGCGAAGCGT
TAGAAAAACTGGTCTCTGAATATAACGCCACGCAGAAAATGATTGGTCGTATGGAGCGTCGCTTCCCGAAAGCGCTGCT
CAAAGAGCTGGTGTATCAGCCAACTCTGACCGAAGCCGATCTTTCTGATGAGCAGACTGTAACGCGCTGGGTGAATGCG
CTGATTACCGAGCTGAACGAGAAAGAGCAGCACGGCAGTCAGTGGAAGTTCGATGTTCATACTAATACGGAACAGAATC
TGTTCGAGCCGATCGTTCGCGTGCGTACGCATGGCGTGGATACCGATTATCCGTTGGATCACGAGTTTGTGACCGGCGC
GGAATATCGTCGTATCTGCACGCTGGGCGAGAAGCTGCGTGGTCTGATTGAAGAGGACGCGTTTATCGAACGCGGCGAG
CGTCGCCAGCCGGTAACCAGCTTCGAGCAGGCGCTGGAGTGGCTGGTGAAAGAATCACGTCGCGGTCTGGCTATCCAGC
GTTATAAAGGTCTGGGTGAAATGAACCCGGATCAGCTGTGGGAAACCACCATGGACCCGGAAAGCCGCCGTATGCTGCG
CGTGACCGTCAAAGATGCAATTGCTGCCGACCAGCTGTTCACTACGCTGATGGGTGATGCCGTTGAGCCGCGTCGTGCC
TTTATCGAGGAGAACGCCCTGAAAGCAGCGAATATCGATATTTAA
>gyrB_Porcine_46
ATGTCGAATTCTTATGACTCCTCCAGTATCAAAGTCCTGAAAGGGCTGGATGCGGTGCGTAAGCGCCCGGGTATGTATA
TCGGCGACACGGATGACGGCACCGGTCTGCACCACATGGTATTCGAGGTGGTAGATAACGCTATCGACGAAGCGCTCGC
AGGTCACTGTAAAGATATCGTCGTGACTATTCACGCCGATAACTCCGTGTCCGTAACGGATGATGGCCGTGGCATTCCG
ACCGGGATTCACCCGGAAGAAGGCGTCTCGGCGGCGGAAGTGATCATGACCGTTCTGCACGCGGGCGGTAAATTTGACG
ATAACTCCTATAAAGTCTCCGGCGGTCTGCACGGCGTGGGCGTCTCGGTAGTCAACGCTCTGTCGCAAAAACTGGAACT
GGTTATCCAGCGAGATGGCAAAATTCACCGTCAGATCTACGAGCACGGCGTGCCGCAGGCACCCCTGGCCGTCACTGGC
GATACCGATAAAACCGGCACGATGGTACGTTTCTGGCCGAGCCACGAAACCTTCACCAACGTCACTGAATTTGAATATG
AGATCCTGGCGAAACGCCTGCGTGAACTGTCATTCCTGAACTCAGGCGTCTCCATCCGCCTGCGCGACAAGCGCGATGG
CAAAGAAGATCATTTCCACTACGAAGGCGGCATCAAGGCGTTTGTTGAATATCTGAACAAGAATAAAACGCCGATCCAC
CCGAATATCTTCTATTTCTCCACCGAAAAAGACGGTATCGGCGTGGAAGTAGCGCTGCAGTGGAACGATGGTTTCCAGG
AAAACATCTACTGCTTTACCAACAACATTCCGCAGCGCGACGGCGGTACTCACCTTGCAGGCTTCCGTGCGGCGATGAC
CCGTACGCTGAACGCCTACATGGACAAAGAAGGCTACAGCAAAAAAGCCAAAGTCAGCGCCACCGGCGACGATGCCCGT
GAAGGTCTGATTGCGGTGGTTTCCGTAAAAGTACCGGATCCGAAATTCTCCTCACAGACCAAAGATAAGCTGGTCTCTT
CCGAGGTGAAATCGGCGGTAGAACAGCAGATGAACGAACTGCTGAGCGAATACCTGCTGGAAAACCCATCTGACGCGAA
AATCGTCGTCGGCAAAATTATCGACGCCGCGCGTGCGCGTGAAGCGGCGCGTCGCGCCCGTGAAATGACCCGTCGTAAA
GGCGCGCTCGATTTAGCCGGTCTGCCGGGCAAACTGGCGGACTGTCAGGAACGCGACCCGGCGCTGTCCGAACTGTACC
TGGTGGAAGGGGACTCCGCGGGCGGCTCTGCGAAGCAGGGGCGTAACCGCAAGAACCAGGCGATTCTGCCGCTGAAAGG
TAAAATCCTTAACGTCGAGAAAGCGCGCTTCGACAAGATGCTTTCCTCCCAGGAAGTGGCGACGCTGATCACCGCGCTG
GGCTGCGGTATCGGTCGCGACGAGTACAACCCGGACAAGCTGCGCTATCACAGCATCATCATCATGACCGATGCGGACG
TCGACGGCTCGCACATCCGTACGCTGCTGTTGACCTTCTTCTATCGTCAGATGCCGGAAATTGTCGAGCGTGGCCACGT
CTACATTGCGCAGCCGCCGCTGTACAAAGTGAAGAAAGGTAAGCAGGAACAGTACATTAAAGACGACGAAGCGATGGAT
CAGTACCAGATTTCCATCGCGCTTGACGGTGCGACTCTGCACGCGAACGCTCATGCGCCGGCGCTATCCGGCGAAGCGT
TAGAAAAACTGGTCTCTGAATATAACGCCACGCAGAAAATGATTGGTCGTATGGAGCGTCGCTTCCCGAAAGCGCTGCT
CAAAGAGCTGGTGTATCAGCCAACTCTGACCGAAGCCGATCTTTCTGATGAGCAGACTGTAACGCGCTGGGTGAATGCG
CTGATTACCGAGCTGAACGAGAAAGAGCAGCACGGCAGTCAGTGGAAGTTCGATGTTCATACTAATACGGAACAGAATC
TGTTCGAGCCGATCGTTCGCGTGCGTACGCATGGCGTGGATACCGATTATCCGTTGGATCACGAGTTTGTGACCGGCGC
GGAATATCGTCGTATCTGCACGCTGGGCGAGAAGCTGCGTGGTCTGATTGAAGAGGACGCGTTTATCGAACGCGGCGAG
CGTCGCCAGCCGGTAACCAGCTTCGAGCAGGCGCTGGAGTGGCTGGTGAAAGAATCACGTCGCGGTCTGGCTATCCAGC
GTTATAAAGGTCTGGGTGAAATGAACCCGGATCAGCTGTGGGAAACCACCATGGACCCGGAAAGCCGCCGTATGCTGCG
CGTGACCGTCAAAGATGCAATTGCTGCCGACCAGCTGTTCACTACGCTGATGGGTGATGCCGTTGAGCCGCGTCGTGCC
TTTATCGAGGAGAACGCCCTGAAAGCAGCGAATATCGATATTTAA
>gyrB_Porcine_47
ATGTCGAATTCTTATGACTCCTCCAGTATCAAAGTCCTGAAAGGGCTGGATGCGGTGCGTAAGCGCCCGGGTATGTATA
TCGGCGACACGGATGACGGCACCGGTCTGCACCACATGGTATTCGAGGTGGTAGATAACGCTATCGACGAAGCGCTCGC
AGGTCACTGTAAAGATATCGTCGTGACTATTCACGCCGATAACTCCGTGTCCGTAACGGATGATGGCCGTGGCATTCCG
ACCGGGATTCACCCGGAAGAAGGCGTCTCGGCGGCGGAAGTGATCATGACCGTTCTGCACGCGGGCGGTAAATTTGACG
ATAACTCCTATAAAGTCTCCGGCGGTCTGCACGGCGTGGGCGTCTCGGTAGTCAACGCTCTGTCGCAAAAACTGGAACT
GGTTATCCAGCGAGATGGCAAAATTCACCGTCAGATCTACGAGCACGGCGTGCCGCAGGCACCCCTGGCCGTCACTGGC
GATACCGATAAAACCGGCACGATGGTACGTTTCTGGCCGAGCCACGAAACCTTCACCAACGTCACTGAATTTGAATATG
AGATCCTGGCGAAACGCCTGCGTGAACTGTCATTCCTGAACTCAGGCGTCTCCATCCGCCTGCGCGACAAGCGCGATGG
CAAAGAAGATCATTTCCACTACGAAGGCGGCATCAAGGCGTTTGTTGAATATCTGAACAAGAATAAAACGCCGATCCAC
CCGAATATCTTCTATTTCTCCACCGAAAAAGACGGTATCGGCGTGGAAGTAGCGCTGCAGTGGAACGATGGTTTCCAGG
AAAACATCTACTGCTTTACCAACAACATTCCGCAGCGCGACGGCGGTACTCACCTTGCAGGCTTCCGTGCGGCGATGAC
CCGTACGCTGAACGCCTACATGGACAAAGAAGGCTACAGCAAAAAAGCCAAAGTCAGCGCCACCGGCGACGATGCCCGT
GAAGGTCTGATTGCGGTGGTTTCCGTAAAAGTACCGGATCCGAAATTCTCCTCACAGACCAAAGATAAGCTGGTCTCTT
CCGAGGTGAAATCGGCGGTAGAACAGCAGATGAACGAACTGCTGAGCGAATACCTGCTGGAAAACCCATCTGACGCGAA
AATCGTCGTCGGCAAAATTATCGACGCCGCGCGTGCGCGTGAAGCGGCGCGTCGCGCCCGTGAAATGACCCGTCGTAAA
GGCGCGCTCGATTTAGCCGGTCTGCCGGGCAAACTGGCGGACTGTCAGGAACGCGACCCGGCGCTGTCCGAACTGTACC
TGGTGGAAGGGGACTCCGCGGGCGGCTCTGCGAAGCAGGGGCGTAACCGCAAGAACCAGGCGATTCTGCCGCTGAAAGG
TAAAATCCTTAACGTCGAGAAAGCGCGCTTCGACAAGATGCTTTCCTCCCAGGAAGTGGCGACGCTGATCACCGCGCTG
GGCTGCGGTATCGGTCGCGACGAGTACAACCCGGACAAGCTGCGCTATCACAGCATCATCATCATGACCGATGCGGACG
TCGACGGCTCGCACATCCGTACGCTGCTGTTGACCTTCTTCTATCGTCAGATGCCGGAAATTGTCGAGCGTGGCCACGT
CTACATTGCGCAGCCGCCGCTGTACAAAGTGAAGAAAGGTAAGCAGGAACAGTACATTAAAGACGACGAAGCGATGGAT
CAGTACCAGATTTCCATCGCGCTTGACGGTGCGACTCTGCACGCGAACGCTCATGCGCCGGCGCTATCCGGCGAAGCGT
TAGAAAAACTGGTCTCTGAATATAACGCCACGCAGAAAATGATTGGTCGTATGGAGCGTCGCTTCCCGAAAGCGCTGCT
CAAAGAGCTGGTGTATCAGCCAACTCTGACCGAAGCCGATCTTTCTGATGAGCAGACTGTAACGCGCTGGGTGAATGCG
CTGATTACCGAGCTGAACGAGAAAGAGCAGCACGGCAGTCAGTGGAAGTTCGATGTTCATACTAATACGGAACAGAATC
TGTTCGAGCCGATCGTTCGCGTGCGTACGCATGGCGTGGATACCGATTATCCGTTGGATCACGAGTTTGTGACCGGCGC
GGAATATCGTCGTATCTGCACGCTGGGCGAGAAGCTGCGTGGTCTGATTGAAGAGGACGCGTTTATCGAACGCGGCGAG
CGTCGCCAGCCGGTAACCAGCTTCGAGCAGGCGCTGGAGTGGCTGGTGAAAGAATCACGTCGCGGTCTGGCTATCCAGC
GTTATAAAGGTCTGGGTGAAATGAACCCGGATCAGCTGTGGGAAACCACCATGGACCCGGAAAGCCGCCGTATGCTGCG
CGTGACCGTCAAAGATGCAATTGCTGCCGACCAGCTGTTCACTACGCTGATGGGTGATGCCGTTGAGCCGCGTCGTGCC
TTTATCGAGGAGAACGCCCTGAAAGCAGCGAATATCGATATTTAA
>gyrB_Porcine_48
ATGTCGAATTCTTATGACTCCTCCAGTATCAAAGTCCTGAAAGGGCTGGATGCGGTGCGTAAGCGCCCGGGTATGTATA
TCGGCGACACGGATGACGGCACCGGTCTGCACCACATGGTATTCGAGGTGGTAGATAACGCTATCGACGAAGCGCTCGC
AGGTCACTGTAAAGATATCGTCGTGACTATTCACGCCGATAACTCCGTGTCCGTAACGGATGATGGCCGTGGCATTCCG
ACCGGGATTCACCCGGAAGAAGGCGTCTCGGCGGCGGAAGTGATCATGACCGTTCTGCACGCGGGCGGTAAATTTGACG
ATAACTCCTATAAAGTCTCCGGCGGTCTGCACGGCGTGGGCGTCTCGGTAGTCAACGCTCTGTCGCAAAAACTGGAACT
GGTTATCCAGCGAGATGGCAAAATTCACCGTCAGATCTACGAGCACGGCGTGCCGCAGGCACCCCTGGCCGTCACTGGC
GATACCGATAAAACCGGCACGATGGTACGTTTCTGGCCGAGCCACGAAACCTTCACCAACGTCACTGAATTTGAATATG
AGATCCTGGCGAAACGCCTGCGTGAACTGTCATTCCTGAACTCAGGCGTCTCCATCCGCCTGCGCGACAAGCGCGATGG
CAAAGAAGATCATTTCCACTACGAAGGCGGCATCAAGGCGTTTGTTGAATATCTGAACAAGAATAAAACGCCGATCCAC
CCGAATATCTTCTATTTCTCCACCGAAAAAGACGGTATCGGCGTGGAAGTAGCGCTGCAGTGGAACGATGGTTTCCAGG
AAAACATCTACTGCTTTACCAACAACATTCCGCAGCGCGACGGCGGTACTCACCTTGCAGGCTTCCGTGCGGCGATGAC
CCGTACGCTGAACGCCTACATGGACAAAGAAGGCTACAGCAAAAAAGCCAAAGTCAGCGCCACCGGCGACGATGCCCGT
GAAGGTCTGATTGCGGTGGTTTCCGTAAAAGTACCGGATCCGAAATTCTCCTCACAGACCAAAGATAAGCTGGTCTCTT
CCGAGGTGAAATCGGCGGTAGAACAGCAGATGAACGAACTGCTGAGCGAATACCTGCTGGAAAACCCATCTGACGCGAA
AATCGTCGTCGGCAAAATTATCGACGCCGCGCGTGCGCGTGAAGCGGCGCGTCGCGCCCGTGAAATGACCCGTCGTAAA
GGCGCGCTCGATTTAGCCGGTCTGCCGGGCAAACTGGCGGACTGTCAGGAACGCGACCCGGCGCTGTCCGAACTGTACC
TGGTGGAAGGGGACTCCGCGGGCGGCTCTGCGAAGCAGGGGCGTAACCGCAAGAACCAGGCGATTCTGCCGCTGAAAGG
TAAAATCCTTAACGTCGAGAAAGCGCGCTTCGACAAGATGCTTTCCTCCCAGGAAGTGGCGACGCTGATCACCGCGCTG
GGCTGCGGTATCGGTCGCGACGAGTACAACCCGGACAAGCTGCGCTATCACAGCATCATCATCATGACCGATGCGGACG
TCGACGGCTCGCACATCCGTACGCTGCTGTTGACCTTCTTCTATCGTCAGATGCCGGAAATTGTCGAGCGTGGCCACGT
CTACATTGCGCAGCCGCCGCTGTACAAAGTGAAGAAAGGTAAGCAGGAACAGTACATTAAAGACGACGAAGCGATGGAT
CAGTACCAGATTTCCATCGCGCTTGACGGTGCGACTCTGCACGCGAACGCTCATGCGCCGGCGCTATCCGGCGAAGCGT
TAGAAAAACTGGTCTCTGAATATAACGCCACGCAGAAAATGATTGGTCGTATGGAGCGTCGCTTCCCGAAAGCGCTGCT
CAAAGAGCTGGTGTATCAGCCAACTCTGACCGAAGCCGATCTTTCTGATGAGCAGACTGTAACGCGCTGGGTGAATGCG
CTGATTACCGAGCTGAACGAGAAAGAGCAGCACGGCAGTCAGTGGAAGTTCGATGTTCATACTAATACGGAACAGAATC
TGTTCGAGCCGATCGTTCGCGTGCGTACGCATGGCGTGGATACCGATTATCCGTTGGATCACGAGTTTGTGACCGGCGC
GGAATATCGTCGTATCTGCACGCTGGGCGAGAAGCTGCGTGGTCTGATTGAAGAGGACGCGTTTATCGAACGCGGCGAG
CGTCGCCAGCCGGTAACCAGCTTCGAGCAGGCGCTGGAGTGGCTGGTGAAAGAATCACGTCGCGGTCTGGCTATCCAGC
GTTATAAAGGTCTGGGTGAAATGAACCCGGATCAGCTGTGGGAAACCACCATGGACCCGGAAAGCCGCCGTATGCTGCG
CGTGACCGTCAAAGATGCAATTGCTGCCGACCAGCTGTTCACTACGCTGATGGGTGATGCCGTTGAGCCGCGTCGTGCC
TTTATCGAGGAGAACGCCCTGAAAGCAGCGAATATCGATATTTAA
>gyrB_Porcine_49
ATGTCGAATTCTTATGACTCCTCCAGTATCAAAGTCCTGAAAGGGCTGGATGCGGTGCGTAAGCGCCCGGGTATGTATA
TCGGCGACACGGATGACGGCACCGGTCTGCACCACATGGTATTCGAGGTGGTAGATAACGCTATCGACGAAGCGCTCGC
AGGTCACTGTAAAGATATCGTCGTGACTATTCACGCCGATAACTCCGTGTCCGTAACGGATGATGGCCGTGGCATTCCG
ACCGGGATTCACCCGGAAGAAGGCGTCTCGGCGGCGGAAGTGATCATGACCGTTCTGCACGCGGGCGGTAAATTTGACG
ATAACTCCTATAAAGTCTCCGGCGGTCTGCACGGCGTGGGCGTCTCGGTAGTCAACGCTCTGTCGCAAAAACTGGAACT
GGTTATCCAGCGAGATGGCAAAATTCACCGTCAGATCTACGAGCACGGCGTGCCGCAGGCACCCCTGGCCGTCACTGGC
GATACCGATAAAACCGGCACGATGGTACGTTTCTGGCCGAGCCACGAAACCTTCACCAACGTCACTGAATTTGAATATG
AGATCCTGGCGAAACGCCTGCGTGAACTGTCATTCCTGAACTCAGGCGTCTCCATCCGCCTGCGCGACAAGCGCGATGG
CAAAGAAGATCATTTCCACTACGAAGGCGGCATCAAGGCGTTTGTTGAATATCTGAACAAGAATAAAACGCCGATCCAC
CCGAATATCTTCTATTTCTCCACCGAAAAAGACGGTATCGGCGTGGAAGTAGCGCTGCAGTGGAACGATGGTTTCCAGG
AAAACATCTACTGCTTTACCAACAACATTCCGCAGCGCGACGGCGGTACTCACCTTGCAGGCTTCCGTGCGGCGATGAC
CCGTACGCTGAACGCCTACATGGACAAAGAAGGCTACAGCAAAAAAGCCAAAGTCAGCGCCACCGGCGACGATGCCCGT
GAAGGTCTGATTGCGGTGGTTTCCGTAAAAGTACCGGATCCGAAATTCTCCTCACAGACCAAAGATAAGCTGGTCTCTT
CCGAGGTGAAATCGGCGGTAGAACAGCAGATGAACGAACTGCTGAGCGAATACCTGCTGGAAAACCCATCTGACGCGAA
AATCGTCGTCGGCAAAATTATCGACGCCGCGCGTGCGCGTGAAGCGGCGCGTCGCGCCCGTGAAATGACCCGTCGTAAA
GGCGCGCTCGATTTAGCCGGTCTGCCGGGCAAACTGGCGGACTGTCAGGAACGCGACCCGGCGCTGTCCGAACTGTACC
TGGTGGAAGGGGACTCCGCGGGCGGCTCTGCGAAGCAGGGGCGTAACCGCAAGAACCAGGCGATTCTGCCGCTGAAAGG
TAAAATCCTTAACGTCGAGAAAGCGCGCTTCGACAAGATGCTTTCCTCCCAGGAAGTGGCGACGCTGATCACCGCGCTG
GGCTGCGGTATCGGTCGCGACGAGTACAACCCGGACAAGCTGCGCTATCACAGCATCATCATCATGACCGATGCGGACG
TCGACGGCTCGCACATCCGTACGCTGCTGTTGACCTTCTTCTATCGTCAGATGCCGGAAATTGTCGAGCGTGGCCACGT
CTACATTGCGCAGCCGCCGCTGTACAAAGTGAAGAAAGGTAAGCAGGAACAGTACATTAAAGACGACGAAGCGATGGAT
CAGTACCAGATTTCCATCGCGCTTGACGGTGCGACTCTGCACGCGAACGCTCATGCGCCGGCGCTATCCGGCGAAGCGT
TAGAAAAACTGGTCTCTGAATATAACGCCACGCAGAAAATGATTGGTCGTATGGAGCGTCGCTTCCCGAAAGCGCTGCT
CAAAGAGCTGGTGTATCAGCCAACTCTGACCGAAGCCGATCTTTCTGATGAGCAGACTGTAACGCGCTGGGTGAATGCG
CTGATTACCGAGCTGAACGAGAAAGAGCAGCACGGCAGTCAGTGGAAGTTCGATGTTCATACTAATACGGAACAGAATC
TGTTCGAGCCGATCGTTCGCGTGCGTACGCATGGCGTGGATACCGATTATCCGTTGGATCACGAGTTTGTGACCGGCGC
GGAATATCGTCGTATCTGCACGCTGGGCGAGAAGCTGCGTGGTCTGATTGAAGAGGACGCGTTTATCGAACGCGGCGAG
CGTCGCCAGCCGGTAACCAGCTTCGAGCAGGCGCTGGAGTGGCTGGTGAAAGAATCACGTCGCGGTCTGGCTATCCAGC
GTTATAAAGGTCTGGGTGAAATGAACCCGGATCAGCTGTGGGAAACCACCATGGACCCGGAAAGCCGCCGTATGCTGCG
CGTGACCGTCAAAGATGCAATTGCTGCCGACCAGCTGTTCACTACGCTGATGGGTGATGCCGTTGAGCCGCGTCGTGCC
TTTATCGAGGAGAACGCCCTGAAAGCAGCGAATATCGATATTTAA
>gyrB_Porcine_50
ATGTCGAATTCTTATGACTCCTCCAGTATCAAAGTCCTGAAAGGGCTGGATGCGGTGCGTAAGCGCCCGGGTATGTATA
TCGGCGACACGGATGACGGCACCGGTCTGCACCACATGGTATTCGAGGTGGTAGATAACGCTATCGACGAAGCGCTCGC
AGGTCACTGTAAAGATATCGTCGTGACTATTCACGCCGATAACTCCGTGTCCGTAACGGATGATGGCCGTGGCATTCCG
ACCGGGATTCACCCGGAAGAAGGCGTCTCGGCGGCGGAAGTGATCATGACCGTTCTGCACGCGGGCGGTAAATTTGACG
ATAACTCCTATAAAGTCTCCGGCGGTCTGCACGGCGTGGGCGTCTCGGTAGTCAACGCTCTGTCGCAAAAACTGGAACT
GGTTATCCAGCGAGATGGCAAAATTCACCGTCAGATCTACGAGCACGGCGTGCCGCAGGCACCCCTGGCCGTCACTGGC
GATACCGATAAAACCGGCACGATGGTACGTTTCTGGCCGAGCCACGAAACCTTCACCAACGTCACTGAATTTGAATATG
AGATCCTGGCGAAACGCCTGCGTGAACTGTCATTCCTGAACTCAGGCGTCTCCATCCGCCTGCGCGACAAGCGCGATGG
CAAAGAAGATCATTTCCACTACGAAGGCGGCATCAAGGCGTTTGTTGAATATCTGAACAAGAATAAAACGCCGATCCAC
CCGAATATCTTCTATTTCTCCACCGAAAAAGACGGTATCGGCGTGGAAGTAGCGCTGCAGTGGAACGATGGTTTCCAGG
AAAACATCTACTGCTTTACCAACAACATTCCGCAGCGCGACGGCGGTACTCACCTTGCAGGCTTCCGTGCGGCGATGAC
CCGTACGCTGAACGCCTACATGGACAAAGAAGGCTACAGCAAAAAAGCCAAAGTCAGCGCCACCGGCGACGATGCCCGT
GAAGGTCTGATTGCGGTGGTTTCCGTAAAAGTACCGGATCCGAAATTCTCCTCACAGACCAAAGATAAGCTGGTCTCTT
CCGAGGTGAAATCGGCGGTAGAACAGCAGATGAACGAACTGCTGAGCGAATACCTGCTGGAAAACCCATCTGACGCGAA
AATCGTCGTCGGCAAAATTATCGACGCCGCGCGTGCGCGTGAAGCGGCGCGTCGCGCCCGTGAAATGACCCGTCGTAAA
GGCGCGCTCGATTTAGCCGGTCTGCCGGGCAAACTGGCGGACTGTCAGGAACGCGACCCGGCGCTGTCCGAACTGTACC
TGGTGGAAGGGGACTCCGCGGGCGGCTCTGCGAAGCAGGGGCGTAACCGCAAGAACCAGGCGATTCTGCCGCTGAAAGG
TAAAATCCTTAACGTCGAGAAAGCGCGCTTCGACAAGATGCTTTCCTCCCAGGAAGTGGCGACGCTGATCACCGCGCTG
GGCTGCGGTATCGGTCGCGACGAGTACAACCCGGACAAGCTGCGCTATCACAGCATCATCATCATGACCGATGCGGACG
TCGACGGCTCGCACATCCGTACGCTGCTGTTGACCTTCTTCTATCGTCAGATGCCGGAAATTGTCGAGCGTGGCCACGT
CTACATTGCGCAGCCGCCGCTGTACAAAGTGAAGAAAGGTAAGCAGGAACAGTACATTAAAGACGACGAAGCGATGGAT
CAGTACCAGATTTCCATCGCGCTTGACGGTGCGACTCTGCACGCGAACGCTCATGCGCCGGCGCTATCCGGCGAAGCGT
TAGAAAAACTGGTCTCTGAATATAACGCCACGCAGAAAATGATTGGTCGTATGGAGCGTCGCTTCCCGAAAGCGCTGCT
CAAAGAGCTGGTGTATCAGCCAACTCTGACCGAAGCCGATCTTTCTGATGAGCAGACTGTAACGCGCTGGGTGAATGCG
CTGATTACCGAGCTGAACGAGAAAGAGCAGCACGGCAGTCAGTGGAAGTTCGATGTTCATACTAATACGGAACAGAATC
TGTTCGAGCCGATCGTTCGCGTGCGTACGCATGGCGTGGATACCGATTATCCGTTGGATCACGAGTTTGTGACCGGCGC
GGAATATCGTCGTATCTGCACGCTGGGCGAGAAGCTGCGTGGTCTGATTGAAGAGGACGCGTTTATCGAACGCGGCGAG
CGTCGCCAGCCGGTAACCAGCTTCGAGCAGGCGCTGGAGTGGCTGGTGAAAGAATCACGTCGCGGTCTGGCTATCCAGC
GTTATAAAGGTCTGGGTGAAATGAACCCGGATCAGCTGTGGGAAACCACCATGGACCCGGAAAGCCGCCGTATGCTGCG
CGTGACCGTCAAAGATGCAATTGCTGCCGACCAGCTGTTCACTACGCTGATGGGTGATGCCGTTGAGCCGCGTCGTGCC
TTTATCGAGGAGAACGCCCTGAAAGCAGCGAATATCGATATTTAA
>gyrB_Porcine_51
ATGTCGAATTCTTATGACTCCTCCAGTATCAAAGTCCTGAAAGGGCTGGATGCGGTGCGTAAGCGCCCGGGTATGTATA
TCGGCGACACGGATGACGGCACCGGTCTGCACCACATGGTATTCGAGGTGGTAGATAACGCTATCGACGAAGCGCTCGC
AGGTCACTGTAAAGATATCGTCGTGACTATTCACGCCGATAACTCCGTGTCCGTAACGGATGATGGCCGTGGCATTCCG
ACCGGGATTCACCCGGAAGAAGGCGTCTCGGCGGCGGAAGTGATCATGACCGTTCTGCACGCGGGCGGTAAATTTGACG
ATAACTCCTATAAAGTCTCCGGCGGTCTGCACGGCGTGGGCGTCTCGGTAGTCAACGCTCTGTCGCAAAAACTGGAACT
GGTTATCCAGCGAGATGGCAAAATTCACCGTCAGATCTACGAGCACGGCGTGCCGCAGGCACCCCTGGCCGTCACTGGC
GATACCGATAAAACCGGCACGATGGTACGTTTCTGGCCGAGCCACGAAACCTTCACCAACGTCACTGAATTTGAATATG
AGATCCTGGCGAAACGCCTGCGTGAACTGTCATTCCTGAACTCAGGCGTCTCCATCCGCCTGCGCGACAAGCGCGATGG
CAAAGAAGATCATTTCCACTACGAAGGCGGCATCAAGGCGTTTGTTGAATATCTGAACAAGAATAAAACGCCGATCCAC
CCGAATATCTTCTATTTCTCCACCGAAAAAGACGGTATCGGCGTGGAAGTAGCGCTGCAGTGGAACGATGGTTTCCAGG
AAAACATCTACTGCTTTACCAACAACATTCCGCAGCGCGACGGCGGTACTCACCTTGCAGGCTTCCGTGCGGCGATGAC
CCGTACGCTGAACGCCTACATGGACAAAGAAGGCTACAGCAAAAAAGCCAAAGTCAGCGCCACCGGCGACGATGCCCGT
GAAGGTCTGATTGCGGTGGTTTCCGTAAAAGTACCGGATCCGAAATTCTCCTCACAGACCAAAGATAAGCTGGTCTCTT
CCGAGGTGAAATCGGCGGTAGAACAGCAGATGAACGAACTGCTGAGCGAATACCTGCTGGAAAACCCATCTGACGCGAA
AATCGTCGTCGGCAAAATTATCGACGCCGCGCGTGCGCGTGAAGCGGCGCGTCGCGCCCGTGAAATGACCCGTCGTAAA
GGCGCGCTCGATTTAGCCGGTCTGCCGGGCAAACTGGCGGACTGTCAGGAACGCGACCCGGCGCTGTCCGAACTGTACC
TGGTGGAAGGGGACTCCGCGGGCGGCTCTGCGAAGCAGGGGCGTAACCGCAAGAACCAGGCGATTCTGCCGCTGAAAGG
TAAAATCCTTAACGTCGAGAAAGCGCGCTTCGACAAGATGCTTTCCTCCCAGGAAGTGGCGACGCTGATCACCGCGCTG
GGCTGCGGTATCGGTCGCGACGAGTACAACCCGGACAAGCTGCGCTATCACAGCATCATCATCATGACCGATGCGGACG
TCGACGGCTCGCACATCCGTACGCTGCTGTTGACCTTCTTCTATCGTCAGATGCCGGAAATTGTCGAGCGTGGCCACGT
CTACATTGCGCAGCCGCCGCTGTACAAAGTGAAGAAAGGTAAGCAGGAACAGTACATTAAAGACGACGAAGCGATGGAT
CAGTACCAGATTTCCATCGCGCTTGACGGTGCGACTCTGCACGCGAACGCTCATGCGCCGGCGCTATCCGGCGAAGCGT
TAGAAAAACTGGTCTCTGAATATAACGCCACGCAGAAAATGATTGGTCGTATGGAGCGTCGCTTCCCGAAAGCGCTGCT
CAAAGAGCTGGTGTATCAGCCAACTCTGACCGAAGCCGATCTTTCTGATGAGCAGACTGTAACGCGCTGGGTGAATGCG
CTGATTACCGAGCTGAACGAGAAAGAGCAGCACGGCAGTCAGTGGAAGTTCGATGTTCATACTAATACGGAACAGAATC
TGTTCGAGCCGATCGTTCGCGTGCGTACGCATGGCGTGGATACCGATTATCCGTTGGATCACGAGTTTGTGACCGGCGC
GGAATATCGTCGTATCTGCACGCTGGGCGAGAAGCTGCGTGGTCTGATTGAAGAGGACGCGTTTATCGAACGCGGCGAG
CGTCGCCAGCCGGTAACCAGCTTCGAGCAGGCGCTGGAGTGGCTGGTGAAAGAATCACGTCGCGGTCTGGCTATCCAGC
GTTATAAAGGTCTGGGTGAAATGAACCCGGATCAGCTGTGGGAAACCACCATGGACCCGGAAAGCCGCCGTATGCTGCG
CGTGACCGTCAAAGATGCAATTGCTGCCGACCAGCTGTTCACTACGCTGATGGGTGATGCCGTTGAGCCGCGTCGTGCC
TTTATCGAGGAGAACGCCCTGAAAGCAGCGAATATCGATATTTAA
>gyrB_Porcine_52
ATGTCGAATTCTTATGACTCCTCCAGTATCAAAGTCCTGAAAGGGCTGGATGCGGTGCGTAAGCGCCCGGGTATGTATA
TCGGCGACACGGATGACGGCACCGGTCTGCACCACATGGTATTCGAGGTGGTAGATAACGCTATCGACGAAGCGCTCGC
AGGTCACTGTAAAGATATCGTCGTGACTATTCACGCCGATAACTCCGTGTCCGTAACGGATGATGGCCGTGGCATTCCG
ACCGGGATTCACCCGGAAGAAGGCGTCTCGGCGGCGGAAGTGATCATGACCGTTCTGCACGCGGGCGGTAAATTTGACG
ATAACTCCTATAAAGTCTCCGGCGGTCTGCACGGCGTGGGCGTCTCGGTAGTCAACGCTCTGTCGCAAAAACTGGAACT
GGTTATCCAGCGAGATGGCAAAATTCACCGTCAGATCTACGAGCACGGCGTGCCGCAGGCACCCCTGGCCGTCACTGGC
GATACCGATAAAACCGGCACGATGGTACGTTTCTGGCCGAGCCACGAAACCTTCACCAACGTCACTGAATTTGAATATG
AGATCCTGGCGAAACGCCTGCGTGAACTGTCATTCCTGAACTCAGGCGTCTCCATCCGCCTGCGCGACAAGCGCGATGG
CAAAGAAGATCATTTCCACTACGAAGGCGGCATCAAGGCGTTTGTTGAATATCTGAACAAGAATAAAACGCCGATCCAC
CCGAATATCTTCTATTTCTCCACCGAAAAAGACGGTATCGGCGTGGAAGTAGCGCTGCAGTGGAACGATGGTTTCCAGG
AAAACATCTACTGCTTTACCAACAACATTCCGCAGCGCGACGGCGGTACTCACCTTGCAGGCTTCCGTGCGGCGATGAC
CCGTACGCTGAACGCCTACATGGACAAAGAAGGCTACAGCAAAAAAGCCAAAGTCAGCGCCACCGGCGACGATGCCCGT
GAAGGTCTGATTGCGGTGGTTTCCGTAAAAGTACCGGATCCGAAATTCTCCTCACAGACCAAAGATAAGCTGGTCTCTT
CCGAGGTGAAATCGGCGGTAGAACAGCAGATGAACGAACTGCTGAGCGAATACCTGCTGGAAAACCCATCTGACGCGAA
AATCGTCGTCGGCAAAATTATCGACGCCGCGCGTGCGCGTGAAGCGGCGCGTCGCGCCCGTGAAATGACCCGTCGTAAA
GGCGCGCTCGATTTAGCCGGTCTGCCGGGCAAACTGGCGGACTGTCAGGAACGCGACCCGGCGCTGTCCGAACTGTACC
TGGTGGAAGGGGACTCCGCGGGCGGCTCTGCGAAGCAGGGGCGTAACCGCAAGAACCAGGCGATTCTGCCGCTGAAAGG
TAAAATCCTTAACGTCGAGAAAGCGCGCTTCGACAAGATGCTTTCCTCCCAGGAAGTGGCGACGCTGATCACCGCGCTG
GGCTGCGGTATCGGTCGCGACGAGTACAACCCGGACAAGCTGCGCTATCACAGCATCATCATCATGACCGATGCGGACG
TCGACGGCTCGCACATCCGTACGCTGCTGTTGACCTTCTTCTATCGTCAGATGCCGGAAATTGTCGAGCGTGGCCACGT
CTACATTGCGCAGCCGCCGCTGTACAAAGTGAAGAAAGGTAAGCAGGAACAGTACATTAAAGACGACGAAGCGATGGAT
CAGTACCAGATTTCCATCGCGCTTGACGGTGCGACTCTGCACGCGAACGCTCATGCGCCGGCGCTATCCGGCGAAGCGT
TAGAAAAACTGGTCTCTGAATATAACGCCACGCAGAAAATGATTGGTCGTATGGAGCGTCGCTTCCCGAAAGCGCTGCT
CAAAGAGCTGGTGTATCAGCCAACTCTGACCGAAGCCGATCTTTCTGATGAGCAGACTGTAACGCGCTGGGTGAATGCG
CTGATTACCGAGCTGAACGAGAAAGAGCAGCACGGCAGTCAGTGGAAGTTCGATGTTCATACTAATACGGAACAGAATC
TGTTCGAGCCGATCGTTCGCGTGCGTACGCATGGCGTGGATACCGATTATCCGTTGGATCACGAGTTTGTGACCGGCGC
GGAATATCGTCGTATCTGCACGCTGGGCGAGAAGCTGCGTGGTCTGATTGAAGAGGACGCGTTTATCGAACGCGGCGAG
CGTCGCCAGCCGGTAACCAGCTTCGAGCAGGCGCTGGAGTGGCTGGTGAAAGAATCACGTCGCGGTCTGGCTATCCAGC
GTTATAAAGGTCTGGGTGAAATGAACCCGGATCAGCTGTGGGAAACCACCATGGACCCGGAAAGCCGCCGTATGCTGCG
CGTGACCGTCAAAGATGCAATTGCTGCCGACCAGCTGTTCACTACGCTGATGGGTGATGCCGTTGAGCCGCGTCGTGCC
TTTATCGAGGAGAACGCCCTGAAAGCAGCGAATATCGATATTTAA
>gyrB_Porcine_53
ATGTCGAATTCTTATGACTCCTCCAGTATCAAAGTCCTGAAAGGGCTGGATGCGGTGCGTAAGCGCCCGGGTATGTATA
TCGGCGACACGGATGACGGCACCGGTCTGCACCACATGGTATTCGAGGTGGTAGATAACGCTATCGACGAAGCGCTCGC
AGGTCACTGTAAAGATATCGTCGTGACTATTCACGCCGATAACTCCGTGTCCGTAACGGATGATGGCCGTGGCATTCCG
ACCGGGATTCACCCGGAAGAAGGCGTCTCGGCGGCGGAAGTGATCATGACCGTTCTGCACGCGGGCGGTAAATTTGACG
ATAACTCCTATAAAGTCTCCGGCGGTCTGCACGGCGTGGGCGTCTCGGTAGTCAACGCTCTGTCGCAAAAACTGGAACT
GGTTATCCAGCGAGATGGCAAAATTCACCGTCAGATCTACGAGCACGGCGTGCCGCAGGCACCCCTGGCCGTCACTGGC
GATACCGATAAAACCGGCACGATGGTACGTTTCTGGCCGAGCCACGAAACCTTCACCAACGTCACTGAATTTGAATATG
AGATCCTGGCGAAACGCCTGCGTGAACTGTCATTCCTGAACTCAGGCGTCTCCATCCGCCTGCGCGACAAGCGCGATGG
CAAAGAAGATCATTTCCACTACGAAGGCGGCATCAAGGCGTTTGTTGAATATCTGAACAAGAATAAAACGCCGATCCAC
CCGAATATCTTCTATTTCTCCACCGAAAAAGACGGTATCGGCGTGGAAGTAGCGCTGCAGTGGAACGATGGTTTCCAGG
AAAACATCTACTGCTTTACCAACAACATTCCGCAGCGCGACGGCGGTACTCACCTTGCAGGCTTCCGTGCGGCGATGAC
CCGTACGCTGAACGCCTACATGGACAAAGAAGGCTACAGCAAAAAAGCCAAAGTCAGCGCCACCGGCGACGATGCCCGT
GAAGGTCTGATTGCGGTGGTTTCCGTAAAAGTACCGGATCCGAAATTCTCCTCACAGACCAAAGATAAGCTGGTCTCTT
CCGAGGTGAAATCGGCGGTAGAACAGCAGATGAACGAACTGCTGAGCGAATACCTGCTGGAAAACCCATCTGACGCGAA
AATCGTCGTCGGCAAAATTATCGACGCCGCGCGTGCGCGTGAAGCGGCGCGTCGCGCCCGTGAAATGACCCGTCGTAAA
GGCGCGCTCGATTTAGCCGGTCTGCCGGGCAAACTGGCGGACTGTCAGGAACGCGACCCGGCGCTGTCCGAACTGTACC
TGGTGGAAGGGGACTCCGCGGGCGGCTCTGCGAAGCAGGGGCGTAACCGCAAGAACCAGGCGATTCTGCCGCTGAAAGG
TAAAATCCTTAACGTCGAGAAAGCGCGCTTCGACAAGATGCTTTCCTCCCAGGAAGTGGCGACGCTGATCACCGCGCTG
GGCTGCGGTATCGGTCGCGACGAGTACAACCCGGACAAGCTGCGCTATCACAGCATCATCATCATGACCGATGCGGACG
TCGACGGCTCGCACATCCGTACGCTGCTGTTGACCTTCTTCTATCGTCAGATGCCGGAAATTGTCGAGCGTGGCCACGT
CTACATTGCGCAGCCGCCGCTGTACAAAGTGAAGAAAGGTAAGCAGGAACAGTACATTAAAGACGACGAAGCGATGGAT
CAGTACCAGATTTCCATCGCGCTTGACGGTGCGACTCTGCACGCGAACGCTCATGCGCCGGCGCTATCCGGCGAAGCGT
TAGAAAAACTGGTCTCTGAATATAACGCCACGCAGAAAATGATTGGTCGTATGGAGCGTCGCTTCCCGAAAGCGCTGCT
CAAAGAGCTGGTGTATCAGCCAACTCTGACCGAAGCCGATCTTTCTGATGAGCAGACTGTAACGCGCTGGGTGAATGCG
CTGATTACCGAGCTGAACGAGAAAGAGCAGCACGGCAGTCAGTGGAAGTTCGATGTTCATACTAATACGGAACAGAATC
TGTTCGAGCCGATCGTTCGCGTGCGTACGCATGGCGTGGATACCGATTATCCGTTGGATCACGAGTTTGTGACCGGCGC
GGAATATCGTCGTATCTGCACGCTGGGCGAGAAGCTGCGTGGTCTGATTGAAGAGGACGCGTTTATCGAACGCGGCGAG
CGTCGCCAGCCGGTAACCAGCTTCGAGCAGGCGCTGGAGTGGCTGGTGAAAGAATCACGTCGCGGTCTGGCTATCCAGC
GTTATAAAGGTCTGGGTGAAATGAACCCGGATCAGCTGTGGGAAACCACCATGGACCCGGAAAGCCGCCGTATGCTGCG
CGTGACCGTCAAAGATGCAATTGCTGCCGACCAGCTGTTCACTACGCTGATGGGTGATGCCGTTGAGCCGCGTCGTGCC
TTTATCGAGGAGAACGCCCTGAAAGCAGCGAATATCGATATTTAA
>gyrB_Porcine_54
ATGTCGAATTCTTATGACTCCTCCAGTATCAAAGTCCTGAAAGGGCTGGATGCGGTGCGTAAGCGCCCGGGTATGTATA
TCGGCGACACGGATGACGGCACCGGTCTGCACCACATGGTATTCGAGGTGGTAGATAACGCTATCGACGAAGCGCTCGC
AGGTCACTGTAAAGATATCGTCGTGACTATTCACGCCGATAACTCCGTGTCCGTAACGGATGATGGCCGTGGCATTCCG
ACCGGGATTCACCCGGAAGAAGGCGTCTCGGCGGCGGAAGTGATCATGACCGTTCTGCACGCGGGCGGTAAATTTGACG
ATAACTCCTATAAAGTCTCCGGCGGTCTGCACGGCGTGGGCGTCTCGGTAGTCAACGCTCTGTCGCAAAAACTGGAACT
GGTTATCCAGCGAGATGGCAAAATTCACCGTCAGATCTACGAGCACGGCGTGCCGCAGGCACCCCTGGCCGTCACTGGC
GATACCGATAAAACCGGCACGATGGTACGTTTCTGGCCGAGCCACGAAACCTTCACCAACGTCACTGAATTTGAATATG
AGATCCTGGCGAAACGCCTGCGTGAACTGTCATTCCTGAACTCAGGCGTCTCCATCCGCCTGCGCGACAAGCGCGATGG
CAAAGAAGATCATTTCCACTACGAAGGCGGCATCAAGGCGTTTGTTGAATATCTGAACAAGAATAAAACGCCGATCCAC
CCGAATATCTTCTATTTCTCCACCGAAAAAGACGGTATCGGCGTGGAAGTAGCGCTGCAGTGGAACGATGGTTTCCAGG
AAAACATCTACTGCTTTACCAACAACATTCCGCAGCGCGACGGCGGTACTCACCTTGCAGGCTTCCGTGCGGCGATGAC
CCGTACGCTGAACGCCTACATGGACAAAGAAGGCTACAGCAAAAAAGCCAAAGTCAGCGCCACCGGCGACGATGCCCGT
GAAGGTCTGATTGCGGTGGTTTCCGTAAAAGTACCGGATCCGAAATTCTCCTCACAGACCAAAGATAAGCTGGTCTCTT
CCGAGGTGAAATCGGCGGTAGAACAGCAGATGAACGAACTGCTGAGCGAATACCTGCTGGAAAACCCATCTGACGCGAA
AATCGTCGTCGGCAAAATTATCGACGCCGCGCGTGCGCGTGAAGCGGCGCGTCGCGCCCGTGAAATGACCCGTCGTAAA
GGCGCGCTCGATTTAGCCGGTCTGCCGGGCAAACTGGCGGACTGTCAGGAACGCGACCCGGCGCTGTCCGAACTGTACC
TGGTGGAAGGGGACTCCGCGGGCGGCTCTGCGAAGCAGGGGCGTAACCGCAAGAACCAGGCGATTCTGCCGCTGAAAGG
TAAAATCCTTAACGTCGAGAAAGCGCGCTTCGACAAGATGCTTTCCTCCCAGGAAGTGGCGACGCTGATCACCGCGCTG
GGCTGCGGTATCGGTCGCGACGAGTACAACCCGGACAAGCTGCGCTATCACAGCATCATCATCATGACCGATGCGGACG
TCGACGGCTCGCACATCCGTACGCTGCTGTTGACCTTCTTCTATCGTCAGATGCCGGAAATTGTCGAGCGTGGCCACGT
CTACATTGCGCAGCCGCCGCTGTACAAAGTGAAGAAAGGTAAGCAGGAACAGTACATTAAAGACGACGAAGCGATGGAT
CAGTACCAGATTTCCATCGCGCTTGACGGTGCGACTCTGCACGCGAACGCTCATGCGCCGGCGCTATCCGGCGAAGCGT
TAGAAAAACTGGTCTCTGAATATAACGCCACGCAGAAAATGATTGGTCGTATGGAGCGTCGCTTCCCGAAAGCGCTGCT
CAAAGAGCTGGTGTATCAGCCAACTCTGACCGAAGCCGATCTTTCTGATGAGCAGACTGTAACGCGCTGGGTGAATGCG
CTGATTACCGAGCTGAACGAGAAAGAGCAGCACGGCAGTCAGTGGAAGTTCGATGTTCATACTAATACGGAACAGAATC
TGTTCGAGCCGATCGTTCGCGTGCGTACGCATGGCGTGGATACCGATTATCCGTTGGATCACGAGTTTGTGACCGGCGC
GGAATATCGTCGTATCTGCACGCTGGGCGAGAAGCTGCGTGGTCTGATTGAAGAGGACGCGTTTATCGAACGCGGCGAG
CGTCGCCAGCCGGTAACCAGCTTCGAGCAGGCGCTGGAGTGGCTGGTGAAAGAATCACGTCGCGGTCTGGCTATCCAGC
GTTATAAAGGTCTGGGTGAAATGAACCCGGATCAGCTGTGGGAAACCACCATGGACCCGGAAAGCCGCCGTATGCTGCG
CGTGACCGTCAAAGATGCAATTGCTGCCGACCAGCTGTTCACTACGCTGATGGGTGATGCCGTTGAGCCGCGTCGTGCC
TTTATCGAGGAGAACGCCCTGAAAGCAGCGAATATCGATATTTAA
>gyrB_Porcine_55
ATGTCGAATTCTTATGACTCCTCCAGTATCAAAGTCCTGAAAGGGCTGGATGCGGTGCGTAAGCGCCCGGGTATGTATA
TCGGCGACACGGATGACGGCACCGGTCTGCACCACATGGTATTCGAGGTGGTAGATAACGCTATCGACGAAGCGCTCGC
AGGTCACTGTAAAGATATCGTCGTGACTATTCACGCCGATAACTCCGTGTCCGTAACGGATGATGGCCGTGGCATTCCG
ACCGGGATTCACCCGGAAGAAGGCGTCTCGGCGGCGGAAGTGATCATGACCGTTCTGCACGCGGGCGGTAAATTTGACG
ATAACTCCTATAAAGTCTCCGGCGGTCTGCACGGCGTGGGCGTCTCGGTAGTCAACGCTCTGTCGCAAAAACTGGAACT
GGTTATCCAGCGAGATGGCAAAATTCACCGTCAGATCTACGAGCACGGCGTGCCGCAGGCACCCCTGGCCGTCACTGGC
GATACCGATAAAACCGGCACGATGGTACGTTTCTGGCCGAGCCACGAAACCTTCACCAACGTCACTGAATTTGAATATG
AGATCCTGGCGAAACGCCTGCGTGAACTGTCATTCCTGAACTCAGGCGTCTCCATCCGCCTGCGCGACAAGCGCGATGG
CAAAGAAGATCATTTCCACTACGAAGGCGGCATCAAGGCGTTTGTTGAATATCTGAACAAGAATAAAACGCCGATCCAC
CCGAATATCTTCTATTTCTCCACCGAAAAAGACGGTATCGGCGTGGAAGTAGCGCTGCAGTGGAACGATGGTTTCCAGG
AAAACATCTACTGCTTTACCAACAACATTCCGCAGCGCGACGGCGGTACTCACCTTGCAGGCTTCCGTGCGGCGATGAC
CCGTACGCTGAACGCCTACATGGACAAAGAAGGCTACAGCAAAAAAGCCAAAGTCAGCGCCACCGGCGACGATGCCCGT
GAAGGTCTGATTGCGGTGGTTTCCGTAAAAGTACCGGATCCGAAATTCTCCTCACAGACCAAAGATAAGCTGGTCTCTT
CCGAGGTGAAATCGGCGGTAGAACAGCAGATGAACGAACTGCTGAGCGAATACCTGCTGGAAAACCCATCTGACGCGAA
AATCGTCGTCGGCAAAATTATCGACGCCGCGCGTGCGCGTGAAGCGGCGCGTCGCGCCCGTGAAATGACCCGTCGTAAA
GGCGCGCTCGATTTAGCCGGTCTGCCGGGCAAACTGGCGGACTGTCAGGAACGCGACCCGGCGCTGTCCGAACTGTACC
TGGTGGAAGGGGACTCCGCGGGCGGCTCTGCGAAGCAGGGGCGTAACCGCAAGAACCAGGCGATTCTGCCGCTGAAAGG
TAAAATCCTTAACGTCGAGAAAGCGCGCTTCGACAAGATGCTTTCCTCCCAGGAAGTGGCGACGCTGATCACCGCGCTG
GGCTGCGGTATCGGTCGCGACGAGTACAACCCGGACAAGCTGCGCTATCACAGCATCATCATCATGACCGATGCGGACG
TCGACGGCTCGCACATCCGTACGCTGCTGTTGACCTTCTTCTATCGTCAGATGCCGGAAATTGTCGAGCGTGGCCACGT
CTACATTGCGCAGCCGCCGCTGTACAAAGTGAAGAAAGGTAAGCAGGAACAGTACATTAAAGACGACGAAGCGATGGAT
CAGTACCAGATTTCCATCGCGCTTGACGGTGCGACTCTGCACGCGAACGCTCATGCGCCGGCGCTATCCGGCGAAGCGT
TAGAAAAACTGGTCTCTGAATATAACGCCACGCAGAAAATGATTGGTCGTATGGAGCGTCGCTTCCCGAAAGCGCTGCT
CAAAGAGCTGGTGTATCAGCCAACTCTGACCGAAGCCGATCTTTCTGATGAGCAGACTGTAACGCGCTGGGTGAATGCG
CTGATTACCGAGCTGAACGAGAAAGAGCAGCACGGCAGTCAGTGGAAGTTCGATGTTCATACTAATACGGAACAGAATC
TGTTCGAGCCGATCGTTCGCGTGCGTACGCATGGCGTGGATACCGATTATCCGTTGGATCACGAGTTTGTGACCGGCGC
GGAATATCGTCGTATCTGCACGCTGGGCGAGAAGCTGCGTGGTCTGATTGAAGAGGACGCGTTTATCGAACGCGGCGAG
CGTCGCCAGCCGGTAACCAGCTTCGAGCAGGCGCTGGAGTGGCTGGTGAAAGAATCACGTCGCGGTCTGGCTATCCAGC
GTTATAAAGGTCTGGGTGAAATGAACCCGGATCAGCTGTGGGAAACCACCATGGACCCGGAAAGCCGCCGTATGCTGCG
CGTGACCGTCAAAGATGCAATTGCTGCCGACCAGCTGTTCACTACGCTGATGGGTGATGCCGTTGAGCCGCGTCGTGCC
TTTATCGAGGAGAACGCCCTGAAAGCAGCGAATATCGATATTTAA
>gyrB_Porcine_56
ATGTCGAATTCTTATGACTCCTCCAGTATCAAAGTCCTGAAAGGGCTGGATGCGGTGCGTAAGCGCCCGGGTATGTATA
TCGGCGACACGGATGACGGCACCGGTCTGCACCACATGGTATTCGAGGTGGTAGATAACGCTATCGACGAAGCGCTCGC
AGGTCACTGTAAAGATATCGTCGTGACTATTCACGCCGATAACTCCGTGTCCGTAACGGATGATGGCCGTGGCATTCCG
ACCGGGATTCACCCGGAAGAAGGCGTCTCGGCGGCGGAAGTGATCATGACCGTTCTGCACGCGGGCGGTAAATTTGACG
ATAACTCCTATAAAGTCTCCGGCGGTCTGCACGGCGTGGGCGTCTCGGTAGTCAACGCTCTGTCGCAAAAACTGGAACT
GGTTATCCAGCGAGATGGCAAAATTCACCGTCAGATCTACGAGCACGGCGTGCCGCAGGCACCCCTGGCCGTCACTGGC
GATACCGATAAAACCGGCACGATGGTACGTTTCTGGCCGAGCCACGAAACCTTCACCAACGTCACTGAATTTGAATATG
AGATCCTGGCGAAACGCCTGCGTGAACTGTCATTCCTGAACTCAGGCGTCTCCATCCGCCTGCGCGACAAGCGCGATGG
CAAAGAAGATCATTTCCACTACGAAGGCGGCATCAAGGCGTTTGTTGAATATCTGAACAAGAATAAAACGCCGATCCAC
CCGAATATCTTCTATTTCTCCACCGAAAAAGACGGTATCGGCGTGGAAGTAGCGCTGCAGTGGAACGATGGTTTCCAGG
AAAACATCTACTGCTTTACCAACAACATTCCGCAGCGCGACGGCGGTACTCACCTTGCAGGCTTCCGTGCGGCGATGAC
CCGTACGCTGAACGCCTACATGGACAAAGAAGGCTACAGCAAAAAAGCCAAAGTCAGCGCCACCGGCGACGATGCCCGT
GAAGGTCTGATTGCGGTGGTTTCCGTAAAAGTACCGGATCCGAAATTCTCCTCACAGACCAAAGATAAGCTGGTCTCTT
CCGAGGTGAAATCGGCGGTAGAACAGCAGATGAACGAACTGCTGAGCGAATACCTGCTGGAAAACCCATCTGACGCGAA
AATCGTCGTCGGCAAAATTATCGACGCCGCGCGTGCGCGTGAAGCGGCGCGTCGCGCCCGTGAAATGACCCGTCGTAAA
GGCGCGCTCGATTTAGCCGGTCTGCCGGGCAAACTGGCGGACTGTCAGGAACGCGACCCGGCGCTGTCCGAACTGTACC
TGGTGGAAGGGGACTCCGCGGGCGGCTCTGCGAAGCAGGGGCGTAACCGCAAGAACCAGGCGATTCTGCCGCTGAAAGG
TAAAATCCTTAACGTCGAGAAAGCGCGCTTCGACAAGATGCTTTCCTCCCAGGAAGTGGCGACGCTGATCACCGCGCTG
GGCTGCGGTATCGGTCGCGACGAGTACAACCCGGACAAGCTGCGCTATCACAGCATCATCATCATGACCGATGCGGACG
TCGACGGCTCGCACATCCGTACGCTGCTGTTGACCTTCTTCTATCGTCAGATGCCGGAAATTGTCGAGCGTGGCCACGT
CTACATTGCGCAGCCGCCGCTGTACAAAGTGAAGAAAGGTAAGCAGGAACAGTACATTAAAGACGACGAAGCGATGGAT
CAGTACCAGATTTCCATCGCGCTTGACGGTGCGACTCTGCACGCGAACGCTCATGCGCCGGCGCTATCCGGCGAAGCGT
TAGAAAAACTGGTCTCTGAATATAACGCCACGCAGAAAATGATTGGTCGTATGGAGCGTCGCTTCCCGAAAGCGCTGCT
CAAAGAGCTGGTGTATCAGCCAACTCTGACCGAAGCCGATCTTTCTGATGAGCAGACTGTAACGCGCTGGGTGAATGCG
CTGATTACCGAGCTGAACGAGAAAGAGCAGCACGGCAGTCAGTGGAAGTTCGATGTTCATACTAATACGGAACAGAATC
TGTTCGAGCCGATCGTTCGCGTGCGTACGCATGGCGTGGATACCGATTATCCGTTGGATCACGAGTTTGTGACCGGCGC
GGAATATCGTCGTATCTGCACGCTGGGCGAGAAGCTGCGTGGTCTGATTGAAGAGGACGCGTTTATCGAACGCGGCGAG
CGTCGCCAGCCGGTAACCAGCTTCGAGCAGGCGCTGGAGTGGCTGGTGAAAGAATCACGTCGCGGTCTGGCTATCCAGC
GTTATAAAGGTCTGGGTGAAATGAACCCGGATCAGCTGTGGGAAACCACCATGGACCCGGAAAGCCGCCGTATGCTGCG
CGTGACCGTCAAAGATGCAATTGCTGCCGACCAGCTGTTCACTACGCTGATGGGTGATGCCGTTGAGCCGCGTCGTGCC
TTTATCGAGGAGAACGCCCTGAAAGCAGCGAATATCGATATTTAA
>gyrB_Porcine_57
ATGTCGAATTCTTATGACTCCTCCAGTATCAAAGTCCTGAAAGGGCTGGATGCGGTGCGTAAGCGCCCGGGTATGTATA
TCGGCGACACGGATGACGGCACCGGTCTGCACCACATGGTATTCGAGGTGGTAGATAACGCTATCGACGAAGCGCTCGC
AGGTCACTGTAAAGATATCGTCGTGACTATTCACGCCGATAACTCCGTGTCCGTAACGGATGATGGCCGTGGCATTCCG
ACCGGGATTCACCCGGAAGAAGGCGTCTCGGCGGCGGAAGTGATCATGACCGTTCTGCACGCGGGCGGTAAATTTGACG
ATAACTCCTATAAAGTCTCCGGCGGTCTGCACGGCGTGGGCGTCTCGGTAGTCAACGCTCTGTCGCAAAAACTGGAACT
GGTTATCCAGCGAGATGGCAAAATTCACCGTCAGATCTACGAGCACGGCGTGCCGCAGGCACCCCTGGCCGTCACTGGC
GATACCGATAAAACCGGCACGATGGTACGTTTCTGGCCGAGCCACGAAACCTTCACCAACGTCACTGAATTTGAATATG
AGATCCTGGCGAAACGCCTGCGTGAACTGTCATTCCTGAACTCAGGCGTCTCCATCCGCCTGCGCGACAAGCGCGATGG
CAAAGAAGATCATTTCCACTACGAAGGCGGCATCAAGGCGTTTGTTGAATATCTGAACAAGAATAAAACGCCGATCCAC
CCGAATATCTTCTATTTCTCCACCGAAAAAGACGGTATCGGCGTGGAAGTAGCGCTGCAGTGGAACGATGGTTTCCAGG
AAAACATCTACTGCTTTACCAACAACATTCCGCAGCGCGACGGCGGTACTCACCTTGCAGGCTTCCGTGCGGCGATGAC
CCGTACGCTGAACGCCTACATGGACAAAGAAGGCTACAGCAAAAAAGCCAAAGTCAGCGCCACCGGCGACGATGCCCGT
GAAGGTCTGATTGCGGTGGTTTCCGTAAAAGTACCGGATCCGAAATTCTCCTCACAGACCAAAGATAAGCTGGTCTCTT
CCGAGGTGAAATCGGCGGTAGAACAGCAGATGAACGAACTGCTGAGCGAATACCTGCTGGAAAACCCATCTGACGCGAA
AATCGTCGTCGGCAAAATTATCGACGCCGCGCGTGCGCGTGAAGCGGCGCGTCGCGCCCGTGAAATGACCCGTCGTAAA
GGCGCGCTCGATTTAGCCGGTCTGCCGGGCAAACTGGCGGACTGTCAGGAACGCGACCCGGCGCTGTCCGAACTGTACC
TGGTGGAAGGGGACTCCGCGGGCGGCTCTGCGAAGCAGGGGCGTAACCGCAAGAACCAGGCGATTCTGCCGCTGAAAGG
TAAAATCCTTAACGTCGAGAAAGCGCGCTTCGACAAGATGCTTTCCTCCCAGGAAGTGGCGACGCTGATCACCGCGCTG
GGCTGCGGTATCGGTCGCGACGAGTACAACCCGGACAAGCTGCGCTATCACAGCATCATCATCATGACCGATGCGGACG
TCGACGGCTCGCACATCCGTACGCTGCTGTTGACCTTCTTCTATCGTCAGATGCCGGAAATTGTCGAGCGTGGCCACGT
CTACATTGCGCAGCCGCCGCTGTACAAAGTGAAGAAAGGTAAGCAGGAACAGTACATTAAAGACGACGAAGCGATGGAT
CAGTACCAGATTTCCATCGCGCTTGACGGTGCGACTCTGCACGCGAACGCTCATGCGCCGGCGCTATCCGGCGAAGCGT
TAGAAAAACTGGTCTCTGAATATAACGCCACGCAGAAAATGATTGGTCGTATGGAGCGTCGCTTCCCGAAAGCGCTGCT
CAAAGAGCTGGTGTATCAGCCAACTCTGACCGAAGCCGATCTTTCTGATGAGCAGACTGTAACGCGCTGGGTGAATGCG
CTGATTACCGAGCTGAACGAGAAAGAGCAGCACGGCAGTCAGTGGAAGTTCGATGTTCATACTAATACGGAACAGAATC
TGTTCGAGCCGATCGTTCGCGTGCGTACGCATGGCGTGGATACCGATTATCCGTTGGATCACGAGTTTGTGACCGGCGC
GGAATATCGTCGTATCTGCACGCTGGGCGAGAAGCTGCGTGGTCTGATTGAAGAGGACGCGTTTATCGAACGCGGCGAG
CGTCGCCAGCCGGTAACCAGCTTCGAGCAGGCGCTGGAGTGGCTGGTGAAAGAATCACGTCGCGGTCTGGCTATCCAGC
GTTATAAAGGTCTGGGTGAAATGAACCCGGATCAGCTGTGGGAAACCACCATGGACCCGGAAAGCCGCCGTATGCTGCG
CGTGACCGTCAAAGATGCAATTGCTGCCGACCAGCTGTTCACTACGCTGATGGGTGATGCCGTTGAGCCGCGTCGTGCC
TTTATCGAGGAGAACGCCCTGAAAGCAGCGAATATCGATATTTAA
>gyrB_Porcine_58
ATGTCGAATTCTTATGACTCCTCCAGTATCAAAGTCCTGAAAGGGCTGGATGCGGTGCGTAAGCGCCCGGGTATGTATA
TCGGCGACACGGATGACGGCACCGGTCTGCACCACATGGTATTCGAGGTGGTAGATAACGCTATCGACGAAGCGCTCGC
AGGTCACTGTAAAGATATCGTCGTGACTATTCACGCCGATAACTCCGTGTCCGTAACGGATGATGGCCGTGGCATTCCG
ACCGGGATTCACCCGGAAGAAGGCGTCTCGGCGGCGGAAGTGATCATGACCGTTCTGCACGCGGGCGGTAAATTTGACG
ATAACTCCTATAAAGTCTCCGGCGGTCTGCACGGCGTGGGCGTCTCGGTAGTCAACGCTCTGTCGCAAAAACTGGAACT
GGTTATCCAGCGAGATGGCAAAATTCACCGTCAGATCTACGAGCACGGCGTGCCGCAGGCACCCCTGGCCGTCACTGGC
GATACCGATAAAACCGGCACGATGGTACGTTTCTGGCCGAGCCACGAAACCTTCACCAACGTCACTGAATTTGAATATG
AGATCCTGGCGAAACGCCTGCGTGAACTGTCATTCCTGAACTCAGGCGTCTCCATCCGCCTGCGCGACAAGCGCGATGG
CAAAGAAGATCATTTCCACTACGAAGGCGGCATCAAGGCGTTTGTTGAATATCTGAACAAGAATAAAACGCCGATCCAC
CCGAATATCTTCTATTTCTCCACCGAAAAAGACGGTATCGGCGTGGAAGTAGCGCTGCAGTGGAACGATGGTTTCCAGG
AAAACATCTACTGCTTTACCAACAACATTCCGCAGCGCGACGGCGGTACTCACCTTGCAGGCTTCCGTGCGGCGATGAC
CCGTACGCTGAACGCCTACATGGACAAAGAAGGCTACAGCAAAAAAGCCAAAGTCAGCGCCACCGGCGACGATGCCCGT
GAAGGTCTGATTGCGGTGGTTTCCGTAAAAGTACCGGATCCGAAATTCTCCTCACAGACCAAAGATAAGCTGGTCTCTT
CCGAGGTGAAATCGGCGGTAGAACAGCAGATGAACGAACTGCTGAGCGAATACCTGCTGGAAAACCCATCTGACGCGAA
AATCGTCGTCGGCAAAATTATCGACGCCGCGCGTGCGCGTGAAGCGGCGCGTCGCGCCCGTGAAATGACCCGTCGTAAA
GGCGCGCTCGATTTAGCCGGTCTGCCGGGCAAACTGGCGGACTGTCAGGAACGCGACCCGGCGCTGTCCGAACTGTACC
TGGTGGAAGGGGACTCCGCGGGCGGCTCTGCGAAGCAGGGGCGTAACCGCAAGAACCAGGCGATTCTGCCGCTGAAAGG
TAAAATCCTTAACGTCGAGAAAGCGCGCTTCGACAAGATGCTTTCCTCCCAGGAAGTGGCGACGCTGATCACCGCGCTG
GGCTGCGGTATCGGTCGCGACGAGTACAACCCGGACAAGCTGCGCTATCACAGCATCATCATCATGACCGATGCGGACG
TCGACGGCTCGCACATCCGTACGCTGCTGTTGACCTTCTTCTATCGTCAGATGCCGGAAATTGTCGAGCGTGGCCACGT
CTACATTGCGCAGCCGCCGCTGTACAAAGTGAAGAAAGGTAAGCAGGAACAGTACATTAAAGACGACGAAGCGATGGAT
CAGTACCAGATTTCCATCGCGCTTGACGGTGCGACTCTGCACGCGAACGCTCATGCGCCGGCGCTATCCGGCGAAGCGT
TAGAAAAACTGGTCTCTGAATATAACGCCACGCAGAAAATGATTGGTCGTATGGAGCGTCGCTTCCCGAAAGCGCTGCT
CAAAGAGCTGGTGTATCAGCCAACTCTGACCGAAGCCGATCTTTCTGATGAGCAGACTGTAACGCGCTGGGTGAATGCG
CTGATTACCGAGCTGAACGAGAAAGAGCAGCACGGCAGTCAGTGGAAGTTCGATGTTCATACTAATACGGAACAGAATC
TGTTCGAGCCGATCGTTCGCGTGCGTACGCATGGCGTGGATACCGATTATCCGTTGGATCACGAGTTTGTGACCGGCGC
GGAATATCGTCGTATCTGCACGCTGGGCGAGAAGCTGCGTGGTCTGATTGAAGAGGACGCGTTTATCGAACGCGGCGAG
CGTCGCCAGCCGGTAACCAGCTTCGAGCAGGCGCTGGAGTGGCTGGTGAAAGAATCACGTCGCGGTCTGGCTATCCAGC
GTTATAAAGGTCTGGGTGAAATGAACCCGGATCAGCTGTGGGAAACCACCATGGACCCGGAAAGCCGCCGTATGCTGCG
CGTGACCGTCAAAGATGCAATTGCTGCCGACCAGCTGTTCACTACGCTGATGGGTGATGCCGTTGAGCCGCGTCGTGCC
TTTATCGAGGAGAACGCCCTGAAAGCAGCGAATATCGATATTTAA
>gyrB_Porcine_59
ATGTCGAATTCTTATGACTCCTCCAGTATCAAAGTCCTGAAAGGGCTGGATGCGGTGCGTAAGCGCCCGGGTATGTATA
TCGGCGACACGGATGACGGCACCGGTCTGCACCACATGGTATTCGAGGTGGTAGATAACGCTATCGACGAAGCGCTCGC
AGGTCACTGTAAAGATATCGTCGTGACTATTCACGCCGATAACTCCGTGTCCGTAACGGATGATGGCCGTGGCATTCCG
ACCGGGATTCACCCGGAAGAAGGCGTCTCGGCGGCGGAAGTGATCATGACCGTTCTGCACGCGGGCGGTAAATTTGACG
ATAACTCCTATAAAGTCTCCGGCGGTCTGCACGGCGTGGGCGTCTCGGTAGTCAACGCTCTGTCGCAAAAACTGGAACT
GGTTATCCAGCGAGATGGCAAAATTCACCGTCAGATCTACGAGCACGGCGTGCCGCAGGCACCCCTGGCCGTCACTGGC
GATACCGATAAAACCGGCACGATGGTACGTTTCTGGCCGAGCCACGAAACCTTCACCAACGTCACTGAATTTGAATATG
AGATCCTGGCGAAACGCCTGCGTGAACTGTCATTCCTGAACTCAGGCGTCTCCATCCGCCTGCGCGACAAGCGCGATGG
CAAAGAAGATCATTTCCACTACGAAGGCGGCATCAAGGCGTTTGTTGAATATCTGAACAAGAATAAAACGCCGATCCAC
CCGAATATCTTCTATTTCTCCACCGAAAAAGACGGTATCGGCGTGGAAGTAGCGCTGCAGTGGAACGATGGTTTCCAGG
AAAACATCTACTGCTTTACCAACAACATTCCGCAGCGCGACGGCGGTACTCACCTTGCAGGCTTCCGTGCGGCGATGAC
CCGTACGCTGAACGCCTACATGGACAAAGAAGGCTACAGCAAAAAAGCCAAAGTCAGCGCCACCGGCGACGATGCCCGT
GAAGGTCTGATTGCGGTGGTTTCCGTAAAAGTACCGGATCCGAAATTCTCCTCACAGACCAAAGATAAGCTGGTCTCTT
CCGAGGTGAAATCGGCGGTAGAACAGCAGATGAACGAACTGCTGAGCGAATACCTGCTGGAAAACCCATCTGACGCGAA
AATCGTCGTCGGCAAAATTATCGACGCCGCGCGTGCGCGTGAAGCGGCGCGTCGCGCCCGTGAAATGACCCGTCGTAAA
GGCGCGCTCGATTTAGCCGGTCTGCCGGGCAAACTGGCGGACTGTCAGGAACGCGACCCGGCGCTGTCCGAACTGTACC
TGGTGGAAGGGGACTCCGCGGGCGGCTCTGCGAAGCAGGGGCGTAACCGCAAGAACCAGGCGATTCTGCCGCTGAAAGG
TAAAATCCTTAACGTCGAGAAAGCGCGCTTCGACAAGATGCTTTCCTCCCAGGAAGTGGCGACGCTGATCACCGCGCTG
GGCTGCGGTATCGGTCGCGACGAGTACAACCCGGACAAGCTGCGCTATCACAGCATCATCATCATGACCGATGCGGACG
TCGACGGCTCGCACATCCGTACGCTGCTGTTGACCTTCTTCTATCGTCAGATGCCGGAAATTGTCGAGCGTGGCCACGT
CTACATTGCGCAGCCGCCGCTGTACAAAGTGAAGAAAGGTAAGCAGGAACAGTACATTAAAGACGACGAAGCGATGGAT
CAGTACCAGATTTCCATCGCGCTTGACGGTGCGACTCTGCACGCGAACGCTCATGCGCCGGCGCTATCCGGCGAAGCGT
TAGAAAAACTGGTCTCTGAATATAACGCCACGCAGAAAATGATTGGTCGTATGGAGCGTCGCTTCCCGAAAGCGCTGCT
CAAAGAGCTGGTGTATCAGCCAACTCTGACCGAAGCCGATCTTTCTGATGAGCAGACTGTAACGCGCTGGGTGAATGCG
CTGATTACCGAGCTGAACGAGAAAGAGCAGCACGGCAGTCAGTGGAAGTTCGATGTTCATACTAATACGGAACAGAATC
TGTTCGAGCCGATCGTTCGCGTGCGTACGCATGGCGTGGATACCGATTATCCGTTGGATCACGAGTTTGTGACCGGCGC
GGAATATCGTCGTATCTGCACGCTGGGCGAGAAGCTGCGTGGTCTGATTGAAGAGGACGCGTTTATCGAACGCGGCGAG
CGTCGCCAGCCGGTAACCAGCTTCGAGCAGGCGCTGGAGTGGCTGGTGAAAGAATCACGTCGCGGTCTGGCTATCCAGC
GTTATAAAGGTCTGGGTGAAATGAACCCGGATCAGCTGTGGGAAACCACCATGGACCCGGAAAGCCGCCGTATGCTGCG
CGTGACCGTCAAAGATGCAATTGCTGCCGACCAGCTGTTCACTACGCTGATGGGTGATGCCGTTGAGCCGCGTCGTGCC
TTTATCGAGGAGAACGCCCTGAAAGCAGCGAATATCGATATTTAA
>gyrB_Porcine_60
ATGTCGAATTCTTATGACTCCTCCAGTATCAAAGTCCTGAAAGGGCTGGATGCGGTGCGTAAGCGCCCGGGTATGTATA
TCGGCGACACGGATGACGGCACCGGTCTGCACCACATGGTATTCGAGGTGGTAGATAACGCTATCGACGAAGCGCTCGC
AGGTCACTGTAAAGATATCGTCGTGACTATTCACGCCGATAACTCCGTGTCCGTAACGGATGATGGCCGTGGCATTCCG
ACCGGGATTCACCCGGAAGAAGGCGTCTCGGCGGCGGAAGTGATCATGACCGTTCTGCACGCGGGCGGTAAATTTGACG
ATAACTCCTATAAAGTCTCCGGCGGTCTGCACGGCGTGGGCGTCTCGGTAGTCAACGCTCTGTCGCAAAAACTGGAACT
GGTTATCCAGCGAGATGGCAAAATTCACCGTCAGATCTACGAGCACGGCGTGCCGCAGGCACCCCTGGCCGTCACTGGC
GATACCGATAAAACCGGCACGATGGTACGTTTCTGGCCGAGCCACGAAACCTTCACCAACGTCACTGAATTTGAATATG
AGATCCTGGCGAAACGCCTGCGTGAACTGTCATTCCTGAACTCAGGCGTCTCCATCCGCCTGCGCGACAAGCGCGATGG
CAAAGAAGATCATTTCCACTACGAAGGCGGCATCAAGGCGTTTGTTGAATATCTGAACAAGAATAAAACGCCGATCCAC
CCGAATATCTTCTATTTCTCCACCGAAAAAGACGGTATCGGCGTGGAAGTAGCGCTGCAGTGGAACGATGGTTTCCAGG
AAAACATCTACTGCTTTACCAACAACATTCCGCAGCGCGACGGCGGTACTCACCTTGCAGGCTTCCGTGCGGCGATGAC
CCGTACGCTGAACGCCTACATGGACAAAGAAGGCTACAGCAAAAAAGCCAAAGTCAGCGCCACCGGCGACGATGCCCGT
GAAGGTCTGATTGCGGTGGTTTCCGTAAAAGTACCGGATCCGAAATTCTCCTCACAGACCAAAGATAAGCTGGTCTCTT
CCGAGGTGAAATCGGCGGTAGAACAGCAGATGAACGAACTGCTGAGCGAATACCTGCTGGAAAACCCATCTGACGCGAA
AATCGTCGTCGGCAAAATTATCGACGCCGCGCGTGCGCGTGAAGCGGCGCGTCGCGCCCGTGAAATGACCCGTCGTAAA
GGCGCGCTCGATTTAGCCGGTCTGCCGGGCAAACTGGCGGACTGTCAGGAACGCGACCCGGCGCTGTCCGAACTGTACC
TGGTGGAAGGGGACTCCGCGGGCGGCTCTGCGAAGCAGGGGCGTAACCGCAAGAACCAGGCGATTCTGCCGCTGAAAGG
TAAAATCCTTAACGTCGAGAAAGCGCGCTTCGACAAGATGCTTTCCTCCCAGGAAGTGGCGACGCTGATCACCGCGCTG
GGCTGCGGTATCGGTCGCGACGAGTACAACCCGGACAAGCTGCGCTATCACAGCATCATCATCATGACCGATGCGGACG
TCGACGGCTCGCACATCCGTACGCTGCTGTTGACCTTCTTCTATCGTCAGATGCCGGAAATTGTCGAGCGTGGCCACGT
CTACATTGCGCAGCCGCCGCTGTACAAAGTGAAGAAAGGTAAGCAGGAACAGTACATTAAAGACGACGAAGCGATGGAT
CAGTACCAGATTTCCATCGCGCTTGACGGTGCGACTCTGCACGCGAACGCTCATGCGCCGGCGCTATCCGGCGAAGCGT
TAGAAAAACTGGTCTCTGAATATAACGCCACGCAGAAAATGATTGGTCGTATGGAGCGTCGCTTCCCGAAAGCGCTGCT
CAAAGAGCTGGTGTATCAGCCAACTCTGACCGAAGCCGATCTTTCTGATGAGCAGACTGTAACGCGCTGGGTGAATGCG
CTGATTACCGAGCTGAACGAGAAAGAGCAGCACGGCAGTCAGTGGAAGTTCGATGTTCATACTAATACGGAACAGAATC
TGTTCGAGCCGATCGTTCGCGTGCGTACGCATGGCGTGGATACCGATTATCCGTTGGATCACGAGTTTGTGACCGGCGC
GGAATATCGTCGTATCTGCACGCTGGGCGAGAAGCTGCGTGGTCTGATTGAAGAGGACGCGTTTATCGAACGCGGCGAG
CGTCGCCAGCCGGTAACCAGCTTCGAGCAGGCGCTGGAGTGGCTGGTGAAAGAATCACGTCGCGGTCTGGCTATCCAGC
GTTATAAAGGTCTGGGTGAAATGAACCCGGATCAGCTGTGGGAAACCACCATGGACCCGGAAAGCCGCCGTATGCTGCG
CGTGACCGTCAAAGATGCAATTGCTGCCGACCAGCTGTTCACTACGCTGATGGGTGATGCCGTTGAGCCGCGTCGTGCC
TTTATCGAGGAGAACGCCCTGAAAGCAGCGAATATCGATATTTAA
>gyrB_Porcine_61
ATGTCGAATTCTTATGACTCCTCCAGTATCAAAGTCCTGAAAGGGCTGGATGCGGTGCGTAAGCGCCCGGGTATGTATA
TCGGCGACACGGATGACGGCACCGGTCTGCACCACATGGTATTCGAGGTGGTAGATAACGCTATCGACGAAGCGCTCGC
AGGTCACTGTAAAGATATCGTCGTGACTATTCACGCCGATAACTCCGTGTCCGTAACGGATGATGGCCGTGGCATTCCG
ACCGGGATTCACCCGGAAGAAGGCGTCTCGGCGGCGGAAGTGATCATGACCGTTCTGCACGCGGGCGGTAAATTTGACG
ATAACTCCTATAAAGTCTCCGGCGGTCTGCACGGCGTGGGCGTCTCGGTAGTCAACGCTCTGTCGCAAAAACTGGAACT
GGTTATCCAGCGAGATGGCAAAATTCACCGTCAGATCTACGAGCACGGCGTGCCGCAGGCACCCCTGGCCGTCACTGGC
GATACCGATAAAACCGGCACGATGGTACGTTTCTGGCCGAGCCACGAAACCTTCACCAACGTCACTGAATTTGAATATG
AGATCCTGGCGAAACGCCTGCGTGAACTGTCATTCCTGAACTCAGGCGTCTCCATCCGCCTGCGCGACAAGCGCGATGG
CAAAGAAGATCATTTCCACTACGAAGGCGGCATCAAGGCGTTTGTTGAATATCTGAACAAGAATAAAACGCCGATCCAC
CCGAATATCTTCTATTTCTCCACCGAAAAAGACGGTATCGGCGTGGAAGTAGCGCTGCAGTGGAACGATGGTTTCCAGG
AAAACATCTACTGCTTTACCAACAACATTCCGCAGCGCGACGGCGGTACTCACCTTGCAGGCTTCCGTGCGGCGATGAC
CCGTACGCTGAACGCCTACATGGACAAAGAAGGCTACAGCAAAAAAGCCAAAGTCAGCGCCACCGGCGACGATGCCCGT
GAAGGTCTGATTGCGGTGGTTTCCGTAAAAGTACCGGATCCGAAATTCTCCTCACAGACCAAAGATAAGCTGGTCTCTT
CCGAGGTGAAATCGGCGGTAGAACAGCAGATGAACGAACTGCTGAGCGAATACCTGCTGGAAAACCCATCTGACGCGAA
AATCGTCGTCGGCAAAATTATCGACGCCGCGCGTGCGCGTGAAGCGGCGCGTCGCGCCCGTGAAATGACCCGTCGTAAA
GGCGCGCTCGATTTAGCCGGTCTGCCGGGCAAACTGGCGGACTGTCAGGAACGCGACCCGGCGCTGTCCGAACTGTACC
TGGTGGAAGGGGACTCCGCGGGCGGCTCTGCGAAGCAGGGGCGTAACCGCAAGAACCAGGCGATTCTGCCGCTGAAAGG
TAAAATCCTTAACGTCGAGAAAGCGCGCTTCGACAAGATGCTTTCCTCCCAGGAAGTGGCGACGCTGATCACCGCGCTG
GGCTGCGGTATCGGTCGCGACGAGTACAACCCGGACAAGCTGCGCTATCACAGCATCATCATCATGACCGATGCGGACG
TCGACGGCTCGCACATCCGTACGCTGCTGTTGACCTTCTTCTATCGTCAGATGCCGGAAATTGTCGAGCGTGGCCACGT
CTACATTGCGCAGCCGCCGCTGTACAAAGTGAAGAAAGGTAAGCAGGAACAGTACATTAAAGACGACGAAGCGATGGAT
CAGTACCAGATTTCCATCGCGCTTGACGGTGCGACTCTGCACGCGAACGCTCATGCGCCGGCGCTATCCGGCGAAGCGT
TAGAAAAACTGGTCTCTGAATATAACGCCACGCAGAAAATGATTGGTCGTATGGAGCGTCGCTTCCCGAAAGCGCTGCT
CAAAGAGCTGGTGTATCAGCCAACTCTGACCGAAGCCGATCTTTCTGATGAGCAGACTGTAACGCGCTGGGTGAATGCG
CTGATTACCGAGCTGAACGAGAAAGAGCAGCACGGCAGTCAGTGGAAGTTCGATGTTCATACTAATACGGAACAGAATC
TGTTCGAGCCGATCGTTCGCGTGCGTACGCATGGCGTGGATACCGATTATCCGTTGGATCACGAGTTTGTGACCGGCGC
GGAATATCGTCGTATCTGCACGCTGGGCGAGAAGCTGCGTGGTCTGATTGAAGAGGACGCGTTTATCGAACGCGGCGAG
CGTCGCCAGCCGGTAACCAGCTTCGAGCAGGCGCTGGAGTGGCTGGTGAAAGAATCACGTCGCGGTCTGGCTATCCAGC
GTTATAAAGGTCTGGGTGAAATGAACCCGGATCAGCTGTGGGAAACCACCATGGACCCGGAAAGCCGCCGTATGCTGCG
CGTGACCGTCAAAGATGCAATTGCTGCCGACCAGCTGTTCACTACGCTGATGGGTGATGCCGTTGAGCCGCGTCGTGCC
TTTATCGAGGAGAACGCCCTGAAAGCAGCGAATATCGATATTTAA
>gyrB_Porcine_62
ATGTCGAATTCTTATGACTCCTCCAGTATCAAAGTCCTGAAAGGGCTGGATGCGGTGCGTAAGCGCCCGGGTATGTATA
TCGGCGACACGGATGACGGCACCGGTCTGCACCACATGGTATTCGAGGTGGTAGATAACGCTATCGACGAAGCGCTCGC
AGGTCACTGTAAAGATATCGTCGTGACTATTCACGCCGATAACTCCGTGTCCGTAACGGATGATGGCCGTGGCATTCCG
ACCGGGATTCACCCGGAAGAAGGCGTCTCGGCGGCGGAAGTGATCATGACCGTTCTGCACGCGGGCGGTAAATTTGACG
ATAACTCCTATAAAGTCTCCGGCGGTCTGCACGGCGTGGGCGTCTCGGTAGTCAACGCTCTGTCGCAAAAACTGGAACT
GGTTATCCAGCGAGATGGCAAAATTCACCGTCAGATCTACGAGCACGGCGTGCCGCAGGCACCCCTGGCCGTCACTGGC
GATACCGATAAAACCGGCACGATGGTACGTTTCTGGCCGAGCCACGAAACCTTCACCAACGTCACTGAATTTGAATATG
AGATCCTGGCGAAACGCCTGCGTGAACTGTCATTCCTGAACTCAGGCGTCTCCATCCGCCTGCGCGACAAGCGCGATGG
CAAAGAAGATCATTTCCACTACGAAGGCGGCATCAAGGCGTTTGTTGAATATCTGAACAAGAATAAAACGCCGATCCAC
CCGAATATCTTCTATTTCTCCACCGAAAAAGACGGTATCGGCGTGGAAGTAGCGCTGCAGTGGAACGATGGTTTCCAGG
AAAACATCTACTGCTTTACCAACAACATTCCGCAGCGCGACGGCGGTACTCACCTTGCAGGCTTCCGTGCGGCGATGAC
CCGTACGCTGAACGCCTACATGGACAAAGAAGGCTACAGCAAAAAAGCCAAAGTCAGCGCCACCGGCGACGATGCCCGT
GAAGGTCTGATTGCGGTGGTTTCCGTAAAAGTACCGGATCCGAAATTCTCCTCACAGACCAAAGATAAGCTGGTCTCTT
CCGAGGTGAAATCGGCGGTAGAACAGCAGATGAACGAACTGCTGAGCGAATACCTGCTGGAAAACCCATCTGACGCGAA
AATCGTCGTCGGCAAAATTATCGACGCCGCGCGTGCGCGTGAAGCGGCGCGTCGCGCCCGTGAAATGACCCGTCGTAAA
GGCGCGCTCGATTTAGCCGGTCTGCCGGGCAAACTGGCGGACTGTCAGGAACGCGACCCGGCGCTGTCCGAACTGTACC
TGGTGGAAGGGGACTCCGCGGGCGGCTCTGCGAAGCAGGGGCGTAACCGCAAGAACCAGGCGATTCTGCCGCTGAAAGG
TAAAATCCTTAACGTCGAGAAAGCGCGCTTCGACAAGATGCTTTCCTCCCAGGAAGTGGCGACGCTGATCACCGCGCTG
GGCTGCGGTATCGGTCGCGACGAGTACAACCCGGACAAGCTGCGCTATCACAGCATCATCATCATGACCGATGCGGACG
TCGACGGCTCGCACATCCGTACGCTGCTGTTGACCTTCTTCTATCGTCAGATGCCGGAAATTGTCGAGCGTGGCCACGT
CTACATTGCGCAGCCGCCGCTGTACAAAGTGAAGAAAGGTAAGCAGGAACAGTACATTAAAGACGACGAAGCGATGGAT
CAGTACCAGATTTCCATCGCGCTTGACGGTGCGACTCTGCACGCGAACGCTCATGCGCCGGCGCTATCCGGCGAAGCGT
TAGAAAAACTGGTCTCTGAATATAACGCCACGCAGAAAATGATTGGTCGTATGGAGCGTCGCTTCCCGAAAGCGCTGCT
CAAAGAGCTGGTGTATCAGCCAACTCTGACCGAAGCCGATCTTTCTGATGAGCAGACTGTAACGCGCTGGGTGAATGCG
CTGATTACCGAGCTGAACGAGAAAGAGCAGCACGGCAGTCAGTGGAAGTTCGATGTTCATACTAATACGGAACAGAATC
TGTTCGAGCCGATCGTTCGCGTGCGTACGCATGGCGTGGATACCGATTATCCGTTGGATCACGAGTTTGTGACCGGCGC
GGAATATCGTCGTATCTGCACGCTGGGCGAGAAGCTGCGTGGTCTGATTGAAGAGGACGCGTTTATCGAACGCGGCGAG
CGTCGCCAGCCGGTAACCAGCTTCGAGCAGGCGCTGGAGTGGCTGGTGAAAGAATCACGTCGCGGTCTGGCTATCCAGC
GTTATAAAGGTCTGGGTGAAATGAACCCGGATCAGCTGTGGGAAACCACCATGGACCCGGAAAGCCGCCGTATGCTGCG
CGTGACCGTCAAAGATGCAATTGCTGCCGACCAGCTGTTCACTACGCTGATGGGTGATGCCGTTGAGCCGCGTCGTGCC
TTTATCGAGGAGAACGCCCTGAAAGCAGCGAATATCGATATTTAA
>gyrB_Porcine_63
ATGTCGAATTCTTATGACTCCTCCAGTATCAAAGTCCTGAAAGGGCTGGATGCGGTGCGTAAGCGCCCGGGTATGTATA
TCGGCGACACGGATGACGGCACCGGTCTGCACCACATGGTATTCGAGGTGGTAGATAACGCTATCGACGAAGCGCTCGC
AGGTCACTGTAAAGATATCGTCGTGACTATTCACGCCGATAACTCCGTGTCCGTAACGGATGATGGCCGTGGCATTCCG
ACCGGGATTCACCCGGAAGAAGGCGTCTCGGCGGCGGAAGTGATCATGACCGTTCTGCACGCGGGCGGTAAATTTGACG
ATAACTCCTATAAAGTCTCCGGCGGTCTGCACGGCGTGGGCGTCTCGGTAGTCAACGCTCTGTCGCAAAAACTGGAACT
GGTTATCCAGCGAGATGGCAAAATTCACCGTCAGATCTACGAGCACGGCGTGCCGCAGGCACCCCTGGCCGTCACTGGC
GATACCGATAAAACCGGCACGATGGTACGTTTCTGGCCGAGCCACGAAACCTTCACCAACGTCACTGAATTTGAATATG
AGATCCTGGCGAAACGCCTGCGTGAACTGTCATTCCTGAACTCAGGCGTCTCCATCCGCCTGCGCGACAAGCGCGATGG
CAAAGAAGATCATTTCCACTACGAAGGCGGCATCAAGGCGTTTGTTGAATATCTGAACAAGAATAAAACGCCGATCCAC
CCGAATATCTTCTATTTCTCCACCGAAAAAGACGGTATCGGCGTGGAAGTAGCGCTGCAGTGGAACGATGGTTTCCAGG
AAAACATCTACTGCTTTACCAACAACATTCCGCAGCGCGACGGCGGTACTCACCTTGCAGGCTTCCGTGCGGCGATGAC
CCGTACGCTGAACGCCTACATGGACAAAGAAGGCTACAGCAAAAAAGCCAAAGTCAGCGCCACCGGCGACGATGCCCGT
GAAGGTCTGATTGCGGTGGTTTCCGTAAAAGTACCGGATCCGAAATTCTCCTCACAGACCAAAGATAAGCTGGTCTCTT
CCGAGGTGAAATCGGCGGTAGAACAGCAGATGAACGAACTGCTGAGCGAATACCTGCTGGAAAACCCATCTGACGCGAA
AATCGTCGTCGGCAAAATTATCGACGCCGCGCGTGCGCGTGAAGCGGCGCGTCGCGCCCGTGAAATGACCCGTCGTAAA
GGCGCGCTCGATTTAGCCGGTCTGCCGGGCAAACTGGCGGACTGTCAGGAACGCGACCCGGCGCTGTCCGAACTGTACC
TGGTGGAAGGGGACTCCGCGGGCGGCTCTGCGAAGCAGGGGCGTAACCGCAAGAACCAGGCGATTCTGCCGCTGAAAGG
TAAAATCCTTAACGTCGAGAAAGCGCGCTTCGACAAGATGCTTTCCTCCCAGGAAGTGGCGACGCTGATCACCGCGCTG
GGCTGCGGTATCGGTCGCGACGAGTACAACCCGGACAAGCTGCGCTATCACAGCATCATCATCATGACCGATGCGGACG
TCGACGGCTCGCACATCCGTACGCTGCTGTTGACCTTCTTCTATCGTCAGATGCCGGAAATTGTCGAGCGTGGCCACGT
CTACATTGCGCAGCCGCCGCTGTACAAAGTGAAGAAAGGTAAGCAGGAACAGTACATTAAAGACGACGAAGCGATGGAT
CAGTACCAGATTTCCATCGCGCTTGACGGTGCGACTCTGCACGCGAACGCTCATGCGCCGGCGCTATCCGGCGAAGCGT
TAGAAAAACTGGTCTCTGAATATAACGCCACGCAGAAAATGATTGGTCGTATGGAGCGTCGCTTCCCGAAAGCGCTGCT
CAAAGAGCTGGTGTATCAGCCAACTCTGACCGAAGCCGATCTTTCTGATGAGCAGACTGTAACGCGCTGGGTGAATGCG
CTGATTACCGAGCTGAACGAGAAAGAGCAGCACGGCAGTCAGTGGAAGTTCGATGTTCATACTAATACGGAACAGAATC
TGTTCGAGCCGATCGTTCGCGTGCGTACGCATGGCGTGGATACCGATTATCCGTTGGATCACGAGTTTGTGACCGGCGC
GGAATATCGTCGTATCTGCACGCTGGGCGAGAAGCTGCGTGGTCTGATTGAAGAGGACGCGTTTATCGAACGCGGCGAG
CGTCGCCAGCCGGTAACCAGCTTCGAGCAGGCGCTGGAGTGGCTGGTGAAAGAATCACGTCGCGGTCTGGCTATCCAGC
GTTATAAAGGTCTGGGTGAAATGAACCCGGATCAGCTGTGGGAAACCACCATGGACCCGGAAAGCCGCCGTATGCTGCG
CGTGACCGTCAAAGATGCAATTGCTGCCGACCAGCTGTTCACTACGCTGATGGGTGATGCCGTTGAGCCGCGTCGTGCC
TTTATCGAGGAGAACGCCCTGAAAGCAGCGAATATCGATATTTAA
>gyrB_Porcine_64
ATGTCGAATTCTTATGACTCCTCCAGTATCAAAGTCCTGAAAGGGCTGGATGCGGTGCGTAAGCGCCCGGGTATGTATA
TCGGCGACACGGATGACGGCACCGGTCTGCACCACATGGTATTCGAGGTGGTAGATAACGCTATCGACGAAGCGCTCGC
AGGTCACTGTAAAGATATCGTCGTGACTATTCACGCCGATAACTCCGTGTCCGTAACGGATGATGGCCGTGGCATTCCG
ACCGGGATTCACCCGGAAGAAGGCGTCTCGGCGGCGGAAGTGATCATGACCGTTCTGCACGCGGGCGGTAAATTTGACG
ATAACTCCTATAAAGTCTCCGGCGGTCTGCACGGCGTGGGCGTCTCGGTAGTCAACGCTCTGTCGCAAAAACTGGAACT
GGTTATCCAGCGAGATGGCAAAATTCACCGTCAGATCTACGAGCACGGCGTGCCGCAGGCACCCCTGGCCGTCACTGGC
GATACCGATAAAACCGGCACGATGGTACGTTTCTGGCCGAGCCACGAAACCTTCACCAACGTCACTGAATTTGAATATG
AGATCCTGGCGAAACGCCTGCGTGAACTGTCATTCCTGAACTCAGGCGTCTCCATCCGCCTGCGCGACAAGCGCGATGG
CAAAGAAGATCATTTCCACTACGAAGGCGGCATCAAGGCGTTTGTTGAATATCTGAACAAGAATAAAACGCCGATCCAC
CCGAATATCTTCTATTTCTCCACCGAAAAAGACGGTATCGGCGTGGAAGTAGCGCTGCAGTGGAACGATGGTTTCCAGG
AAAACATCTACTGCTTTACCAACAACATTCCGCAGCGCGACGGCGGTACTCACCTTGCAGGCTTCCGTGCGGCGATGAC
CCGTACGCTGAACGCCTACATGGACAAAGAAGGCTACAGCAAAAAAGCCAAAGTCAGCGCCACCGGCGACGATGCCCGT
GAAGGTCTGATTGCGGTGGTTTCCGTAAAAGTACCGGATCCGAAATTCTCCTCACAGACCAAAGATAAGCTGGTCTCTT
CCGAGGTGAAATCGGCGGTAGAACAGCAGATGAACGAACTGCTGAGCGAATACCTGCTGGAAAACCCATCTGACGCGAA
AATCGTCGTCGGCAAAATTATCGACGCCGCGCGTGCGCGTGAAGCGGCGCGTCGCGCCCGTGAAATGACCCGTCGTAAA
GGCGCGCTCGATTTAGCCGGTCTGCCGGGCAAACTGGCGGACTGTCAGGAACGCGACCCGGCGCTGTCCGAACTGTACC
TGGTGGAAGGGGACTCCGCGGGCGGCTCTGCGAAGCAGGGGCGTAACCGCAAGAACCAGGCGATTCTGCCGCTGAAAGG
TAAAATCCTTAACGTCGAGAAAGCGCGCTTCGACAAGATGCTTTCCTCCCAGGAAGTGGCGACGCTGATCACCGCGCTG
GGCTGCGGTATCGGTCGCGACGAGTACAACCCGGACAAGCTGCGCTATCACAGCATCATCATCATGACCGATGCGGACG
TCGACGGCTCGCACATCCGTACGCTGCTGTTGACCTTCTTCTATCGTCAGATGCCGGAAATTGTCGAGCGTGGCCACGT
CTACATTGCGCAGCCGCCGCTGTACAAAGTGAAGAAAGGTAAGCAGGAACAGTACATTAAAGACGACGAAGCGATGGAT
CAGTACCAGATTTCCATCGCGCTTGACGGTGCGACTCTGCACGCGAACGCTCATGCGCCGGCGCTATCCGGCGAAGCGT
TAGAAAAACTGGTCTCTGAATATAACGCCACGCAGAAAATGATTGGTCGTATGGAGCGTCGCTTCCCGAAAGCGCTGCT
CAAAGAGCTGGTGTATCAGCCAACTCTGACCGAAGCCGATCTTTCTGATGAGCAGACTGTAACGCGCTGGGTGAATGCG
CTGATTACCGAGCTGAACGAGAAAGAGCAGCACGGCAGTCAGTGGAAGTTCGATGTTCATACTAATACGGAACAGAATC
TGTTCGAGCCGATCGTTCGCGTGCGTACGCATGGCGTGGATACCGATTATCCGTTGGATCACGAGTTTGTGACCGGCGC
GGAATATCGTCGTATCTGCACGCTGGGCGAGAAGCTGCGTGGTCTGATTGAAGAGGACGCGTTTATCGAACGCGGCGAG
CGTCGCCAGCCGGTAACCAGCTTCGAGCAGGCGCTGGAGTGGCTGGTGAAAGAATCACGTCGCGGTCTGGCTATCCAGC
GTTATAAAGGTCTGGGTGAAATGAACCCGGATCAGCTGTGGGAAACCACCATGGACCCGGAAAGCCGCCGTATGCTGCG
CGTGACCGTCAAAGATGCAATTGCTGCCGACCAGCTGTTCACTACGCTGATGGGTGATGCCGTTGAGCCGCGTCGTGCC
TTTATCGAGGAGAACGCCCTGAAAGCAGCGAATATCGATATTTAA
>gyrB_Porcine_65
ATGTCGAATTCTTATGACTCCTCCAGTATCAAAGTCCTGAAAGGGCTGGATGCGGTGCGTAAGCGCCCGGGTATGTATA
TCGGCGACACGGATGACGGCACCGGTCTGCACCACATGGTATTCGAGGTGGTAGATAACGCTATCGACGAAGCGCTCGC
AGGTCACTGTAAAGATATCGTCGTGACTATTCACGCCGATAACTCCGTGTCCGTAACGGATGATGGCCGTGGCATTCCG
ACCGGGATTCACCCGGAAGAAGGCGTCTCGGCGGCGGAAGTGATCATGACCGTTCTGCACGCGGGCGGTAAATTTGACG
ATAACTCCTATAAAGTCTCCGGCGGTCTGCACGGCGTGGGCGTCTCGGTAGTCAACGCTCTGTCGCAAAAACTGGAACT
GGTTATCCAGCGAGATGGCAAAATTCACCGTCAGATCTACGAGCACGGCGTGCCGCAGGCACCCCTGGCCGTCACTGGC
GATACCGATAAAACCGGCACGATGGTACGTTTCTGGCCGAGCCACGAAACCTTCACCAACGTCACTGAATTTGAATATG
AGATCCTGGCGAAACGCCTGCGTGAACTGTCATTCCTGAACTCAGGCGTCTCCATCCGCCTGCGCGACAAGCGCGATGG
CAAAGAAGATCATTTCCACTACGAAGGCGGCATCAAGGCGTTTGTTGAATATCTGAACAAGAATAAAACGCCGATCCAC
CCGAATATCTTCTATTTCTCCACCGAAAAAGACGGTATCGGCGTGGAAGTAGCGCTGCAGTGGAACGATGGTTTCCAGG
AAAACATCTACTGCTTTACCAACAACATTCCGCAGCGCGACGGCGGTACTCACCTTGCAGGCTTCCGTGCGGCGATGAC
CCGTACGCTGAACGCCTACATGGACAAAGAAGGCTACAGCAAAAAAGCCAAAGTCAGCGCCACCGGCGACGATGCCCGT
GAAGGTCTGATTGCGGTGGTTTCCGTAAAAGTACCGGATCCGAAATTCTCCTCACAGACCAAAGATAAGCTGGTCTCTT
CCGAGGTGAAATCGGCGGTAGAACAGCAGATGAACGAACTGCTGAGCGAATACCTGCTGGAAAACCCATCTGACGCGAA
AATCGTCGTCGGCAAAATTATCGACGCCGCGCGTGCGCGTGAAGCGGCGCGTCGCGCCCGTGAAATGACCCGTCGTAAA
GGCGCGCTCGATTTAGCCGGTCTGCCGGGCAAACTGGCGGACTGTCAGGAACGCGACCCGGCGCTGTCCGAACTGTACC
TGGTGGAAGGGGACTCCGCGGGCGGCTCTGCGAAGCAGGGGCGTAACCGCAAGAACCAGGCGATTCTGCCGCTGAAAGG
TAAAATCCTTAACGTCGAGAAAGCGCGCTTCGACAAGATGCTTTCCTCCCAGGAAGTGGCGACGCTGATCACCGCGCTG
GGCTGCGGTATCGGTCGCGACGAGTACAACCCGGACAAGCTGCGCTATCACAGCATCATCATCATGACCGATGCGGACG
TCGACGGCTCGCACATCCGTACGCTGCTGTTGACCTTCTTCTATCGTCAGATGCCGGAAATTGTCGAGCGTGGCCACGT
CTACATTGCGCAGCCGCCGCTGTACAAAGTGAAGAAAGGTAAGCAGGAACAGTACATTAAAGACGACGAAGCGATGGAT
CAGTACCAGATTTCCATCGCGCTTGACGGTGCGACTCTGCACGCGAACGCTCATGCGCCGGCGCTATCCGGCGAAGCGT
TAGAAAAACTGGTCTCTGAATATAACGCCACGCAGAAAATGATTGGTCGTATGGAGCGTCGCTTCCCGAAAGCGCTGCT
CAAAGAGCTGGTGTATCAGCCAACTCTGACCGAAGCCGATCTTTCTGATGAGCAGACTGTAACGCGCTGGGTGAATGCG
CTGATTACCGAGCTGAACGAGAAAGAGCAGCACGGCAGTCAGTGGAAGTTCGATGTTCATACTAATACGGAACAGAATC
TGTTCGAGCCGATCGTTCGCGTGCGTACGCATGGCGTGGATACCGATTATCCGTTGGATCACGAGTTTGTGACCGGCGC
GGAATATCGTCGTATCTGCACGCTGGGCGAGAAGCTGCGTGGTCTGATTGAAGAGGACGCGTTTATCGAACGCGGCGAG
CGTCGCCAGCCGGTAACCAGCTTCGAGCAGGCGCTGGAGTGGCTGGTGAAAGAATCACGTCGCGGTCTGGCTATCCAGC
GTTATAAAGGTCTGGGTGAAATGAACCCGGATCAGCTGTGGGAAACCACCATGGACCCGGAAAGCCGCCGTATGCTGCG
CGTGACCGTCAAAGATGCAATTGCTGCCGACCAGCTGTTCACTACGCTGATGGGTGATGCCGTTGAGCCGCGTCGTGCC
TTTATCGAGGAGAACGCCCTGAAAGCAGCGAATATCGATATTTAA
>gyrB_Porcine_66
ATGTCGAATTCTTATGACTCCTCCAGTATCAAAGTCCTGAAAGGGCTGGATGCGGTGCGTAAGCGCCCGGGTATGTATA
TCGGCGACACGGATGACGGCACCGGTCTGCACCACATGGTATTCGAGGTGGTAGATAACGCTATCGACGAAGCGCTCGC
AGGTCACTGTAAAGATATCGTCGTGACTATTCACGCCGATAACTCCGTGTCCGTAACGGATGATGGCCGTGGCATTCCG
ACCGGGATTCACCCGGAAGAAGGCGTCTCGGCGGCGGAAGTGATCATGACCGTTCTGCACGCGGGCGGTAAATTTGACG
ATAACTCCTATAAAGTCTCCGGCGGTCTGCACGGCGTGGGCGTCTCGGTAGTCAACGCTCTGTCGCAAAAACTGGAACT
GGTTATCCAGCGAGATGGCAAAATTCACCGTCAGATCTACGAGCACGGCGTGCCGCAGGCACCCCTGGCCGTCACTGGC
GATACCGATAAAACCGGCACGATGGTACGTTTCTGGCCGAGCCACGAAACCTTCACCAACGTCACTGAATTTGAATATG
AGATCCTGGCGAAACGCCTGCGTGAACTGTCATTCCTGAACTCAGGCGTCTCCATCCGCCTGCGCGACAAGCGCGATGG
CAAAGAAGATCATTTCCACTACGAAGGCGGCATCAAGGCGTTTGTTGAATATCTGAACAAGAATAAAACGCCGATCCAC
CCGAATATCTTCTATTTCTCCACCGAAAAAGACGGTATCGGCGTGGAAGTAGCGCTGCAGTGGAACGATGGTTTCCAGG
AAAACATCTACTGCTTTACCAACAACATTCCGCAGCGCGACGGCGGTACTCACCTTGCAGGCTTCCGTGCGGCGATGAC
CCGTACGCTGAACGCCTACATGGACAAAGAAGGCTACAGCAAAAAAGCCAAAGTCAGCGCCACCGGCGACGATGCCCGT
GAAGGTCTGATTGCGGTGGTTTCCGTAAAAGTACCGGATCCGAAATTCTCCTCACAGACCAAAGATAAGCTGGTCTCTT
CCGAGGTGAAATCGGCGGTAGAACAGCAGATGAACGAACTGCTGAGCGAATACCTGCTGGAAAACCCATCTGACGCGAA
AATCGTCGTCGGCAAAATTATCGACGCCGCGCGTGCGCGTGAAGCGGCGCGTCGCGCCCGTGAAATGACCCGTCGTAAA
GGCGCGCTCGATTTAGCCGGTCTGCCGGGCAAACTGGCGGACTGTCAGGAACGCGACCCGGCGCTGTCCGAACTGTACC
TGGTGGAAGGGGACTCCGCGGGCGGCTCTGCGAAGCAGGGGCGTAACCGCAAGAACCAGGCGATTCTGCCGCTGAAAGG
TAAAATCCTTAACGTCGAGAAAGCGCGCTTCGACAAGATGCTTTCCTCCCAGGAAGTGGCGACGCTGATCACCGCGCTG
GGCTGCGGTATCGGTCGCGACGAGTACAACCCGGACAAGCTGCGCTATCACAGCATCATCATCATGACCGATGCGGACG
TCGACGGCTCGCACATCCGTACGCTGCTGTTGACCTTCTTCTATCGTCAGATGCCGGAAATTGTCGAGCGTGGCCACGT
CTACATTGCGCAGCCGCCGCTGTACAAAGTGAAGAAAGGTAAGCAGGAACAGTACATTAAAGACGACGAAGCGATGGAT
CAGTACCAGATTTCCATCGCGCTTGACGGTGCGACTCTGCACGCGAACGCTCATGCGCCGGCGCTATCCGGCGAAGCGT
TAGAAAAACTGGTCTCTGAATATAACGCCACGCAGAAAATGATTGGTCGTATGGAGCGTCGCTTCCCGAAAGCGCTGCT
CAAAGAGCTGGTGTATCAGCCAACTCTGACCGAAGCCGATCTTTCTGATGAGCAGACTGTAACGCGCTGGGTGAATGCG
CTGATTACCGAGCTGAACGAGAAAGAGCAGCACGGCAGTCAGTGGAAGTTCGATGTTCATACTAATACGGAACAGAATC
TGTTCGAGCCGATCGTTCGCGTGCGTACGCATGGCGTGGATACCGATTATCCGTTGGATCACGAGTTTGTGACCGGCGC
GGAATATCGTCGTATCTGCACGCTGGGCGAGAAGCTGCGTGGTCTGATTGAAGAGGACGCGTTTATCGAACGCGGCGAG
CGTCGCCAGCCGGTAACCAGCTTCGAGCAGGCGCTGGAGTGGCTGGTGAAAGAATCACGTCGCGGTCTGGCTATCCAGC
GTTATAAAGGTCTGGGTGAAATGAACCCGGATCAGCTGTGGGAAACCACCATGGACCCGGAAAGCCGCCGTATGCTGCG
CGTGACCGTCAAAGATGCAATTGCTGCCGACCAGCTGTTCACTACGCTGATGGGTGATGCCGTTGAGCCGCGTCGTGCC
TTTATCGAGGAGAACGCCCTGAAAGCAGCGAATATCGATATTTAA
>gyrB_Porcine_67
ATGTCGAATTCTTATGACTCCTCCAGTATCAAAGTCCTGAAAGGGCTGGATGCGGTGCGTAAGCGCCCGGGTATGTATA
TCGGCGACACGGATGACGGCACCGGTCTGCACCACATGGTATTCGAGGTGGTAGATAACGCTATCGACGAAGCGCTCGC
AGGTCACTGTAAAGATATCGTCGTGACTATTCACGCCGATAACTCCGTGTCCGTAACGGATGATGGCCGTGGCATTCCG
ACCGGGATTCACCCGGAAGAAGGCGTCTCGGCGGCGGAAGTGATCATGACCGTTCTGCACGCGGGCGGTAAATTTGACG
ATAACTCCTATAAAGTCTCCGGCGGTCTGCACGGCGTGGGCGTCTCGGTAGTCAACGCTCTGTCGCAAAAACTGGAACT
GGTTATCCAGCGAGATGGCAAAATTCACCGTCAGATCTACGAGCACGGCGTGCCGCAGGCACCCCTGGCCGTCACTGGC
GATACCGATAAAACCGGCACGATGGTACGTTTCTGGCCGAGCCACGAAACCTTCACCAACGTCACTGAATTTGAATATG
AGATCCTGGCGAAACGCCTGCGTGAACTGTCATTCCTGAACTCAGGCGTCTCCATCCGCCTGCGCGACAAGCGCGATGG
CAAAGAAGATCATTTCCACTACGAAGGCGGCATCAAGGCGTTTGTTGAATATCTGAACAAGAATAAAACGCCGATCCAC
CCGAATATCTTCTATTTCTCCACCGAAAAAGACGGTATCGGCGTGGAAGTAGCGCTGCAGTGGAACGATGGTTTCCAGG
AAAACATCTACTGCTTTACCAACAACATTCCGCAGCGCGACGGCGGTACTCACCTTGCAGGCTTCCGTGCGGCGATGAC
CCGTACGCTGAACGCCTACATGGACAAAGAAGGCTACAGCAAAAAAGCCAAAGTCAGCGCCACCGGCGACGATGCCCGT
GAAGGTCTGATTGCGGTGGTTTCCGTAAAAGTACCGGATCCGAAATTCTCCTCACAGACCAAAGATAAGCTGGTCTCTT
CCGAGGTGAAATCGGCGGTAGAACAGCAGATGAACGAACTGCTGAGCGAATACCTGCTGGAAAACCCATCTGACGCGAA
AATCGTCGTCGGCAAAATTATCGACGCCGCGCGTGCGCGTGAAGCGGCGCGTCGCGCCCGTGAAATGACCCGTCGTAAA
GGCGCGCTCGATTTAGCCGGTCTGCCGGGCAAACTGGCGGACTGTCAGGAACGCGACCCGGCGCTGTCCGAACTGTACC
TGGTGGAAGGGGACTCCGCGGGCGGCTCTGCGAAGCAGGGGCGTAACCGCAAGAACCAGGCGATTCTGCCGCTGAAAGG
TAAAATCCTTAACGTCGAGAAAGCGCGCTTCGACAAGATGCTTTCCTCCCAGGAAGTGGCGACGCTGATCACCGCGCTG
GGCTGCGGTATCGGTCGCGACGAGTACAACCCGGACAAGCTGCGCTATCACAGCATCATCATCATGACCGATGCGGACG
TCGACGGCTCGCACATCCGTACGCTGCTGTTGACCTTCTTCTATCGTCAGATGCCGGAAATTGTCGAGCGTGGCCACGT
CTACATTGCGCAGCCGCCGCTGTACAAAGTGAAGAAAGGTAAGCAGGAACAGTACATTAAAGACGACGAAGCGATGGAT
CAGTACCAGATTTCCATCGCGCTTGACGGTGCGACTCTGCACGCGAACGCTCATGCGCCGGCGCTATCCGGCGAAGCGT
TAGAAAAACTGGTCTCTGAATATAACGCCACGCAGAAAATGATTGGTCGTATGGAGCGTCGCTTCCCGAAAGCGCTGCT
CAAAGAGCTGGTGTATCAGCCAACTCTGACCGAAGCCGATCTTTCTGATGAGCAGACTGTAACGCGCTGGGTGAATGCG
CTGATTACCGAGCTGAACGAGAAAGAGCAGCACGGCAGTCAGTGGAAGTTCGATGTTCATACTAATACGGAACAGAATC
TGTTCGAGCCGATCGTTCGCGTGCGTACGCATGGCGTGGATACCGATTATCCGTTGGATCACGAGTTTGTGACCGGCGC
GGAATATCGTCGTATCTGCACGCTGGGCGAGAAGCTGCGTGGTCTGATTGAAGAGGACGCGTTTATCGAACGCGGCGAG
CGTCGCCAGCCGGTAACCAGCTTCGAGCAGGCGCTGGAGTGGCTGGTGAAAGAATCACGTCGCGGTCTGGCTATCCAGC
GTTATAAAGGTCTGGGTGAAATGAACCCGGATCAGCTGTGGGAAACCACCATGGACCCGGAAAGCCGCCGTATGCTGCG
CGTGACCGTCAAAGATGCAATTGCTGCCGACCAGCTGTTCACTACGCTGATGGGTGATGCCGTTGAGCCGCGTCGTGCC
TTTATCGAGGAGAACGCCCTGAAAGCAGCGAATATCGATATTTAA
>gyrB_Porcine_68
ATGTCGAATTCTTATGACTCCTCCAGTATCAAAGTCCTGAAAGGGCTGGATGCGGTGCGTAAGCGCCCGGGTATGTATA
TCGGCGACACGGATGACGGCACCGGTCTGCACCACATGGTATTCGAGGTGGTAGATAACGCTATCGACGAAGCGCTCGC
AGGTCACTGTAAAGATATCGTCGTGACTATTCACGCCGATAACTCCGTGTCCGTAACGGATGATGGCCGTGGCATTCCG
ACCGGGATTCACCCGGAAGAAGGCGTCTCGGCGGCGGAAGTGATCATGACCGTTCTGCACGCGGGCGGTAAATTTGACG
ATAACTCCTATAAAGTCTCCGGCGGTCTGCACGGCGTGGGCGTCTCGGTAGTCAACGCTCTGTCGCAAAAACTGGAACT
GGTTATCCAGCGAGATGGCAAAATTCACCGTCAGATCTACGAGCACGGCGTGCCGCAGGCACCCCTGGCCGTCACTGGC
GATACCGATAAAACCGGCACGATGGTACGTTTCTGGCCGAGCCACGAAACCTTCACCAACGTCACTGAATTTGAATATG
AGATCCTGGCGAAACGCCTGCGTGAACTGTCATTCCTGAACTCAGGCGTCTCCATCCGCCTGCGCGACAAGCGCGATGG
CAAAGAAGATCATTTCCACTACGAAGGCGGCATCAAGGCGTTTGTTGAATATCTGAACAAGAATAAAACGCCGATCCAC
CCGAATATCTTCTATTTCTCCACCGAAAAAGACGGTATCGGCGTGGAAGTAGCGCTGCAGTGGAACGATGGTTTCCAGG
AAAACATCTACTGCTTTACCAACAACATTCCGCAGCGCGACGGCGGTACTCACCTTGCAGGCTTCCGTGCGGCGATGAC
CCGTACGCTGAACGCCTACATGGACAAAGAAGGCTACAGCAAAAAAGCCAAAGTCAGCGCCACCGGCGACGATGCCCGT
GAAGGTCTGATTGCGGTGGTTTCCGTAAAAGTACCGGATCCGAAATTCTCCTCACAGACCAAAGATAAGCTGGTCTCTT
CCGAGGTGAAATCGGCGGTAGAACAGCAGATGAACGAACTGCTGAGCGAATACCTGCTGGAAAACCCATCTGACGCGAA
AATCGTCGTCGGCAAAATTATCGACGCCGCGCGTGCGCGTGAAGCGGCGCGTCGCGCCCGTGAAATGACCCGTCGTAAA
GGCGCGCTCGATTTAGCCGGTCTGCCGGGCAAACTGGCGGACTGTCAGGAACGCGACCCGGCGCTGTCCGAACTGTACC
TGGTGGAAGGGGACTCCGCGGGCGGCTCTGCGAAGCAGGGGCGTAACCGCAAGAACCAGGCGATTCTGCCGCTGAAAGG
TAAAATCCTTAACGTCGAGAAAGCGCGCTTCGACAAGATGCTTTCCTCCCAGGAAGTGGCGACGCTGATCACCGCGCTG
GGCTGCGGTATCGGTCGCGACGAGTACAACCCGGACAAGCTGCGCTATCACAGCATCATCATCATGACCGATGCGGACG
TCGACGGCTCGCACATCCGTACGCTGCTGTTGACCTTCTTCTATCGTCAGATGCCGGAAATTGTCGAGCGTGGCCACGT
CTACATTGCGCAGCCGCCGCTGTACAAAGTGAAGAAAGGTAAGCAGGAACAGTACATTAAAGACGACGAAGCGATGGAT
CAGTACCAGATTTCCATCGCGCTTGACGGTGCGACTCTGCACGCGAACGCTCATGCGCCGGCGCTATCCGGCGAAGCGT
TAGAAAAACTGGTCTCTGAATATAACGCCACGCAGAAAATGATTGGTCGTATGGAGCGTCGCTTCCCGAAAGCGCTGCT
CAAAGAGCTGGTGTATCAGCCAACTCTGACCGAAGCCGATCTTTCTGATGAGCAGACTGTAACGCGCTGGGTGAATGCG
CTGATTACCGAGCTGAACGAGAAAGAGCAGCACGGCAGTCAGTGGAAGTTCGATGTTCATACTAATACGGAACAGAATC
TGTTCGAGCCGATCGTTCGCGTGCGTACGCATGGCGTGGATACCGATTATCCGTTGGATCACGAGTTTGTGACCGGCGC
GGAATATCGTCGTATCTGCACGCTGGGCGAGAAGCTGCGTGGTCTGATTGAAGAGGACGCGTTTATCGAACGCGGCGAG
CGTCGCCAGCCGGTAACCAGCTTCGAGCAGGCGCTGGAGTGGCTGGTGAAAGAATCACGTCGCGGTCTGGCTATCCAGC
GTTATAAAGGTCTGGGTGAAATGAACCCGGATCAGCTGTGGGAAACCACCATGGACCCGGAAAGCCGCCGTATGCTGCG
CGTGACCGTCAAAGATGCAATTGCTGCCGACCAGCTGTTCACTACGCTGATGGGTGATGCCGTTGAGCCGCGTCGTGCC
TTTATCGAGGAGAACGCCCTGAAAGCAGCGAATATCGATATTTAA
>gyrB_Porcine_69
ATGTCGAATTCTTATGACTCCTCCAGTATCAAAGTCCTGAAAGGGCTGGATGCGGTGCGTAAGCGCCCGGGTATGTATA
TCGGCGACACGGATGACGGCACCGGTCTGCACCACATGGTATTCGAGGTGGTAGATAACGCTATCGACGAAGCGCTCGC
AGGTCACTGTAAAGATATCGTCGTGACTATTCACGCCGATAACTCCGTGTCCGTAACGGATGATGGCCGTGGCATTCCG
ACCGGGATTCACCCGGAAGAAGGCGTCTCGGCGGCGGAAGTGATCATGACCGTTCTGCACGCGGGCGGTAAATTTGACG
ATAACTCCTATAAAGTCTCCGGCGGTCTGCACGGCGTGGGCGTCTCGGTAGTCAACGCTCTGTCGCAAAAACTGGAACT
GGTTATCCAGCGAGATGGCAAAATTCACCGTCAGATCTACGAGCACGGCGTGCCGCAGGCACCCCTGGCCGTCACTGGC
GATACCGATAAAACCGGCACGATGGTACGTTTCTGGCCGAGCCACGAAACCTTCACCAACGTCACTGAATTTGAATATG
AGATCCTGGCGAAACGCCTGCGTGAACTGTCATTCCTGAACTCAGGCGTCTCCATCCGCCTGCGCGACAAGCGCGATGG
CAAAGAAGATCATTTCCACTACGAAGGCGGCATCAAGGCGTTTGTTGAATATCTGAACAAGAATAAAACGCCGATCCAC
CCGAATATCTTCTATTTCTCCACCGAAAAAGACGGTATCGGCGTGGAAGTAGCGCTGCAGTGGAACGATGGTTTCCAGG
AAAACATCTACTGCTTTACCAACAACATTCCGCAGCGCGACGGCGGTACTCACCTTGCAGGCTTCCGTGCGGCGATGAC
CCGTACGCTGAACGCCTACATGGACAAAGAAGGCTACAGCAAAAAAGCCAAAGTCAGCGCCACCGGCGACGATGCCCGT
GAAGGTCTGATTGCGGTGGTTTCCGTAAAAGTACCGGATCCGAAATTCTCCTCACAGACCAAAGATAAGCTGGTCTCTT
CCGAGGTGAAATCGGCGGTAGAACAGCAGATGAACGAACTGCTGAGCGAATACCTGCTGGAAAACCCATCTGACGCGAA
AATCGTCGTCGGCAAAATTATCGACGCCGCGCGTGCGCGTGAAGCGGCGCGTCGCGCCCGTGAAATGACCCGTCGTAAA
GGCGCGCTCGATTTAGCCGGTCTGCCGGGCAAACTGGCGGACTGTCAGGAACGCGACCCGGCGCTGTCCGAACTGTACC
TGGTGGAAGGGGACTCCGCGGGCGGCTCTGCGAAGCAGGGGCGTAACCGCAAGAACCAGGCGATTCTGCCGCTGAAAGG
TAAAATCCTTAACGTCGAGAAAGCGCGCTTCGACAAGATGCTTTCCTCCCAGGAAGTGGCGACGCTGATCACCGCGCTG
GGCTGCGGTATCGGTCGCGACGAGTACAACCCGGACAAGCTGCGCTATCACAGCATCATCATCATGACCGATGCGGACG
TCGACGGCTCGCACATCCGTACGCTGCTGTTGACCTTCTTCTATCGTCAGATGCCGGAAATTGTCGAGCGTGGCCACGT
CTACATTGCGCAGCCGCCGCTGTACAAAGTGAAGAAAGGTAAGCAGGAACAGTACATTAAAGACGACGAAGCGATGGAT
CAGTACCAGATTTCCATCGCGCTTGACGGTGCGACTCTGCACGCGAACGCTCATGCGCCGGCGCTATCCGGCGAAGCGT
TAGAAAAACTGGTCTCTGAATATAACGCCACGCAGAAAATGATTGGTCGTATGGAGCGTCGCTTCCCGAAAGCGCTGCT
CAAAGAGCTGGTGTATCAGCCAACTCTGACCGAAGCCGATCTTTCTGATGAGCAGACTGTAACGCGCTGGGTGAATGCG
CTGATTACCGAGCTGAACGAGAAAGAGCAGCACGGCAGTCAGTGGAAGTTCGATGTTCATACTAATACGGAACAGAATC
TGTTCGAGCCGATCGTTCGCGTGCGTACGCATGGCGTGGATACCGATTATCCGTTGGATCACGAGTTTGTGACCGGCGC
GGAATATCGTCGTATCTGCACGCTGGGCGAGAAGCTGCGTGGTCTGATTGAAGAGGACGCGTTTATCGAACGCGGCGAG
CGTCGCCAGCCGGTAACCAGCTTCGAGCAGGCGCTGGAGTGGCTGGTGAAAGAATCACGTCGCGGTCTGGCTATCCAGC
GTTATAAAGGTCTGGGTGAAATGAACCCGGATCAGCTGTGGGAAACCACCATGGACCCGGAAAGCCGCCGTATGCTGCG
CGTGACCGTCAAAGATGCAATTGCTGCCGACCAGCTGTTCACTACGCTGATGGGTGATGCCGTTGAGCCGCGTCGTGCC
TTTATCGAGGAGAACGCCCTGAAAGCAGCGAATATCGATATTTAA
>gyrB_Porcine_70
ATGTCGAATTCTTATGACTCCTCCAGTATCAAAGTCCTGAAAGGGCTGGATGCGGTGCGTAAGCGCCCGGGTATGTATA
TCGGCGACACGGATGACGGCACCGGTCTGCACCACATGGTATTCGAGGTGGTAGATAACGCTATCGACGAAGCGCTCGC
AGGTCACTGTAAAGATATCGTCGTGACTATTCACGCCGATAACTCCGTGTCCGTAACGGATGATGGCCGTGGCATTCCG
ACCGGGATTCACCCGGAAGAAGGCGTCTCGGCGGCGGAAGTGATCATGACCGTTCTGCACGCGGGCGGTAAATTTGACG
ATAACTCCTATAAAGTCTCCGGCGGTCTGCACGGCGTGGGCGTCTCGGTAGTCAACGCTCTGTCGCAAAAACTGGAACT
GGTTATCCAGCGAGATGGCAAAATTCACCGTCAGATCTACGAGCACGGCGTGCCGCAGGCACCCCTGGCCGTCACTGGC
GATACCGATAAAACCGGCACGATGGTACGTTTCTGGCCGAGCCACGAAACCTTCACCAACGTCACTGAATTTGAATATG
AGATCCTGGCGAAACGCCTGCGTGAACTGTCATTCCTGAACTCAGGCGTCTCCATCCGCCTGCGCGACAAGCGCGATGG
CAAAGAAGATCATTTCCACTACGAAGGCGGCATCAAGGCGTTTGTTGAATATCTGAACAAGAATAAAACGCCGATCCAC
CCGAATATCTTCTATTTCTCCACCGAAAAAGACGGTATCGGCGTGGAAGTAGCGCTGCAGTGGAACGATGGTTTCCAGG
AAAACATCTACTGCTTTACCAACAACATTCCGCAGCGCGACGGCGGTACTCACCTTGCAGGCTTCCGTGCGGCGATGAC
CCGTACGCTGAACGCCTACATGGACAAAGAAGGCTACAGCAAAAAAGCCAAAGTCAGCGCCACCGGCGACGATGCCCGT
GAAGGTCTGATTGCGGTGGTTTCCGTAAAAGTACCGGATCCGAAATTCTCCTCACAGACCAAAGATAAGCTGGTCTCTT
CCGAGGTGAAATCGGCGGTAGAACAGCAGATGAACGAACTGCTGAGCGAATACCTGCTGGAAAACCCATCTGACGCGAA
AATCGTCGTCGGCAAAATTATCGACGCCGCGCGTGCGCGTGAAGCGGCGCGTCGCGCCCGTGAAATGACCCGTCGTAAA
GGCGCGCTCGATTTAGCCGGTCTGCCGGGCAAACTGGCGGACTGTCAGGAACGCGACCCGGCGCTGTCCGAACTGTACC
TGGTGGAAGGGGACTCCGCGGGCGGCTCTGCGAAGCAGGGGCGTAACCGCAAGAACCAGGCGATTCTGCCGCTGAAAGG
TAAAATCCTTAACGTCGAGAAAGCGCGCTTCGACAAGATGCTTTCCTCCCAGGAAGTGGCGACGCTGATCACCGCGCTG
GGCTGCGGTATCGGTCGCGACGAGTACAACCCGGACAAGCTGCGCTATCACAGCATCATCATCATGACCGATGCGGACG
TCGACGGCTCGCACATCCGTACGCTGCTGTTGACCTTCTTCTATCGTCAGATGCCGGAAATTGTCGAGCGTGGCCACGT
CTACATTGCGCAGCCGCCGCTGTACAAAGTGAAGAAAGGTAAGCAGGAACAGTACATTAAAGACGACGAAGCGATGGAT
CAGTACCAGATTTCCATCGCGCTTGACGGTGCGACTCTGCACGCGAACGCTCATGCGCCGGCGCTATCCGGCGAAGCGT
TAGAAAAACTGGTCTCTGAATATAACGCCACGCAGAAAATGATTGGTCGTATGGAGCGTCGCTTCCCGAAAGCGCTGCT
CAAAGAGCTGGTGTATCAGCCAACTCTGACCGAAGCCGATCTTTCTGATGAGCAGACTGTAACGCGCTGGGTGAATGCG
CTGATTACCGAGCTGAACGAGAAAGAGCAGCACGGCAGTCAGTGGAAGTTCGATGTTCATACTAATACGGAACAGAATC
TGTTCGAGCCGATCGTTCGCGTGCGTACGCATGGCGTGGATACCGATTATCCGTTGGATCACGAGTTTGTGACCGGCGC
GGAATATCGTCGTATCTGCACGCTGGGCGAGAAGCTGCGTGGTCTGATTGAAGAGGACGCGTTTATCGAACGCGGCGAG
CGTCGCCAGCCGGTAACCAGCTTCGAGCAGGCGCTGGAGTGGCTGGTGAAAGAATCACGTCGCGGTCTGGCTATCCAGC
GTTATAAAGGTCTGGGTGAAATGAACCCGGATCAGCTGTGGGAAACCACCATGGACCCGGAAAGCCGCCGTATGCTGCG
CGTGACCGTCAAAGATGCAATTGCTGCCGACCAGCTGTTCACTACGCTGATGGGTGATGCCGTTGAGCCGCGTCGTGCC
TTTATCGAGGAGAACGCCCTGAAAGCAGCGAATATCGATATTTAA
>gyrB_Porcine_71
ATGTCGAATTCTTATGACTCCTCCAGTATCAAAGTCCTGAAAGGGCTGGATGCGGTGCGTAAGCGCCCGGGTATGTATA
TCGGCGACACGGATGACGGCACCGGTCTGCACCACATGGTATTCGAGGTGGTAGATAACGCTATCGACGAAGCGCTCGC
AGGTCACTGTAAAGATATCGTCGTGACTATTCACGCCGATAACTCCGTGTCCGTAACGGATGATGGCCGTGGCATTCCG
ACCGGGATTCACCCGGAAGAAGGCGTCTCGGCGGCGGAAGTGATCATGACCGTTCTGCACGCGGGCGGTAAATTTGACG
ATAACTCCTATAAAGTCTCCGGCGGTCTGCACGGCGTGGGCGTCTCGGTAGTCAACGCTCTGTCGCAAAAACTGGAACT
GGTTATCCAGCGAGATGGCAAAATTCACCGTCAGATCTACGAGCACGGCGTGCCGCAGGCACCCCTGGCCGTCACTGGC
GATACCGATAAAACCGGCACGATGGTACGTTTCTGGCCGAGCCACGAAACCTTCACCAACGTCACTGAATTTGAATATG
AGATCCTGGCGAAACGCCTGCGTGAACTGTCATTCCTGAACTCAGGCGTCTCCATCCGCCTGCGCGACAAGCGCGATGG
CAAAGAAGATCATTTCCACTACGAAGGCGGCATCAAGGCGTTTGTTGAATATCTGAACAAGAATAAAACGCCGATCCAC
CCGAATATCTTCTATTTCTCCACCGAAAAAGACGGTATCGGCGTGGAAGTAGCGCTGCAGTGGAACGATGGTTTCCAGG
AAAACATCTACTGCTTTACCAACAACATTCCGCAGCGCGACGGCGGTACTCACCTTGCAGGCTTCCGTGCGGCGATGAC
CCGTACGCTGAACGCCTACATGGACAAAGAAGGCTACAGCAAAAAAGCCAAAGTCAGCGCCACCGGCGACGATGCCCGT
GAAGGTCTGATTGCGGTGGTTTCCGTAAAAGTACCGGATCCGAAATTCTCCTCACAGACCAAAGATAAGCTGGTCTCTT
CCGAGGTGAAATCGGCGGTAGAACAGCAGATGAACGAACTGCTGAGCGAATACCTGCTGGAAAACCCATCTGACGCGAA
AATCGTCGTCGGCAAAATTATCGACGCCGCGCGTGCGCGTGAAGCGGCGCGTCGCGCCCGTGAAATGACCCGTCGTAAA
GGCGCGCTCGATTTAGCCGGTCTGCCGGGCAAACTGGCGGACTGTCAGGAACGCGACCCGGCGCTGTCCGAACTGTACC
TGGTGGAAGGGGACTCCGCGGGCGGCTCTGCGAAGCAGGGGCGTAACCGCAAGAACCAGGCGATTCTGCCGCTGAAAGG
TAAAATCCTTAACGTCGAGAAAGCGCGCTTCGACAAGATGCTTTCCTCCCAGGAAGTGGCGACGCTGATCACCGCGCTG
GGCTGCGGTATCGGTCGCGACGAGTACAACCCGGACAAGCTGCGCTATCACAGCATCATCATCATGACCGATGCGGACG
TCGACGGCTCGCACATCCGTACGCTGCTGTTGACCTTCTTCTATCGTCAGATGCCGGAAATTGTCGAGCGTGGCCACGT
CTACATTGCGCAGCCGCCGCTGTACAAAGTGAAGAAAGGTAAGCAGGAACAGTACATTAAAGACGACGAAGCGATGGAT
CAGTACCAGATTTCCATCGCGCTTGACGGTGCGACTCTGCACGCGAACGCTCATGCGCCGGCGCTATCCGGCGAAGCGT
TAGAAAAACTGGTCTCTGAATATAACGCCACGCAGAAAATGATTGGTCGTATGGAGCGTCGCTTCCCGAAAGCGCTGCT
CAAAGAGCTGGTGTATCAGCCAACTCTGACCGAAGCCGATCTTTCTGATGAGCAGACTGTAACGCGCTGGGTGAATGCG
CTGATTACCGAGCTGAACGAGAAAGAGCAGCACGGCAGTCAGTGGAAGTTCGATGTTCATACTAATACGGAACAGAATC
TGTTCGAGCCGATCGTTCGCGTGCGTACGCATGGCGTGGATACCGATTATCCGTTGGATCACGAGTTTGTGACCGGCGC
GGAATATCGTCGTATCTGCACGCTGGGCGAGAAGCTGCGTGGTCTGATTGAAGAGGACGCGTTTATCGAACGCGGCGAG
CGTCGCCAGCCGGTAACCAGCTTCGAGCAGGCGCTGGAGTGGCTGGTGAAAGAATCACGTCGCGGTCTGGCTATCCAGC
GTTATAAAGGTCTGGGTGAAATGAACCCGGATCAGCTGTGGGAAACCACCATGGACCCGGAAAGCCGCCGTATGCTGCG
CGTGACCGTCAAAGATGCAATTGCTGCCGACCAGCTGTTCACTACGCTGATGGGTGATGCCGTTGAGCCGCGTCGTGCC
TTTATCGAGGAGAACGCCCTGAAAGCAGCGAATATCGATATTTAA
>gyrB_Porcine_72
ATGTCGAATTCTTATGACTCCTCCAGTATCAAAGTCCTGAAAGGGCTGGATGCGGTGCGTAAGCGCCCGGGTATGTATA
TCGGCGACACGGATGACGGCACCGGTCTGCACCACATGGTATTCGAGGTGGTAGATAACGCTATCGACGAAGCGCTCGC
AGGTCACTGTAAAGATATCGTCGTGACTATTCACGCCGATAACTCCGTGTCCGTAACGGATGATGGCCGTGGCATTCCG
ACCGGGATTCACCCGGAAGAAGGCGTCTCGGCGGCGGAAGTGATCATGACCGTTCTGCACGCGGGCGGTAAATTTGACG
ATAACTCCTATAAAGTCTCCGGCGGTCTGCACGGCGTGGGCGTCTCGGTAGTCAACGCTCTGTCGCAAAAACTGGAACT
GGTTATCCAGCGAGATGGCAAAATTCACCGTCAGATCTACGAGCACGGCGTGCCGCAGGCACCCCTGGCCGTCACTGGC
GATACCGATAAAACCGGCACGATGGTACGTTTCTGGCCGAGCCACGAAACCTTCACCAACGTCACTGAATTTGAATATG
AGATCCTGGCGAAACGCCTGCGTGAACTGTCATTCCTGAACTCAGGCGTCTCCATCCGCCTGCGCGACAAGCGCGATGG
CAAAGAAGATCATTTCCACTACGAAGGCGGCATCAAGGCGTTTGTTGAATATCTGAACAAGAATAAAACGCCGATCCAC
CCGAATATCTTCTATTTCTCCACCGAAAAAGACGGTATCGGCGTGGAAGTAGCGCTGCAGTGGAACGATGGTTTCCAGG
AAAACATCTACTGCTTTACCAACAACATTCCGCAGCGCGACGGCGGTACTCACCTTGCAGGCTTCCGTGCGGCGATGAC
CCGTACGCTGAACGCCTACATGGACAAAGAAGGCTACAGCAAAAAAGCCAAAGTCAGCGCCACCGGCGACGATGCCCGT
GAAGGTCTGATTGCGGTGGTTTCCGTAAAAGTACCGGATCCGAAATTCTCCTCACAGACCAAAGATAAGCTGGTCTCTT
CCGAGGTGAAATCGGCGGTAGAACAGCAGATGAACGAACTGCTGAGCGAATACCTGCTGGAAAACCCATCTGACGCGAA
AATCGTCGTCGGCAAAATTATCGACGCCGCGCGTGCGCGTGAAGCGGCGCGTCGCGCCCGTGAAATGACCCGTCGTAAA
GGCGCGCTCGATTTAGCCGGTCTGCCGGGCAAACTGGCGGACTGTCAGGAACGCGACCCGGCGCTGTCCGAACTGTACC
TGGTGGAAGGGGACTCCGCGGGCGGCTCTGCGAAGCAGGGGCGTAACCGCAAGAACCAGGCGATTCTGCCGCTGAAAGG
TAAAATCCTTAACGTCGAGAAAGCGCGCTTCGACAAGATGCTTTCCTCCCAGGAAGTGGCGACGCTGATCACCGCGCTG
GGCTGCGGTATCGGTCGCGACGAGTACAACCCGGACAAGCTGCGCTATCACAGCATCATCATCATGACCGATGCGGACG
TCGACGGCTCGCACATCCGTACGCTGCTGTTGACCTTCTTCTATCGTCAGATGCCGGAAATTGTCGAGCGTGGCCACGT
CTACATTGCGCAGCCGCCGCTGTACAAAGTGAAGAAAGGTAAGCAGGAACAGTACATTAAAGACGACGAAGCGATGGAT
CAGTACCAGATTTCCATCGCGCTTGACGGTGCGACTCTGCACGCGAACGCTCATGCGCCGGCGCTATCCGGCGAAGCGT
TAGAAAAACTGGTCTCTGAATATAACGCCACGCAGAAAATGATTGGTCGTATGGAGCGTCGCTTCCCGAAAGCGCTGCT
CAAAGAGCTGGTGTATCAGCCAACTCTGACCGAAGCCGATCTTTCTGATGAGCAGACTGTAACGCGCTGGGTGAATGCG
CTGATTACCGAGCTGAACGAGAAAGAGCAGCACGGCAGTCAGTGGAAGTTCGATGTTCATACTAATACGGAACAGAATC
TGTTCGAGCCGATCGTTCGCGTGCGTACGCATGGCGTGGATACCGATTATCCGTTGGATCACGAGTTTGTGACCGGCGC
GGAATATCGTCGTATCTGCACGCTGGGCGAGAAGCTGCGTGGTCTGATTGAAGAGGACGCGTTTATCGAACGCGGCGAG
CGTCGCCAGCCGGTAACCAGCTTCGAGCAGGCGCTGGAGTGGCTGGTGAAAGAATCACGTCGCGGTCTGGCTATCCAGC
GTTATAAAGGTCTGGGTGAAATGAACCCGGATCAGCTGTGGGAAACCACCATGGACCCGGAAAGCCGCCGTATGCTGCG
CGTGACCGTCAAAGATGCAATTGCTGCCGACCAGCTGTTCACTACGCTGATGGGTGATGCCGTTGAGCCGCGTCGTGCC
TTTATCGAGGAGAACGCCCTGAAAGCAGCGAATATCGATATTTAA
>gyrB_Porcine_73
ATGTCGAATTCTTATGACTCCTCCAGTATCAAAGTCCTGAAAGGGCTGGATGCGGTGCGTAAGCGCCCGGGTATGTATA
TCGGCGACACGGATGACGGCACCGGTCTGCACCACATGGTATTCGAGGTGGTAGATAACGCTATCGACGAAGCGCTCGC
AGGTCACTGTAAAGATATCGTCGTGACTATTCACGCCGATAACTCCGTGTCCGTAACGGATGATGGCCGTGGCATTCCG
ACCGGGATTCACCCGGAAGAAGGCGTCTCGGCGGCGGAAGTGATCATGACCGTTCTGCACGCGGGCGGTAAATTTGACG
ATAACTCCTATAAAGTCTCCGGCGGTCTGCACGGCGTGGGCGTCTCGGTAGTCAACGCTCTGTCGCAAAAACTGGAACT
GGTTATCCAGCGAGATGGCAAAATTCACCGTCAGATCTACGAGCACGGCGTGCCGCAGGCACCCCTGGCCGTCACTGGC
GATACCGATAAAACCGGCACGATGGTACGTTTCTGGCCGAGCCACGAAACCTTCACCAACGTCACTGAATTTGAATATG
AGATCCTGGCGAAACGCCTGCGTGAACTGTCATTCCTGAACTCAGGCGTCTCCATCCGCCTGCGCGACAAGCGCGATGG
CAAAGAAGATCATTTCCACTACGAAGGCGGCATCAAGGCGTTTGTTGAATATCTGAACAAGAATAAAACGCCGATCCAC
CCGAATATCTTCTATTTCTCCACCGAAAAAGACGGTATCGGCGTGGAAGTAGCGCTGCAGTGGAACGATGGTTTCCAGG
AAAACATCTACTGCTTTACCAACAACATTCCGCAGCGCGACGGCGGTACTCACCTTGCAGGCTTCCGTGCGGCGATGAC
CCGTACGCTGAACGCCTACATGGACAAAGAAGGCTACAGCAAAAAAGCCAAAGTCAGCGCCACCGGCGACGATGCCCGT
GAAGGTCTGATTGCGGTGGTTTCCGTAAAAGTACCGGATCCGAAATTCTCCTCACAGACCAAAGATAAGCTGGTCTCTT
CCGAGGTGAAATCGGCGGTAGAACAGCAGATGAACGAACTGCTGAGCGAATACCTGCTGGAAAACCCATCTGACGCGAA
AATCGTCGTCGGCAAAATTATCGACGCCGCGCGTGCGCGTGAAGCGGCGCGTCGCGCCCGTGAAATGACCCGTCGTAAA
GGCGCGCTCGATTTAGCCGGTCTGCCGGGCAAACTGGCGGACTGTCAGGAACGCGACCCGGCGCTGTCCGAACTGTACC
TGGTGGAAGGGGACTCCGCGGGCGGCTCTGCGAAGCAGGGGCGTAACCGCAAGAACCAGGCGATTCTGCCGCTGAAAGG
TAAAATCCTTAACGTCGAGAAAGCGCGCTTCGACAAGATGCTTTCCTCCCAGGAAGTGGCGACGCTGATCACCGCGCTG
GGCTGCGGTATCGGTCGCGACGAGTACAACCCGGACAAGCTGCGCTATCACAGCATCATCATCATGACCGATGCGGACG
TCGACGGCTCGCACATCCGTACGCTGCTGTTGACCTTCTTCTATCGTCAGATGCCGGAAATTGTCGAGCGTGGCCACGT
CTACATTGCGCAGCCGCCGCTGTACAAAGTGAAGAAAGGTAAGCAGGAACAGTACATTAAAGACGACGAAGCGATGGAT
CAGTACCAGATTTCCATCGCGCTTGACGGTGCGACTCTGCACGCGAACGCTCATGCGCCGGCGCTATCCGGCGAAGCGT
TAGAAAAACTGGTCTCTGAATATAACGCCACGCAGAAAATGATTGGTCGTATGGAGCGTCGCTTCCCGAAAGCGCTGCT
CAAAGAGCTGGTGTATCAGCCAACTCTGACCGAAGCCGATCTTTCTGATGAGCAGACTGTAACGCGCTGGGTGAATGCG
CTGATTACCGAGCTGAACGAGAAAGAGCAGCACGGCAGTCAGTGGAAGTTCGATGTTCATACTAATACGGAACAGAATC
TGTTCGAGCCGATCGTTCGCGTGCGTACGCATGGCGTGGATACCGATTATCCGTTGGATCACGAGTTTGTGACCGGCGC
GGAATATCGTCGTATCTGCACGCTGGGCGAGAAGCTGCGTGGTCTGATTGAAGAGGACGCGTTTATCGAACGCGGCGAG
CGTCGCCAGCCGGTAACCAGCTTCGAGCAGGCGCTGGAGTGGCTGGTGAAAGAATCACGTCGCGGTCTGGCTATCCAGC
GTTATAAAGGTCTGGGTGAAATGAACCCGGATCAGCTGTGGGAAACCACCATGGACCCGGAAAGCCGCCGTATGCTGCG
CGTGACCGTCAAAGATGCAATTGCTGCCGACCAGCTGTTCACTACGCTGATGGGTGATGCCGTTGAGCCGCGTCGTGCC
TTTATCGAGGAGAACGCCCTGAAAGCAGCGAATATCGATATTTAA
>gyrB_Porcine_74
ATGTCGAATTCTTATGACTCCTCCAGTATCAAAGTCCTGAAAGGGCTGGATGCGGTGCGTAAGCGCCCGGGTATGTATA
TCGGCGACACGGATGACGGCACCGGTCTGCACCACATGGTATTCGAGGTGGTAGATAACGCTATCGACGAAGCGCTCGC
AGGTCACTGTAAAGATATCGTCGTGACTATTCACGCCGATAACTCCGTGTCCGTAACGGATGATGGCCGTGGCATTCCG
ACCGGGATTCACCCGGAAGAAGGCGTCTCGGCGGCGGAAGTGATCATGACCGTTCTGCACGCGGGCGGTAAATTTGACG
ATAACTCCTATAAAGTCTCCGGCGGTCTGCACGGCGTGGGCGTCTCGGTAGTCAACGCTCTGTCGCAAAAACTGGAACT
GGTTATCCAGCGAGATGGCAAAATTCACCGTCAGATCTACGAGCACGGCGTGCCGCAGGCACCCCTGGCCGTCACTGGC
GATACCGATAAAACCGGCACGATGGTACGTTTCTGGCCGAGCCACGAAACCTTCACCAACGTCACTGAATTTGAATATG
AGATCCTGGCGAAACGCCTGCGTGAACTGTCATTCCTGAACTCAGGCGTCTCCATCCGCCTGCGCGACAAGCGCGATGG
CAAAGAAGATCATTTCCACTACGAAGGCGGCATCAAGGCGTTTGTTGAATATCTGAACAAGAATAAAACGCCGATCCAC
CCGAATATCTTCTATTTCTCCACCGAAAAAGACGGTATCGGCGTGGAAGTAGCGCTGCAGTGGAACGATGGTTTCCAGG
AAAACATCTACTGCTTTACCAACAACATTCCGCAGCGCGACGGCGGTACTCACCTTGCAGGCTTCCGTGCGGCGATGAC
CCGTACGCTGAACGCCTACATGGACAAAGAAGGCTACAGCAAAAAAGCCAAAGTCAGCGCCACCGGCGACGATGCCCGT
GAAGGTCTGATTGCGGTGGTTTCCGTAAAAGTACCGGATCCGAAATTCTCCTCACAGACCAAAGATAAGCTGGTCTCTT
CCGAGGTGAAATCGGCGGTAGAACAGCAGATGAACGAACTGCTGAGCGAATACCTGCTGGAAAACCCATCTGACGCGAA
AATCGTCGTCGGCAAAATTATCGACGCCGCGCGTGCGCGTGAAGCGGCGCGTCGCGCCCGTGAAATGACCCGTCGTAAA
GGCGCGCTCGATTTAGCCGGTCTGCCGGGCAAACTGGCGGACTGTCAGGAACGCGACCCGGCGCTGTCCGAACTGTACC
TGGTGGAAGGGGACTCCGCGGGCGGCTCTGCGAAGCAGGGGCGTAACCGCAAGAACCAGGCGATTCTGCCGCTGAAAGG
TAAAATCCTTAACGTCGAGAAAGCGCGCTTCGACAAGATGCTTTCCTCCCAGGAAGTGGCGACGCTGATCACCGCGCTG
GGCTGCGGTATCGGTCGCGACGAGTACAACCCGGACAAGCTGCGCTATCACAGCATCATCATCATGACCGATGCGGACG
TCGACGGCTCGCACATCCGTACGCTGCTGTTGACCTTCTTCTATCGTCAGATGCCGGAAATTGTCGAGCGTGGCCACGT
CTACATTGCGCAGCCGCCGCTGTACAAAGTGAAGAAAGGTAAGCAGGAACAGTACATTAAAGACGACGAAGCGATGGAT
CAGTACCAGATTTCCATCGCGCTTGACGGTGCGACTCTGCACGCGAACGCTCATGCGCCGGCGCTATCCGGCGAAGCGT
TAGAAAAACTGGTCTCTGAATATAACGCCACGCAGAAAATGATTGGTCGTATGGAGCGTCGCTTCCCGAAAGCGCTGCT
CAAAGAGCTGGTGTATCAGCCAACTCTGACCGAAGCCGATCTTTCTGATGAGCAGACTGTAACGCGCTGGGTGAATGCG
CTGATTACCGAGCTGAACGAGAAAGAGCAGCACGGCAGTCAGTGGAAGTTCGATGTTCATACTAATACGGAACAGAATC
TGTTCGAGCCGATCGTTCGCGTGCGTACGCATGGCGTGGATACCGATTATCCGTTGGATCACGAGTTTGTGACCGGCGC
GGAATATCGTCGTATCTGCACGCTGGGCGAGAAGCTGCGTGGTCTGATTGAAGAGGACGCGTTTATCGAACGCGGCGAG
CGTCGCCAGCCGGTAACCAGCTTCGAGCAGGCGCTGGAGTGGCTGGTGAAAGAATCACGTCGCGGTCTGGCTATCCAGC
GTTATAAAGGTCTGGGTGAAATGAACCCGGATCAGCTGTGGGAAACCACCATGGACCCGGAAAGCCGCCGTATGCTGCG
CGTGACCGTCAAAGATGCAATTGCTGCCGACCAGCTGTTCACTACGCTGATGGGTGATGCCGTTGAGCCGCGTCGTGCC
TTTATCGAGGAGAACGCCCTGAAAGCAGCGAATATCGATATTTAA
>gyrB_Porcine_75
ATGTCGAATTCTTATGACTCCTCCAGTATCAAAGTCCTGAAAGGGCTGGATGCGGTGCGTAAGCGCCCGGGTATGTATA
TCGGCGACACGGATGACGGCACCGGTCTGCACCACATGGTATTCGAGGTGGTAGATAACGCTATCGACGAAGCGCTCGC
AGGTCACTGTAAAGATATCGTCGTGACTATTCACGCCGATAACTCCGTGTCCGTAACGGATGATGGCCGTGGCATTCCG
ACCGGGATTCACCCGGAAGAAGGCGTCTCGGCGGCGGAAGTGATCATGACCGTTCTGCACGCGGGCGGTAAATTTGACG
ATAACTCCTATAAAGTCTCCGGCGGTCTGCACGGCGTGGGCGTCTCGGTAGTCAACGCTCTGTCGCAAAAACTGGAACT
GGTTATCCAGCGAGATGGCAAAATTCACCGTCAGATCTACGAGCACGGCGTGCCGCAGGCACCCCTGGCCGTCACTGGC
GATACCGATAAAACCGGCACGATGGTACGTTTCTGGCCGAGCCACGAAACCTTCACCAACGTCACTGAATTTGAATATG
AGATCCTGGCGAAACGCCTGCGTGAACTGTCATTCCTGAACTCAGGCGTCTCCATCCGCCTGCGCGACAAGCGCGATGG
CAAAGAAGATCATTTCCACTACGAAGGCGGCATCAAGGCGTTTGTTGAATATCTGAACAAGAATAAAACGCCGATCCAC
CCGAATATCTTCTATTTCTCCACCGAAAAAGACGGTATCGGCGTGGAAGTAGCGCTGCAGTGGAACGATGGTTTCCAGG
AAAACATCTACTGCTTTACCAACAACATTCCGCAGCGCGACGGCGGTACTCACCTTGCAGGCTTCCGTGCGGCGATGAC
CCGTACGCTGAACGCCTACATGGACAAAGAAGGCTACAGCAAAAAAGCCAAAGTCAGCGCCACCGGCGACGATGCCCGT
GAAGGTCTGATTGCGGTGGTTTCCGTAAAAGTACCGGATCCGAAATTCTCCTCACAGACCAAAGATAAGCTGGTCTCTT
CCGAGGTGAAATCGGCGGTAGAACAGCAGATGAACGAACTGCTGAGCGAATACCTGCTGGAAAACCCATCTGACGCGAA
AATCGTCGTCGGCAAAATTATCGACGCCGCGCGTGCGCGTGAAGCGGCGCGTCGCGCCCGTGAAATGACCCGTCGTAAA
GGCGCGCTCGATTTAGCCGGTCTGCCGGGCAAACTGGCGGACTGTCAGGAACGCGACCCGGCGCTGTCCGAACTGTACC
TGGTGGAAGGGGACTCCGCGGGCGGCTCTGCGAAGCAGGGGCGTAACCGCAAGAACCAGGCGATTCTGCCGCTGAAAGG
TAAAATCCTTAACGTCGAGAAAGCGCGCTTCGACAAGATGCTTTCCTCCCAGGAAGTGGCGACGCTGATCACCGCGCTG
GGCTGCGGTATCGGTCGCGACGAGTACAACCCGGACAAGCTGCGCTATCACAGCATCATCATCATGACCGATGCGGACG
TCGACGGCTCGCACATCCGTACGCTGCTGTTGACCTTCTTCTATCGTCAGATGCCGGAAATTGTCGAGCGTGGCCACGT
CTACATTGCGCAGCCGCCGCTGTACAAAGTGAAGAAAGGTAAGCAGGAACAGTACATTAAAGACGACGAAGCGATGGAT
CAGTACCAGATTTCCATCGCGCTTGACGGTGCGACTCTGCACGCGAACGCTCATGCGCCGGCGCTATCCGGCGAAGCGT
TAGAAAAACTGGTCTCTGAATATAACGCCACGCAGAAAATGATTGGTCGTATGGAGCGTCGCTTCCCGAAAGCGCTGCT
CAAAGAGCTGGTGTATCAGCCAACTCTGACCGAAGCCGATCTTTCTGATGAGCAGACTGTAACGCGCTGGGTGAATGCG
CTGATTACCGAGCTGAACGAGAAAGAGCAGCACGGCAGTCAGTGGAAGTTCGATGTTCATACTAATACGGAACAGAATC
TGTTCGAGCCGATCGTTCGCGTGCGTACGCATGGCGTGGATACCGATTATCCGTTGGATCACGAGTTTGTGACCGGCGC
GGAATATCGTCGTATCTGCACGCTGGGCGAGAAGCTGCGTGGTCTGATTGAAGAGGACGCGTTTATCGAACGCGGCGAG
CGTCGCCAGCCGGTAACCAGCTTCGAGCAGGCGCTGGAGTGGCTGGTGAAAGAATCACGTCGCGGTCTGGCTATCCAGC
GTTATAAAGGTCTGGGTGAAATGAACCCGGATCAGCTGTGGGAAACCACCATGGACCCGGAAAGCCGCCGTATGCTGCG
CGTGACCGTCAAAGATGCAATTGCTGCCGACCAGCTGTTCACTACGCTGATGGGTGATGCCGTTGAGCCGCGTCGTGCC
TTTATCGAGGAGAACGCCCTGAAAGCAGCGAATATCGATATTTAA
>gyrB_Porcine_76
ATGTCGAATTCTTATGACTCCTCCAGTATCAAAGTCCTGAAAGGGCTGGATGCGGTGCGTAAGCGCCCGGGTATGTATA
TCGGCGACACGGATGACGGCACCGGTCTGCACCACATGGTATTCGAGGTGGTAGATAACGCTATCGACGAAGCGCTCGC
AGGTCACTGTAAAGATATCGTCGTGACTATTCACGCCGATAACTCCGTGTCCGTAACGGATGATGGCCGTGGCATTCCG
ACCGGGATTCACCCGGAAGAAGGCGTCTCGGCGGCGGAAGTGATCATGACCGTTCTGCACGCGGGCGGTAAATTTGACG
ATAACTCCTATAAAGTCTCCGGCGGTCTGCACGGCGTGGGCGTCTCGGTAGTCAACGCTCTGTCGCAAAAACTGGAACT
GGTTATCCAGCGAGATGGCAAAATTCACCGTCAGATCTACGAGCACGGCGTGCCGCAGGCACCCCTGGCCGTCACTGGC
GATACCGATAAAACCGGCACGATGGTACGTTTCTGGCCGAGCCACGAAACCTTCACCAACGTCACTGAATTTGAATATG
AGATCCTGGCGAAACGCCTGCGTGAACTGTCATTCCTGAACTCAGGCGTCTCCATCCGCCTGCGCGACAAGCGCGATGG
CAAAGAAGATCATTTCCACTACGAAGGCGGCATCAAGGCGTTTGTTGAATATCTGAACAAGAATAAAACGCCGATCCAC
CCGAATATCTTCTATTTCTCCACCGAAAAAGACGGTATCGGCGTGGAAGTAGCGCTGCAGTGGAACGATGGTTTCCAGG
AAAACATCTACTGCTTTACCAACAACATTCCGCAGCGCGACGGCGGTACTCACCTTGCAGGCTTCCGTGCGGCGATGAC
CCGTACGCTGAACGCCTACATGGACAAAGAAGGCTACAGCAAAAAAGCCAAAGTCAGCGCCACCGGCGACGATGCCCGT
GAAGGTCTGATTGCGGTGGTTTCCGTAAAAGTACCGGATCCGAAATTCTCCTCACAGACCAAAGATAAGCTGGTCTCTT
CCGAGGTGAAATCGGCGGTAGAACAGCAGATGAACGAACTGCTGAGCGAATACCTGCTGGAAAACCCATCTGACGCGAA
AATCGTCGTCGGCAAAATTATCGACGCCGCGCGTGCGCGTGAAGCGGCGCGTCGCGCCCGTGAAATGACCCGTCGTAAA
GGCGCGCTCGATTTAGCCGGTCTGCCGGGCAAACTGGCGGACTGTCAGGAACGCGACCCGGCGCTGTCCGAACTGTACC
TGGTGGAAGGGGACTCCGCGGGCGGCTCTGCGAAGCAGGGGCGTAACCGCAAGAACCAGGCGATTCTGCCGCTGAAAGG
TAAAATCCTTAACGTCGAGAAAGCGCGCTTCGACAAGATGCTTTCCTCCCAGGAAGTGGCGACGCTGATCACCGCGCTG
GGCTGCGGTATCGGTCGCGACGAGTACAACCCGGACAAGCTGCGCTATCACAGCATCATCATCATGACCGATGCGGACG
TCGACGGCTCGCACATCCGTACGCTGCTGTTGACCTTCTTCTATCGTCAGATGCCGGAAATTGTCGAGCGTGGCCACGT
CTACATTGCGCAGCCGCCGCTGTACAAAGTGAAGAAAGGTAAGCAGGAACAGTACATTAAAGACGACGAAGCGATGGAT
CAGTACCAGATTTCCATCGCGCTTGACGGTGCGACTCTGCACGCGAACGCTCATGCGCCGGCGCTATCCGGCGAAGCGT
TAGAAAAACTGGTCTCTGAATATAACGCCACGCAGAAAATGATTGGTCGTATGGAGCGTCGCTTCCCGAAAGCGCTGCT
CAAAGAGCTGGTGTATCAGCCAACTCTGACCGAAGCCGATCTTTCTGATGAGCAGACTGTAACGCGCTGGGTGAATGCG
CTGATTACCGAGCTGAACGAGAAAGAGCAGCACGGCAGTCAGTGGAAGTTCGATGTTCATACTAATACGGAACAGAATC
TGTTCGAGCCGATCGTTCGCGTGCGTACGCATGGCGTGGATACCGATTATCCGTTGGATCACGAGTTTGTGACCGGCGC
GGAATATCGTCGTATCTGCACGCTGGGCGAGAAGCTGCGTGGTCTGATTGAAGAGGACGCGTTTATCGAACGCGGCGAG
CGTCGCCAGCCGGTAACCAGCTTCGAGCAGGCGCTGGAGTGGCTGGTGAAAGAATCACGTCGCGGTCTGGCTATCCAGC
GTTATAAAGGTCTGGGTGAAATGAACCCGGATCAGCTGTGGGAAACCACCATGGACCCGGAAAGCCGCCGTATGCTGCG
CGTGACCGTCAAAGATGCAATTGCTGCCGACCAGCTGTTCACTACGCTGATGGGTGATGCCGTTGAGCCGCGTCGTGCC
TTTATCGAGGAGAACGCCCTGAAAGCAGCGAATATCGATATTTAA
>gyrB_Porcine_77
ATGTCGAATTCTTATGACTCCTCCAGTATCAAAGTCCTGAAAGGGCTGGATGCGGTGCGTAAGCGCCCGGGTATGTATA
TCGGCGACACGGATGACGGCACCGGTCTGCACCACATGGTATTCGAGGTGGTAGATAACGCTATCGACGAAGCGCTCGC
AGGTCACTGTAAAGATATCGTCGTGACTATTCACGCCGATAACTCCGTGTCCGTAACGGATGATGGCCGTGGCATTCCG
ACCGGGATTCACCCGGAAGAAGGCGTCTCGGCGGCGGAAGTGATCATGACCGTTCTGCACGCGGGCGGTAAATTTGACG
ATAACTCCTATAAAGTCTCCGGCGGTCTGCACGGCGTGGGCGTCTCGGTAGTCAACGCTCTGTCGCAAAAACTGGAACT
GGTTATCCAGCGAGATGGCAAAATTCACCGTCAGATCTACGAGCACGGCGTGCCGCAGGCACCCCTGGCCGTCACTGGC
GATACCGATAAAACCGGCACGATGGTACGTTTCTGGCCGAGCCACGAAACCTTCACCAACGTCACTGAATTTGAATATG
AGATCCTGGCGAAACGCCTGCGTGAACTGTCATTCCTGAACTCAGGCGTCTCCATCCGCCTGCGCGACAAGCGCGATGG
CAAAGAAGATCATTTCCACTACGAAGGCGGCATCAAGGCGTTTGTTGAATATCTGAACAAGAATAAAACGCCGATCCAC
CCGAATATCTTCTATTTCTCCACCGAAAAAGACGGTATCGGCGTGGAAGTAGCGCTGCAGTGGAACGATGGTTTCCAGG
AAAACATCTACTGCTTTACCAACAACATTCCGCAGCGCGACGGCGGTACTCACCTTGCAGGCTTCCGTGCGGCGATGAC
CCGTACGCTGAACGCCTACATGGACAAAGAAGGCTACAGCAAAAAAGCCAAAGTCAGCGCCACCGGCGACGATGCCCGT
GAAGGTCTGATTGCGGTGGTTTCCGTAAAAGTACCGGATCCGAAATTCTCCTCACAGACCAAAGATAAGCTGGTCTCTT
CCGAGGTGAAATCGGCGGTAGAACAGCAGATGAACGAACTGCTGAGCGAATACCTGCTGGAAAACCCATCTGACGCGAA
AATCGTCGTCGGCAAAATTATCGACGCCGCGCGTGCGCGTGAAGCGGCGCGTCGCGCCCGTGAAATGACCCGTCGTAAA
GGCGCGCTCGATTTAGCCGGTCTGCCGGGCAAACTGGCGGACTGTCAGGAACGCGACCCGGCGCTGTCCGAACTGTACC
TGGTGGAAGGGGACTCCGCGGGCGGCTCTGCGAAGCAGGGGCGTAACCGCAAGAACCAGGCGATTCTGCCGCTGAAAGG
TAAAATCCTTAACGTCGAGAAAGCGCGCTTCGACAAGATGCTTTCCTCCCAGGAAGTGGCGACGCTGATCACCGCGCTG
GGCTGCGGTATCGGTCGCGACGAGTACAACCCGGACAAGCTGCGCTATCACAGCATCATCATCATGACCGATGCGGACG
TCGACGGCTCGCACATCCGTACGCTGCTGTTGACCTTCTTCTATCGTCAGATGCCGGAAATTGTCGAGCGTGGCCACGT
CTACATTGCGCAGCCGCCGCTGTACAAAGTGAAGAAAGGTAAGCAGGAACAGTACATTAAAGACGACGAAGCGATGGAT
CAGTACCAGATTTCCATCGCGCTTGACGGTGCGACTCTGCACGCGAACGCTCATGCGCCGGCGCTATCCGGCGAAGCGT
TAGAAAAACTGGTCTCTGAATATAACGCCACGCAGAAAATGATTGGTCGTATGGAGCGTCGCTTCCCGAAAGCGCTGCT
CAAAGAGCTGGTGTATCAGCCAACTCTGACCGAAGCCGATCTTTCTGATGAGCAGACTGTAACGCGCTGGGTGAATGCG
CTGATTACCGAGCTGAACGAGAAAGAGCAGCACGGCAGTCAGTGGAAGTTCGATGTTCATACTAATACGGAACAGAATC
TGTTCGAGCCGATCGTTCGCGTGCGTACGCATGGCGTGGATACCGATTATCCGTTGGATCACGAGTTTGTGACCGGCGC
GGAATATCGTCGTATCTGCACGCTGGGCGAGAAGCTGCGTGGTCTGATTGAAGAGGACGCGTTTATCGAACGCGGCGAG
CGTCGCCAGCCGGTAACCAGCTTCGAGCAGGCGCTGGAGTGGCTGGTGAAAGAATCACGTCGCGGTCTGGCTATCCAGC
GTTATAAAGGTCTGGGTGAAATGAACCCGGATCAGCTGTGGGAAACCACCATGGACCCGGAAAGCCGCCGTATGCTGCG
CGTGACCGTCAAAGATGCAATTGCTGCCGACCAGCTGTTCACTACGCTGATGGGTGATGCCGTTGAGCCGCGTCGTGCC
TTTATCGAGGAGAACGCCCTGAAAGCAGCGAATATCGATATTTAA
>gyrB_Porcine_78
ATGTCGAATTCTTATGACTCCTCCAGTATCAAAGTCCTGAAAGGGCTGGATGCGGTGCGTAAGCGCCCGGGTATGTATA
TCGGCGACACGGATGACGGCACCGGTCTGCACCACATGGTATTCGAGGTGGTAGATAACGCTATCGACGAAGCGCTCGC
AGGTCACTGTAAAGATATCGTCGTGACTATTCACGCCGATAACTCCGTGTCCGTAACGGATGATGGCCGTGGCATTCCG
ACCGGGATTCACCCGGAAGAAGGCGTCTCGGCGGCGGAAGTGATCATGACCGTTCTGCACGCGGGCGGTAAATTTGACG
ATAACTCCTATAAAGTCTCCGGCGGTCTGCACGGCGTGGGCGTCTCGGTAGTCAACGCTCTGTCGCAAAAACTGGAACT
GGTTATCCAGCGAGATGGCAAAATTCACCGTCAGATCTACGAGCACGGCGTGCCGCAGGCACCCCTGGCCGTCACTGGC
GATACCGATAAAACCGGCACGATGGTACGTTTCTGGCCGAGCCACGAAACCTTCACCAACGTCACTGAATTTGAATATG
AGATCCTGGCGAAACGCCTGCGTGAACTGTCATTCCTGAACTCAGGCGTCTCCATCCGCCTGCGCGACAAGCGCGATGG
CAAAGAAGATCATTTCCACTACGAAGGCGGCATCAAGGCGTTTGTTGAATATCTGAACAAGAATAAAACGCCGATCCAC
CCGAATATCTTCTATTTCTCCACCGAAAAAGACGGTATCGGCGTGGAAGTAGCGCTGCAGTGGAACGATGGTTTCCAGG
AAAACATCTACTGCTTTACCAACAACATTCCGCAGCGCGACGGCGGTACTCACCTTGCAGGCTTCCGTGCGGCGATGAC
CCGTACGCTGAACGCCTACATGGACAAAGAAGGCTACAGCAAAAAAGCCAAAGTCAGCGCCACCGGCGACGATGCCCGT
GAAGGTCTGATTGCGGTGGTTTCCGTAAAAGTACCGGATCCGAAATTCTCCTCACAGACCAAAGATAAGCTGGTCTCTT
CCGAGGTGAAATCGGCGGTAGAACAGCAGATGAACGAACTGCTGAGCGAATACCTGCTGGAAAACCCATCTGACGCGAA
AATCGTCGTCGGCAAAATTATCGACGCCGCGCGTGCGCGTGAAGCGGCGCGTCGCGCCCGTGAAATGACCCGTCGTAAA
GGCGCGCTCGATTTAGCCGGTCTGCCGGGCAAACTGGCGGACTGTCAGGAACGCGACCCGGCGCTGTCCGAACTGTACC
TGGTGGAAGGGGACTCCGCGGGCGGCTCTGCGAAGCAGGGGCGTAACCGCAAGAACCAGGCGATTCTGCCGCTGAAAGG
TAAAATCCTTAACGTCGAGAAAGCGCGCTTCGACAAGATGCTTTCCTCCCAGGAAGTGGCGACGCTGATCACCGCGCTG
GGCTGCGGTATCGGTCGCGACGAGTACAACCCGGACAAGCTGCGCTATCACAGCATCATCATCATGACCGATGCGGACG
TCGACGGCTCGCACATCCGTACGCTGCTGTTGACCTTCTTCTATCGTCAGATGCCGGAAATTGTCGAGCGTGGCCACGT
CTACATTGCGCAGCCGCCGCTGTACAAAGTGAAGAAAGGTAAGCAGGAACAGTACATTAAAGACGACGAAGCGATGGAT
CAGTACCAGATTTCCATCGCGCTTGACGGTGCGACTCTGCACGCGAACGCTCATGCGCCGGCGCTATCCGGCGAAGCGT
TAGAAAAACTGGTCTCTGAATATAACGCCACGCAGAAAATGATTGGTCGTATGGAGCGTCGCTTCCCGAAAGCGCTGCT
CAAAGAGCTGGTGTATCAGCCAACTCTGACCGAAGCCGATCTTTCTGATGAGCAGACTGTAACGCGCTGGGTGAATGCG
CTGATTACCGAGCTGAACGAGAAAGAGCAGCACGGCAGTCAGTGGAAGTTCGATGTTCATACTAATACGGAACAGAATC
TGTTCGAGCCGATCGTTCGCGTGCGTACGCATGGCGTGGATACCGATTATCCGTTGGATCACGAGTTTGTGACCGGCGC
GGAATATCGTCGTATCTGCACGCTGGGCGAGAAGCTGCGTGGTCTGATTGAAGAGGACGCGTTTATCGAACGCGGCGAG
CGTCGCCAGCCGGTAACCAGCTTCGAGCAGGCGCTGGAGTGGCTGGTGAAAGAATCACGTCGCGGTCTGGCTATCCAGC
GTTATAAAGGTCTGGGTGAAATGAACCCGGATCAGCTGTGGGAAACCACCATGGACCCGGAAAGCCGCCGTATGCTGCG
CGTGACCGTCAAAGATGCAATTGCTGCCGACCAGCTGTTCACTACGCTGATGGGTGATGCCGTTGAGCCGCGTCGTGCC
TTTATCGAGGAGAACGCCCTGAAAGCAGCGAATATCGATATTTAA
>gyrB_Porcine_79
ATGTCGAATTCTTATGACTCCTCCAGTATCAAAGTCCTGAAAGGGCTGGATGCGGTGCGTAAGCGCCCGGGTATGTATA
TCGGCGACACGGATGACGGCACCGGTCTGCACCACATGGTATTCGAGGTGGTAGATAACGCTATCGACGAAGCGCTCGC
AGGTCACTGTAAAGATATCGTCGTGACTATTCACGCCGATAACTCCGTGTCCGTAACGGATGATGGCCGTGGCATTCCG
ACCGGGATTCACCCGGAAGAAGGCGTCTCGGCGGCGGAAGTGATCATGACCGTTCTGCACGCGGGCGGTAAATTTGACG
ATAACTCCTATAAAGTCTCCGGCGGTCTGCACGGCGTGGGCGTCTCGGTAGTCAACGCTCTGTCGCAAAAACTGGAACT
GGTTATCCAGCGAGATGGCAAAATTCACCGTCAGATCTACGAGCACGGCGTGCCGCAGGCACCCCTGGCCGTCACTGGC
GATACCGATAAAACCGGCACGATGGTACGTTTCTGGCCGAGCCACGAAACCTTCACCAACGTCACTGAATTTGAATATG
AGATCCTGGCGAAACGCCTGCGTGAACTGTCATTCCTGAACTCAGGCGTCTCCATCCGCCTGCGCGACAAGCGCGATGG
CAAAGAAGATCATTTCCACTACGAAGGCGGCATCAAGGCGTTTGTTGAATATCTGAACAAGAATAAAACGCCGATCCAC
CCGAATATCTTCTATTTCTCCACCGAAAAAGACGGTATCGGCGTGGAAGTAGCGCTGCAGTGGAACGATGGTTTCCAGG
AAAACATCTACTGCTTTACCAACAACATTCCGCAGCGCGACGGCGGTACTCACCTTGCAGGCTTCCGTGCGGCGATGAC
CCGTACGCTGAACGCCTACATGGACAAAGAAGGCTACAGCAAAAAAGCCAAAGTCAGCGCCACCGGCGACGATGCCCGT
GAAGGTCTGATTGCGGTGGTTTCCGTAAAAGTACCGGATCCGAAATTCTCCTCACAGACCAAAGATAAGCTGGTCTCTT
CCGAGGTGAAATCGGCGGTAGAACAGCAGATGAACGAACTGCTGAGCGAATACCTGCTGGAAAACCCATCTGACGCGAA
AATCGTCGTCGGCAAAATTATCGACGCCGCGCGTGCGCGTGAAGCGGCGCGTCGCGCCCGTGAAATGACCCGTCGTAAA
GGCGCGCTCGATTTAGCCGGTCTGCCGGGCAAACTGGCGGACTGTCAGGAACGCGACCCGGCGCTGTCCGAACTGTACC
TGGTGGAAGGGGACTCCGCGGGCGGCTCTGCGAAGCAGGGGCGTAACCGCAAGAACCAGGCGATTCTGCCGCTGAAAGG
TAAAATCCTTAACGTCGAGAAAGCGCGCTTCGACAAGATGCTTTCCTCCCAGGAAGTGGCGACGCTGATCACCGCGCTG
GGCTGCGGTATCGGTCGCGACGAGTACAACCCGGACAAGCTGCGCTATCACAGCATCATCATCATGACCGATGCGGACG
TCGACGGCTCGCACATCCGTACGCTGCTGTTGACCTTCTTCTATCGTCAGATGCCGGAAATTGTCGAGCGTGGCCACGT
CTACATTGCGCAGCCGCCGCTGTACAAAGTGAAGAAAGGTAAGCAGGAACAGTACATTAAAGACGACGAAGCGATGGAT
CAGTACCAGATTTCCATCGCGCTTGACGGTGCGACTCTGCACGCGAACGCTCATGCGCCGGCGCTATCCGGCGAAGCGT
TAGAAAAACTGGTCTCTGAATATAACGCCACGCAGAAAATGATTGGTCGTATGGAGCGTCGCTTCCCGAAAGCGCTGCT
CAAAGAGCTGGTGTATCAGCCAACTCTGACCGAAGCCGATCTTTCTGATGAGCAGACTGTAACGCGCTGGGTGAATGCG
CTGATTACCGAGCTGAACGAGAAAGAGCAGCACGGCAGTCAGTGGAAGTTCGATGTTCATACTAATACGGAACAGAATC
TGTTCGAGCCGATCGTTCGCGTGCGTACGCATGGCGTGGATACCGATTATCCGTTGGATCACGAGTTTGTGACCGGCGC
GGAATATCGTCGTATCTGCACGCTGGGCGAGAAGCTGCGTGGTCTGATTGAAGAGGACGCGTTTATCGAACGCGGCGAG
CGTCGCCAGCCGGTAACCAGCTTCGAGCAGGCGCTGGAGTGGCTGGTGAAAGAATCACGTCGCGGTCTGGCTATCCAGC
GTTATAAAGGTCTGGGTGAAATGAACCCGGATCAGCTGTGGGAAACCACCATGGACCCGGAAAGCCGCCGTATGCTGCG
CGTGACCGTCAAAGATGCAATTGCTGCCGACCAGCTGTTCACTACGCTGATGGGTGATGCCGTTGAGCCGCGTCGTGCC
TTTATCGAGGAGAACGCCCTGAAAGCAGCGAATATCGATATTTAA
>gyrB_Porcine_80
ATGTCGAATTCTTATGACTCCTCCAGTATCAAAGTCCTGAAAGGGCTGGATGCGGTGCGTAAGCGCCCGGGTATGTATA
TCGGCGACACGGATGACGGCACCGGTCTGCACCACATGGTATTCGAGGTGGTAGATAACGCTATCGACGAAGCGCTCGC
AGGTCACTGTAAAGATATCGTCGTGACTATTCACGCCGATAACTCCGTGTCCGTAACGGATGATGGCCGTGGCATTCCG
ACCGGGATTCACCCGGAAGAAGGCGTCTCGGCGGCGGAAGTGATCATGACCGTTCTGCACGCGGGCGGTAAATTTGACG
ATAACTCCTATAAAGTCTCCGGCGGTCTGCACGGCGTGGGCGTCTCGGTAGTCAACGCTCTGTCGCAAAAACTGGAACT
GGTTATCCAGCGAGATGGCAAAATTCACCGTCAGATCTACGAGCACGGCGTGCCGCAGGCACCCCTGGCCGTCACTGGC
GATACCGATAAAACCGGCACGATGGTACGTTTCTGGCCGAGCCACGAAACCTTCACCAACGTCACTGAATTTGAATATG
AGATCCTGGCGAAACGCCTGCGTGAACTGTCATTCCTGAACTCAGGCGTCTCCATCCGCCTGCGCGACAAGCGCGATGG
CAAAGAAGATCATTTCCACTACGAAGGCGGCATCAAGGCGTTTGTTGAATATCTGAACAAGAATAAAACGCCGATCCAC
CCGAATATCTTCTATTTCTCCACCGAAAAAGACGGTATCGGCGTGGAAGTAGCGCTGCAGTGGAACGATGGTTTCCAGG
AAAACATCTACTGCTTTACCAACAACATTCCGCAGCGCGACGGCGGTACTCACCTTGCAGGCTTCCGTGCGGCGATGAC
CCGTACGCTGAACGCCTACATGGACAAAGAAGGCTACAGCAAAAAAGCCAAAGTCAGCGCCACCGGCGACGATGCCCGT
GAAGGTCTGATTGCGGTGGTTTCCGTAAAAGTACCGGATCCGAAATTCTCCTCACAGACCAAAGATAAGCTGGTCTCTT
CCGAGGTGAAATCGGCGGTAGAACAGCAGATGAACGAACTGCTGAGCGAATACCTGCTGGAAAACCCATCTGACGCGAA
AATCGTCGTCGGCAAAATTATCGACGCCGCGCGTGCGCGTGAAGCGGCGCGTCGCGCCCGTGAAATGACCCGTCGTAAA
GGCGCGCTCGATTTAGCCGGTCTGCCGGGCAAACTGGCGGACTGTCAGGAACGCGACCCGGCGCTGTCCGAACTGTACC
TGGTGGAAGGGGACTCCGCGGGCGGCTCTGCGAAGCAGGGGCGTAACCGCAAGAACCAGGCGATTCTGCCGCTGAAAGG
TAAAATCCTTAACGTCGAGAAAGCGCGCTTCGACAAGATGCTTTCCTCCCAGGAAGTGGCGACGCTGATCACCGCGCTG
GGCTGCGGTATCGGTCGCGACGAGTACAACCCGGACAAGCTGCGCTATCACAGCATCATCATCATGACCGATGCGGACG
TCGACGGCTCGCACATCCGTACGCTGCTGTTGACCTTCTTCTATCGTCAGATGCCGGAAATTGTCGAGCGTGGCCACGT
CTACATTGCGCAGCCGCCGCTGTACAAAGTGAAGAAAGGTAAGCAGGAACAGTACATTAAAGACGACGAAGCGATGGAT
CAGTACCAGATTTCCATCGCGCTTGACGGTGCGACTCTGCACGCGAACGCTCATGCGCCGGCGCTATCCGGCGAAGCGT
TAGAAAAACTGGTCTCTGAATATAACGCCACGCAGAAAATGATTGGTCGTATGGAGCGTCGCTTCCCGAAAGCGCTGCT
CAAAGAGCTGGTGTATCAGCCAACTCTGACCGAAGCCGATCTTTCTGATGAGCAGACTGTAACGCGCTGGGTGAATGCG
CTGATTACCGAGCTGAACGAGAAAGAGCAGCACGGCAGTCAGTGGAAGTTCGATGTTCATACTAATACGGAACAGAATC
TGTTCGAGCCGATCGTTCGCGTGCGTACGCATGGCGTGGATACCGATTATCCGTTGGATCACGAGTTTGTGACCGGCGC
GGAATATCGTCGTATCTGCACGCTGGGCGAGAAGCTGCGTGGTCTGATTGAAGAGGACGCGTTTATCGAACGCGGCGAG
CGTCGCCAGCCGGTAACCAGCTTCGAGCAGGCGCTGGAGTGGCTGGTGAAAGAATCACGTCGCGGTCTGGCTATCCAGC
GTTATAAAGGTCTGGGTGAAATGAACCCGGATCAGCTGTGGGAAACCACCATGGACCCGGAAAGCCGCCGTATGCTGCG
CGTGACCGTCAAAGATGCAATTGCTGCCGACCAGCTGTTCACTACGCTGATGGGTGATGCCGTTGAGCCGCGTCGTGCC
TTTATCGAGGAGAACGCCCTGAAAGCAGCGAATATCGATATTTAA
